# Supplementary material for: A Shaving Proteomic Approach to Unveil Surface Proteins Modulation of Multi-Drug Resistant Pseudomonas aeruginosa Strains Isolated From Cystic Fibrosis Patients
Source: Front Med (Lausanne). 2022 Mar 9;9:818669. doi: 10.3389/fmed.2022.818669 (PMC8959810; doi:10.3389/fmed.2022.818669)
Supplement: Supplementary Table 1 — List of patients' features and P. aeruginosa isolated strains. [file Table_1.XLSX]

## Sheet: Foglio1
Patients' features									Isolated strains
#	Sex	Age (years)	FEV1 %	Antibiotic therapy on going	Pulmonary exacerbation	Co-infections	Co-morbidities	Respiratory secretion	Colonization time	Code	Group
1	M	1	n.a.	Meropenem, Vancomycin	Yes	Staphylococcus aureus, Candida lusitaniae	No	Bronchoalveolar lavage	First acquisition	MDR_01	MDR	FEV1 = Forced Expiratory Volume in the 1st second; n.a. = not available.
2	F	16	n.a.	Mycophenolate mofetil, Cyclosporine	No	No	No	Bronchoalveolar lavage	14 years	MDR_02
3	M	32	62	Colistin / Tobramycin every other month	No	Staphylococcus aureus, Candida albicans, Scedosporium apiospermum	No	Sputum	8 years	MDR_03
4	M	29	62	Aztreonam	No	Staphylococcus aureus	No	Sputum	14 years	MDR_04
5	M	28	55	No	Yes	Candida albicans, Aspergillus fumigatus	No	Sputum	10 years	MDR_05
6	M	29	71	Tobramycin	No	No	No	Sputum	10 years	MDR_06
7	M	15	26	Ciprofloxacin	Yes	Stenotrophomonas malthophilia	No	Sputum	9 years	MDR_07
8	M	25	61	Colistin	No	No	Impaired glucose tolerance	Sputum	14 years	MDR_08
9	M	38	100	Colistin / Tobramycin every other month	No	Staphylococcus aureus, Stenotrophomonas malthophilia	No	Sputum	14 years	MDR_09
10	M	16	66	Ciprofloxacin		Staphylococcus aureus, Candida albicans	Food allergy	Sputum	5 years	PDR_01	PDR
11	M	25	70	No	Yes	Candida albicans	Type 1 diabetes	Sputum	5 years	PDR_02
12	F	19	54	No	No	No	No	Hypopharyngeal aspirate	12 years	PDR_03
13	F	36	75	Colistin, Azytromicin	No	No	Cystic fibrosis related diabetes	Sputum	10 years	PDR_04
14	M	19	39	No	No	Candida albicans	Cystic fibrosis related diabetes	Sputum	5 years	PDR_05
15	F	36	40	No	No	Candida albicans, Enterococcus faecalis	No	Sputum	13 years	PDR_06
16	F	21	23	Posaconazole, Ciprofloxacin, Minocyclin	Yes	Staphylococcus aureus, Enterococcus faecalis	No	Sputum	4 years	PDR_07
17	M	1	n.a.	Tobramycin every other month	No	Staphylococcus aureus	No	Hypopharyngeal aspirate	7 months	WT_01	WT
18	F	12	101	Tobramycin every other month	No	Staphylococcus aureus, Stenotrophomonas malthophilia, Klebsiella oxytoca, Scedosporium apiospermum	No	Hypopharyngeal aspirate	3 months	WT_02
19	M	9	109	No	No	Staphylococcus aureus, Stenotrophomonas malthophilia, Chriseobacterium gleum	No	Sputum	First acquisition	WT_03
20	M	3	n.a.	No	No	Staphylococcus aureus, Enterobacter cloacae, Klebsiella pnemoniae, Klebsiella oxytoca, Acinetobacter genospecies	No	Hypopharyngeal aspirate	First acquisition	WT_04
21	M	1	n.a.	No	No	Staphylococcus aureus, Escherichia coli, Enterococcus faecalis	No	Hypopharyngeal aspirate	First acquisition	WT_05
22	F	9	92	No	No	Staphylococcus aureus	No	Hypopharyngeal aspirate	First acquisition	WT_06
23	F	23	97	No	No	Chryseobacterium arthrosphaerae, Acinetobacter junii	No	Sputum	First acquisition	WT_07
24	F	18	66	No	Yes	Staphylococcus aureus, Kluyvera cryocrescens, Enterobacter aerogenes, Enterobacter cloacae, Achromobacter xylosoxidans	No	Sputum	First acquisition	WT_08
25	F	16	90	Itraconazole	No	Staphylococcus aureus	Cystic fibrosis related diabetes	Sputum	First acquisition	WT_09
