# Supplementary material for: A Shaving Proteomic Approach to Unveil Surface Proteins Modulation of Multi-Drug Resistant Pseudomonas aeruginosa Strains Isolated From Cystic Fibrosis Patients
Source: Front Med (Lausanne). 2022 Mar 9;9:818669. doi: 10.3389/fmed.2022.818669 (PMC8959810; doi:10.3389/fmed.2022.818669)
Supplement: Supplementary Table 2 — List of identified proteins by nLC-ESI-MS/MS. [file Table_2.XLSX]

## Sheet: Overview&Legend
Overview						Legend
Group	Sample	# Identified proteins				Accession	alphanumeric code by UniProtKB database
MDR	MDR_01	658				Description	protein name by UniProtKB database
	MDR_02	1153				Gene Symbol	Gene code by UniProtKB database
	MDR_03	958				Exp. q-value: Combined	derived from the validation, is the false discovery rate estimated using the distribution of scores from the decoy database search
	MDR_04	1425				Sum PEP Score	Score calculated by Protein FDR Validator node on the basis of the PEP values of the PSMs
	MDR_05	437				Coverage [%]	The percentage of the sequence covered by identifications (PSMs only) from the included searches
	MDR_06	442				# Peptides	The total number of distinct peptide sequences identified for the protein
	MDR_07	392				# PSMs	The total number of peptide spectrum matches identified from all included searches
	MDR_08	594				# Unique Peptides	The total number of distinct peptide sequences unique to the protein group
	MDR_09	1147				# AAs	The length of the protein sequence
PDR	PDR_01	1029				MW [kDa]	The molecular weight of the protein
	PDR_02	1396				calc. pI	The isoelectric point calculated for the protein
	PDR_03	1380				Score Sequest HT: Sequest HT	Protein score, which is the sum of the scores of the individual peptides score (all peptide XCorr values)
	PDR_04	920				Biological Process	ProteinCenter GO Slim Biological Process
	PDR_05	807				Cellular Component	ProteinCenter GO Slim Cellular Component
	PDR_06	1174				Molecular Function	ProteinCenter GO Slim Molecular Function
	PDR_07	1110				Pfam IDs	identification numbers of families of proteins
WT	WT_01	794				Entrez Gene ID	Entrez Gene database identification of the gene that the protein is derived
	WT_02	753				Ensembl Gene ID	Annotation from the Ensembl genome database
	WT_03	1338				KEGG Pathways	Pathways by KEGG database
	WT_04	780				Organism	specie
	WT_05	1204
	WT_06	765
	WT_07	887
	WT_08	1149
	WT_09	939
	WT_10	894

## Sheet: MDR_01
Accession	Description	Gene Symbol	Exp. q-value: Combined	Sum PEP Score	Coverage [%]	# Peptides	# PSMs	# Unique Peptides	# AAs	MW [kDa]	calc. pI	Score Sequest HT: Sequest HT	Biological Process	Cellular Component	Molecular Function	Pfam IDs	Entrez Gene ID	Ensembl Gene ID	KEGG Pathways	Organism
Q9HWD2	Elongation factor G 1	fusA	0	248.329	66	37	70	29	706	77.7	5.16	238.71	metabolic process	cytoplasm	catalytic activity;nucleotide binding;RNA binding	Pf00009, Pf00679, Pf01926, Pf03144, Pf03764, Pf14492	881744	PA4266		Pseudomonas aeruginosa (strain ATCC 15692 / DSM 22644 / CIP 104116 / JCM 14847 / LMG 12228 / 1C / PRS 101 / PAO1)
Q9HV43	Chaperone protein DnaK	dnaK	0	194.955	64	36	62	36	637	68.4	4.92	215	cell organization and biogenesis;metabolic process		nucleotide binding;protein binding	Pf00012, Pf06723	881765	PA4761	RNA degradation	Pseudomonas aeruginosa (strain ATCC 15692 / DSM 22644 / CIP 104116 / JCM 14847 / LMG 12228 / 1C / PRS 101 / PAO1)
P09591	Elongation factor Tu	tufA	0	176.892	66	19	54	19	397	43.3	5.38	188.24	metabolic process	cytoplasm	catalytic activity;nucleotide binding;RNA binding	Pf00009, Pf03143, Pf03144	881697; 881718	PA4277; PA4265		Pseudomonas aeruginosa (strain ATCC 15692 / DSM 22644 / CIP 104116 / JCM 14847 / LMG 12228 / 1C / PRS 101 / PAO1)
Q9I3C5	Chaperone protein HtpG	htpG	0	129.986	44	27	41	27	634	71.6	5.25	131.96	metabolic process;response to stimulus	cytoplasm	nucleotide binding;protein binding	Pf00183, Pf02518, Pf13589	881933	PA1596		Pseudomonas aeruginosa (strain ATCC 15692 / DSM 22644 / CIP 104116 / JCM 14847 / LMG 12228 / 1C / PRS 101 / PAO1)
Q9HZ71	30S ribosomal protein S1	rpsA	0	124.349	32	18	32	18	559	61.8	4.93	128.01	metabolic process	ribosome	RNA binding;structural molecule activity	Pf00575	882562	PA3162	Ribosome	Pseudomonas aeruginosa (strain ATCC 15692 / DSM 22644 / CIP 104116 / JCM 14847 / LMG 12228 / 1C / PRS 101 / PAO1)
Q9HV55	Translation initiation factor IF-2	infB	0	109.226	29	20	29	20	840	90.9	6.13	112.8	metabolic process	cytoplasm	catalytic activity;nucleotide binding;RNA binding	Pf00009, Pf00025, Pf01926, Pf03144, Pf04760, Pf08364, Pf11987	881695	PA4744		Pseudomonas aeruginosa (strain ATCC 15692 / DSM 22644 / CIP 104116 / JCM 14847 / LMG 12228 / 1C / PRS 101 / PAO1)
Q51561	DNA-directed RNA polymerase subunit beta	rpoB	0	100.077	23	26	32	26	1357	150.7	5.85	101.69	metabolic process		catalytic activity;DNA binding	Pf00562, Pf04560, Pf04561, Pf04563, Pf04565, Pf10385	881699	PA4270	Purine metabolism; Pyrimidine metabolism; RNA polymerase; Metabolic pathways	Pseudomonas aeruginosa (strain ATCC 15692 / DSM 22644 / CIP 104116 / JCM 14847 / LMG 12228 / 1C / PRS 101 / PAO1)
Q9HWC9	DNA-directed RNA polymerase subunit beta'	rpoC	0	88.696	24	29	33	29	1399	154.3	7.09	97.41	metabolic process		catalytic activity;DNA binding	Pf00623, Pf04983, Pf04997, Pf04998, Pf05000	881710	PA4269	Purine metabolism; Pyrimidine metabolism; RNA polymerase; Metabolic pathways	Pseudomonas aeruginosa (strain ATCC 15692 / DSM 22644 / CIP 104116 / JCM 14847 / LMG 12228 / 1C / PRS 101 / PAO1)
Q9I685	Adenosylhomocysteinase	ahcY	0	81.277	40	16	22	16	469	51.4	6.06	77.74	metabolic process;transport	cytoplasm;cytosol	catalytic activity;nucleotide binding	Pf00670, Pf02254, Pf05221	877746	PA0432	Cysteine and methionine metabolism; Metabolic pathways	Pseudomonas aeruginosa (strain ATCC 15692 / DSM 22644 / CIP 104116 / JCM 14847 / LMG 12228 / 1C / PRS 101 / PAO1)
P30718	60 kDa chaperonin	groL	0	78.947	33	15	22	15	547	57.1	5.14	74.03	metabolic process	cytoplasm	nucleotide binding;protein binding	Pf00118	881348	PA4385	RNA degradation	Pseudomonas aeruginosa (strain ATCC 15692 / DSM 22644 / CIP 104116 / JCM 14847 / LMG 12228 / 1C / PRS 101 / PAO1)
Q9HVN5	Chaperone protein ClpB	clpB	0	78.851	28	22	28	20	854	94.9	5.48	80.49	metabolic process;response to stimulus	cytoplasm	catalytic activity;nucleotide binding	Pf00004, Pf02861, Pf03961, Pf04111, Pf07724, Pf07728, Pf10431, Pf13191, Pf13401	879457	PA4542		Pseudomonas aeruginosa (strain ATCC 15692 / DSM 22644 / CIP 104116 / JCM 14847 / LMG 12228 / 1C / PRS 101 / PAO1)
P38100	Carbamoyl-phosphate synthase large chain	carB	0	77.435	17	18	24	18	1073	117.3	5.15	79.6	metabolic process;response to stimulus	cytoplasm	catalytic activity;metal ion binding;nucleotide binding	Pf00289, Pf01071, Pf02142, Pf02222, Pf02655, Pf02786, Pf02787, Pf07478, Pf13535, Pf15632	881743	PA4756	Pyrimidine metabolism; Alanine, aspartate and glutamate metabolism; Metabolic pathways	Pseudomonas aeruginosa (strain ATCC 15692 / DSM 22644 / CIP 104116 / JCM 14847 / LMG 12228 / 1C / PRS 101 / PAO1)
Q9I244	Elongation factor G 2	fusB	0	73.271	18	10	21	2	702	77.5	5.24	71.87	metabolic process	cytoplasm	catalytic activity;nucleotide binding;RNA binding	Pf00009, Pf00679, Pf03144, Pf03764, Pf14492	879566	PA2071		Pseudomonas aeruginosa (strain ATCC 15692 / DSM 22644 / CIP 104116 / JCM 14847 / LMG 12228 / 1C / PRS 101 / PAO1)
Q9I2V5	Aconitate hydratase B	acnB	0	70.7	22	16	28	16	869	93.6	5.38	81.75	metabolic process	cytosol	catalytic activity;metal ion binding;RNA binding	Pf00330, Pf06434, Pf11791	879984	PA1787	Biosynthesis of antibiotics; Propanoate metabolism; Microbial metabolism in diverse environments; 2-Oxocarboxylic acid metabolism; Glyoxylate and dicarboxylate metabolism; Carbon metabolism; Biosynthesis of amino acids; Metabolic pathways; Citrate cycle (TCA cycle); Biosynthesis of secondary metabolites	Pseudomonas aeruginosa (strain ATCC 15692 / DSM 22644 / CIP 104116 / JCM 14847 / LMG 12228 / 1C / PRS 101 / PAO1)
P37798	Biotin carboxylase	accC	0	69.44	29	9	16	9	449	48.9	6.33	58.52	metabolic process		catalytic activity;metal ion binding;nucleotide binding	Pf00289, Pf01071, Pf02222, Pf02785, Pf02786, Pf07478, Pf13535, Pf15632	879558	PA4848	Biosynthesis of antibiotics; Fatty acid biosynthesis; Pyruvate metabolism; Fatty acid metabolism; Propanoate metabolism; Microbial metabolism in diverse environments; Carbon metabolism; Metabolic pathways; Biosynthesis of secondary metabolites	Pseudomonas aeruginosa (strain ATCC 15692 / DSM 22644 / CIP 104116 / JCM 14847 / LMG 12228 / 1C / PRS 101 / PAO1)
Q9I0L5	Isocitrate dehydrogenase [NADP]	icd	0	67.676	39	19	29	19	418	45.5	5.24	83.03	metabolic process		catalytic activity;metal ion binding;nucleotide binding	Pf00180	882329	PA2623	Biosynthesis of antibiotics; Glutathione metabolism; Microbial metabolism in diverse environments; 2-Oxocarboxylic acid metabolism; Carbon metabolism; Biosynthesis of amino acids; Metabolic pathways; Citrate cycle (TCA cycle); Biosynthesis of secondary metabolites	Pseudomonas aeruginosa (strain ATCC 15692 / DSM 22644 / CIP 104116 / JCM 14847 / LMG 12228 / 1C / PRS 101 / PAO1)
Q9I689	ATP-dependent RNA helicase RhlE	rhlE	0	66.278	31	13	17	13	639	70.1	9.98	62.35	cell organization and biogenesis;cellular component movement;metabolic process	cytoplasm;nucleus	catalytic activity;DNA binding;nucleotide binding	Pf00270, Pf00271, Pf04851, Pf06862	877822	PA0428	RNA degradation	Pseudomonas aeruginosa (strain ATCC 15692 / DSM 22644 / CIP 104116 / JCM 14847 / LMG 12228 / 1C / PRS 101 / PAO1)
Q9I2U2	Trigger factor	tig	0	65.697	33	13	23	13	436	48.6	4.87	78.6	cell division;metabolic process;transport	cytoplasm	catalytic activity	Pf00254, Pf05697, Pf05698	877637	PA1800		Pseudomonas aeruginosa (strain ATCC 15692 / DSM 22644 / CIP 104116 / JCM 14847 / LMG 12228 / 1C / PRS 101 / PAO1)
Q9I2W9	Phosphoenolpyruvate synthase	ppsA	0	61.514	18	13	21	13	791	85.8	5.16	65.73	metabolic process		catalytic activity;metal ion binding;nucleotide binding	Pf00391, Pf01326, Pf02896	878597	PA1770	Pyruvate metabolism; Microbial metabolism in diverse environments; Carbon metabolism; Metabolic pathways; Methane metabolism	Pseudomonas aeruginosa (strain ATCC 15692 / DSM 22644 / CIP 104116 / JCM 14847 / LMG 12228 / 1C / PRS 101 / PAO1)
Q9I3D2	Dihydrolipoyllysine-residue succinyltransferase component of 2-oxoglutarate dehydrogenase complex	sucB	0	60.362	24	9	13	9	409	42.9	5.55	59.02	metabolic process		catalytic activity	Pf00198, Pf00364, Pf02817	881930	PA1586	Biosynthesis of antibiotics; Lysine degradation; Microbial metabolism in diverse environments; Carbon metabolism; Metabolic pathways; Citrate cycle (TCA cycle); Biosynthesis of secondary metabolites	Pseudomonas aeruginosa (strain ATCC 15692 / DSM 22644 / CIP 104116 / JCM 14847 / LMG 12228 / 1C / PRS 101 / PAO1)
Q9HZK4	Glyceraldehyde-3-phosphate dehydrogenase	PA3001	0	60.268	28	11	18	11	461	50.1	7.9	61.81	metabolic process		catalytic activity;nucleotide binding	Pf00044, Pf02800	880414	PA3001	Biosynthesis of antibiotics; Microbial metabolism in diverse environments; Carbon metabolism; Biosynthesis of amino acids; Metabolic pathways; Glycolysis / Gluconeogenesis; Biosynthesis of secondary metabolites	Pseudomonas aeruginosa (strain ATCC 15692 / DSM 22644 / CIP 104116 / JCM 14847 / LMG 12228 / 1C / PRS 101 / PAO1)
Q9HYT5	Usp domain-containing protein	PA3309	0	58.743	68	10	15	10	151	16.5	5.68	54.41	response to stimulus			Pf00582	882474	PA3309		Pseudomonas aeruginosa (strain ATCC 15692 / DSM 22644 / CIP 104116 / JCM 14847 / LMG 12228 / 1C / PRS 101 / PAO1)
P53593	Succinate--CoA ligase [ADP-forming] subunit beta	sucC	0	55.609	45	15	23	15	388	41.5	6.21	64.64	metabolic process		catalytic activity;metal ion binding;nucleotide binding	Pf00549, Pf01071, Pf02222, Pf08442, Pf13535, Pf13549	882016	PA1588	Biosynthesis of antibiotics; Propanoate metabolism; Microbial metabolism in diverse environments; C5-Branched dibasic acid metabolism; Carbon metabolism; Metabolic pathways; Citrate cycle (TCA cycle); Biosynthesis of secondary metabolites	Pseudomonas aeruginosa (strain ATCC 15692 / DSM 22644 / CIP 104116 / JCM 14847 / LMG 12228 / 1C / PRS 101 / PAO1)
Q9HX91	Uncharacterized protein PA3922	PA3922	0	55.262	36	10	14	10	455	51.2	8.62	49.09				Pf07044	879011	PA3922		Pseudomonas aeruginosa (strain ATCC 15692 / DSM 22644 / CIP 104116 / JCM 14847 / LMG 12228 / 1C / PRS 101 / PAO1)
O82851	Elongation factor Ts	tsf	0	54.607	41	10	16	10	289	30.6	5.29	54.55	metabolic process	cytoplasm	protein binding;RNA binding	Pf00627, Pf00889	880592	PA3655		Pseudomonas aeruginosa (strain ATCC 15692 / DSM 22644 / CIP 104116 / JCM 14847 / LMG 12228 / 1C / PRS 101 / PAO1)
Q9HVT7	Aspartyl/glutamyl-tRNA(Asn/Gln) amidotransferase subunit B	gatB	0	54.469	34	14	17	14	481	53	5.4	56.58	cell organization and biogenesis;metabolic process		catalytic activity;nucleotide binding	Pf02637, Pf02934	881181	PA4484	Metabolic pathways; Aminoacyl-tRNA biosynthesis	Pseudomonas aeruginosa (strain ATCC 15692 / DSM 22644 / CIP 104116 / JCM 14847 / LMG 12228 / 1C / PRS 101 / PAO1)
P14756	Elastase	lasB	0	54.059	28	13	19	13	498	53.7	6.76	57.91	cellular component movement;metabolic process;transport	extracellular	catalytic activity;metal ion binding	Pf01447, Pf02868, Pf03413, Pf07504	880368	PA3724	Quorum sensing; Cationic antimicrobial peptide (CAMP) resistance	Pseudomonas aeruginosa (strain ATCC 15692 / DSM 22644 / CIP 104116 / JCM 14847 / LMG 12228 / 1C / PRS 101 / PAO1)
Q9HW68	Fumarate hydratase class I	PA4333	0	52.535	21	10	14	10	507	54.7	5.49	48.11	metabolic process		catalytic activity;metal ion binding	Pf05681, Pf05683	881494	PA4333	Biosynthesis of antibiotics; Pyruvate metabolism; Microbial metabolism in diverse environments; Carbon metabolism; Metabolic pathways; Citrate cycle (TCA cycle); Biosynthesis of secondary metabolites	Pseudomonas aeruginosa (strain ATCC 15692 / DSM 22644 / CIP 104116 / JCM 14847 / LMG 12228 / 1C / PRS 101 / PAO1)
Q9HZE0	NAD-specific glutamate dehydrogenase	gdhB	0	52.391	13	19	19	19	1620	182.5	6.23	51.11	metabolic process		catalytic activity	Pf05088	878664	PA3068	Arginine biosynthesis; Taurine and hypotaurine metabolism; Nitrogen metabolism; Alanine, aspartate and glutamate metabolism; Metabolic pathways	Pseudomonas aeruginosa (strain ATCC 15692 / DSM 22644 / CIP 104116 / JCM 14847 / LMG 12228 / 1C / PRS 101 / PAO1)
Q9HZM8	Ribonuclease E	rne	0	50.483	11	10	14	10	1057	117.4	4.94	47.95	metabolic process	cytoplasm;membrane	catalytic activity;metal ion binding;RNA binding	Pf00575, Pf10150	880516	PA2976	RNA degradation	Pseudomonas aeruginosa (strain ATCC 15692 / DSM 22644 / CIP 104116 / JCM 14847 / LMG 12228 / 1C / PRS 101 / PAO1)
Q9I3F5	Aconitate hydratase A	acnA	0	50.372	21	16	18	16	910	99.1	5.64	53.6	metabolic process;response to stimulus	cytoplasm	catalytic activity;metal ion binding;RNA binding	Pf00330, Pf00694	879412	PA1562	Biosynthesis of antibiotics; Microbial metabolism in diverse environments; 2-Oxocarboxylic acid metabolism; Glyoxylate and dicarboxylate metabolism; Carbon metabolism; Biosynthesis of amino acids; Metabolic pathways; Citrate cycle (TCA cycle); Biosynthesis of secondary metabolites	Pseudomonas aeruginosa (strain ATCC 15692 / DSM 22644 / CIP 104116 / JCM 14847 / LMG 12228 / 1C / PRS 101 / PAO1)
Q9I553	Alanine--tRNA ligase	alaS	0	49.846	15	12	15	12	874	94.6	5.48	47.02	metabolic process	cytoplasm;cytosol	catalytic activity;metal ion binding;nucleotide binding;RNA binding	Pf01411, Pf02272, Pf07973	878299	PA0903	Aminoacyl-tRNA biosynthesis	Pseudomonas aeruginosa (strain ATCC 15692 / DSM 22644 / CIP 104116 / JCM 14847 / LMG 12228 / 1C / PRS 101 / PAO1)
Q9I2U8	Glutamine--tRNA ligase	glnS	0	49.075	29	13	17	13	556	62.9	5.85	52.21	metabolic process	cytoplasm	catalytic activity;nucleotide binding	Pf00749, Pf03950	878828	PA1794	Metabolic pathways; Aminoacyl-tRNA biosynthesis	Pseudomonas aeruginosa (strain ATCC 15692 / DSM 22644 / CIP 104116 / JCM 14847 / LMG 12228 / 1C / PRS 101 / PAO1)
Q9HXN2	Phosphoribosylformylglycinamidine synthase	purL	0	49.074	13	12	15	12	1298	140.6	5.19	48.34	metabolic process	cytoplasm	catalytic activity;metal ion binding;nucleotide binding	Pf00586, Pf02769, Pf13507	879752	PA3763	Purine metabolism; Biosynthesis of antibiotics; Metabolic pathways; Biosynthesis of secondary metabolites	Pseudomonas aeruginosa (strain ATCC 15692 / DSM 22644 / CIP 104116 / JCM 14847 / LMG 12228 / 1C / PRS 101 / PAO1)
Q9HWD8	50S ribosomal protein L2	rplB	0	47.241	30	7	17	7	273	29.6	11.22	49.85	metabolic process	ribosome	catalytic activity;RNA binding;structural molecule activity	Pf00181, Pf03947	881749	PA4260	Ribosome	Pseudomonas aeruginosa (strain ATCC 15692 / DSM 22644 / CIP 104116 / JCM 14847 / LMG 12228 / 1C / PRS 101 / PAO1)
Q9I5Y8	Transketolase	tktA	0	46.674	12	7	13	7	665	72.2	5.33	42	metabolic process		catalytic activity;metal ion binding	Pf00456, Pf00676, Pf02775, Pf02779, Pf02780	878523	PA0548	Biosynthesis of antibiotics; Pentose phosphate pathway; Microbial metabolism in diverse environments; Carbon metabolism; Biosynthesis of amino acids; Metabolic pathways; Biosynthesis of secondary metabolites	Pseudomonas aeruginosa (strain ATCC 15692 / DSM 22644 / CIP 104116 / JCM 14847 / LMG 12228 / 1C / PRS 101 / PAO1)
Q9I2T9	Lon protease	lon	0	46.126	14	9	12	9	798	88.6	6.14	44	cellular component movement;metabolic process;response to stimulus;transport	cytoplasm	catalytic activity;DNA binding;nucleotide binding;RNA binding	Pf00004, Pf00708, Pf00910, Pf01695, Pf02190, Pf05362, Pf07728, Pf08298, Pf10498, Pf13191, Pf13541	877926	PA1803		Pseudomonas aeruginosa (strain ATCC 15692 / DSM 22644 / CIP 104116 / JCM 14847 / LMG 12228 / 1C / PRS 101 / PAO1)
Q9HV59	Polyribonucleotide nucleotidyltransferase	pnp	0	45.916	19	13	15	13	701	75.4	5.19	47.02	metabolic process	cytoplasm	catalytic activity;metal ion binding;RNA binding	Pf00013, Pf00575, Pf01138, Pf03725, Pf03726, Pf13014, Pf13509	881671	PA4740	RNA degradation; Purine metabolism; Pyrimidine metabolism	Pseudomonas aeruginosa (strain ATCC 15692 / DSM 22644 / CIP 104116 / JCM 14847 / LMG 12228 / 1C / PRS 101 / PAO1)
Q59638	Dihydrolipoyllysine-residue acetyltransferase component of pyruvate dehydrogenase complex	aceF	0	45.6	20	10	12	10	547	56.7	5.35	46.7	metabolic process		catalytic activity	Pf00198, Pf00364, Pf01597, Pf02817, Pf13533	881297	PA5016	Biosynthesis of antibiotics; Pyruvate metabolism; Microbial metabolism in diverse environments; Carbon metabolism; Metabolic pathways; Glycolysis / Gluconeogenesis; Citrate cycle (TCA cycle); Biosynthesis of secondary metabolites	Pseudomonas aeruginosa (strain ATCC 15692 / DSM 22644 / CIP 104116 / JCM 14847 / LMG 12228 / 1C / PRS 101 / PAO1)
Q9HTP2	Probable aldehyde dehydrogenase	PA5312	0	45.433	30	9	11	9	497	53.1	5.58	42.6	metabolic process		catalytic activity	Pf00171	877979	PA5312	Arginine and proline metabolism; Metabolic pathways	Pseudomonas aeruginosa (strain ATCC 15692 / DSM 22644 / CIP 104116 / JCM 14847 / LMG 12228 / 1C / PRS 101 / PAO1)
Q9I612	Probable acyl-CoA dehydrogenase	PA0506	0	45.205	17	8	11	8	601	65.3	5.95	37.21	metabolic process		catalytic activity;nucleotide binding	Pf00441, Pf02770, Pf02771, Pf12418, Pf12806	878586	PA0506		Pseudomonas aeruginosa (strain ATCC 15692 / DSM 22644 / CIP 104116 / JCM 14847 / LMG 12228 / 1C / PRS 101 / PAO1)
P26480	RNA polymerase sigma factor RpoD	rpoD	0	44.487	24	11	13	11	617	69.6	5	36.63	metabolic process;regulation of biological process	cytoplasm	DNA binding	Pf00140, Pf03979, Pf04539, Pf04542, Pf04545, Pf04546	882038	PA0576		Pseudomonas aeruginosa (strain ATCC 15692 / DSM 22644 / CIP 104116 / JCM 14847 / LMG 12228 / 1C / PRS 101 / PAO1)
Q9I558	Acetyl-coenzyme A synthetase 1	acsA1	0	44.336	19	10	14	9	651	71.7	6.35	38.32	metabolic process		catalytic activity;metal ion binding;nucleotide binding	Pf00501, Pf13193	879732	PA0887	Biosynthesis of antibiotics; Pyruvate metabolism; Propanoate metabolism; Microbial metabolism in diverse environments; Carbon metabolism; Metabolic pathways; Glycolysis / Gluconeogenesis; Biosynthesis of secondary metabolites; Methane metabolism	Pseudomonas aeruginosa (strain ATCC 15692 / DSM 22644 / CIP 104116 / JCM 14847 / LMG 12228 / 1C / PRS 101 / PAO1)
Q9I5Y1	Fructose-bisphosphate aldolase	fba	0	44.287	31	10	13	10	354	38.5	5.55	42.77	metabolic process		catalytic activity;metal ion binding	Pf01116	880792	PA0555	Biosynthesis of antibiotics; Pentose phosphate pathway; Microbial metabolism in diverse environments; Fructose and mannose metabolism; Carbon metabolism; Biosynthesis of amino acids; Metabolic pathways; Glycolysis / Gluconeogenesis; Biosynthesis of secondary metabolites; Methane metabolism	Pseudomonas aeruginosa (strain ATCC 15692 / DSM 22644 / CIP 104116 / JCM 14847 / LMG 12228 / 1C / PRS 101 / PAO1)
Q9HVJ1	Probable ATP-binding component of ABC transporter	PA4595	0	43.514	27	12	17	12	554	61.3	5.71	49.87	regulation of biological process		catalytic activity;nucleotide binding	Pf00005, Pf12848	881059	PA4595		Pseudomonas aeruginosa (strain ATCC 15692 / DSM 22644 / CIP 104116 / JCM 14847 / LMG 12228 / 1C / PRS 101 / PAO1)
Q9HZP7	Electron transfer flavoprotein subunit alpha	etfA	0	43.381	32	5	10	5	309	31.4	5.14	39.82	metabolic process;transport	mitochondrion	catalytic activity;nucleotide binding	Pf00766, Pf01012	882932	PA2951		Pseudomonas aeruginosa (strain ATCC 15692 / DSM 22644 / CIP 104116 / JCM 14847 / LMG 12228 / 1C / PRS 101 / PAO1)
Q9HVC4	50S ribosomal protein L25	rplY	0	43.331	45	7	18	7	204	21.9	6.21	57.51	metabolic process	ribosome	RNA binding;structural molecule activity	Pf01386, Pf14693	881395	PA4671	Ribosome	Pseudomonas aeruginosa (strain ATCC 15692 / DSM 22644 / CIP 104116 / JCM 14847 / LMG 12228 / 1C / PRS 101 / PAO1)
P13981	Arginine deiminase	arcA	0	42.739	35	9	12	9	418	46.4	5.76	44.23	metabolic process	cytoplasm	catalytic activity	Pf02274	881801	PA5171	Arginine biosynthesis; Biosynthesis of antibiotics; Metabolic pathways; Biosynthesis of secondary metabolites	Pseudomonas aeruginosa (strain ATCC 15692 / DSM 22644 / CIP 104116 / JCM 14847 / LMG 12228 / 1C / PRS 101 / PAO1)
Q9HVY2	50S ribosomal protein L13	rplM	0	42.701	55	6	11	6	142	16	9.83	40.96	metabolic process	ribosome	RNA binding;structural molecule activity	Pf00572	881275	PA4433	Ribosome	Pseudomonas aeruginosa (strain ATCC 15692 / DSM 22644 / CIP 104116 / JCM 14847 / LMG 12228 / 1C / PRS 101 / PAO1)
Q51422	Aspartate--tRNA(Asp/Asn) ligase	aspS	0	42.627	21	10	16	10	591	66.2	5.55	49.45	metabolic process	cytoplasm	catalytic activity;nucleotide binding;RNA binding	Pf00152, Pf00587, Pf01336, Pf01409, Pf02938	881917	PA0963	Aminoacyl-tRNA biosynthesis	Pseudomonas aeruginosa (strain ATCC 15692 / DSM 22644 / CIP 104116 / JCM 14847 / LMG 12228 / 1C / PRS 101 / PAO1)
Q9HXH0	Valine--tRNA ligase	valS	0	42.06	14	11	14	11	950	107.6	5.55	40.16	metabolic process;regulation of biological process	cytoplasm;cytosol	catalytic activity;nucleotide binding	Pf00133, Pf08264, Pf09334, Pf10458, Pf13603	879905	PA3834	Aminoacyl-tRNA biosynthesis	Pseudomonas aeruginosa (strain ATCC 15692 / DSM 22644 / CIP 104116 / JCM 14847 / LMG 12228 / 1C / PRS 101 / PAO1)
Q9HXZ4	CTP synthase	pyrG	0	41.89	25	8	10	8	542	59.6	5.66	35.73	metabolic process		catalytic activity;metal ion binding;nucleotide binding	Pf00117, Pf06418, Pf07722, Pf12706	880546	PA3637	Pyrimidine metabolism; Metabolic pathways	Pseudomonas aeruginosa (strain ATCC 15692 / DSM 22644 / CIP 104116 / JCM 14847 / LMG 12228 / 1C / PRS 101 / PAO1)
Q9I7C4	Beta sliding clamp	dnaN	0	41.578	31	9	12	9	367	40.7	5.25	38.95	metabolic process	cytoplasm	catalytic activity;DNA binding	Pf00712, Pf02767, Pf02768	879244	PA0002	Mismatch repair; Purine metabolism; DNA replication; Pyrimidine metabolism; Homologous recombination; Metabolic pathways	Pseudomonas aeruginosa (strain ATCC 15692 / DSM 22644 / CIP 104116 / JCM 14847 / LMG 12228 / 1C / PRS 101 / PAO1)
Q9HZ48	Probable binding protein component of ABC sugar transporter	PA3190	0	41.109	26	10	12	10	420	45.1	5.99	41.31	transport		transporter activity	Pf01547, Pf13416	882901	PA3190	ABC transporters	Pseudomonas aeruginosa (strain ATCC 15692 / DSM 22644 / CIP 104116 / JCM 14847 / LMG 12228 / 1C / PRS 101 / PAO1)
Q9I0A0	Translation initiation factor IF-3	infC	0	40.782	47	7	9	7	183	20.9	9.6	37.96	cell organization and biogenesis;metabolic process	cytoplasm;cytosol;membrane	RNA binding	Pf00707, Pf05198	879427	PA2743		Pseudomonas aeruginosa (strain ATCC 15692 / DSM 22644 / CIP 104116 / JCM 14847 / LMG 12228 / 1C / PRS 101 / PAO1)
Q9HX33	Leucine--tRNA ligase	leuS	0	40.667	15	12	13	12	873	97.6	5.72	40.38	metabolic process;regulation of biological process	cytoplasm;cytosol	catalytic activity;nucleotide binding	Pf00133, Pf08264, Pf09334, Pf13603	878925	PA3987	Aminoacyl-tRNA biosynthesis	Pseudomonas aeruginosa (strain ATCC 15692 / DSM 22644 / CIP 104116 / JCM 14847 / LMG 12228 / 1C / PRS 101 / PAO1)
Q9I4I1	Ribonucleoside-diphosphate reductase	nrdA	0	40.501	15	10	11	10	963	107	5.9	36.94	metabolic process		catalytic activity;nucleotide binding	Pf00317, Pf02867, Pf03477	877716	PA1156	Purine metabolism; Pyrimidine metabolism; Metabolic pathways	Pseudomonas aeruginosa (strain ATCC 15692 / DSM 22644 / CIP 104116 / JCM 14847 / LMG 12228 / 1C / PRS 101 / PAO1)
Q9I4I2	Ribonucleoside-diphosphate reductase subunit beta	nrdB	0	40.287	20	6	9	6	415	47.4	4.88	32.7	metabolic process	membrane	catalytic activity;metal ion binding	Pf00268	877692	PA1155	Purine metabolism; Pyrimidine metabolism; Metabolic pathways	Pseudomonas aeruginosa (strain ATCC 15692 / DSM 22644 / CIP 104116 / JCM 14847 / LMG 12228 / 1C / PRS 101 / PAO1)
Q9I576	4-hydroxyphenylpyruvate dioxygenase	hpd	0	40.243	27	8	13	8	357	39.9	5.24	44.05	metabolic process		catalytic activity;metal ion binding	Pf00903, Pf13669, Pf14696	882225	PA0865	Ubiquinone and other terpenoid-quinone biosynthesis; Metabolic pathways; Tyrosine metabolism; Phenylalanine metabolism	Pseudomonas aeruginosa (strain ATCC 15692 / DSM 22644 / CIP 104116 / JCM 14847 / LMG 12228 / 1C / PRS 101 / PAO1)
Q9I3D3	Oxoglutarate dehydrogenase (succinyl-transferring)	sucA	0	39.773	12	11	15	11	943	105.8	6.55	46	metabolic process	cytosol	catalytic activity	Pf00676, Pf02779	881879	PA1585	Biosynthesis of antibiotics; Lysine degradation; Tryptophan metabolism; Microbial metabolism in diverse environments; Carbon metabolism; Metabolic pathways; Citrate cycle (TCA cycle); Biosynthesis of secondary metabolites	Pseudomonas aeruginosa (strain ATCC 15692 / DSM 22644 / CIP 104116 / JCM 14847 / LMG 12228 / 1C / PRS 101 / PAO1)
Q9I748	Type VI secretion system sheath protein TssC1	tssC1	0	39.55	17	5	10	5	498	55.7	5.31	35.39				Pf05943	879464	PA0084		Pseudomonas aeruginosa (strain ATCC 15692 / DSM 22644 / CIP 104116 / JCM 14847 / LMG 12228 / 1C / PRS 101 / PAO1)
Q9I6Z3	Alkyl hydroperoxide reductase C	ahpC	0	38.976	41	7	11	7	187	20.5	6.33	37.36	cellular homeostasis;metabolic process;regulation of biological process;response to stimulus		antioxidant activity;catalytic activity	Pf00578, Pf08534, Pf10417	879431	PA0139		Pseudomonas aeruginosa (strain ATCC 15692 / DSM 22644 / CIP 104116 / JCM 14847 / LMG 12228 / 1C / PRS 101 / PAO1)
Q9I585	DUF2059 domain-containing protein	PA0856	0	38.902	51	10	13	10	182	20	9.45	37.84				Pf09832	879247	PA0856		Pseudomonas aeruginosa (strain ATCC 15692 / DSM 22644 / CIP 104116 / JCM 14847 / LMG 12228 / 1C / PRS 101 / PAO1)
Q9HTV1	Transcription termination factor Rho	rho	0	38.21	29	10	13	10	419	47	6.83	41.92	metabolic process;regulation of biological process		catalytic activity;nucleotide binding;RNA binding	Pf00006, Pf07497, Pf07498, Pf08206, Pf13481	880855	PA5239	RNA degradation	Pseudomonas aeruginosa (strain ATCC 15692 / DSM 22644 / CIP 104116 / JCM 14847 / LMG 12228 / 1C / PRS 101 / PAO1)
Q9HXZ5	Enolase	eno	0	37.397	24	7	10	7	429	45.2	5.2	34.5	metabolic process	cell surface;cytoplasm;extracellular	catalytic activity;metal ion binding	Pf00113, Pf03952, Pf07476	880453	PA3635	RNA degradation; Biosynthesis of antibiotics; Microbial metabolism in diverse environments; Carbon metabolism; Biosynthesis of amino acids; Metabolic pathways; Glycolysis / Gluconeogenesis; Biosynthesis of secondary metabolites; Methane metabolism	Pseudomonas aeruginosa (strain ATCC 15692 / DSM 22644 / CIP 104116 / JCM 14847 / LMG 12228 / 1C / PRS 101 / PAO1)
Q9HZP6	Electron transfer flavoprotein subunit beta	etfB	0	36.971	39	9	12	9	249	26.4	8.98	40.66	metabolic process;transport	cytosol		Pf01012	880158	PA2952		Pseudomonas aeruginosa (strain ATCC 15692 / DSM 22644 / CIP 104116 / JCM 14847 / LMG 12228 / 1C / PRS 101 / PAO1)
Q9I0L4	Isocitrate dehydrogenase [NADP]	idh	0	36.844	17	13	21	13	741	81.6	6.19	53.23	metabolic process		catalytic activity;metal ion binding	Pf03971	882330	PA2624	Biosynthesis of antibiotics; Glutathione metabolism; Microbial metabolism in diverse environments; 2-Oxocarboxylic acid metabolism; Carbon metabolism; Biosynthesis of amino acids; Metabolic pathways; Citrate cycle (TCA cycle); Biosynthesis of secondary metabolites	Pseudomonas aeruginosa (strain ATCC 15692 / DSM 22644 / CIP 104116 / JCM 14847 / LMG 12228 / 1C / PRS 101 / PAO1)
P43336	Aromatic-amino-acid aminotransferase	phhC	0	35.81	30	10	13	10	399	43.2	6.29	38.32	metabolic process	cytoplasm;cytosol	catalytic activity;protein binding	Pf00155	880839	PA0870	Biosynthesis of antibiotics; Novobiocin biosynthesis; Phenylalanine, tyrosine and tryptophan biosynthesis; Cysteine and methionine metabolism; Biosynthesis of amino acids; Metabolic pathways; Tyrosine metabolism; Biosynthesis of secondary metabolites; Phenylalanine metabolism	Pseudomonas aeruginosa (strain ATCC 15692 / DSM 22644 / CIP 104116 / JCM 14847 / LMG 12228 / 1C / PRS 101 / PAO1)
Q9HXY1	Methionine aminopeptidase	map	0	35.754	31	7	10	7	261	29.1	6.32	30.28	metabolic process		catalytic activity;metal ion binding	Pf00557	880564	PA3657		Pseudomonas aeruginosa (strain ATCC 15692 / DSM 22644 / CIP 104116 / JCM 14847 / LMG 12228 / 1C / PRS 101 / PAO1)
Q9HY84	Argininosuccinate synthase	argG	0	35.739	21	7	10	7	405	45.3	5.58	32.35	metabolic process	cytoplasm	catalytic activity;nucleotide binding	Pf00733, Pf00764, Pf06508	878872	PA3525	Arginine biosynthesis; Biosynthesis of antibiotics; Biosynthesis of amino acids; Alanine, aspartate and glutamate metabolism; Metabolic pathways; Biosynthesis of secondary metabolites	Pseudomonas aeruginosa (strain ATCC 15692 / DSM 22644 / CIP 104116 / JCM 14847 / LMG 12228 / 1C / PRS 101 / PAO1)
Q9I659	Probable ClpA/B protease ATP binding subunit	PA0459	0	35.659	17	14	15	12	850	94.1	6.74	43.67	metabolic process		catalytic activity;nucleotide binding	Pf00004, Pf02861, Pf06414, Pf07724, Pf07728, Pf10431, Pf13191, Pf13401, Pf13521	881659	PA0459		Pseudomonas aeruginosa (strain ATCC 15692 / DSM 22644 / CIP 104116 / JCM 14847 / LMG 12228 / 1C / PRS 101 / PAO1)
Q9HT20	ATP synthase subunit beta	atpD	0	34.573	17	4	7	4	458	49.5	5.11	29.88	metabolic process;transport	membrane	catalytic activity;nucleotide binding;transporter activity	Pf00006, Pf00306, Pf02874	878083	PA5554	Oxidative phosphorylation; Metabolic pathways	Pseudomonas aeruginosa (strain ATCC 15692 / DSM 22644 / CIP 104116 / JCM 14847 / LMG 12228 / 1C / PRS 101 / PAO1)
Q9HXM6	GMP synthase [glutamine-hydrolyzing]	guaA	0	34.176	19	7	8	7	525	57.9	5.78	30.41	metabolic process		catalytic activity;nucleotide binding	Pf00117, Pf00958, Pf07722	880552	PA3769	Purine metabolism; Metabolic pathways	Pseudomonas aeruginosa (strain ATCC 15692 / DSM 22644 / CIP 104116 / JCM 14847 / LMG 12228 / 1C / PRS 101 / PAO1)
Q9HWC6	50S ribosomal protein L1	rplA	0	34.004	30	6	13	6	231	24.2	9.58	40.05	metabolic process;regulation of biological process	ribosome	RNA binding;structural molecule activity	Pf00687	881704	PA4273	Ribosome	Pseudomonas aeruginosa (strain ATCC 15692 / DSM 22644 / CIP 104116 / JCM 14847 / LMG 12228 / 1C / PRS 101 / PAO1)
Q9HVI7	Serine hydroxymethyltransferase 3	glyA2	0	33.838	31	11	11	9	417	45.1	6.07	33.58	metabolic process	cytoplasm	catalytic activity	Pf00155, Pf00464, Pf01212	881085	PA4602	Biosynthesis of antibiotics; Glycine, serine and threonine metabolism; One carbon pool by folate; Microbial metabolism in diverse environments; Glyoxylate and dicarboxylate metabolism; Carbon metabolism; Cyanoamino acid metabolism; Biosynthesis of amino acids; Metabolic pathways; Biosynthesis of secondary metabolites; Methane metabolism	Pseudomonas aeruginosa (strain ATCC 15692 / DSM 22644 / CIP 104116 / JCM 14847 / LMG 12228 / 1C / PRS 101 / PAO1)
P47204	Cell division protein FtsZ	ftsZ	0	33.831	19	5	8	5	394	41.2	5.05	30.9	cell division;cell organization and biogenesis	cytoplasm	catalytic activity;nucleotide binding	Pf00091, Pf12327	881296	PA4407		Pseudomonas aeruginosa (strain ATCC 15692 / DSM 22644 / CIP 104116 / JCM 14847 / LMG 12228 / 1C / PRS 101 / PAO1)
Q59637	Pyruvate dehydrogenase E1 component	aceE	0	33.805	11	10	16	10	882	99.5	5.82	37.65	metabolic process		catalytic activity	Pf00456	881326	PA5015	Biosynthesis of antibiotics; Pyruvate metabolism; Microbial metabolism in diverse environments; Carbon metabolism; Metabolic pathways; Glycolysis / Gluconeogenesis; Citrate cycle (TCA cycle); Biosynthesis of secondary metabolites	Pseudomonas aeruginosa (strain ATCC 15692 / DSM 22644 / CIP 104116 / JCM 14847 / LMG 12228 / 1C / PRS 101 / PAO1)
O82850	30S ribosomal protein S2	rpsB	0	33.347	33	8	10	8	246	27.3	8.53	35.56	metabolic process	ribosome	structural molecule activity	Pf00318	880593	PA3656	Ribosome	Pseudomonas aeruginosa (strain ATCC 15692 / DSM 22644 / CIP 104116 / JCM 14847 / LMG 12228 / 1C / PRS 101 / PAO1)
Q9HWZ6	Inorganic pyrophosphatase	ppa	0	33.279	41	6	9	6	175	19.4	5.25	30.02	metabolic process	cytoplasm	catalytic activity;metal ion binding	Pf00719	879025	PA4031	Oxidative phosphorylation	Pseudomonas aeruginosa (strain ATCC 15692 / DSM 22644 / CIP 104116 / JCM 14847 / LMG 12228 / 1C / PRS 101 / PAO1)
P14165	Citrate synthase	gltA	0	33.085	20	8	9	8	428	47.7	6.96	28.71	metabolic process	cytoplasm	catalytic activity	Pf00285	882117	PA1580	Biosynthesis of antibiotics; Microbial metabolism in diverse environments; 2-Oxocarboxylic acid metabolism; Glyoxylate and dicarboxylate metabolism; Carbon metabolism; Biosynthesis of amino acids; Metabolic pathways; Citrate cycle (TCA cycle); Biosynthesis of secondary metabolites	Pseudomonas aeruginosa (strain ATCC 15692 / DSM 22644 / CIP 104116 / JCM 14847 / LMG 12228 / 1C / PRS 101 / PAO1)
Q9HYK7	Ferredoxin--NADP reductase	fpr	0	32.886	28	6	13	6	258	29.5	5.99	38.74	metabolic process		catalytic activity;nucleotide binding	Pf00175, Pf00970	879913	PA3397		Pseudomonas aeruginosa (strain ATCC 15692 / DSM 22644 / CIP 104116 / JCM 14847 / LMG 12228 / 1C / PRS 101 / PAO1)
Q9HXU0	Lysine--tRNA ligase	lysS	0	32.71	21	11	14	11	501	57.3	5.38	39.5	metabolic process	cytoplasm	catalytic activity;metal ion binding;nucleotide binding	Pf00152, Pf01336	880383	PA3700	Aminoacyl-tRNA biosynthesis	Pseudomonas aeruginosa (strain ATCC 15692 / DSM 22644 / CIP 104116 / JCM 14847 / LMG 12228 / 1C / PRS 101 / PAO1)
Q9HW72	Pyruvate kinase	pykA	0	32.102	25	9	11	9	483	52.2	6.68	35.04	metabolic process	cytosol	catalytic activity;metal ion binding	Pf00224, Pf02887	881516	PA4329	Purine metabolism; Biosynthesis of antibiotics; Pyruvate metabolism; Microbial metabolism in diverse environments; Carbon metabolism; Biosynthesis of amino acids; Metabolic pathways; Glycolysis / Gluconeogenesis; Biosynthesis of secondary metabolites	Pseudomonas aeruginosa (strain ATCC 15692 / DSM 22644 / CIP 104116 / JCM 14847 / LMG 12228 / 1C / PRS 101 / PAO1)
P57112	Soluble pyridine nucleotide transhydrogenase	sthA	0	32.058	23	10	13	10	464	51.1	6.7	39.7	cellular homeostasis;metabolic process;regulation of biological process;transport	cytoplasm	catalytic activity;nucleotide binding;transporter activity	Pf00070, Pf01262, Pf02852, Pf03486, Pf07992, Pf12831, Pf13450	878679	PA2991	Nicotinate and nicotinamide metabolism; Metabolic pathways	Pseudomonas aeruginosa (strain ATCC 15692 / DSM 22644 / CIP 104116 / JCM 14847 / LMG 12228 / 1C / PRS 101 / PAO1)
Q9HUM9	30S ribosomal protein S6	rpsF	0	31.933	47	7	16	7	139	16.2	4.94	50.76	metabolic process	ribosome	RNA binding;structural molecule activity	Pf01250	877646	PA4935	Ribosome	Pseudomonas aeruginosa (strain ATCC 15692 / DSM 22644 / CIP 104116 / JCM 14847 / LMG 12228 / 1C / PRS 101 / PAO1)
Q9HTZ7	Phosphoenolpyruvate carboxykinase (ATP)	pckA	0	31.397	25	12	13	12	513	55.7	5.4	33.43	metabolic process	cytoplasm;cytosol	catalytic activity;metal ion binding;nucleotide binding	Pf01293	879312	PA5192	Biosynthesis of antibiotics; Pyruvate metabolism; Microbial metabolism in diverse environments; Carbon metabolism; Metabolic pathways; Glycolysis / Gluconeogenesis; Citrate cycle (TCA cycle); Biosynthesis of secondary metabolites	Pseudomonas aeruginosa (strain ATCC 15692 / DSM 22644 / CIP 104116 / JCM 14847 / LMG 12228 / 1C / PRS 101 / PAO1)
Q9HVC2	Ribosome-binding ATPase YchF	ychF	0	30.797	20	5	7	5	366	40.1	5.12	27.73		cytoplasm	catalytic activity;nucleotide binding	Pf01926, Pf02421, Pf06071	881404	PA4673		Pseudomonas aeruginosa (strain ATCC 15692 / DSM 22644 / CIP 104116 / JCM 14847 / LMG 12228 / 1C / PRS 101 / PAO1)
Q9HU73	Fructose-1,6-bisphosphatase class 1	fbp	0	30.333	16	4	8	4	336	37.2	6.01	29.41	metabolic process	cytoplasm;cytosol	catalytic activity;metal ion binding	Pf00316	882240	PA5110	Biosynthesis of antibiotics; Pentose phosphate pathway; Microbial metabolism in diverse environments; Fructose and mannose metabolism; Carbon metabolism; Metabolic pathways; Glycolysis / Gluconeogenesis; Biosynthesis of secondary metabolites; Methane metabolism	Pseudomonas aeruginosa (strain ATCC 15692 / DSM 22644 / CIP 104116 / JCM 14847 / LMG 12228 / 1C / PRS 101 / PAO1)
Q9I5A7	OmpA-like domain-containing protein	PA0833	0	30.225	32	5	10	5	237	24.7	8.76	30.4		membrane		Pf00691	878406	PA0833		Pseudomonas aeruginosa (strain ATCC 15692 / DSM 22644 / CIP 104116 / JCM 14847 / LMG 12228 / 1C / PRS 101 / PAO1)
Q9HZP8	Enoyl-[acyl-carrier-protein] reductase [NADH]	fabV	0	30.142	18	7	10	7	398	43.5	5.14	32.95	metabolic process		catalytic activity;nucleotide binding	Pf07055, Pf12241, Pf12242	882931	PA2950	Fatty acid biosynthesis; Fatty acid metabolism; Butanoate metabolism; Carbon metabolism; Metabolic pathways	Pseudomonas aeruginosa (strain ATCC 15692 / DSM 22644 / CIP 104116 / JCM 14847 / LMG 12228 / 1C / PRS 101 / PAO1)
Q9HZA6	Motility hub protein FimV	fimV	0	30.035	9	6	7	6	919	96.9	4.36	24.35		membrane	protein binding	Pf01476, Pf14559	879911	PA3115		Pseudomonas aeruginosa (strain ATCC 15692 / DSM 22644 / CIP 104116 / JCM 14847 / LMG 12228 / 1C / PRS 101 / PAO1)
Q9HVW7	UDP-N-acetylglucosamine 1-carboxyvinyltransferase	murA	0	29.954	26	8	11	8	421	44.6	5.74	30.68	cell division;cell organization and biogenesis;metabolic process;regulation of biological process	cytoplasm	catalytic activity	Pf00275	880969	PA4450	Peptidoglycan biosynthesis; Metabolic pathways; Amino sugar and nucleotide sugar metabolism	Pseudomonas aeruginosa (strain ATCC 15692 / DSM 22644 / CIP 104116 / JCM 14847 / LMG 12228 / 1C / PRS 101 / PAO1)
Q9HW49	Uncharacterized protein	PA4352	0	29.559	23	7	10	7	286	31	6.27	29.85	response to stimulus			Pf00582	881434	PA4352		Pseudomonas aeruginosa (strain ATCC 15692 / DSM 22644 / CIP 104116 / JCM 14847 / LMG 12228 / 1C / PRS 101 / PAO1)
Q9HV54	Transcription termination/antitermination protein NusA	nusA	0	29.491	19	8	9	8	493	54.6	4.64	31.35	metabolic process;regulation of biological process	cytoplasm;cytosol	nucleotide binding;RNA binding	Pf00575, Pf08529, Pf13184, Pf14520	881696	PA4745		Pseudomonas aeruginosa (strain ATCC 15692 / DSM 22644 / CIP 104116 / JCM 14847 / LMG 12228 / 1C / PRS 101 / PAO1)
Q9I047	Transaldolase	tal	0	29.294	36	11	12	11	307	33.9	5.27	28.96	metabolic process	cytoplasm	catalytic activity	Pf00923	882755	PA2796	Biosynthesis of antibiotics; Pentose phosphate pathway; Microbial metabolism in diverse environments; Carbon metabolism; Biosynthesis of amino acids; Metabolic pathways; Biosynthesis of secondary metabolites	Pseudomonas aeruginosa (strain ATCC 15692 / DSM 22644 / CIP 104116 / JCM 14847 / LMG 12228 / 1C / PRS 101 / PAO1)
Q51567	Succinate--CoA ligase [ADP-forming] subunit alpha	sucD	0	29.278	28	7	11	7	295	30.2	6.14	35.98	metabolic process		catalytic activity;nucleotide binding	Pf00549, Pf02629, Pf13380, Pf13607	882039	PA1589	Biosynthesis of antibiotics; Propanoate metabolism; Microbial metabolism in diverse environments; C5-Branched dibasic acid metabolism; Carbon metabolism; Metabolic pathways; Citrate cycle (TCA cycle); Biosynthesis of secondary metabolites	Pseudomonas aeruginosa (strain ATCC 15692 / DSM 22644 / CIP 104116 / JCM 14847 / LMG 12228 / 1C / PRS 101 / PAO1)
Q9I0T1	Probable acyl-CoA thiolase	PA2553	0	29.237	22	6	7	6	396	41.4	6.07	27.89	metabolic process		catalytic activity	Pf00108, Pf02803	878532	PA2553	Biosynthesis of antibiotics; Fatty acid degradation; Lysine degradation; Pyruvate metabolism; Tryptophan metabolism; Fatty acid metabolism; Butanoate metabolism; Terpenoid backbone biosynthesis; Synthesis and degradation of ketone bodies; Two-component system; Propanoate metabolism; Microbial metabolism in diverse environments; Valine, leucine and isoleucine degradation; Glyoxylate and dicarboxyl…	Pseudomonas aeruginosa (strain ATCC 15692 / DSM 22644 / CIP 104116 / JCM 14847 / LMG 12228 / 1C / PRS 101 / PAO1)
Q9HY55	Phosphocarrier protein HPr	fruI	0	29.085	7	5	7	5	956	101.5	5.15	27.74	metabolic process;transport		catalytic activity;transporter activity	Pf00359, Pf00381, Pf00391, Pf02896, Pf05524	880225	PA3562	Microbial metabolism in diverse environments; Fructose and mannose metabolism; Phosphotransferase system (PTS); Metabolic pathways	Pseudomonas aeruginosa (strain ATCC 15692 / DSM 22644 / CIP 104116 / JCM 14847 / LMG 12228 / 1C / PRS 101 / PAO1)
P47205	UDP-3-O-acyl-N-acetylglucosamine deacetylase	lpxC	0	28.203	20	6	8	6	303	33.4	5.36	27.77	metabolic process		catalytic activity;metal ion binding	Pf03331	881292	PA4406	Lipopolysaccharide biosynthesis; Metabolic pathways	Pseudomonas aeruginosa (strain ATCC 15692 / DSM 22644 / CIP 104116 / JCM 14847 / LMG 12228 / 1C / PRS 101 / PAO1)
Q9HVU0	Rod shape-determining protein MreB	mreB	0	28.044	21	6	8	6	345	37	5.39	28.98	cell organization and biogenesis;metabolic process		catalytic activity	Pf00012, Pf00022, Pf02782, Pf06723, Pf11104, Pf14450	881165	PA4481		Pseudomonas aeruginosa (strain ATCC 15692 / DSM 22644 / CIP 104116 / JCM 14847 / LMG 12228 / 1C / PRS 101 / PAO1)
Q9HUC8	Arginine--tRNA ligase	argS	0	28.032	14	8	9	8	587	65.2	5.55	27.06	metabolic process	cytoplasm	catalytic activity;nucleotide binding	Pf00750, Pf03485, Pf05746	881194	PA5051	Aminoacyl-tRNA biosynthesis	Pseudomonas aeruginosa (strain ATCC 15692 / DSM 22644 / CIP 104116 / JCM 14847 / LMG 12228 / 1C / PRS 101 / PAO1)
Q9HU11	Uncharacterized protein	PA5178	0	27.97	60	9	10	9	145	15.5	5.55	31.17				Pf01476, Pf04972	881721	PA5178		Pseudomonas aeruginosa (strain ATCC 15692 / DSM 22644 / CIP 104116 / JCM 14847 / LMG 12228 / 1C / PRS 101 / PAO1)
Q9I4Q5	Uncharacterized protein	PA1069	0	27.804	13	7	8	7	764	86.1	4.72	24.25			protein binding	Pf12569, Pf14561	877949	PA1069		Pseudomonas aeruginosa (strain ATCC 15692 / DSM 22644 / CIP 104116 / JCM 14847 / LMG 12228 / 1C / PRS 101 / PAO1)
Q9HXI8	Cysteine desulfurase IscS	iscS	0	27.475	26	8	10	8	404	44.6	6.02	31.49	cell organization and biogenesis;metabolic process	cytoplasm	catalytic activity;metal ion binding	Pf00266, Pf01041, Pf01212	879918	PA3814	Thiamine metabolism; Metabolic pathways; Sulfur relay system	Pseudomonas aeruginosa (strain ATCC 15692 / DSM 22644 / CIP 104116 / JCM 14847 / LMG 12228 / 1C / PRS 101 / PAO1)
Q9HVV5	Uncharacterized protein	PA4463	0	27.304	56	4	5	4	102	11.7	6.54	23.71	metabolic process;regulation of biological process			Pf02482	881023	PA4463		Pseudomonas aeruginosa (strain ATCC 15692 / DSM 22644 / CIP 104116 / JCM 14847 / LMG 12228 / 1C / PRS 101 / PAO1)
Q9HWG9	5-methylphenazine-1-carboxylate 1-monooxygenase	phzS	0	27.295	15	5	9	5	402	43.6	6.05	28.82	metabolic process		catalytic activity;nucleotide binding	Pf01494	881836	PA4217		Pseudomonas aeruginosa (strain ATCC 15692 / DSM 22644 / CIP 104116 / JCM 14847 / LMG 12228 / 1C / PRS 101 / PAO1)
Q9I0M4	Outer-membrane lipoprotein carrier protein	lolA	0	27.092	29	4	7	4	208	23.1	6.06	26.82	transport		transporter activity	Pf03548	882320	PA2614		Pseudomonas aeruginosa (strain ATCC 15692 / DSM 22644 / CIP 104116 / JCM 14847 / LMG 12228 / 1C / PRS 101 / PAO1)
Q9HV42	Protein GrpE	grpE	0	26.965	28	4	8	4	186	20.7	4.58	24.15	metabolic process;regulation of biological process	cytoplasm;cytosol	enzyme regulator activity;nucleotide binding;protein binding	Pf01025	881766	PA4762		Pseudomonas aeruginosa (strain ATCC 15692 / DSM 22644 / CIP 104116 / JCM 14847 / LMG 12228 / 1C / PRS 101 / PAO1)
E1JGJ8	Peptide chain release factor 2	prfB	0	26.914	19	4	6	4	364	41.1	4.91	22.8	cell organization and biogenesis;metabolic process	cytoplasm	RNA binding	Pf00472, Pf03462	880384	PA3701		Pseudomonas aeruginosa (strain ATCC 15692 / DSM 22644 / CIP 104116 / JCM 14847 / LMG 12228 / 1C / PRS 101 / PAO1)
Q9LCT3	Protein translocase subunit SecA	secA	0	26.906	8	5	6	5	916	103.8	5.62	21.18	transport	cytoplasm;cytosol;membrane	catalytic activity;metal ion binding;nucleotide binding;transporter activity	Pf00270, Pf01043, Pf02810, Pf07516, Pf07517	881307	PA4403	Protein export; Quorum sensing; Bacterial secretion system	Pseudomonas aeruginosa (strain ATCC 15692 / DSM 22644 / CIP 104116 / JCM 14847 / LMG 12228 / 1C / PRS 101 / PAO1)
Q9I5U9	AAA_PrkA domain-containing protein	PA0588	0	26.879	15	8	11	8	640	73.7	5.78	30.17	metabolic process		catalytic activity	Pf06798, Pf08298	879092	PA0588		Pseudomonas aeruginosa (strain ATCC 15692 / DSM 22644 / CIP 104116 / JCM 14847 / LMG 12228 / 1C / PRS 101 / PAO1)
Q9HWF2	30S ribosomal protein S5	rpsE	0	26.746	51	7	10	7	166	17.6	9.95	33.34	metabolic process	ribosome	RNA binding;structural molecule activity	Pf00333, Pf03719	881788	PA4246	Ribosome	Pseudomonas aeruginosa (strain ATCC 15692 / DSM 22644 / CIP 104116 / JCM 14847 / LMG 12228 / 1C / PRS 101 / PAO1)
O52760	DNA-directed RNA polymerase subunit alpha	rpoA	0	26.306	20	7	9	7	333	36.6	5.01	27.76	metabolic process	cytoplasm	catalytic activity;DNA binding;protein binding	Pf01000, Pf01193, Pf03118	881813	PA4238	Purine metabolism; Pyrimidine metabolism; RNA polymerase; Metabolic pathways	Pseudomonas aeruginosa (strain ATCC 15692 / DSM 22644 / CIP 104116 / JCM 14847 / LMG 12228 / 1C / PRS 101 / PAO1)
Q9HV96	APH domain-containing protein	PA4701	0	26.207	14	5	7	5	520	58.3	6.07	23.1				Pf13671	881512	PA4701		Pseudomonas aeruginosa (strain ATCC 15692 / DSM 22644 / CIP 104116 / JCM 14847 / LMG 12228 / 1C / PRS 101 / PAO1)
Q9I2U9	Peptidyl-prolyl cis-trans isomerase	ppiB	0	25.961	26	3	7	3	165	18.1	6.19	27.5	metabolic process		catalytic activity	Pf00160	880667	PA1793		Pseudomonas aeruginosa (strain ATCC 15692 / DSM 22644 / CIP 104116 / JCM 14847 / LMG 12228 / 1C / PRS 101 / PAO1)
Q9HYU4	Long-chain-fatty-acid--CoA ligase	fadD1	0	25.782	17	6	7	6	562	61.6	7.4	24.74	metabolic process		catalytic activity	Pf00501, Pf13193	882462	PA3299	Fatty acid degradation; Fatty acid biosynthesis; Fatty acid metabolism; Quorum sensing; Metabolic pathways	Pseudomonas aeruginosa (strain ATCC 15692 / DSM 22644 / CIP 104116 / JCM 14847 / LMG 12228 / 1C / PRS 101 / PAO1)
Q9I3B2	Beta-ketoacyl-ACP synthase I	fabB	0	25.72	11	4	6	4	405	42.8	5.59	26.23	metabolic process		catalytic activity	Pf00109, Pf02801	881925	PA1609	Fatty acid biosynthesis; Biotin metabolism; Fatty acid metabolism; Metabolic pathways	Pseudomonas aeruginosa (strain ATCC 15692 / DSM 22644 / CIP 104116 / JCM 14847 / LMG 12228 / 1C / PRS 101 / PAO1)
P24474	Nitrite reductase	nirS	0	25.714	13	6	9	6	568	62.6	7.99	22.8	metabolic process;transport		catalytic activity;metal ion binding;protein binding	Pf00034, Pf02239, Pf13442	882217	PA0519	Nitrogen metabolism; Microbial metabolism in diverse environments	Pseudomonas aeruginosa (strain ATCC 15692 / DSM 22644 / CIP 104116 / JCM 14847 / LMG 12228 / 1C / PRS 101 / PAO1)
P48247	Glutamate-1-semialdehyde 2,1-aminomutase	hemL	0	25.326	16	5	7	5	427	45.4	5.77	24.83	metabolic process	cytoplasm	catalytic activity	Pf00155, Pf00202, Pf01212	880859	PA3977	Porphyrin and chlorophyll metabolism; Metabolic pathways; Biosynthesis of secondary metabolites	Pseudomonas aeruginosa (strain ATCC 15692 / DSM 22644 / CIP 104116 / JCM 14847 / LMG 12228 / 1C / PRS 101 / PAO1)
Q9I138	Serine hydroxymethyltransferase 2	glyA2	0	25.31	23	8	9	6	418	44.9	6.54	26.25	metabolic process	cytoplasm	catalytic activity	Pf00155, Pf00464	882925	PA2444	Biosynthesis of antibiotics; Glycine, serine and threonine metabolism; One carbon pool by folate; Microbial metabolism in diverse environments; Glyoxylate and dicarboxylate metabolism; Carbon metabolism; Cyanoamino acid metabolism; Biosynthesis of amino acids; Metabolic pathways; Biosynthesis of secondary metabolites; Methane metabolism	Pseudomonas aeruginosa (strain ATCC 15692 / DSM 22644 / CIP 104116 / JCM 14847 / LMG 12228 / 1C / PRS 101 / PAO1)
Q9I4W2	Uncharacterized protein	PA1011	0	24.865	21	6	8	6	396	43	5.05	26.03				Pf06804	879282	PA1011		Pseudomonas aeruginosa (strain ATCC 15692 / DSM 22644 / CIP 104116 / JCM 14847 / LMG 12228 / 1C / PRS 101 / PAO1)
Q9HWD5	50S ribosomal protein L3	rplC	0	24.847	42	5	7	5	211	22.6	9.88	25.17	metabolic process	ribosome	RNA binding;structural molecule activity	Pf00297	881728	PA4263	Ribosome	Pseudomonas aeruginosa (strain ATCC 15692 / DSM 22644 / CIP 104116 / JCM 14847 / LMG 12228 / 1C / PRS 101 / PAO1)
Q9HXU8	Lipotoxon F, LptF	lptF	0	24.834	34	6	7	6	261	28.5	9.44	21.42		membrane		Pf00691	879104	PA3692		Pseudomonas aeruginosa (strain ATCC 15692 / DSM 22644 / CIP 104116 / JCM 14847 / LMG 12228 / 1C / PRS 101 / PAO1)
Q9HUJ2	Phosphomethylpyrimidine synthase	thiC	0	24.795	11	6	8	6	627	69.7	5.96	23.39	metabolic process	cytosol	catalytic activity;metal ion binding	Pf01964, Pf13667	879702	PA4973	Thiamine metabolism; Metabolic pathways	Pseudomonas aeruginosa (strain ATCC 15692 / DSM 22644 / CIP 104116 / JCM 14847 / LMG 12228 / 1C / PRS 101 / PAO1)
Q9HWE7	50S ribosomal protein L5	rplE	0	24.696	43	9	9	9	179	20.4	9.69	28.18	cell organization and biogenesis;metabolic process	ribosome	RNA binding;structural molecule activity	Pf00281, Pf00673	881779	PA4251	Ribosome	Pseudomonas aeruginosa (strain ATCC 15692 / DSM 22644 / CIP 104116 / JCM 14847 / LMG 12228 / 1C / PRS 101 / PAO1)
Q9I367	Uncharacterized protein	PA1658	0	24.57	15	8	9	8	491	55.5	5.44	28.6	transport			Pf05943	879592	PA1658		Pseudomonas aeruginosa (strain ATCC 15692 / DSM 22644 / CIP 104116 / JCM 14847 / LMG 12228 / 1C / PRS 101 / PAO1)
P13982	Carbamate kinase	arcC	0	24.408	25	6	8	6	310	33.1	5.35	23.45	metabolic process	cytoplasm;cytosol	catalytic activity;nucleotide binding	Pf00696	881793	PA5173	Arginine biosynthesis; Purine metabolism; Nitrogen metabolism; Microbial metabolism in diverse environments; Carbon metabolism; Metabolic pathways	Pseudomonas aeruginosa (strain ATCC 15692 / DSM 22644 / CIP 104116 / JCM 14847 / LMG 12228 / 1C / PRS 101 / PAO1)
Q9I0K9	Adenylosuccinate lyase	purB	0	24.292	16	7	10	7	456	50.5	5.85	24.65	metabolic process		catalytic activity	Pf00206, Pf08328	882336	PA2629	Purine metabolism; Biosynthesis of antibiotics; Alanine, aspartate and glutamate metabolism; Metabolic pathways; Biosynthesis of secondary metabolites	Pseudomonas aeruginosa (strain ATCC 15692 / DSM 22644 / CIP 104116 / JCM 14847 / LMG 12228 / 1C / PRS 101 / PAO1)
Q9HWD4	30S ribosomal protein S10	rpsJ	0	24.265	38	5	10	5	103	11.8	9.77	32.59	metabolic process	ribosome	RNA binding;structural molecule activity	Pf00338	881717; 32808477	PA4264	Ribosome	Pseudomonas aeruginosa (strain ATCC 15692 / DSM 22644 / CIP 104116 / JCM 14847 / LMG 12228 / 1C / PRS 101 / PAO1)
Q9I5E3	Citrate synthase	prpC	0	24.07	24	7	8	7	375	41.7	6.47	26.18	metabolic process	cytoplasm	catalytic activity	Pf00285	880674	PA0795	Propanoate metabolism	Pseudomonas aeruginosa (strain ATCC 15692 / DSM 22644 / CIP 104116 / JCM 14847 / LMG 12228 / 1C / PRS 101 / PAO1)
O82853	Ribosome-recycling factor	frr	0	24.027	31	6	9	6	185	20.5	6.11	30.16	cell organization and biogenesis;metabolic process	cytoplasm;cytosol		Pf01765	880554	PA3653		Pseudomonas aeruginosa (strain ATCC 15692 / DSM 22644 / CIP 104116 / JCM 14847 / LMG 12228 / 1C / PRS 101 / PAO1)
Q9HUM6	Adenylosuccinate synthetase	purA	0	23.991	22	8	10	8	430	46.8	6.06	28.07	metabolic process	cytoplasm	catalytic activity;metal ion binding;nucleotide binding	Pf00709	877657	PA4938	Purine metabolism; Alanine, aspartate and glutamate metabolism; Metabolic pathways	Pseudomonas aeruginosa (strain ATCC 15692 / DSM 22644 / CIP 104116 / JCM 14847 / LMG 12228 / 1C / PRS 101 / PAO1)
Q9I5F6	Bifunctional protein PutA	putA	0	23.986	8	8	9	8	1060	115.6	6.15	24.95	metabolic process;regulation of biological process		catalytic activity;DNA binding	Pf00171, Pf01619, Pf14850	878503	PA0782	Biosynthesis of antibiotics; Arginine and proline metabolism; Alanine, aspartate and glutamate metabolism; Metabolic pathways; Biosynthesis of secondary metabolites	Pseudomonas aeruginosa (strain ATCC 15692 / DSM 22644 / CIP 104116 / JCM 14847 / LMG 12228 / 1C / PRS 101 / PAO1)
Q9I5Z0	S-adenosylmethionine synthase	metK	0	23.965	27	8	10	8	396	42.7	5.49	27.53	metabolic process	cytoplasm;cytosol	catalytic activity;metal ion binding;nucleotide binding	Pf00438, Pf02772, Pf02773	878379	PA0546	Cysteine and methionine metabolism; Biosynthesis of amino acids; Metabolic pathways; Biosynthesis of secondary metabolites	Pseudomonas aeruginosa (strain ATCC 15692 / DSM 22644 / CIP 104116 / JCM 14847 / LMG 12228 / 1C / PRS 101 / PAO1)
Q9HVQ3	Ornithine decarboxylase	speC	0	23.796	18	5	7	5	387	43.5	5.07	26.36	metabolic process	cytoplasm	catalytic activity	Pf00278, Pf02784	881118	PA4519	Biosynthesis of antibiotics; Glutathione metabolism; Arginine and proline metabolism; Metabolic pathways; Biosynthesis of secondary metabolites	Pseudomonas aeruginosa (strain ATCC 15692 / DSM 22644 / CIP 104116 / JCM 14847 / LMG 12228 / 1C / PRS 101 / PAO1)
Q9HT18	ATP synthase subunit alpha	atpA	0	23.592	21	9	10	9	514	55.4	5.44	29.51	metabolic process;transport	membrane	catalytic activity;nucleotide binding;transporter activity	Pf00006, Pf00306, Pf02874, Pf09378	877752	PA5556	Oxidative phosphorylation; Metabolic pathways	Pseudomonas aeruginosa (strain ATCC 15692 / DSM 22644 / CIP 104116 / JCM 14847 / LMG 12228 / 1C / PRS 101 / PAO1)
Q9HUD3	Malic enzyme	PA5046	0	23.118	24	9	10	9	422	45.4	5.19	29.16	metabolic process		catalytic activity;metal ion binding;nucleotide binding	Pf00390, Pf03949	881142	PA5046	Pyruvate metabolism; Microbial metabolism in diverse environments; Carbon metabolism; Metabolic pathways	Pseudomonas aeruginosa (strain ATCC 15692 / DSM 22644 / CIP 104116 / JCM 14847 / LMG 12228 / 1C / PRS 101 / PAO1)
O52759	30S ribosomal protein S4	rpsD	0	23.085	23	5	11	5	206	23.3	9.92	29.3	metabolic process;regulation of biological process	ribosome	RNA binding;structural molecule activity	Pf00163, Pf01479	881814	PA4239	Ribosome	Pseudomonas aeruginosa (strain ATCC 15692 / DSM 22644 / CIP 104116 / JCM 14847 / LMG 12228 / 1C / PRS 101 / PAO1)
P38103	4-hydroxy-tetrahydrodipicolinate reductase	dapB	0	23.053	28	6	7	6	268	28.3	6.1	24.91	metabolic process	cytoplasm;cytosol	catalytic activity	Pf01113, Pf05173	881759	PA4759	Biosynthesis of antibiotics; Monobactam biosynthesis; Lysine biosynthesis; Microbial metabolism in diverse environments; Biosynthesis of amino acids; Metabolic pathways; Biosynthesis of secondary metabolites	Pseudomonas aeruginosa (strain ATCC 15692 / DSM 22644 / CIP 104116 / JCM 14847 / LMG 12228 / 1C / PRS 101 / PAO1)
P50601	Tol-Pal system protein TolB	tolB	0	23.031	24	8	10	8	432	47.7	8.94	29.04	metabolic process;transport		protein binding	Pf00930, Pf02239, Pf04052, Pf07676	881864	PA0972		Pseudomonas aeruginosa (strain ATCC 15692 / DSM 22644 / CIP 104116 / JCM 14847 / LMG 12228 / 1C / PRS 101 / PAO1)
Q9I4Z7	Probable dna-binding stress protein	PA0962	0	22.91	28	4	8	4	156	17.5	5.05	28.34	cellular homeostasis;metabolic process;response to stimulus		catalytic activity;DNA binding;metal ion binding	Pf00210	881882	PA0962		Pseudomonas aeruginosa (strain ATCC 15692 / DSM 22644 / CIP 104116 / JCM 14847 / LMG 12228 / 1C / PRS 101 / PAO1)
Q9I6H6	DUF4399 domain-containing protein	PA0315	0	22.739	29	3	10	3	145	15.5	7.12	31.1				Pf14347	878297	PA0315		Pseudomonas aeruginosa (strain ATCC 15692 / DSM 22644 / CIP 104116 / JCM 14847 / LMG 12228 / 1C / PRS 101 / PAO1)
Q9HTD9	Alcohol dehydrogenase	adhA	0	22.496	21	5	7	5	342	35.9	5.91	23.57	metabolic process	cytoplasm	catalytic activity;metal ion binding;nucleotide binding	Pf00107, Pf08240, Pf08241	877625	PA5427	Biosynthesis of antibiotics; Fatty acid degradation; Chloroalkane and chloroalkene degradation; Microbial metabolism in diverse environments; Degradation of aromatic compounds; Metabolic pathways; Glycolysis / Gluconeogenesis; Tyrosine metabolism; Biosynthesis of secondary metabolites; Naphthalene degradation	Pseudomonas aeruginosa (strain ATCC 15692 / DSM 22644 / CIP 104116 / JCM 14847 / LMG 12228 / 1C / PRS 101 / PAO1)
Q9HTY8	S1 motif domain-containing protein	PA5201	0	22.475	10	7	8	7	779	84.9	6.38	23.82	metabolic process;transport			Pf00575, Pf03934, Pf09371, Pf12836, Pf14635, Pf14639	878507	PA5201		Pseudomonas aeruginosa (strain ATCC 15692 / DSM 22644 / CIP 104116 / JCM 14847 / LMG 12228 / 1C / PRS 101 / PAO1)
Q9HWE6	50S ribosomal protein L24	rplX	0	22.304	27	3	6	3	104	11.5	10.17	23.08	metabolic process	ribosome	RNA binding;structural molecule activity		881810	PA4252	Ribosome	Pseudomonas aeruginosa (strain ATCC 15692 / DSM 22644 / CIP 104116 / JCM 14847 / LMG 12228 / 1C / PRS 101 / PAO1)
Q9I610	Probable acyl-CoA dehydrogenase	PA0508	0	22.097	15	6	7	4	592	63.6	5.44	19.42	metabolic process		catalytic activity;nucleotide binding	Pf00441, Pf02770, Pf02771, Pf12418, Pf12806	880863	PA0508		Pseudomonas aeruginosa (strain ATCC 15692 / DSM 22644 / CIP 104116 / JCM 14847 / LMG 12228 / 1C / PRS 101 / PAO1)
Q9I038	Uncharacterized protein	PA2805	0	22.013	51	3	4	3	87	9.7	4.53	17.91				Pf14357	880390	PA2805		Pseudomonas aeruginosa (strain ATCC 15692 / DSM 22644 / CIP 104116 / JCM 14847 / LMG 12228 / 1C / PRS 101 / PAO1)
G3XD14	RNA polymerase-binding transcription factor DksA	dksA	0	21.922	32	4	8	4	148	17.3	5.11	25.62	regulation of biological process	cytoplasm	metal ion binding;protein binding	Pf01258	881594	PA4723		Pseudomonas aeruginosa (strain ATCC 15692 / DSM 22644 / CIP 104116 / JCM 14847 / LMG 12228 / 1C / PRS 101 / PAO1)
P26276	Phosphomannomutase/phosphoglucomutase	algC	0	21.853	16	6	6	6	463	50.3	5.34	21.3	metabolic process		catalytic activity;metal ion binding	Pf00408, Pf02878, Pf02879, Pf02880	879406	PA5322		Pseudomonas aeruginosa (strain ATCC 15692 / DSM 22644 / CIP 104116 / JCM 14847 / LMG 12228 / 1C / PRS 101 / PAO1)
P00282	Azurin	azu	0	21.825	26	5	7	5	148	16	6.92	20.71	metabolic process;transport		metal ion binding;protein binding	Pf00127	878046	PA4922		Pseudomonas aeruginosa (strain ATCC 15692 / DSM 22644 / CIP 104116 / JCM 14847 / LMG 12228 / 1C / PRS 101 / PAO1)
Q9I099	Threonine--tRNA ligase	thrS	0	21.678	12	9	10	9	640	73	6.39	26.29	metabolic process	cytoplasm	catalytic activity;metal ion binding;nucleotide binding;RNA binding	Pf00587, Pf02824, Pf03129, Pf07973	882972	PA2744	Aminoacyl-tRNA biosynthesis	Pseudomonas aeruginosa (strain ATCC 15692 / DSM 22644 / CIP 104116 / JCM 14847 / LMG 12228 / 1C / PRS 101 / PAO1)
Q9HT25	Glutamine--fructose-6-phosphate aminotransferase [isomerizing]	glmS	0	21.487	10	4	5	4	611	66.3	5.99	18.86	metabolic process	cytoplasm;cytosol	catalytic activity	Pf00310, Pf01380, Pf13522, Pf13537	877797	PA5549	Biosynthesis of antibiotics; Alanine, aspartate and glutamate metabolism; Metabolic pathways; Amino sugar and nucleotide sugar metabolism	Pseudomonas aeruginosa (strain ATCC 15692 / DSM 22644 / CIP 104116 / JCM 14847 / LMG 12228 / 1C / PRS 101 / PAO1)
P30720	10 kDa chaperonin	groS	0	21.487	57	6	8	6	97	10.3	5.24	23.12	metabolic process;response to stimulus	cytoplasm	metal ion binding;nucleotide binding;protein binding	Pf00166	881349	PA4386		Pseudomonas aeruginosa (strain ATCC 15692 / DSM 22644 / CIP 104116 / JCM 14847 / LMG 12228 / 1C / PRS 101 / PAO1)
Q9HUX1	Biosynthetic arginine decarboxylase	speA	0	21.391	13	5	6	5	636	70.6	5.49	19	metabolic process		catalytic activity;metal ion binding	Pf00278, Pf02784	879594	PA4839	Arginine and proline metabolism; Metabolic pathways	Pseudomonas aeruginosa (strain ATCC 15692 / DSM 22644 / CIP 104116 / JCM 14847 / LMG 12228 / 1C / PRS 101 / PAO1)
Q9HVF9	Peptidase_M48 domain-containing protein	PA4632	0	21.255	23	4	5	4	273	29.1	7.49	18.8	metabolic process		catalytic activity	Pf01435	881207	PA4632		Pseudomonas aeruginosa (strain ATCC 15692 / DSM 22644 / CIP 104116 / JCM 14847 / LMG 12228 / 1C / PRS 101 / PAO1)
Q9I2U7	Cysteine--tRNA ligase	cysS	0	21.182	16	6	6	6	460	51.2	5.66	19.9	metabolic process	cytoplasm;cytosol	catalytic activity;metal ion binding;nucleotide binding	Pf00133, Pf01406, Pf01921, Pf09190, Pf09334	880609	PA1795	Aminoacyl-tRNA biosynthesis	Pseudomonas aeruginosa (strain ATCC 15692 / DSM 22644 / CIP 104116 / JCM 14847 / LMG 12228 / 1C / PRS 101 / PAO1)
Q9I2U0	ATP-dependent Clp protease ATP-binding subunit ClpX	clpX	0	21.16	19	8	9	8	426	47	5.2	24.55	cell division;metabolic process;regulation of biological process;response to stimulus	organelle lumen	catalytic activity;metal ion binding;nucleotide binding;protein binding	Pf00004, Pf01078, Pf05496, Pf06689, Pf07724, Pf07728, Pf10431, Pf13207, Pf13401, Pf14532	878307	PA1802		Pseudomonas aeruginosa (strain ATCC 15692 / DSM 22644 / CIP 104116 / JCM 14847 / LMG 12228 / 1C / PRS 101 / PAO1)
Q9HVW4	Uncharacterized protein	PA4453	0	21.069	41	8	10	8	215	23.7	9.14	21.78				Pf05494	880994	PA4453	ABC transporters	Pseudomonas aeruginosa (strain ATCC 15692 / DSM 22644 / CIP 104116 / JCM 14847 / LMG 12228 / 1C / PRS 101 / PAO1)
O69077	Aspartokinase	lysC	0	20.985	19	7	7	7	412	44.4	5.35	20.17	metabolic process	cytoplasm	catalytic activity;nucleotide binding	Pf00696, Pf01842, Pf13840	878315	PA0904	Biosynthesis of antibiotics; Monobactam biosynthesis; Glycine, serine and threonine metabolism; Cysteine and methionine metabolism; Lysine biosynthesis; Microbial metabolism in diverse environments; 2-Oxocarboxylic acid metabolism; Biosynthesis of amino acids; Metabolic pathways; Biosynthesis of secondary metabolites	Pseudomonas aeruginosa (strain ATCC 15692 / DSM 22644 / CIP 104116 / JCM 14847 / LMG 12228 / 1C / PRS 101 / PAO1)
Q9HT22	Bifunctional protein GlmU	glmU	0	20.817	12	3	4	3	454	48.8	6.23	17.63	cell organization and biogenesis;metabolic process;regulation of biological process	cytoplasm	catalytic activity;metal ion binding	Pf00132, Pf00483, Pf01128, Pf02348, Pf12804	877892	PA5552	Biosynthesis of antibiotics; Metabolic pathways; Amino sugar and nucleotide sugar metabolism	Pseudomonas aeruginosa (strain ATCC 15692 / DSM 22644 / CIP 104116 / JCM 14847 / LMG 12228 / 1C / PRS 101 / PAO1)
Q9HWI2	Probable acyl-CoA dehydrogenase	PA4199	0	20.733	14	6	7	4	593	63.9	5.36	22.13	metabolic process		catalytic activity;nucleotide binding	Pf00441, Pf02770, Pf02771, Pf12418, Pf12806	880396	PA4199		Pseudomonas aeruginosa (strain ATCC 15692 / DSM 22644 / CIP 104116 / JCM 14847 / LMG 12228 / 1C / PRS 101 / PAO1)
Q9I5U3	Chaperone SurA	surA	0	20.653	13	4	5	4	417	46.9	5.43	17.27	cell organization and biogenesis;metabolic process;regulation of biological process		catalytic activity;protein binding	Pf00639, Pf09312, Pf13145, Pf13616, Pf13624	879552			Pseudomonas aeruginosa (strain ATCC 15692 / DSM 22644 / CIP 104116 / JCM 14847 / LMG 12228 / 1C / PRS 101 / PAO1)
Q9I6L3	Peptidase_M48 domain-containing protein	PA0277	0	20.49	19	3	5	3	252	26.6	6.54	19.22	metabolic process		catalytic activity	Pf01435	883050	PA0277		Pseudomonas aeruginosa (strain ATCC 15692 / DSM 22644 / CIP 104116 / JCM 14847 / LMG 12228 / 1C / PRS 101 / PAO1)
Q9I120	Haemagg_act domain-containing protein	PA2462	0	20.404	2	7	8	5	5627	572.8	5.53	24.04				Pf04830, Pf05860, Pf13332, Pf14436	882914	PA2462		Pseudomonas aeruginosa (strain ATCC 15692 / DSM 22644 / CIP 104116 / JCM 14847 / LMG 12228 / 1C / PRS 101 / PAO1)
G3XDA2	3-oxoacyl-[acyl-carrier-protein] synthase 2	fabF1	0	20.401	21	5	5	5	414	43.5	5.96	17.68	metabolic process		catalytic activity	Pf00108, Pf00109, Pf02801	879894	PA2965	Fatty acid biosynthesis; Biotin metabolism; Fatty acid metabolism; Metabolic pathways	Pseudomonas aeruginosa (strain ATCC 15692 / DSM 22644 / CIP 104116 / JCM 14847 / LMG 12228 / 1C / PRS 101 / PAO1)
Q9I0A4	Phenylalanine--tRNA ligase beta subunit	pheT	0	20.259	10	5	7	5	792	86.7	5.43	22.43	metabolic process	cytoplasm	catalytic activity;metal ion binding;nucleotide binding;RNA binding	Pf01588, Pf03147, Pf03483, Pf03484	882969	PA2739	Aminoacyl-tRNA biosynthesis	Pseudomonas aeruginosa (strain ATCC 15692 / DSM 22644 / CIP 104116 / JCM 14847 / LMG 12228 / 1C / PRS 101 / PAO1)
Q9HYC7	Methionine--tRNA ligase	metG	0	20.197	11	6	7	6	677	74.9	5.64	21.48	metabolic process	cytoplasm;cytosol	catalytic activity;metal ion binding;nucleotide binding;RNA binding	Pf00133, Pf01406, Pf01588, Pf01921, Pf09334	878831	PA3482	Selenocompound metabolism; Aminoacyl-tRNA biosynthesis	Pseudomonas aeruginosa (strain ATCC 15692 / DSM 22644 / CIP 104116 / JCM 14847 / LMG 12228 / 1C / PRS 101 / PAO1)
Q9HXL0	Uncharacterized protein	PA3785	0	20.09	24	4	5	4	158	17	6.8	18.09				Pf04314	879117	PA3785		Pseudomonas aeruginosa (strain ATCC 15692 / DSM 22644 / CIP 104116 / JCM 14847 / LMG 12228 / 1C / PRS 101 / PAO1)
Q9HXR8	Probable FMN oxidoreductase	PA3723	0	20.089	14	3	4	3	368	40.3	6.3	15.56	metabolic process		catalytic activity;nucleotide binding	Pf00724, Pf02142	880373	PA3723		Pseudomonas aeruginosa (strain ATCC 15692 / DSM 22644 / CIP 104116 / JCM 14847 / LMG 12228 / 1C / PRS 101 / PAO1)
Q9I5Q3	Tyrosine--tRNA ligase 2	tyrS2	0	20.042	22	8	8	8	399	44.1	5.82	24.16	metabolic process	cytoplasm;cytosol	catalytic activity;nucleotide binding;RNA binding	Pf00579, Pf01479	880817	PA0668	Aminoacyl-tRNA biosynthesis	Pseudomonas aeruginosa (strain ATCC 15692 / DSM 22644 / CIP 104116 / JCM 14847 / LMG 12228 / 1C / PRS 101 / PAO1)
Q9HUT3	Probable bacterioferritin	PA4880	0	20.038	40	7	8	7	177	20.2	4.74	22.76	cellular homeostasis;metabolic process;transport		catalytic activity;metal ion binding	Pf00210, Pf02915	882911	PA4880	Porphyrin and chlorophyll metabolism	Pseudomonas aeruginosa (strain ATCC 15692 / DSM 22644 / CIP 104116 / JCM 14847 / LMG 12228 / 1C / PRS 101 / PAO1)
Q9I502	Proline--tRNA ligase	proS	0	20.023	15	7	7	7	571	63.1	5.43	20.07	metabolic process;regulation of biological process	cytoplasm	catalytic activity;nucleotide binding	Pf00587, Pf03129, Pf04073	879563	PA0956	Aminoacyl-tRNA biosynthesis	Pseudomonas aeruginosa (strain ATCC 15692 / DSM 22644 / CIP 104116 / JCM 14847 / LMG 12228 / 1C / PRS 101 / PAO1)
Q9I0H9	PepSY domain-containing protein	PA2659	0	19.908	46	4	5	4	102	11.2	4.97	16.04				Pf03413, Pf13670	882368	PA2659		Pseudomonas aeruginosa (strain ATCC 15692 / DSM 22644 / CIP 104116 / JCM 14847 / LMG 12228 / 1C / PRS 101 / PAO1)
Q9I7C2	DNA gyrase subunit B	gyrB	0	19.879	8	5	7	5	806	90.1	5.91	21.52	metabolic process	chromosome;cytoplasm	catalytic activity;DNA binding;metal ion binding;nucleotide binding	Pf00204, Pf00986, Pf01751, Pf02518, Pf13589	879230	PA0004		Pseudomonas aeruginosa (strain ATCC 15692 / DSM 22644 / CIP 104116 / JCM 14847 / LMG 12228 / 1C / PRS 101 / PAO1)
Q9I6M5	Glutarate-semialdehyde dehydrogenase	davD	0	19.754	12	4	5	4	483	51.6	5.76	17.37	metabolic process	mitochondrion	catalytic activity;nucleotide binding	Pf00171	881913	PA0265	Lysine degradation; Butanoate metabolism; Microbial metabolism in diverse environments; Nicotinate and nicotinamide metabolism; Alanine, aspartate and glutamate metabolism; Metabolic pathways; Tyrosine metabolism	Pseudomonas aeruginosa (strain ATCC 15692 / DSM 22644 / CIP 104116 / JCM 14847 / LMG 12228 / 1C / PRS 101 / PAO1)
Q9HVT8	Glutamyl-tRNA(Gln) amidotransferase subunit A	gatA	0	19.613	22	8	8	8	484	51.8	5.8	22.57	metabolic process		catalytic activity;nucleotide binding	Pf01425	881180	PA4483	Metabolic pathways; Aminoacyl-tRNA biosynthesis	Pseudomonas aeruginosa (strain ATCC 15692 / DSM 22644 / CIP 104116 / JCM 14847 / LMG 12228 / 1C / PRS 101 / PAO1)
Q9HUA5	Glucans biosynthesis protein G	opgG	0	19.563	13	6	7	6	525	59.4	6.99	19.95	metabolic process		catalytic activity	Pf04349	879629	PA5078		Pseudomonas aeruginosa (strain ATCC 15692 / DSM 22644 / CIP 104116 / JCM 14847 / LMG 12228 / 1C / PRS 101 / PAO1)
Q9HTN8	50S ribosomal protein L28	rpmB	0	19.495	53	5	10	5	78	9.1	11.72	26.95	metabolic process	ribosome	structural molecule activity	Pf00830	880891	PA5316	Ribosome	Pseudomonas aeruginosa (strain ATCC 15692 / DSM 22644 / CIP 104116 / JCM 14847 / LMG 12228 / 1C / PRS 101 / PAO1)
Q51344	Aspartate-semialdehyde dehydrogenase	asd	0	19.49	19	6	7	6	370	40.5	5.78	21.35	metabolic process	cytoplasm	catalytic activity;nucleotide binding;protein binding	Pf01118, Pf02774	882803	PA3117	Biosynthesis of antibiotics; Monobactam biosynthesis; Glycine, serine and threonine metabolism; Cysteine and methionine metabolism; Lysine biosynthesis; Microbial metabolism in diverse environments; 2-Oxocarboxylic acid metabolism; Biosynthesis of amino acids; Metabolic pathways; Biosynthesis of secondary metabolites	Pseudomonas aeruginosa (strain ATCC 15692 / DSM 22644 / CIP 104116 / JCM 14847 / LMG 12228 / 1C / PRS 101 / PAO1)
Q9I3L9	Sulfate-binding protein of ABC transporter	cysP	0	19.409	36	9	9	9	332	36.5	8.13	25.09	transport		catalytic activity;transporter activity	Pf01547, Pf12727, Pf13531	881623	PA1493	ABC transporters; Sulfur metabolism	Pseudomonas aeruginosa (strain ATCC 15692 / DSM 22644 / CIP 104116 / JCM 14847 / LMG 12228 / 1C / PRS 101 / PAO1)
Q9I6M4	5-aminovalerate aminotransferase DavT	davT	0	19.202	20	6	6	6	426	45.2	6.47	20.18	metabolic process		catalytic activity	Pf00202	880917	PA0266	Lysine degradation; Butanoate metabolism; Microbial metabolism in diverse environments; Alanine, aspartate and glutamate metabolism; Metabolic pathways	Pseudomonas aeruginosa (strain ATCC 15692 / DSM 22644 / CIP 104116 / JCM 14847 / LMG 12228 / 1C / PRS 101 / PAO1)
Q59641	Peptidyl-prolyl cis-trans isomerase A	ppiA	0	19.134	22	4	5	4	187	20.1	8.13	18.76	metabolic process		catalytic activity	Pf00160	882464	PA3227	Cationic antimicrobial peptide (CAMP) resistance	Pseudomonas aeruginosa (strain ATCC 15692 / DSM 22644 / CIP 104116 / JCM 14847 / LMG 12228 / 1C / PRS 101 / PAO1)
Q9HTJ1	NAD/NADP-dependent betaine aldehyde dehydrogenase	betB	0	19.097	11	4	5	4	490	53.3	5.35	18.34	metabolic process		catalytic activity;metal ion binding	Pf00171	881619	PA5373	Glycine, serine and threonine metabolism; Metabolic pathways	Pseudomonas aeruginosa (strain ATCC 15692 / DSM 22644 / CIP 104116 / JCM 14847 / LMG 12228 / 1C / PRS 101 / PAO1)
Q9HU46	PBPb domain-containing protein	PA5138	0	19.064	18	4	5	4	250	27.9	5.3	17.83				Pf00497	878478	PA5138		Pseudomonas aeruginosa (strain ATCC 15692 / DSM 22644 / CIP 104116 / JCM 14847 / LMG 12228 / 1C / PRS 101 / PAO1)
Q9HXK5	2-isopropylmalate synthase	leuA	0	18.776	11	3	3	3	556	61.7	5.39	13.81	metabolic process		catalytic activity	Pf00682, Pf08502	879941		Valine, leucine and isoleucine biosynthesis; Pyruvate metabolism; 2-Oxocarboxylic acid metabolism; Biosynthesis of amino acids; Metabolic pathways; Biosynthesis of secondary metabolites	Pseudomonas aeruginosa (strain ATCC 15692 / DSM 22644 / CIP 104116 / JCM 14847 / LMG 12228 / 1C / PRS 101 / PAO1)
Q9I4W0	Phosphoribosylaminoimidazole-succinocarboxamide synthase	purC	0	18.711	23	5	6	5	236	26.8	5.45	18.73	metabolic process		catalytic activity;nucleotide binding	Pf01259	881642	PA1013	Purine metabolism; Biosynthesis of antibiotics; Metabolic pathways; Biosynthesis of secondary metabolites	Pseudomonas aeruginosa (strain ATCC 15692 / DSM 22644 / CIP 104116 / JCM 14847 / LMG 12228 / 1C / PRS 101 / PAO1)
Q9I140	Glycine cleavage system T protein	gcvT2	0	18.589	16	4	5	4	373	39.9	6.39	18.4	metabolic process		catalytic activity	Pf01571, Pf08669	882934	PA2442	Biosynthesis of antibiotics; Glycine, serine and threonine metabolism; One carbon pool by folate; Glyoxylate and dicarboxylate metabolism; Carbon metabolism; Metabolic pathways; Biosynthesis of secondary metabolites	Pseudomonas aeruginosa (strain ATCC 15692 / DSM 22644 / CIP 104116 / JCM 14847 / LMG 12228 / 1C / PRS 101 / PAO1)
Q9HYZ6	Cell division inhibitor MinD	minD	0	18.343	17	3	4	3	271	29.6	5.78	14.5	cell division		catalytic activity;nucleotide binding	Pf01656, Pf13614	882407	PA3244		Pseudomonas aeruginosa (strain ATCC 15692 / DSM 22644 / CIP 104116 / JCM 14847 / LMG 12228 / 1C / PRS 101 / PAO1)
Q9HYR8	Probable non-ribosomal peptide synthetase	PA3327	0	18.249	4	6	6	6	2352	259.2	5.72	18.38	metabolic process		catalytic activity	Pf00501, Pf00550, Pf00668, Pf00975, Pf12697, Pf13193, Pf13745	882492	PA3327		Pseudomonas aeruginosa (strain ATCC 15692 / DSM 22644 / CIP 104116 / JCM 14847 / LMG 12228 / 1C / PRS 101 / PAO1)
Q9HU65	Glutamine synthetase	glnA	0	18.222	14	5	8	5	469	51.9	5.3	20.55	metabolic process	cytoplasm	catalytic activity;metal ion binding;nucleotide binding	Pf00120, Pf03951	877688	PA5119	Arginine biosynthesis; Nitrogen metabolism; Two-component system; Microbial metabolism in diverse environments; Glyoxylate and dicarboxylate metabolism; Biosynthesis of amino acids; Alanine, aspartate and glutamate metabolism; Metabolic pathways	Pseudomonas aeruginosa (strain ATCC 15692 / DSM 22644 / CIP 104116 / JCM 14847 / LMG 12228 / 1C / PRS 101 / PAO1)
O82852	Uridylate kinase	pyrH	0	18.101	18	4	7	4	245	26.3	5.71	21.85	metabolic process	cytoplasm	catalytic activity;nucleotide binding	Pf00696	880536	PA3654	Pyrimidine metabolism; Metabolic pathways	Pseudomonas aeruginosa (strain ATCC 15692 / DSM 22644 / CIP 104116 / JCM 14847 / LMG 12228 / 1C / PRS 101 / PAO1)
P55218	O-succinylhomoserine sulfhydrylase	metZ	0	18.051	12	4	5	4	403	43.2	6.3	17.74	metabolic process		catalytic activity	Pf00155, Pf00266, Pf01041, Pf01053, Pf01212, Pf02347	880476	PA3107	Sulfur metabolism; Cysteine and methionine metabolism; Metabolic pathways	Pseudomonas aeruginosa (strain ATCC 15692 / DSM 22644 / CIP 104116 / JCM 14847 / LMG 12228 / 1C / PRS 101 / PAO1)
P57703	5-methyltetrahydropteroyltriglutamate--homocysteine methyltransferase	metE	0	17.868	5	3	4	3	766	86.2	5.86	12.35	metabolic process	cytosol;extracellular	catalytic activity;metal ion binding	Pf01717, Pf08267	877662	PA1927	Cysteine and methionine metabolism; Selenocompound metabolism; Biosynthesis of amino acids; Metabolic pathways; Biosynthesis of secondary metabolites	Pseudomonas aeruginosa (strain ATCC 15692 / DSM 22644 / CIP 104116 / JCM 14847 / LMG 12228 / 1C / PRS 101 / PAO1)
Q9HUM7	Ribonuclease R	rnr	0	17.806	7	5	5	5	904	100.1	8.95	19.42	metabolic process	cytoplasm	catalytic activity;RNA binding	Pf00575, Pf00773, Pf08206	879988	PA4937	RNA degradation	Pseudomonas aeruginosa (strain ATCC 15692 / DSM 22644 / CIP 104116 / JCM 14847 / LMG 12228 / 1C / PRS 101 / PAO1)
Q9HV46	Transcription elongation factor GreA	greA	0	17.796	25	3	4	3	158	17.1	5.03	16.66	metabolic process;regulation of biological process		DNA binding;protein binding	Pf01272, Pf03449	881736	PA4755		Pseudomonas aeruginosa (strain ATCC 15692 / DSM 22644 / CIP 104116 / JCM 14847 / LMG 12228 / 1C / PRS 101 / PAO1)
P19572	Diaminopimelate decarboxylase	lysA	0	17.549	15	6	7	6	415	45.5	5.64	20.46	metabolic process		catalytic activity	Pf00278, Pf01168, Pf02784	877749	PA5277	Biosynthesis of antibiotics; Lysine biosynthesis; Microbial metabolism in diverse environments; Biosynthesis of amino acids; Metabolic pathways; Biosynthesis of secondary metabolites	Pseudomonas aeruginosa (strain ATCC 15692 / DSM 22644 / CIP 104116 / JCM 14847 / LMG 12228 / 1C / PRS 101 / PAO1)
Q9I0M6	Serine--tRNA ligase	serS	0	17.48	12	6	7	6	426	47.2	5.57	18.1	metabolic process	cytoplasm	catalytic activity;nucleotide binding	Pf00587, Pf02403, Pf06637	882318	PA2612	Aminoacyl-tRNA biosynthesis	Pseudomonas aeruginosa (strain ATCC 15692 / DSM 22644 / CIP 104116 / JCM 14847 / LMG 12228 / 1C / PRS 101 / PAO1)
Q9I6D8	Protease PfpI	pfpI	0	17.469	17	3	4	3	179	19.2	5.39	16.65	cellular component movement;metabolic process;response to stimulus		catalytic activity	Pf01965, Pf13278	879351	PA0355		Pseudomonas aeruginosa (strain ATCC 15692 / DSM 22644 / CIP 104116 / JCM 14847 / LMG 12228 / 1C / PRS 101 / PAO1)
Q9HVS8	RoxR	roxR	0	17.46	28	3	5	3	186	20.6	5.6	16.4	regulation of biological process;response to stimulus		DNA binding	Pf00072, Pf02954, Pf13556	881056	PA4493	Two-component system	Pseudomonas aeruginosa (strain ATCC 15692 / DSM 22644 / CIP 104116 / JCM 14847 / LMG 12228 / 1C / PRS 101 / PAO1)
Q9HXZ2	Acetyl-coenzyme A carboxylase carboxyl transferase subunit alpha	accA	0	17.392	19	4	5	4	316	34.9	5.48	17.19	metabolic process	cytoplasm	catalytic activity;nucleotide binding	Pf00005, Pf13304, Pf13401	880489	PA3639	Biosynthesis of antibiotics; Fatty acid biosynthesis; Pyruvate metabolism; Fatty acid metabolism; Propanoate metabolism; Microbial metabolism in diverse environments; Carbon metabolism; Metabolic pathways; Biosynthesis of secondary metabolites	Pseudomonas aeruginosa (strain ATCC 15692 / DSM 22644 / CIP 104116 / JCM 14847 / LMG 12228 / 1C / PRS 101 / PAO1)
Q9I5A5	Phosphate acetyltransferase	pta	0	17.298	8	6	6	6	704	75.7	5.36	16.09	metabolic process	cytoplasm	catalytic activity	Pf01515, Pf07085, Pf13500	882123	PA0835	Taurine and hypotaurine metabolism; Pyruvate metabolism; Propanoate metabolism; Microbial metabolism in diverse environments; Carbon metabolism; Metabolic pathways; Methane metabolism	Pseudomonas aeruginosa (strain ATCC 15692 / DSM 22644 / CIP 104116 / JCM 14847 / LMG 12228 / 1C / PRS 101 / PAO1)
Q9HTC5	Uncharacterized protein	PA5441	0	17.249	11	5	7	5	733	80	5.01	20.72			protein binding		877847	PA5441		Pseudomonas aeruginosa (strain ATCC 15692 / DSM 22644 / CIP 104116 / JCM 14847 / LMG 12228 / 1C / PRS 101 / PAO1)
Q9I246	Probable carbamoyl transferase	PA2069	0	17.051	13	6	7	6	574	63.3	6.27	17.93	metabolic process		catalytic activity	Pf02543	877951	PA2069		Pseudomonas aeruginosa (strain ATCC 15692 / DSM 22644 / CIP 104116 / JCM 14847 / LMG 12228 / 1C / PRS 101 / PAO1)
Q9HWF0	50S ribosomal protein L6	rplF	0	16.967	31	5	6	5	177	19.1	9.88	17.13	metabolic process	ribosome	RNA binding;structural molecule activity	Pf00347	881796	PA4248	Ribosome	Pseudomonas aeruginosa (strain ATCC 15692 / DSM 22644 / CIP 104116 / JCM 14847 / LMG 12228 / 1C / PRS 101 / PAO1)
Q9HWF4	50S ribosomal protein L15	rplO	0	16.933	42	6	8	6	144	15.2	10.96	22.47	metabolic process	ribosome	RNA binding;structural molecule activity	Pf00828	881805	PA4244	Ribosome	Pseudomonas aeruginosa (strain ATCC 15692 / DSM 22644 / CIP 104116 / JCM 14847 / LMG 12228 / 1C / PRS 101 / PAO1)
Q9HWF7	30S ribosomal protein S13	rpsM	0	16.91	32	5	6	5	118	13.3	10.93	20.36	metabolic process;response to stimulus	cytosol;ribosome	catalytic activity;DNA binding;metal ion binding;RNA binding;structural molecule activity	Pf00416, Pf06831	881818	PA4241	Ribosome	Pseudomonas aeruginosa (strain ATCC 15692 / DSM 22644 / CIP 104116 / JCM 14847 / LMG 12228 / 1C / PRS 101 / PAO1)
Q9I6J0	Spermidine-binding periplasmic protein SpuE	spuE	0	16.909	18	6	6	6	365	40	5.77	18.1	transport		transporter activity	Pf01547, Pf13343, Pf13416	877626	PA0301	ABC transporters	Pseudomonas aeruginosa (strain ATCC 15692 / DSM 22644 / CIP 104116 / JCM 14847 / LMG 12228 / 1C / PRS 101 / PAO1)
Q9HTD1	Probable transcarboxylase subunit	PA5435	0	16.803	9	5	6	5	607	66.1	5.87	19.3	metabolic process;transport		catalytic activity	Pf00364, Pf00682, Pf02436, Pf05896, Pf13533	877876	PA5435	Pyruvate metabolism; Microbial metabolism in diverse environments; Carbon metabolism; Biosynthesis of amino acids; Metabolic pathways; Citrate cycle (TCA cycle)	Pseudomonas aeruginosa (strain ATCC 15692 / DSM 22644 / CIP 104116 / JCM 14847 / LMG 12228 / 1C / PRS 101 / PAO1)
Q9HUV9	Bifunctional purine biosynthesis protein PurH	purH	0	16.718	13	6	6	6	535	57.6	6.49	18.02	metabolic process		catalytic activity	Pf01808, Pf02142	880046	PA4854	Purine metabolism; Biosynthesis of antibiotics; One carbon pool by folate; Metabolic pathways; Biosynthesis of secondary metabolites	Pseudomonas aeruginosa (strain ATCC 15692 / DSM 22644 / CIP 104116 / JCM 14847 / LMG 12228 / 1C / PRS 101 / PAO1)
Q9I402	Probable binding protein component of ABC transporter	PA1342	0	16.712	20	4	4	4	302	33	8.27	14	transport			Pf00497	879321	PA1342	ABC transporters; Two-component system	Pseudomonas aeruginosa (strain ATCC 15692 / DSM 22644 / CIP 104116 / JCM 14847 / LMG 12228 / 1C / PRS 101 / PAO1)
Q9I589	Chitin-binding protein CbpD	cbpD	0	16.695	21	5	6	5	389	41.9	6.86	19.41	transport	extracellular		Pf03067	877771	PA0852		Pseudomonas aeruginosa (strain ATCC 15692 / DSM 22644 / CIP 104116 / JCM 14847 / LMG 12228 / 1C / PRS 101 / PAO1)
Q9HTD7	Aspartate ammonia-lyase	aspA	0	16.693	10	3	5	3	474	51	5.82	18.19	metabolic process		catalytic activity	Pf00206, Pf10415	878603	PA5429	Alanine, aspartate and glutamate metabolism; Metabolic pathways	Pseudomonas aeruginosa (strain ATCC 15692 / DSM 22644 / CIP 104116 / JCM 14847 / LMG 12228 / 1C / PRS 101 / PAO1)
G3XD17	Thiol:disulfide interchange protein	dsbC	0	16.693	17	3	6	3	242	26.1	8.59	17.57	cellular homeostasis;regulation of biological process			Pf10411, Pf13098, Pf13462	880330	PA3737		Pseudomonas aeruginosa (strain ATCC 15692 / DSM 22644 / CIP 104116 / JCM 14847 / LMG 12228 / 1C / PRS 101 / PAO1)
Q9I271	Uncharacterized protein	PA2044	0	16.643	13	6	6	6	624	70	6.19	14.74				Pf12969	877614	PA2044		Pseudomonas aeruginosa (strain ATCC 15692 / DSM 22644 / CIP 104116 / JCM 14847 / LMG 12228 / 1C / PRS 101 / PAO1)
Q9I0A3	Phenylalanine--tRNA ligase alpha subunit	pheS	0	16.544	15	5	7	5	338	38	5.92	19.57	metabolic process	cytoplasm	catalytic activity;metal ion binding;nucleotide binding;RNA binding	Pf01409, Pf02912	882970	PA2740	Aminoacyl-tRNA biosynthesis	Pseudomonas aeruginosa (strain ATCC 15692 / DSM 22644 / CIP 104116 / JCM 14847 / LMG 12228 / 1C / PRS 101 / PAO1)
Q51385	Dual-specificity RNA methyltransferase RlmN	rlmN	0	16.409	12	4	4	4	379	41.7	8.27	13.92	metabolic process	cytoplasm	catalytic activity;metal ion binding	Pf04055	879171	PA3806		Pseudomonas aeruginosa (strain ATCC 15692 / DSM 22644 / CIP 104116 / JCM 14847 / LMG 12228 / 1C / PRS 101 / PAO1)
Q9HTU2	Probable ATP-binding component of ABC transporter	PA5252	0	16.36	8	4	5	4	638	70.8	6.02	17.08			catalytic activity;nucleotide binding	Pf00005, Pf12848, Pf13304	880736	PA5252		Pseudomonas aeruginosa (strain ATCC 15692 / DSM 22644 / CIP 104116 / JCM 14847 / LMG 12228 / 1C / PRS 101 / PAO1)
Q9HWL8	Uncharacterized protein	PA4163	0	16.295	11	5	5	5	569	60.5	5.08	15.96			catalytic activity	Pf01425	880181	PA4163	Styrene degradation; Tryptophan metabolism; Arginine and proline metabolism; Microbial metabolism in diverse environments; Aminobenzoate degradation; Phenylalanine metabolism	Pseudomonas aeruginosa (strain ATCC 15692 / DSM 22644 / CIP 104116 / JCM 14847 / LMG 12228 / 1C / PRS 101 / PAO1)
Q9I3D1	Dihydrolipoyl dehydrogenase	lpdG	0	16.254	12	5	5	5	478	50.1	6.96	16.23	cellular homeostasis;metabolic process;regulation of biological process;response to stimulus	cytoplasm	catalytic activity;nucleotide binding	Pf00070, Pf00890, Pf01134, Pf01946, Pf02737, Pf02852, Pf03486, Pf07992, Pf12831	882090	PA1587	Biosynthesis of antibiotics; Glycine, serine and threonine metabolism; Pyruvate metabolism; Propanoate metabolism; Microbial metabolism in diverse environments; Valine, leucine and isoleucine degradation; Glyoxylate and dicarboxylate metabolism; Carbon metabolism; Metabolic pathways; Glycolysis / Gluconeogenesis; Citrate cycle (TCA cycle); Biosynthesis of secondary metabolites	Pseudomonas aeruginosa (strain ATCC 15692 / DSM 22644 / CIP 104116 / JCM 14847 / LMG 12228 / 1C / PRS 101 / PAO1)
Q9I730	Carbonic anhydrase	PA0102	0	16.235	14	2	5	2	242	26.6	6.68	16.35			catalytic activity;metal ion binding	Pf00484	880767	PA0102	Nitrogen metabolism	Pseudomonas aeruginosa (strain ATCC 15692 / DSM 22644 / CIP 104116 / JCM 14847 / LMG 12228 / 1C / PRS 101 / PAO1)
Q9I746	Type VI secretion system accessory component TagJ	tagJ	0	16.175	16	4	5	4	281	30.3	4.79	15.14			protein binding	Pf07024, Pf13432, Pf14559	879504	PA0086		Pseudomonas aeruginosa (strain ATCC 15692 / DSM 22644 / CIP 104116 / JCM 14847 / LMG 12228 / 1C / PRS 101 / PAO1)
Q9I6J3	Probable glutamine synthetase	spuB	0	16.165	10	3	4	3	452	50.9	5.36	11.58	metabolic process		catalytic activity	Pf00120	880835	PA0298	Arginine biosynthesis; Nitrogen metabolism; Two-component system; Microbial metabolism in diverse environments; Glyoxylate and dicarboxylate metabolism; Biosynthesis of amino acids; Alanine, aspartate and glutamate metabolism; Metabolic pathways	Pseudomonas aeruginosa (strain ATCC 15692 / DSM 22644 / CIP 104116 / JCM 14847 / LMG 12228 / 1C / PRS 101 / PAO1)
P0DP44	Polyphosphate kinase	ppk	0	16.109	6	3	4	3	690	78.2	8.79	14.86	metabolic process		catalytic activity;metal ion binding;nucleotide binding	Pf02503, Pf13089, Pf13090, Pf13091	879700		RNA degradation; Oxidative phosphorylation	Pseudomonas aeruginosa (strain ATCC 15692 / DSM 22644 / CIP 104116 / JCM 14847 / LMG 12228 / 1C / PRS 101 / PAO1)
Q9HVK8	Endopeptidase La	PA4576	0	16.02	6	4	5	4	817	90.2	5.05	17.55	metabolic process		catalytic activity;nucleotide binding	Pf05362, Pf13654	880974	PA4576		Pseudomonas aeruginosa (strain ATCC 15692 / DSM 22644 / CIP 104116 / JCM 14847 / LMG 12228 / 1C / PRS 101 / PAO1)
Q9HT66	Isochorismatase domain-containing protein	PA5507	0	15.958	15	2	3	2	217	24.2	6.44	14.04	metabolic process		catalytic activity	Pf00857	878660	PA5507		Pseudomonas aeruginosa (strain ATCC 15692 / DSM 22644 / CIP 104116 / JCM 14847 / LMG 12228 / 1C / PRS 101 / PAO1)
Q9HUC3	Polyhydroxyalkanoate synthesis protein PhaF	phaF	0	15.885	12	5	6	5	309	30.6	10.3	16.53				Pf05597	881187	PA5060		Pseudomonas aeruginosa (strain ATCC 15692 / DSM 22644 / CIP 104116 / JCM 14847 / LMG 12228 / 1C / PRS 101 / PAO1)
P05384	DNA-binding protein HU-beta	hupB	0	15.881	32	2	4	2	90	9.1	9.99	15.21	cell organization and biogenesis;metabolic process;regulation of biological process	cytosol	DNA binding	Pf00216, Pf14908	878308; 29894466; 32564604	PA1804		Pseudomonas aeruginosa (strain ATCC 15692 / DSM 22644 / CIP 104116 / JCM 14847 / LMG 12228 / 1C / PRS 101 / PAO1)
Q9I690	UPF0312 protein PA0423	PA0423	0	15.833	19	3	4	3	191	20.8	6.55	13.61				Pf04264	877902	PA0423		Pseudomonas aeruginosa (strain ATCC 15692 / DSM 22644 / CIP 104116 / JCM 14847 / LMG 12228 / 1C / PRS 101 / PAO1)
Q9I1F5	Probable glyceraldehyde-3-phosphate dehydrogenase	PA2323	0	15.723	11	6	7	6	541	59.9	6.43	19.16	metabolic process	mitochondrion	catalytic activity;nucleotide binding	Pf00171	883046	PA2323	Pentose phosphate pathway; Microbial metabolism in diverse environments; Carbon metabolism; Metabolic pathways; Glycolysis / Gluconeogenesis	Pseudomonas aeruginosa (strain ATCC 15692 / DSM 22644 / CIP 104116 / JCM 14847 / LMG 12228 / 1C / PRS 101 / PAO1)
Q9HVM4	Isoleucine--tRNA ligase	ileS	0	15.64	4	3	4	3	943	105.4	6.15	12.71	metabolic process;regulation of biological process	cytoplasm	catalytic activity;metal ion binding;nucleotide binding;RNA binding	Pf00133, Pf06827, Pf08264, Pf09334, Pf13603	878194	PA4560	Aminoacyl-tRNA biosynthesis	Pseudomonas aeruginosa (strain ATCC 15692 / DSM 22644 / CIP 104116 / JCM 14847 / LMG 12228 / 1C / PRS 101 / PAO1)
Q9I137	Glycine dehydrogenase (decarboxylating) 1	gcvP1	0	15.634	9	8	8	8	959	103.9	6.05	22.5	metabolic process		catalytic activity	Pf01212, Pf02347	882927	PA2445	Biosynthesis of antibiotics; Glycine, serine and threonine metabolism; Glyoxylate and dicarboxylate metabolism; Carbon metabolism; Metabolic pathways; Biosynthesis of secondary metabolites	Pseudomonas aeruginosa (strain ATCC 15692 / DSM 22644 / CIP 104116 / JCM 14847 / LMG 12228 / 1C / PRS 101 / PAO1)
P20582	Anthraniloyl-CoA anthraniloyltransferase	pqsD	0	15.606	11	3	4	3	337	36.4	5.6	14.02	metabolic process	cytoplasm	catalytic activity	Pf07451, Pf08541, Pf08545	880625	PA0999	Quorum sensing	Pseudomonas aeruginosa (strain ATCC 15692 / DSM 22644 / CIP 104116 / JCM 14847 / LMG 12228 / 1C / PRS 101 / PAO1)
Q9HYX7	Recombination-associated protein RdgC	rdgC	0	15.514	17	4	4	4	306	34	5.11	13.24	metabolic process	cytoplasm		Pf04381	882426	PA3263		Pseudomonas aeruginosa (strain ATCC 15692 / DSM 22644 / CIP 104116 / JCM 14847 / LMG 12228 / 1C / PRS 101 / PAO1)
Q9I4X2	2-heptyl-4(1H)-quinolone synthase subunit PqsB	pqsB	0	15.487	18	4	8	4	283	30.5	4.98	22.03	metabolic process	cytoplasm	catalytic activity	Pf00814	883098	PA0997	Quorum sensing	Pseudomonas aeruginosa (strain ATCC 15692 / DSM 22644 / CIP 104116 / JCM 14847 / LMG 12228 / 1C / PRS 101 / PAO1)
Q9HXV4	Adenylate kinase	adk	0	15.414	16	4	5	4	215	23.1	6.43	15.11	metabolic process	cytoplasm	catalytic activity;nucleotide binding	Pf00406, Pf05191, Pf13207	879082	PA3686	Purine metabolism; Biosynthesis of antibiotics; Thiamine metabolism; Metabolic pathways; Biosynthesis of secondary metabolites	Pseudomonas aeruginosa (strain ATCC 15692 / DSM 22644 / CIP 104116 / JCM 14847 / LMG 12228 / 1C / PRS 101 / PAO1)
P43501	Protein PilH	pilH	0	15.383	43	4	6	4	121	13.3	5.55	18.33	regulation of biological process;response to stimulus			Pf00072	878198	PA0409	Two-component system	Pseudomonas aeruginosa (strain ATCC 15692 / DSM 22644 / CIP 104116 / JCM 14847 / LMG 12228 / 1C / PRS 101 / PAO1)
Q9HWC4	Transcription termination/antitermination protein NusG	nusG	0	15.325	32	5	7	5	177	20.1	6	19.65	metabolic process;regulation of biological process	cytosol		Pf00467, Pf02357	881693	PA4275		Pseudomonas aeruginosa (strain ATCC 15692 / DSM 22644 / CIP 104116 / JCM 14847 / LMG 12228 / 1C / PRS 101 / PAO1)
Q9I4S1	Rick_17kDa_Anti domain-containing protein	PA1053	0	15.274	29	3	4	3	154	15.6	9.61	15.75		membrane			881262	PA1053		Pseudomonas aeruginosa (strain ATCC 15692 / DSM 22644 / CIP 104116 / JCM 14847 / LMG 12228 / 1C / PRS 101 / PAO1)
Q9I0L8	ATP-binding protease component ClpA	clpA	0	15.193	7	4	5	4	758	84	6.02	17	metabolic process;response to stimulus		catalytic activity;nucleotide binding	Pf00004, Pf02861, Pf05496, Pf06309, Pf07724, Pf07728, Pf10431, Pf12774, Pf13177, Pf13191, Pf13207, Pf13238, Pf13401	882326	PA2620		Pseudomonas aeruginosa (strain ATCC 15692 / DSM 22644 / CIP 104116 / JCM 14847 / LMG 12228 / 1C / PRS 101 / PAO1)
Q9HVV7	Lipopolysaccharide export system protein LptA	lptA	0	15.073	49	7	8	7	175	19.1	9.09	20.61	cell organization and biogenesis;transport			Pf03968	881017	PA4460		Pseudomonas aeruginosa (strain ATCC 15692 / DSM 22644 / CIP 104116 / JCM 14847 / LMG 12228 / 1C / PRS 101 / PAO1)
Q9HVP8	Dephospho-CoA kinase	coaE	0	14.981	22	3	3	3	203	22.8	6.81	11.95	metabolic process	cytoplasm	catalytic activity;nucleotide binding	Pf01121	878572	PA4529	Pantothenate and CoA biosynthesis; Metabolic pathways	Pseudomonas aeruginosa (strain ATCC 15692 / DSM 22644 / CIP 104116 / JCM 14847 / LMG 12228 / 1C / PRS 101 / PAO1)
Q9HU24	dTDP-glucose 4,6-dehydratase	rmlB	0	14.78	13	4	5	4	352	39.5	6	15.1	metabolic process		catalytic activity	Pf00106, Pf01073, Pf01370, Pf02719, Pf04321, Pf07993	879982	PA5161	Biosynthesis of antibiotics; Streptomycin biosynthesis; Polyketide sugar unit biosynthesis; Metabolic pathways; Acarbose and validamycin biosynthesis	Pseudomonas aeruginosa (strain ATCC 15692 / DSM 22644 / CIP 104116 / JCM 14847 / LMG 12228 / 1C / PRS 101 / PAO1)
Q9HZZ2	Elongation factor P	efp	0	14.775	29	5	5	5	188	21	4.92	15.89	metabolic process	cytoplasm	RNA binding	Pf01132, Pf08207, Pf09285	882605	PA2851		Pseudomonas aeruginosa (strain ATCC 15692 / DSM 22644 / CIP 104116 / JCM 14847 / LMG 12228 / 1C / PRS 101 / PAO1)
Q9HWC5	50S ribosomal protein L11	rplK	0	14.738	29	3	4	3	143	14.9	9.74	14.14	cell organization and biogenesis;metabolic process	ribosome	RNA binding;structural molecule activity	Pf00298, Pf03946	881705	PA4274	Ribosome	Pseudomonas aeruginosa (strain ATCC 15692 / DSM 22644 / CIP 104116 / JCM 14847 / LMG 12228 / 1C / PRS 101 / PAO1)
Q9HWC7	50S ribosomal protein L10	rplJ	0	14.672	30	5	6	5	166	17.6	8.9	18.51	metabolic process	ribosome	RNA binding;structural molecule activity	Pf00466	881702	PA4272	Ribosome	Pseudomonas aeruginosa (strain ATCC 15692 / DSM 22644 / CIP 104116 / JCM 14847 / LMG 12228 / 1C / PRS 101 / PAO1)
Q9HYR9	ATP-dependent Clp protease proteolytic subunit 2	clpP2	0	14.638	22	4	4	4	201	22.1	5.67	13.42	metabolic process	cytoplasm	catalytic activity	Pf00574	882491	PA3326		Pseudomonas aeruginosa (strain ATCC 15692 / DSM 22644 / CIP 104116 / JCM 14847 / LMG 12228 / 1C / PRS 101 / PAO1)
Q03456	Ferric uptake regulation protein	fur	0	14.623	19	2	4	2	134	15.2	5.97	13.57	metabolic process;regulation of biological process	cytoplasm	DNA binding;metal ion binding	Pf01475	881780	PA4764		Pseudomonas aeruginosa (strain ATCC 15692 / DSM 22644 / CIP 104116 / JCM 14847 / LMG 12228 / 1C / PRS 101 / PAO1)
Q9HZZ0	YkuD domain-containing protein	PA2854	0	14.605	20	4	6	4	323	34.8	5.8	18.83			catalytic activity	Pf03734	879852	PA2854		Pseudomonas aeruginosa (strain ATCC 15692 / DSM 22644 / CIP 104116 / JCM 14847 / LMG 12228 / 1C / PRS 101 / PAO1)
Q9I3I4	DNA ligase	ligA	0	14.599	9	6	6	6	794	86.7	5.43	17.63	metabolic process;response to stimulus	cytosol	catalytic activity;metal ion binding	Pf00533, Pf01653, Pf03119, Pf03120, Pf12826	879269	PA1529	Mismatch repair; DNA replication; Base excision repair; Nucleotide excision repair	Pseudomonas aeruginosa (strain ATCC 15692 / DSM 22644 / CIP 104116 / JCM 14847 / LMG 12228 / 1C / PRS 101 / PAO1)
P21175	Leucine-, isoleucine-, valine-, threonine-, and alanine-binding protein	braC	0	14.592	17	5	5	5	373	39.7	5.82	14.89	transport			Pf01094, Pf13433, Pf13458	878501	PA1074	ABC transporters; Quorum sensing	Pseudomonas aeruginosa (strain ATCC 15692 / DSM 22644 / CIP 104116 / JCM 14847 / LMG 12228 / 1C / PRS 101 / PAO1)
Q9HVL5	Octaprenyl-diphosphate synthase	ispB	0	14.553	12	3	4	3	322	34.8	5	14.45	metabolic process		catalytic activity	Pf00348	880946	PA4569	Terpenoid backbone biosynthesis; Biosynthesis of secondary metabolites	Pseudomonas aeruginosa (strain ATCC 15692 / DSM 22644 / CIP 104116 / JCM 14847 / LMG 12228 / 1C / PRS 101 / PAO1)
Q9I3Q7	Uncharacterized protein	PA1440	0	14.537	26	3	4	3	195	22.4	4.26	13.29				Pf03695	881829	PA1440		Pseudomonas aeruginosa (strain ATCC 15692 / DSM 22644 / CIP 104116 / JCM 14847 / LMG 12228 / 1C / PRS 101 / PAO1)
Q9I0J6	NADH-quinone oxidoreductase subunit G	nuoG	0	14.499	6	3	3	3	905	98.9	6.09	13.87	metabolic process	membrane	catalytic activity;metal ion binding	Pf00111, Pf00384, Pf04879, Pf10588, Pf13510	882349	PA2642	Oxidative phosphorylation; Metabolic pathways	Pseudomonas aeruginosa (strain ATCC 15692 / DSM 22644 / CIP 104116 / JCM 14847 / LMG 12228 / 1C / PRS 101 / PAO1)
Q9HXW5	Uncharacterized protein	PA3675	0	14.496	24	4	4	4	226	23.6	8.88	12.52				Pf13852	879774	PA3675		Pseudomonas aeruginosa (strain ATCC 15692 / DSM 22644 / CIP 104116 / JCM 14847 / LMG 12228 / 1C / PRS 101 / PAO1)
Q9I078	Uncharacterized protein	PA2765	0	14.495	15	4	4	4	299	32.4	4.84	13.63	metabolic process		antioxidant activity;catalytic activity	Pf04261	882740	PA2765		Pseudomonas aeruginosa (strain ATCC 15692 / DSM 22644 / CIP 104116 / JCM 14847 / LMG 12228 / 1C / PRS 101 / PAO1)
Q9I088	Ecotin	eco	0	14.479	34	5	5	5	156	17.2	6.57	15.29	regulation of biological process		enzyme regulator activity	Pf03974	882725	PA2755		Pseudomonas aeruginosa (strain ATCC 15692 / DSM 22644 / CIP 104116 / JCM 14847 / LMG 12228 / 1C / PRS 101 / PAO1)
Q9HYY3	Periplasmic tail-specific protease	prc	0	14.456	8	5	5	5	698	78.1	6.65	12.51	metabolic process;regulation of biological process;response to stimulus		catalytic activity;protein binding	Pf00595, Pf03572, Pf11818	882420	PA3257		Pseudomonas aeruginosa (strain ATCC 15692 / DSM 22644 / CIP 104116 / JCM 14847 / LMG 12228 / 1C / PRS 101 / PAO1)
Q9HUG9	Bifunctional protein HldE	hldE	0	14.448	12	5	6	5	474	50.3	6.28	16.52	metabolic process	cytosol	catalytic activity;nucleotide binding	Pf00294, Pf01467, Pf08543	881680	PA4996	Lipopolysaccharide biosynthesis; Metabolic pathways	Pseudomonas aeruginosa (strain ATCC 15692 / DSM 22644 / CIP 104116 / JCM 14847 / LMG 12228 / 1C / PRS 101 / PAO1)
Q9HVL6	50S ribosomal protein L21	rplU	0	14.391	50	5	7	5	103	11.6	9.85	18.56	metabolic process	ribosome	RNA binding;structural molecule activity	Pf00829	881148	PA4568	Ribosome	Pseudomonas aeruginosa (strain ATCC 15692 / DSM 22644 / CIP 104116 / JCM 14847 / LMG 12228 / 1C / PRS 101 / PAO1)
Q9HWW7	Probable thioredoxin	PA4061	0	14.337	21	5	5	5	289	31.9	4.78	13.86	cellular homeostasis;metabolic process;regulation of biological process		antioxidant activity;catalytic activity;protein binding	Pf00085, Pf00578, Pf13098, Pf13192, Pf13899, Pf13905, Pf14561	878783	PA4061		Pseudomonas aeruginosa (strain ATCC 15692 / DSM 22644 / CIP 104116 / JCM 14847 / LMG 12228 / 1C / PRS 101 / PAO1)
Q9I3D5	Succinate dehydrogenase flavoprotein subunit	sdhA	0	14.292	9	5	6	5	590	63.5	6.49	12.6	metabolic process;transport	membrane	catalytic activity;nucleotide binding	Pf00890, Pf01134, Pf01266, Pf02910, Pf03486, Pf07992	881934	PA1583	Biosynthesis of antibiotics; Butanoate metabolism; Oxidative phosphorylation; Microbial metabolism in diverse environments; Carbon metabolism; Metabolic pathways; Citrate cycle (TCA cycle); Biosynthesis of secondary metabolites	Pseudomonas aeruginosa (strain ATCC 15692 / DSM 22644 / CIP 104116 / JCM 14847 / LMG 12228 / 1C / PRS 101 / PAO1)
Q9HUN2	50S ribosomal protein L9	rplI	0	14.12	25	4	5	4	148	15.5	5.58	15.1	metabolic process	ribosome	RNA binding;structural molecule activity	Pf01281, Pf03948	879626	PA4932	Ribosome	Pseudomonas aeruginosa (strain ATCC 15692 / DSM 22644 / CIP 104116 / JCM 14847 / LMG 12228 / 1C / PRS 101 / PAO1)
P48372	DNA gyrase subunit A	gyrA	0	13.875	10	6	6	6	923	101.1	4.97	18.63	metabolic process	chromosome;cytoplasm	catalytic activity;DNA binding;nucleotide binding	Pf00521, Pf03989	882800	PA3168		Pseudomonas aeruginosa (strain ATCC 15692 / DSM 22644 / CIP 104116 / JCM 14847 / LMG 12228 / 1C / PRS 101 / PAO1)
Q9I500	HIT domain-containing protein	PA0959	0	13.845	22	4	5	4	209	23.1	6.55	14.77			catalytic activity	Pf01230	882085	PA0959		Pseudomonas aeruginosa (strain ATCC 15692 / DSM 22644 / CIP 104116 / JCM 14847 / LMG 12228 / 1C / PRS 101 / PAO1)
P20580	Anthranilate synthase component 1	trpE	0	13.8	6	2	3	2	492	54.5	5.08	11.05	metabolic process		catalytic activity;metal ion binding	Pf00425, Pf04715	879191	PA0609	Biosynthesis of antibiotics; Phenylalanine, tyrosine and tryptophan biosynthesis; Quorum sensing; Biosynthesis of amino acids; Metabolic pathways; Biosynthesis of secondary metabolites	Pseudomonas aeruginosa (strain ATCC 15692 / DSM 22644 / CIP 104116 / JCM 14847 / LMG 12228 / 1C / PRS 101 / PAO1)
Q9HU15	Beta-ketoacyl-[acyl-carrier-protein] synthase FabY	fabY	0	13.779	15	7	7	7	634	68.7	6.11	19.97	metabolic process		catalytic activity	Pf00109, Pf02801	881783	PA5174	Fatty acid biosynthesis; Fatty acid metabolism; Metabolic pathways	Pseudomonas aeruginosa (strain ATCC 15692 / DSM 22644 / CIP 104116 / JCM 14847 / LMG 12228 / 1C / PRS 101 / PAO1)
Q9HTU9	Glyoxalase	PA5245	0	13.657	17	2	3	2	222	23.4	5.1	12.12			catalytic activity	Pf01965	880623	PA5245		Pseudomonas aeruginosa (strain ATCC 15692 / DSM 22644 / CIP 104116 / JCM 14847 / LMG 12228 / 1C / PRS 101 / PAO1)
Q9I0T0	Probable short-chain dehydrogenase	PA2554	0	13.628	16	3	4	3	255	26.4	6.6	13.22	metabolic process		catalytic activity	Pf00106, Pf08659, Pf13561	882742	PA2554		Pseudomonas aeruginosa (strain ATCC 15692 / DSM 22644 / CIP 104116 / JCM 14847 / LMG 12228 / 1C / PRS 101 / PAO1)
Q9HVC5	Ribose-phosphate pyrophosphokinase	prs	0	13.594	15	4	4	4	313	34	6.55	12.82	metabolic process	cytoplasm	catalytic activity;metal ion binding;nucleotide binding	Pf00156, Pf13793, Pf14572	881387	PA4670	Purine metabolism; Biosynthesis of antibiotics; Pentose phosphate pathway; Microbial metabolism in diverse environments; Carbon metabolism; Biosynthesis of amino acids; Metabolic pathways; Biosynthesis of secondary metabolites	Pseudomonas aeruginosa (strain ATCC 15692 / DSM 22644 / CIP 104116 / JCM 14847 / LMG 12228 / 1C / PRS 101 / PAO1)
Q9HWX4	3,4-dihydroxy-2-butanone 4-phosphate synthase	ribB	0	13.591	15	4	4	4	365	39.4	5.39	12.68	metabolic process	cytosol	catalytic activity;metal ion binding	Pf00925, Pf00926	878914	PA4054	Riboflavin metabolism; Metabolic pathways; Biosynthesis of secondary metabolites	Pseudomonas aeruginosa (strain ATCC 15692 / DSM 22644 / CIP 104116 / JCM 14847 / LMG 12228 / 1C / PRS 101 / PAO1)
P34750	Fimbrial assembly protein PilQ	pilQ	0	13.529	5	2	3	2	714	77.3	5.62	11.67	cell organization and biogenesis;transport	membrane	transporter activity	Pf00263, Pf03958, Pf07660, Pf11741	880962	PA5040		Pseudomonas aeruginosa (strain ATCC 15692 / DSM 22644 / CIP 104116 / JCM 14847 / LMG 12228 / 1C / PRS 101 / PAO1)
G3XD36	Phosphoenolpyruvate--protein phosphotransferase	ptsP	0	13.518	7	3	5	3	759	83.6	5.8	15.54	metabolic process;transport		catalytic activity;protein binding	Pf00391, Pf01590, Pf02896, Pf05524, Pf13185, Pf13492	882232	PA0337	Phosphotransferase system (PTS)	Pseudomonas aeruginosa (strain ATCC 15692 / DSM 22644 / CIP 104116 / JCM 14847 / LMG 12228 / 1C / PRS 101 / PAO1)
Q9I2E0	Probable ATP-binding component of ABC transporter	PA1964	0	13.491	8	2	3	2	521	57.9	5.19	13.1			catalytic activity;nucleotide binding	Pf00005, Pf12848, Pf13304	880663	PA1964		Pseudomonas aeruginosa (strain ATCC 15692 / DSM 22644 / CIP 104116 / JCM 14847 / LMG 12228 / 1C / PRS 101 / PAO1)
Q9I0Z1	Probable oxidoreductase	PA2491	0	13.472	13	3	3	3	339	36.8	5.55	11.11	metabolic process;regulation of biological process		catalytic activity	Pf00107, Pf13602	880416	PA2491		Pseudomonas aeruginosa (strain ATCC 15692 / DSM 22644 / CIP 104116 / JCM 14847 / LMG 12228 / 1C / PRS 101 / PAO1)
Q9I5A3	Peptidyl-prolyl cis-trans isomerase	slyD	0	13.405	24	2	2	2	161	17	4.61	9.75	metabolic process		catalytic activity	Pf00254	880885	PA0837		Pseudomonas aeruginosa (strain ATCC 15692 / DSM 22644 / CIP 104116 / JCM 14847 / LMG 12228 / 1C / PRS 101 / PAO1)
Q9I383	Selenide, water dikinase	selD	0	13.39	8	2	4	2	344	36.3	5.03	14.7	metabolic process		catalytic activity;metal ion binding;nucleotide binding	Pf00586, Pf02769	877775	PA1642	Selenocompound metabolism; Metabolic pathways	Pseudomonas aeruginosa (strain ATCC 15692 / DSM 22644 / CIP 104116 / JCM 14847 / LMG 12228 / 1C / PRS 101 / PAO1)
P13794	Outer membrane porin F	oprF	0	13.283	16	4	4	4	350	37.6	5.14	12.98	regulation of biological process;transport	membrane	metal ion binding;protein binding;transporter activity	Pf00691, Pf03922, Pf05736, Pf13505	878442	PA1777		Pseudomonas aeruginosa (strain ATCC 15692 / DSM 22644 / CIP 104116 / JCM 14847 / LMG 12228 / 1C / PRS 101 / PAO1)
Q9HUP3	NH(3)-dependent NAD(+) synthetase	nadE	0	13.117	13	3	4	3	275	29.7	5.66	13.48	metabolic process	cytoplasm	catalytic activity;metal ion binding;nucleotide binding	Pf02540	882213	PA4920	Nicotinate and nicotinamide metabolism; Metabolic pathways	Pseudomonas aeruginosa (strain ATCC 15692 / DSM 22644 / CIP 104116 / JCM 14847 / LMG 12228 / 1C / PRS 101 / PAO1)
Q9HXY5	Skp-like protein	PA3647	0	13.078	24	5	6	5	168	19.1	9.38	17.23			protein binding	Pf03938	880526	PA3647		Pseudomonas aeruginosa (strain ATCC 15692 / DSM 22644 / CIP 104116 / JCM 14847 / LMG 12228 / 1C / PRS 101 / PAO1)
Q9HXI9	Iron-sulfur cluster assembly scaffold protein IscU	iscU	0	12.931	32	3	4	3	128	13.7	5.97	12.39	cell organization and biogenesis;cellular homeostasis;metabolic process	cytoplasm	catalytic activity;metal ion binding	Pf01592	879917	PA3813		Pseudomonas aeruginosa (strain ATCC 15692 / DSM 22644 / CIP 104116 / JCM 14847 / LMG 12228 / 1C / PRS 101 / PAO1)
Q9HUV8	Phosphoribosylamine--glycine ligase	purD	0	12.897	17	4	4	4	429	45.2	5.06	12.97	metabolic process		catalytic activity;metal ion binding;nucleotide binding	Pf01071, Pf02222, Pf02655, Pf02786, Pf02843, Pf02844, Pf08442, Pf13535	878236	PA4855	Purine metabolism; Biosynthesis of antibiotics; Metabolic pathways; Biosynthesis of secondary metabolites	Pseudomonas aeruginosa (strain ATCC 15692 / DSM 22644 / CIP 104116 / JCM 14847 / LMG 12228 / 1C / PRS 101 / PAO1)
Q9HWD1	30S ribosomal protein S7	rpsG	0	12.847	40	7	7	7	156	17.5	10.24	20.7	cell organization and biogenesis;metabolic process	ribosome	RNA binding;structural molecule activity	Pf00177	881745	PA4267	Ribosome	Pseudomonas aeruginosa (strain ATCC 15692 / DSM 22644 / CIP 104116 / JCM 14847 / LMG 12228 / 1C / PRS 101 / PAO1)
G3XD12	Hydrogen cyanide synthase subunit HcnC	hcnC	0	12.755	10	4	5	4	417	45.3	6.6	14.2	metabolic process	cytoplasm;membrane	catalytic activity	Pf01266	882196	PA2195	Cyanoamino acid metabolism; Biosynthesis of secondary metabolites	Pseudomonas aeruginosa (strain ATCC 15692 / DSM 22644 / CIP 104116 / JCM 14847 / LMG 12228 / 1C / PRS 101 / PAO1)
Q9I687	Methylenetetrahydrofolate reductase	metF	0	12.735	16	4	5	4	290	32.2	6.55	14.81	metabolic process	cytosol	catalytic activity	Pf02219	877765	PA0430	One carbon pool by folate; Microbial metabolism in diverse environments; Carbon metabolism; Metabolic pathways	Pseudomonas aeruginosa (strain ATCC 15692 / DSM 22644 / CIP 104116 / JCM 14847 / LMG 12228 / 1C / PRS 101 / PAO1)
Q9HTX3	Probable binding protein component of ABC iron transporter PA5217	PA5217	0	12.718	16	4	5	4	332	36.3	6.43	14.25	response to stimulus;transport		transporter activity	Pf01547, Pf13343, Pf13416, Pf13531	880842	PA5217	ABC transporters	Pseudomonas aeruginosa (strain ATCC 15692 / DSM 22644 / CIP 104116 / JCM 14847 / LMG 12228 / 1C / PRS 101 / PAO1)
Q9I0F5	Probable serine/threonine dehydratase, degradative	PA2683	0	12.698	14	3	3	3	320	33.9	6.44	10.95				Pf00291	882760	PA2683	Biosynthesis of antibiotics; Valine, leucine and isoleucine biosynthesis; Glycine, serine and threonine metabolism; Carbon metabolism; Biosynthesis of amino acids; Metabolic pathways; Biosynthesis of secondary metabolites	Pseudomonas aeruginosa (strain ATCC 15692 / DSM 22644 / CIP 104116 / JCM 14847 / LMG 12228 / 1C / PRS 101 / PAO1)
O50175	N-succinylarginine dihydrolase	astB	0	12.665	10	4	5	4	448	48.8	6.28	10.91	metabolic process		catalytic activity	Pf04996	878588	PA0899	Arginine and proline metabolism; Metabolic pathways	Pseudomonas aeruginosa (strain ATCC 15692 / DSM 22644 / CIP 104116 / JCM 14847 / LMG 12228 / 1C / PRS 101 / PAO1)
Q9XCX8	GTPase Era	era	0	12.652	12	3	3	3	305	34.5	6.64	10.62	regulation of biological process;response to stimulus	cytoplasm;membrane	catalytic activity;nucleotide binding;RNA binding	Pf00005, Pf00009, Pf00350, Pf01926, Pf02421, Pf02492, Pf03193, Pf04548, Pf07650, Pf08477	879487	PA0771		Pseudomonas aeruginosa (strain ATCC 15692 / DSM 22644 / CIP 104116 / JCM 14847 / LMG 12228 / 1C / PRS 101 / PAO1)
Q9XCL6	Glutamate--tRNA ligase	gltX	0	12.652	14	6	6	6	494	56.7	6.7	14.91	metabolic process	cytoplasm	catalytic activity;metal ion binding;nucleotide binding;RNA binding	Pf00749	882647	PA3134	Porphyrin and chlorophyll metabolism; Metabolic pathways; Aminoacyl-tRNA biosynthesis; Biosynthesis of secondary metabolites	Pseudomonas aeruginosa (strain ATCC 15692 / DSM 22644 / CIP 104116 / JCM 14847 / LMG 12228 / 1C / PRS 101 / PAO1)
Q9HYR4	Cytochrome P450	PA3331	0	12.589	11	3	4	3	418	46.3	5.86	9.37	metabolic process		catalytic activity;metal ion binding	Pf00067	882496	PA3331		Pseudomonas aeruginosa (strain ATCC 15692 / DSM 22644 / CIP 104116 / JCM 14847 / LMG 12228 / 1C / PRS 101 / PAO1)
Q9HU18	C4-dicarboxylate-binding periplasmic protein DctP	dctP	0	12.586	15	5	5	5	331	37	8.38	15.38	transport			Pf03480	879964	PA5167	Two-component system	Pseudomonas aeruginosa (strain ATCC 15692 / DSM 22644 / CIP 104116 / JCM 14847 / LMG 12228 / 1C / PRS 101 / PAO1)
O50273	Sulfate adenylyltransferase subunit 2	cysD	0	12.515	8	2	5	2	305	35.5	7.08	11.7	metabolic process		catalytic activity;nucleotide binding	Pf01507	880980	PA4443	Purine metabolism; Biosynthesis of antibiotics; Monobactam biosynthesis; Sulfur metabolism; Selenocompound metabolism; Microbial metabolism in diverse environments; Metabolic pathways	Pseudomonas aeruginosa (strain ATCC 15692 / DSM 22644 / CIP 104116 / JCM 14847 / LMG 12228 / 1C / PRS 101 / PAO1)
Q9S508	Phenazine biosynthesis protein PhzB2	phzB2	0	12.5	28	3	4	3	162	19	6.29	9.63	metabolic process			Pf03284, Pf12680	878211	PA1900	Quorum sensing	Pseudomonas aeruginosa (strain ATCC 15692 / DSM 22644 / CIP 104116 / JCM 14847 / LMG 12228 / 1C / PRS 101 / PAO1)
Q9I5A4	Acetate kinase	ackA	0	12.392	13	4	7	4	394	42.4	7.09	18.73	metabolic process	cytoplasm	catalytic activity;metal ion binding;nucleotide binding	Pf00871	877790	PA0836	Taurine and hypotaurine metabolism; Pyruvate metabolism; Propanoate metabolism; Microbial metabolism in diverse environments; Carbon metabolism; Metabolic pathways; Methane metabolism	Pseudomonas aeruginosa (strain ATCC 15692 / DSM 22644 / CIP 104116 / JCM 14847 / LMG 12228 / 1C / PRS 101 / PAO1)
Q9HZ65	Methylthioribose-1-phosphate isomerase	mtnA	0	12.38	16	5	6	5	358	39.4	5.43	16.5	metabolic process		catalytic activity	Pf01008	882801	PA3169	Cysteine and methionine metabolism; Metabolic pathways	Pseudomonas aeruginosa (strain ATCC 15692 / DSM 22644 / CIP 104116 / JCM 14847 / LMG 12228 / 1C / PRS 101 / PAO1)
Q9HY08	DNA mismatch repair protein MutS	mutS	0	12.324	8	6	6	6	855	94.9	6.2	14.17	metabolic process;response to stimulus		catalytic activity;DNA binding;nucleotide binding	Pf00488, Pf01624, Pf05188, Pf05190, Pf05192	880229	PA3620	Mismatch repair	Pseudomonas aeruginosa (strain ATCC 15692 / DSM 22644 / CIP 104116 / JCM 14847 / LMG 12228 / 1C / PRS 101 / PAO1)
Q9HZ66	Phosphoserine aminotransferase	serC	0	12.3	9	3	4	3	361	39.9	5.1	12.72	metabolic process	cytoplasm	catalytic activity	Pf00266	882700	PA3167	Vitamin B6 metabolism; Biosynthesis of antibiotics; Glycine, serine and threonine metabolism; Microbial metabolism in diverse environments; Carbon metabolism; Biosynthesis of amino acids; Metabolic pathways; Methane metabolism	Pseudomonas aeruginosa (strain ATCC 15692 / DSM 22644 / CIP 104116 / JCM 14847 / LMG 12228 / 1C / PRS 101 / PAO1)
Q9I656	Uncharacterized protein	PA0462	0	12.255	19	5	6	5	234	26.2	10.02	11.65				Pf05618	881706	PA0462		Pseudomonas aeruginosa (strain ATCC 15692 / DSM 22644 / CIP 104116 / JCM 14847 / LMG 12228 / 1C / PRS 101 / PAO1)
P45684	RNA polymerase sigma factor RpoS	rpoS	0	12.252	17	3	3	3	334	38.2	5.39	10.96	metabolic process;regulation of biological process	cytoplasm	DNA binding	Pf00140, Pf04539, Pf04542, Pf04545	880421	PA3622		Pseudomonas aeruginosa (strain ATCC 15692 / DSM 22644 / CIP 104116 / JCM 14847 / LMG 12228 / 1C / PRS 101 / PAO1)
Q9HTK9	Rubredoxin-NAD(+) reductase	alkT	0	12.239	8	2	3	2	384	40.6	5.73	11.1	metabolic process	cytoplasm	catalytic activity;nucleotide binding;protein binding	Pf00070, Pf01266, Pf01593, Pf07992, Pf13454	879643	PA5349	Fatty acid degradation	Pseudomonas aeruginosa (strain ATCC 15692 / DSM 22644 / CIP 104116 / JCM 14847 / LMG 12228 / 1C / PRS 101 / PAO1)
Q9I658	Uncharacterized protein	PA0460	0	12.232	23	3	4	3	192	18.7	6.04	11.55				Pf11075	881603	PA0460		Pseudomonas aeruginosa (strain ATCC 15692 / DSM 22644 / CIP 104116 / JCM 14847 / LMG 12228 / 1C / PRS 101 / PAO1)
Q9HT98	Uncharacterized protein	PA5472	0	12.183	16	2	3	2	266	29.1	5.67	9.74				Pf00497	877633	PA5472		Pseudomonas aeruginosa (strain ATCC 15692 / DSM 22644 / CIP 104116 / JCM 14847 / LMG 12228 / 1C / PRS 101 / PAO1)
Q7DC81	Phenazine biosynthesis protein PhzE	phzE1	0	12.136	9	6	6	6	627	68.9	5.71	13.88	metabolic process		catalytic activity	Pf00117, Pf00425	882029; 880505	PA4214; PA1903	Quorum sensing	Pseudomonas aeruginosa (strain ATCC 15692 / DSM 22644 / CIP 104116 / JCM 14847 / LMG 12228 / 1C / PRS 101 / PAO1)
Q9HVL8	GTPase Obg	obg	0	12.037	7	3	3	3	406	44.3	4.94	10.73		cytoplasm	catalytic activity;metal ion binding;nucleotide binding	Pf01018, Pf01926, Pf02421	880877	PA4566		Pseudomonas aeruginosa (strain ATCC 15692 / DSM 22644 / CIP 104116 / JCM 14847 / LMG 12228 / 1C / PRS 101 / PAO1)
Q9HV73	Two-component response regulator CbrB	cbrB	0	12.034	9	5	5	5	478	52.3	5.76	14.88	metabolic process;regulation of biological process;response to stimulus		catalytic activity;DNA binding;nucleotide binding;protein binding	Pf00004, Pf00072, Pf00158, Pf07728, Pf14532	881609	PA4726		Pseudomonas aeruginosa (strain ATCC 15692 / DSM 22644 / CIP 104116 / JCM 14847 / LMG 12228 / 1C / PRS 101 / PAO1)
P43335	Pterin-4-alpha-carbinolamine dehydratase	phhB	0	11.959	36	4	5	4	118	13.3	6.4	12.89	metabolic process		catalytic activity	Pf01329	880827	PA0871		Pseudomonas aeruginosa (strain ATCC 15692 / DSM 22644 / CIP 104116 / JCM 14847 / LMG 12228 / 1C / PRS 101 / PAO1)
Q9HTQ4	Cytochrome c5	cycB	0	11.929	41	5	5	5	136	13.5	7.15	14.73	metabolic process		metal ion binding	Pf13442	878483	PA5300		Pseudomonas aeruginosa (strain ATCC 15692 / DSM 22644 / CIP 104116 / JCM 14847 / LMG 12228 / 1C / PRS 101 / PAO1)
P77915	Oxygen-independent coproporphyrinogen III oxidase	hemN	0	11.929	13	6	6	6	460	52.5	5.73	15.2	metabolic process	cytoplasm	catalytic activity;metal ion binding;nucleotide binding	Pf04055, Pf06969, Pf08915	883053	PA1546	Porphyrin and chlorophyll metabolism; Metabolic pathways; Biosynthesis of secondary metabolites	Pseudomonas aeruginosa (strain ATCC 15692 / DSM 22644 / CIP 104116 / JCM 14847 / LMG 12228 / 1C / PRS 101 / PAO1)
Q9HW86	MvaT	mvaT	0	11.827	23	4	6	4	124	14.2	9.47	15.17	regulation of biological process		DNA binding		881542	PA4315		Pseudomonas aeruginosa (strain ATCC 15692 / DSM 22644 / CIP 104116 / JCM 14847 / LMG 12228 / 1C / PRS 101 / PAO1)
Q9I2Q7	Sulfite reductase	cysI	0	11.816	9	5	6	5	552	62.1	6.02	14.98	cell communication;metabolic process;response to stimulus		catalytic activity;metal ion binding	Pf01077, Pf03460	878581	PA1838	Sulfur metabolism; Microbial metabolism in diverse environments; Metabolic pathways	Pseudomonas aeruginosa (strain ATCC 15692 / DSM 22644 / CIP 104116 / JCM 14847 / LMG 12228 / 1C / PRS 101 / PAO1)
Q9HTW6	Aminopeptidase P	pepP	0	11.814	8	3	3	3	444	49.7	5.43	8.26	metabolic process		catalytic activity;metal ion binding	Pf00557, Pf05195	882288	PA5224		Pseudomonas aeruginosa (strain ATCC 15692 / DSM 22644 / CIP 104116 / JCM 14847 / LMG 12228 / 1C / PRS 101 / PAO1)
Q9I3I5	Cell division protein ZipA	zipA	0	11.777	10	2	4	2	289	32.2	5.94	10.97	cell division;cell organization and biogenesis	membrane		Pf04354	879535	PA1528		Pseudomonas aeruginosa (strain ATCC 15692 / DSM 22644 / CIP 104116 / JCM 14847 / LMG 12228 / 1C / PRS 101 / PAO1)
O54439	Acyl carrier protein 1	acpP1	0	11.653	41	3	4	3	78	8.7	4.12	12.12	metabolic process	cytoplasm;cytosol	protein binding	Pf00010, Pf00550, Pf07377, Pf14573	879895	PA2966		Pseudomonas aeruginosa (strain ATCC 15692 / DSM 22644 / CIP 104116 / JCM 14847 / LMG 12228 / 1C / PRS 101 / PAO1)
Q9I704	Uncharacterized protein	PA0128	0	11.638	25	2	3	2	113	12.2	5.27	8.94		cytosol	metal ion binding	Pf03831, Pf08274	880831	PA0128	Microbial metabolism in diverse environments	Pseudomonas aeruginosa (strain ATCC 15692 / DSM 22644 / CIP 104116 / JCM 14847 / LMG 12228 / 1C / PRS 101 / PAO1)
Q9HVM6	Peptidyl-prolyl cis-trans isomerase	PA4558	0	11.604	21	2	3	2	146	16	4.65	10.67	metabolic process		catalytic activity	Pf00254	877619	PA4558		Pseudomonas aeruginosa (strain ATCC 15692 / DSM 22644 / CIP 104116 / JCM 14847 / LMG 12228 / 1C / PRS 101 / PAO1)
P72173	Aspartate aminotransferase	aspC	0	11.503	15	5	5	5	398	43.3	6.67	15.63	metabolic process	cytoplasm;cytosol	catalytic activity;protein binding	Pf00155	882671	PA3139	Biosynthesis of antibiotics; Novobiocin biosynthesis; Phenylalanine, tyrosine and tryptophan biosynthesis; Cysteine and methionine metabolism; Biosynthesis of amino acids; Metabolic pathways; Tyrosine metabolism; Biosynthesis of secondary metabolites; Phenylalanine metabolism	Pseudomonas aeruginosa (strain ATCC 15692 / DSM 22644 / CIP 104116 / JCM 14847 / LMG 12228 / 1C / PRS 101 / PAO1)
Q9HWH2	Phenazine-1-carboxylate N-methyltransferase	phzM	0	11.482	13	4	4	4	334	36.3	5.14	12.72	metabolic process		catalytic activity	Pf00891, Pf12847	880514	PA4209		Pseudomonas aeruginosa (strain ATCC 15692 / DSM 22644 / CIP 104116 / JCM 14847 / LMG 12228 / 1C / PRS 101 / PAO1)
Q9I5G8	Elongation factor 4	lepA	0	11.398	7	4	4	4	599	66.3	5.64	11.8	metabolic process;regulation of biological process;response to stimulus	membrane	catalytic activity;nucleotide binding	Pf00009, Pf00071, Pf00679, Pf03144, Pf06421, Pf14492	881998	PA0767		Pseudomonas aeruginosa (strain ATCC 15692 / DSM 22644 / CIP 104116 / JCM 14847 / LMG 12228 / 1C / PRS 101 / PAO1)
Q9HVA9	Uncharacterized protein	PA4686	0	11.357	8	5	5	5	948	106.8	5.55	14.47			catalytic activity	Pf10459	881450	PA4686		Pseudomonas aeruginosa (strain ATCC 15692 / DSM 22644 / CIP 104116 / JCM 14847 / LMG 12228 / 1C / PRS 101 / PAO1)
Q9HVX7	Cell division protein ZapE	zapE	0	11.318	9	3	5	3	364	42	6.23	14.21	cell division	cytoplasm	catalytic activity;nucleotide binding	Pf03969	880957	PA4438		Pseudomonas aeruginosa (strain ATCC 15692 / DSM 22644 / CIP 104116 / JCM 14847 / LMG 12228 / 1C / PRS 101 / PAO1)
Q9HXQ2	50S ribosomal protein L19	rplS	0	11.286	31	3	4	3	116	13	10.4	12.05	metabolic process	ribosome	structural molecule activity	Pf01245	880339	PA3742	Ribosome	Pseudomonas aeruginosa (strain ATCC 15692 / DSM 22644 / CIP 104116 / JCM 14847 / LMG 12228 / 1C / PRS 101 / PAO1)
Q9HXS9	Uncharacterized protein	PA3712	0	11.267	17	4	5	4	231	24.7	5.99	13.31		membrane		Pf04391	880403	PA3712		Pseudomonas aeruginosa (strain ATCC 15692 / DSM 22644 / CIP 104116 / JCM 14847 / LMG 12228 / 1C / PRS 101 / PAO1)
Q9HU53	2,3-bisphosphoglycerate-independent phosphoglycerate mutase	gpmI	0	11.241	9	4	4	4	515	55.6	5.21	8.98	metabolic process	cytoplasm	catalytic activity;metal ion binding	Pf01663, Pf01676, Pf06415, Pf08665	878134	PA5131	Biosynthesis of antibiotics; Glycine, serine and threonine metabolism; Microbial metabolism in diverse environments; Carbon metabolism; Biosynthesis of amino acids; Metabolic pathways; Glycolysis / Gluconeogenesis; Biosynthesis of secondary metabolites; Methane metabolism	Pseudomonas aeruginosa (strain ATCC 15692 / DSM 22644 / CIP 104116 / JCM 14847 / LMG 12228 / 1C / PRS 101 / PAO1)
Q9HWD6	50S ribosomal protein L4	rplD	0	11.205	21	3	3	3	200	21.6	9.91	9.99	metabolic process	ribosome	RNA binding;structural molecule activity	Pf00573	881754	PA4262	Ribosome	Pseudomonas aeruginosa (strain ATCC 15692 / DSM 22644 / CIP 104116 / JCM 14847 / LMG 12228 / 1C / PRS 101 / PAO1)
Q9I649	Uncharacterized protein	PA0469	0	11.184	14	3	3	3	285	32.1	5.1	10.2			catalytic activity	Pf13672	878616	PA0469		Pseudomonas aeruginosa (strain ATCC 15692 / DSM 22644 / CIP 104116 / JCM 14847 / LMG 12228 / 1C / PRS 101 / PAO1)
Q9I291	UTP--glucose-1-phosphate uridylyltransferase	galU	0	11.154	14	3	3	3	279	31.2	5.45	11.06	metabolic process		catalytic activity	Pf00483, Pf12804	879968	PA2023	Biosynthesis of antibiotics; Galactose metabolism; Starch and sucrose metabolism; Pentose and glucuronate interconversions; Metabolic pathways; Amino sugar and nucleotide sugar metabolism	Pseudomonas aeruginosa (strain ATCC 15692 / DSM 22644 / CIP 104116 / JCM 14847 / LMG 12228 / 1C / PRS 101 / PAO1)
Q9HX20	Gamma-glutamyl phosphate reductase	proA	0	11.153	14	3	4	3	421	45	5.54	12.9	metabolic process	cytoplasm	catalytic activity;nucleotide binding	Pf00171	878970	PA4007	Biosynthesis of antibiotics; Arginine and proline metabolism; Biosynthesis of amino acids; Carbapenem biosynthesis; Metabolic pathways; Biosynthesis of secondary metabolites	Pseudomonas aeruginosa (strain ATCC 15692 / DSM 22644 / CIP 104116 / JCM 14847 / LMG 12228 / 1C / PRS 101 / PAO1)
Q9I6C1	Signal recognition particle receptor FtsY	ftsY	0	11.044	11	4	4	4	455	48.4	4.89	12.56	cell organization and biogenesis;transport	cytoplasm;membrane	catalytic activity;nucleotide binding	Pf00448, Pf02881	883018	PA0373	Protein export; Quorum sensing; Bacterial secretion system	Pseudomonas aeruginosa (strain ATCC 15692 / DSM 22644 / CIP 104116 / JCM 14847 / LMG 12228 / 1C / PRS 101 / PAO1)
Q9I134	Amidohydro_3 domain-containing protein	PA2448	0	11.035	7	3	3	3	580	62.8	6.62	9.68			catalytic activity	Pf01979, Pf07969, Pf13147, Pf13594	882921	PA2448		Pseudomonas aeruginosa (strain ATCC 15692 / DSM 22644 / CIP 104116 / JCM 14847 / LMG 12228 / 1C / PRS 101 / PAO1)
Q9I5Y4	Phosphoglycerate kinase	pgk	0	10.991	15	5	5	5	387	40.4	5.43	13.27	metabolic process	cytoplasm	catalytic activity;nucleotide binding	Pf00162	879198	PA0552	Biosynthesis of antibiotics; Microbial metabolism in diverse environments; Carbon metabolism; Biosynthesis of amino acids; Metabolic pathways; Glycolysis / Gluconeogenesis; Biosynthesis of secondary metabolites	Pseudomonas aeruginosa (strain ATCC 15692 / DSM 22644 / CIP 104116 / JCM 14847 / LMG 12228 / 1C / PRS 101 / PAO1)
Q9I4X1	2-heptyl-4(1H)-quinolone synthase subunit PqsC	pqsC	0	10.958	7	2	3	2	348	38.2	5.25	10.11	metabolic process	cytoplasm	catalytic activity	Pf08541, Pf08545	880660	PA0998	Quorum sensing	Pseudomonas aeruginosa (strain ATCC 15692 / DSM 22644 / CIP 104116 / JCM 14847 / LMG 12228 / 1C / PRS 101 / PAO1)
Q9I4T1	Uncharacterized protein	PA1043	0	10.942	18	3	3	3	269	27.3	7.97	9.25					881514	PA1043		Pseudomonas aeruginosa (strain ATCC 15692 / DSM 22644 / CIP 104116 / JCM 14847 / LMG 12228 / 1C / PRS 101 / PAO1)
Q9HUJ8	DNA topoisomerase 4 subunit B	parE	0	10.859	8	4	4	4	629	69.1	6.05	12.31	metabolic process	chromosome	catalytic activity;DNA binding;metal ion binding;nucleotide binding	Pf00204, Pf00986, Pf01751, Pf02518, Pf13589	879897	PA4967		Pseudomonas aeruginosa (strain ATCC 15692 / DSM 22644 / CIP 104116 / JCM 14847 / LMG 12228 / 1C / PRS 101 / PAO1)
Q9I5V8	30S ribosomal protein S21	rpsU	0	10.834	31	3	4	3	71	8.5	10.77	10.76	metabolic process	ribosome	structural molecule activity	Pf01165	880307; 29897023; 32562879	PA0579	Ribosome	Pseudomonas aeruginosa (strain ATCC 15692 / DSM 22644 / CIP 104116 / JCM 14847 / LMG 12228 / 1C / PRS 101 / PAO1)
Q9HXJ8	GTPase Der	der	0	10.773	10	4	4	4	493	55	9.09	9.82	regulation of biological process;response to stimulus		catalytic activity;nucleotide binding	Pf00009, Pf00350, Pf01926, Pf02421, Pf03193, Pf08477, Pf14714	878229	PA3799		Pseudomonas aeruginosa (strain ATCC 15692 / DSM 22644 / CIP 104116 / JCM 14847 / LMG 12228 / 1C / PRS 101 / PAO1)
Q9I4F9	Two-component response regulator PhoP	phoP	0	10.768	18	3	4	3	225	25.6	5.52	10.5	metabolic process;regulation of biological process;response to stimulus		DNA binding	Pf00072, Pf00486	879194	PA1179	Two-component system; Cationic antimicrobial peptide (CAMP) resistance	Pseudomonas aeruginosa (strain ATCC 15692 / DSM 22644 / CIP 104116 / JCM 14847 / LMG 12228 / 1C / PRS 101 / PAO1)
Q9HZI4	MC domain-containing protein	PA3022	0	10.764	19	4	5	4	268	29.6	6.14	13.34			catalytic activity;metal ion binding	Pf03473, Pf03476	882985	PA3022		Pseudomonas aeruginosa (strain ATCC 15692 / DSM 22644 / CIP 104116 / JCM 14847 / LMG 12228 / 1C / PRS 101 / PAO1)
Q9I7B8	Glycine--tRNA ligase beta subunit	glyS	0	10.668	4	2	3	2	684	73.9	5.21	10.41	metabolic process	cytoplasm	catalytic activity;nucleotide binding	Pf02092	878214	PA0008	Aminoacyl-tRNA biosynthesis	Pseudomonas aeruginosa (strain ATCC 15692 / DSM 22644 / CIP 104116 / JCM 14847 / LMG 12228 / 1C / PRS 101 / PAO1)
Q9I0K4	Isocitrate lyase	PA2634	0	10.579	8	3	3	3	531	58.9	6.04	10.13	metabolic process;regulation of biological process		catalytic activity;metal ion binding	Pf00463, Pf13714	882341	PA2634	Microbial metabolism in diverse environments; Glyoxylate and dicarboxylate metabolism; Carbon metabolism; Metabolic pathways; Biosynthesis of secondary metabolites	Pseudomonas aeruginosa (strain ATCC 15692 / DSM 22644 / CIP 104116 / JCM 14847 / LMG 12228 / 1C / PRS 101 / PAO1)
Q9I4G3	Periplasmic nitrate reductase	napA	0	10.534	6	4	4	4	829	92.9	8.41	10.05	metabolic process;transport		catalytic activity;metal ion binding	Pf00384, Pf01568, Pf04879	878409	PA1174	Nitrogen metabolism; Microbial metabolism in diverse environments	Pseudomonas aeruginosa (strain ATCC 15692 / DSM 22644 / CIP 104116 / JCM 14847 / LMG 12228 / 1C / PRS 101 / PAO1)
Q9HZK2	Uncharacterized protein	PA3003	0	10.532	22	3	3	3	209	22.5	4.92	10.56				Pf10972	880520	PA3003		Pseudomonas aeruginosa (strain ATCC 15692 / DSM 22644 / CIP 104116 / JCM 14847 / LMG 12228 / 1C / PRS 101 / PAO1)
Q59643	Delta-aminolevulinic acid dehydratase	hemB	0	10.513	12	3	3	3	337	37	5.21	10.92	metabolic process	cytosol	catalytic activity;metal ion binding	Pf00490	879701	PA5243	Porphyrin and chlorophyll metabolism; Metabolic pathways; Biosynthesis of secondary metabolites	Pseudomonas aeruginosa (strain ATCC 15692 / DSM 22644 / CIP 104116 / JCM 14847 / LMG 12228 / 1C / PRS 101 / PAO1)
Q9I791	Probable hemagglutinin	PA0041	0	10.504	1	3	3	1	3535	361.4	5.5	10.17	metabolic process		catalytic activity	Pf04830, Pf05860, Pf13332	878601	PA0041		Pseudomonas aeruginosa (strain ATCC 15692 / DSM 22644 / CIP 104116 / JCM 14847 / LMG 12228 / 1C / PRS 101 / PAO1)
Q9I3D8	Uncharacterized protein PA1579	PA1579	0	10.503	17	3	4	3	202	22.1	7.94	10.88				Pf01852	880926	PA1579		Pseudomonas aeruginosa (strain ATCC 15692 / DSM 22644 / CIP 104116 / JCM 14847 / LMG 12228 / 1C / PRS 101 / PAO1)
Q9HWZ2	FecR domain-containing protein	PA4035	0	10.439	10	2	2	2	333	35.9	6.34	8.22				Pf04773	879050	PA4035		Pseudomonas aeruginosa (strain ATCC 15692 / DSM 22644 / CIP 104116 / JCM 14847 / LMG 12228 / 1C / PRS 101 / PAO1)
O69754	Trans-2,3-dihydro-3-hydroxyanthranilate isomerase	phzF1	0	10.439	17	3	4	3	278	30.3	6.44	11.73	metabolic process		catalytic activity	Pf02567	879183; 880481	PA1904; PA4215	Quorum sensing	Pseudomonas aeruginosa (strain ATCC 15692 / DSM 22644 / CIP 104116 / JCM 14847 / LMG 12228 / 1C / PRS 101 / PAO1)
Q51375	3-isopropylmalate dehydrogenase	leuB	0	10.392	12	4	4	4	360	39.1	5.16	11.21	metabolic process	cytoplasm;cytosol	catalytic activity;metal ion binding;nucleotide binding	Pf00180	882812	PA3118	Valine, leucine and isoleucine biosynthesis; 2-Oxocarboxylic acid metabolism; C5-Branched dibasic acid metabolism; Biosynthesis of amino acids; Metabolic pathways; Biosynthesis of secondary metabolites	Pseudomonas aeruginosa (strain ATCC 15692 / DSM 22644 / CIP 104116 / JCM 14847 / LMG 12228 / 1C / PRS 101 / PAO1)
Q9HT76	Vitamin B12-dependent ribonucleotide reductase	nrdJa	0	10.315	8	4	4	4	734	82.7	6.11	10.81	metabolic process		catalytic activity;nucleotide binding	Pf00317, Pf02867	877840	PA5497	Purine metabolism; Pyrimidine metabolism; Metabolic pathways	Pseudomonas aeruginosa (strain ATCC 15692 / DSM 22644 / CIP 104116 / JCM 14847 / LMG 12228 / 1C / PRS 101 / PAO1)
Q9I6J5	Probable glutamine synthetase	spuI	0	10.283	11	3	4	3	458	50.9	4.93	9.33	metabolic process		catalytic activity	Pf00120, Pf03951	880840	PA0296	Arginine biosynthesis; Nitrogen metabolism; Two-component system; Microbial metabolism in diverse environments; Glyoxylate and dicarboxylate metabolism; Biosynthesis of amino acids; Alanine, aspartate and glutamate metabolism; Metabolic pathways	Pseudomonas aeruginosa (strain ATCC 15692 / DSM 22644 / CIP 104116 / JCM 14847 / LMG 12228 / 1C / PRS 101 / PAO1)
Q9I4W3	4-hydroxy-tetrahydrodipicolinate synthase	dapA	0	10.274	17	4	4	4	292	31.4	6.43	11.48	metabolic process	cytoplasm	catalytic activity	Pf00701	879525	PA1010	Biosynthesis of antibiotics; Monobactam biosynthesis; Lysine biosynthesis; Microbial metabolism in diverse environments; Biosynthesis of amino acids; Metabolic pathways; Biosynthesis of secondary metabolites	Pseudomonas aeruginosa (strain ATCC 15692 / DSM 22644 / CIP 104116 / JCM 14847 / LMG 12228 / 1C / PRS 101 / PAO1)
P08280	Protein RecA	recA	0	10.25	12	3	3	3	346	36.9	5.52	10.86	cell communication;metabolic process;response to stimulus	cytoplasm;cytosol	catalytic activity;DNA binding;nucleotide binding	Pf00154	880173	PA3617	Homologous recombination	Pseudomonas aeruginosa (strain ATCC 15692 / DSM 22644 / CIP 104116 / JCM 14847 / LMG 12228 / 1C / PRS 101 / PAO1)
Q9HUU1	Oxaloacetate decarboxylase	PA4872	0	10.206	13	3	3	3	287	31.3	5.64	10.35	metabolic process		catalytic activity;metal ion binding	Pf00463, Pf13714	878100	PA4872	Pyruvate metabolism; Metabolic pathways	Pseudomonas aeruginosa (strain ATCC 15692 / DSM 22644 / CIP 104116 / JCM 14847 / LMG 12228 / 1C / PRS 101 / PAO1)
Q9I696	Histidine kinase	chpA	0	10.184	2	3	3	3	2472	268.4	4.53	11.17	metabolic process;regulation of biological process;response to stimulus	cytoplasm	catalytic activity;receptor activity;signal transducer activity	Pf00072, Pf01584, Pf01627, Pf02518, Pf02895	878176	PA0413	Two-component system	Pseudomonas aeruginosa (strain ATCC 15692 / DSM 22644 / CIP 104116 / JCM 14847 / LMG 12228 / 1C / PRS 101 / PAO1)
Q9I440	Probable oligopeptidase	PA1304	0	10.149	8	4	4	4	683	75.8	5.08	12.55	metabolic process		catalytic activity	Pf00326, Pf02897	881476	PA1304		Pseudomonas aeruginosa (strain ATCC 15692 / DSM 22644 / CIP 104116 / JCM 14847 / LMG 12228 / 1C / PRS 101 / PAO1)
O68282	Glucose-6-phosphate 1-dehydrogenase	zwf	0	10.101	6	2	3	2	489	55.6	5.88	8.6	metabolic process		catalytic activity;nucleotide binding	Pf00479, Pf01408, Pf02781	882681	PA3183	Biosynthesis of antibiotics; Pentose phosphate pathway; Glutathione metabolism; Microbial metabolism in diverse environments; Carbon metabolism; Metabolic pathways; Biosynthesis of secondary metabolites	Pseudomonas aeruginosa (strain ATCC 15692 / DSM 22644 / CIP 104116 / JCM 14847 / LMG 12228 / 1C / PRS 101 / PAO1)
Q9HYD5	NAD-dependent malic enzyme	maeA	0	10.083	6	3	4	3	564	62.4	5.5	14.06	metabolic process	mitochondrion	catalytic activity;metal ion binding;nucleotide binding	Pf00390, Pf03949	879925	PA3471	Pyruvate metabolism; Two-component system; Carbon metabolism	Pseudomonas aeruginosa (strain ATCC 15692 / DSM 22644 / CIP 104116 / JCM 14847 / LMG 12228 / 1C / PRS 101 / PAO1)
Q9HTY1	CYTH domain-containing protein	PA5209	0	10.072	9	3	3	3	454	52	8.81	8.59			catalytic activity;metal ion binding	Pf01928	879544	PA5209		Pseudomonas aeruginosa (strain ATCC 15692 / DSM 22644 / CIP 104116 / JCM 14847 / LMG 12228 / 1C / PRS 101 / PAO1)
Q9I4K8	Probable oxidoreductase	PA1127	0	10.016	18	6	6	6	329	36.5	5.52	12.05	metabolic process		catalytic activity	Pf00248	879965	PA1127		Pseudomonas aeruginosa (strain ATCC 15692 / DSM 22644 / CIP 104116 / JCM 14847 / LMG 12228 / 1C / PRS 101 / PAO1)
Q9I020	DUF815 domain-containing protein	PA2823	0	9.973	11	3	4	3	296	33.8	5.86	12.27				Pf05673	878677	PA2823		Pseudomonas aeruginosa (strain ATCC 15692 / DSM 22644 / CIP 104116 / JCM 14847 / LMG 12228 / 1C / PRS 101 / PAO1)
Q9I1S2	Hydrogen cyanide synthase subunit HcnB	hcnB	0	9.91	5	2	4	2	464	50.4	8	10.17	metabolic process	membrane	catalytic activity;nucleotide binding	Pf00890, Pf01134, Pf01266, Pf01494, Pf01946, Pf03486, Pf04324, Pf07992, Pf12831, Pf13450, Pf13738	882182	PA2194	Cyanoamino acid metabolism; Biosynthesis of secondary metabolites	Pseudomonas aeruginosa (strain ATCC 15692 / DSM 22644 / CIP 104116 / JCM 14847 / LMG 12228 / 1C / PRS 101 / PAO1)
Q9I749	Type VI secretion system sheath protein TssB1	tssB1	0	9.883	20	3	3	3	172	18.8	5.27	9.72				Pf05591	879476	PA0083		Pseudomonas aeruginosa (strain ATCC 15692 / DSM 22644 / CIP 104116 / JCM 14847 / LMG 12228 / 1C / PRS 101 / PAO1)
Q9HXI3	Rick_17kDa_Anti domain-containing protein	PA3819	0	9.817	16	4	4	4	182	19	8.98	10.48		membrane			879909	PA3819		Pseudomonas aeruginosa (strain ATCC 15692 / DSM 22644 / CIP 104116 / JCM 14847 / LMG 12228 / 1C / PRS 101 / PAO1)
Q9I2U6	Bifunctional protein FolD	folD	0	9.804	13	3	4	3	284	30.5	5.95	10.29	metabolic process	cytosol	catalytic activity	Pf00763, Pf02882, Pf10151	880636	PA1796	One carbon pool by folate; Microbial metabolism in diverse environments; Carbon metabolism; Metabolic pathways	Pseudomonas aeruginosa (strain ATCC 15692 / DSM 22644 / CIP 104116 / JCM 14847 / LMG 12228 / 1C / PRS 101 / PAO1)
Q9HTY9	AmgR	amgR	0	9.779	12	3	4	3	247	27.9	6.64	7.66	metabolic process;regulation of biological process;response to stimulus		DNA binding	Pf00072, Pf00486	880301	PA5200	Two-component system	Pseudomonas aeruginosa (strain ATCC 15692 / DSM 22644 / CIP 104116 / JCM 14847 / LMG 12228 / 1C / PRS 101 / PAO1)
Q9I296	Putative isovaleryl-CoA dehydrogenase	liuA	0	9.767	14	4	4	4	387	42.2	5.77	11.56	metabolic process		catalytic activity;nucleotide binding	Pf00441, Pf02770, Pf02771, Pf08028	879167	PA2015	Valine, leucine and isoleucine degradation; Metabolic pathways	Pseudomonas aeruginosa (strain ATCC 15692 / DSM 22644 / CIP 104116 / JCM 14847 / LMG 12228 / 1C / PRS 101 / PAO1)
Q9I513	Phosphoribosylformylglycinamidine cyclo-ligase	purM	0	9.748	10	3	3	3	353	37.1	4.93	8.78	metabolic process	cytoplasm	catalytic activity;nucleotide binding	Pf00586, Pf02769	879549	PA0945	Purine metabolism; Biosynthesis of antibiotics; Metabolic pathways; Biosynthesis of secondary metabolites	Pseudomonas aeruginosa (strain ATCC 15692 / DSM 22644 / CIP 104116 / JCM 14847 / LMG 12228 / 1C / PRS 101 / PAO1)
Q9HZQ2	Protein CobW	cobW	0	9.746	9	3	3	3	375	41.2	5.24	8.65	metabolic process		nucleotide binding	Pf02492, Pf03205, Pf07683	882832	PA2945		Pseudomonas aeruginosa (strain ATCC 15692 / DSM 22644 / CIP 104116 / JCM 14847 / LMG 12228 / 1C / PRS 101 / PAO1)
Q9HVX6	Tryptophan--tRNA ligase	trpS	0	9.727	14	3	4	3	448	48.9	5.97	13.3	metabolic process	cytoplasm	catalytic activity;nucleotide binding	Pf00579	880958	PA4439	Aminoacyl-tRNA biosynthesis	Pseudomonas aeruginosa (strain ATCC 15692 / DSM 22644 / CIP 104116 / JCM 14847 / LMG 12228 / 1C / PRS 101 / PAO1)
Q9HWF1	50S ribosomal protein L18	rplR	0	9.672	32	3	3	3	116	12.7	10.23	10.27	metabolic process	ribosome	RNA binding;structural molecule activity	Pf00861	881795	PA4247	Ribosome	Pseudomonas aeruginosa (strain ATCC 15692 / DSM 22644 / CIP 104116 / JCM 14847 / LMG 12228 / 1C / PRS 101 / PAO1)
G3XCV4	Probable pyridoxamine 5'-phosphate oxidase	phzG1	0	9.669	15	3	3	3	214	24.3	6.42	10.14	metabolic process		catalytic activity;nucleotide binding	Pf01243, Pf10590, Pf12766	881835	PA4216	Quorum sensing	Pseudomonas aeruginosa (strain ATCC 15692 / DSM 22644 / CIP 104116 / JCM 14847 / LMG 12228 / 1C / PRS 101 / PAO1)
Q9I0L2	tRNA-specific 2-thiouridylase MnmA	mnmA	0	9.641	13	4	4	4	375	41.9	6.06	10.67	metabolic process	cytoplasm	catalytic activity;nucleotide binding;RNA binding	Pf01171, Pf03054	882332	PA2626	Sulfur relay system	Pseudomonas aeruginosa (strain ATCC 15692 / DSM 22644 / CIP 104116 / JCM 14847 / LMG 12228 / 1C / PRS 101 / PAO1)
Q9I6Y9	Nonspecific ribonucleoside hydrolase	nuh	0	9.613	11	3	3	3	350	37.5	7.53	9.08	metabolic process	cytosol	catalytic activity	Pf01156	879451	PA0143	Purine metabolism; Nicotinate and nicotinamide metabolism; Metabolic pathways	Pseudomonas aeruginosa (strain ATCC 15692 / DSM 22644 / CIP 104116 / JCM 14847 / LMG 12228 / 1C / PRS 101 / PAO1)
Q9I7B0	Trk system potassium uptake protein TrkA	trkA	0	9.512	6	2	3	2	457	49.9	5.41	11.43	transport	membrane	transporter activity	Pf02080, Pf02254	879255	PA0016		Pseudomonas aeruginosa (strain ATCC 15692 / DSM 22644 / CIP 104116 / JCM 14847 / LMG 12228 / 1C / PRS 101 / PAO1)
Q9HYE0	Probable ATP-dependent RNA helicase	PA3466	0	9.496	11	5	5	5	446	49	9.77	11.54	metabolic process	cytoplasm	catalytic activity;nucleotide binding	Pf00270, Pf00271	877976	PA3466		Pseudomonas aeruginosa (strain ATCC 15692 / DSM 22644 / CIP 104116 / JCM 14847 / LMG 12228 / 1C / PRS 101 / PAO1)
Q06198	RNA polymerase sigma-H factor	algU	0	9.413	20	3	3	3	193	22.2	5.67	7.96	metabolic process;regulation of biological process;response to stimulus		DNA binding	Pf04542, Pf04545, Pf08281	882125	PA0762		Pseudomonas aeruginosa (strain ATCC 15692 / DSM 22644 / CIP 104116 / JCM 14847 / LMG 12228 / 1C / PRS 101 / PAO1)
Q9HTR9	Uncharacterized protein	PA5285	0	9.407	18	2	3	2	105	11.2	4.25	9.94					878098	PA5285		Pseudomonas aeruginosa (strain ATCC 15692 / DSM 22644 / CIP 104116 / JCM 14847 / LMG 12228 / 1C / PRS 101 / PAO1)
Q9HZ55	Ribosomal large subunit pseudouridine synthase B	rluB	0	9.398	6	2	3	2	386	43.7	10.32	7.82	metabolic process	cytosol	catalytic activity;RNA binding	Pf00849, Pf01479	882705	PA3179		Pseudomonas aeruginosa (strain ATCC 15692 / DSM 22644 / CIP 104116 / JCM 14847 / LMG 12228 / 1C / PRS 101 / PAO1)
Q9HVA0	Acetolactate synthase	ilvI	0	9.395	7	3	3	3	574	63	6.77	9.43	metabolic process		catalytic activity;metal ion binding;nucleotide binding	Pf00205, Pf02775, Pf02776	881496	PA4696	Biosynthesis of antibiotics; Valine, leucine and isoleucine biosynthesis; Pantothenate and CoA biosynthesis; Butanoate metabolism; 2-Oxocarboxylic acid metabolism; C5-Branched dibasic acid metabolism; Biosynthesis of amino acids; Metabolic pathways; Biosynthesis of secondary metabolites	Pseudomonas aeruginosa (strain ATCC 15692 / DSM 22644 / CIP 104116 / JCM 14847 / LMG 12228 / 1C / PRS 101 / PAO1)
Q9I5A0	Probable oxidoreductase	PA0840	0	9.387	12	3	3	3	370	40.3	5.74	11.02	metabolic process	cytosol	catalytic activity;nucleotide binding	Pf00724	881988	PA0840		Pseudomonas aeruginosa (strain ATCC 15692 / DSM 22644 / CIP 104116 / JCM 14847 / LMG 12228 / 1C / PRS 101 / PAO1)
Q9HVA1	Acetolactate synthase	ilvH	0	9.312	22	2	2	2	163	17.8	6.33	8.15	metabolic process	cytosol	catalytic activity	Pf01842, Pf10369, Pf13710	881490	PA4695	Biosynthesis of antibiotics; Valine, leucine and isoleucine biosynthesis; Pantothenate and CoA biosynthesis; Butanoate metabolism; 2-Oxocarboxylic acid metabolism; C5-Branched dibasic acid metabolism; Biosynthesis of amino acids; Metabolic pathways; Biosynthesis of secondary metabolites	Pseudomonas aeruginosa (strain ATCC 15692 / DSM 22644 / CIP 104116 / JCM 14847 / LMG 12228 / 1C / PRS 101 / PAO1)
Q9I1S0	PKS_ER domain-containing protein	PA2197	0	9.307	10	2	2	2	345	37.1	6.35	7.95	metabolic process		catalytic activity	Pf00107	879292	PA2197		Pseudomonas aeruginosa (strain ATCC 15692 / DSM 22644 / CIP 104116 / JCM 14847 / LMG 12228 / 1C / PRS 101 / PAO1)
Q9HYQ8	ADP-L-glycero-D-manno-heptose-6-epimerase	hldD	0	9.275	6	2	2	2	330	37.2	6.54	8.33	metabolic process		catalytic activity;nucleotide binding	Pf01073, Pf01370, Pf04321, Pf07993	882502		Lipopolysaccharide biosynthesis; Metabolic pathways	Pseudomonas aeruginosa (strain ATCC 15692 / DSM 22644 / CIP 104116 / JCM 14847 / LMG 12228 / 1C / PRS 101 / PAO1)
Q9HTN2	Acetylglutamate kinase	argB	0	9.213	18	3	3	3	301	31.8	6.81	10.25	metabolic process	cytoplasm	catalytic activity;nucleotide binding	Pf00696	879620	PA5323	Arginine biosynthesis; Biosynthesis of antibiotics; 2-Oxocarboxylic acid metabolism; Biosynthesis of amino acids; Metabolic pathways; Biosynthesis of secondary metabolites	Pseudomonas aeruginosa (strain ATCC 15692 / DSM 22644 / CIP 104116 / JCM 14847 / LMG 12228 / 1C / PRS 101 / PAO1)
P31961	Phosphogluconate dehydratase	edd	0	9.207	6	3	3	3	608	65.1	6.71	8.78	metabolic process		catalytic activity	Pf00920	882909	PA3194	Pentose phosphate pathway; Microbial metabolism in diverse environments; Carbon metabolism; Metabolic pathways	Pseudomonas aeruginosa (strain ATCC 15692 / DSM 22644 / CIP 104116 / JCM 14847 / LMG 12228 / 1C / PRS 101 / PAO1)
Q9HVZ5	Ribosomal RNA small subunit methyltransferase H	rsmH	0	9.185	10	2	2	2	313	34.6	7.56	8.24	metabolic process	cytoplasm	catalytic activity	Pf01795, Pf13847	881254	PA4420		Pseudomonas aeruginosa (strain ATCC 15692 / DSM 22644 / CIP 104116 / JCM 14847 / LMG 12228 / 1C / PRS 101 / PAO1)
Q9HYH1	Uncharacterized protein PA3435	PA3435	0	9.165	28	2	2	2	150	15.9	4.61	7.47	metabolic process;transport		nucleotide binding	Pf00258, Pf07972	879040	PA3435		Pseudomonas aeruginosa (strain ATCC 15692 / DSM 22644 / CIP 104116 / JCM 14847 / LMG 12228 / 1C / PRS 101 / PAO1)
Q9HVV3	Nucleotide-binding protein PA4465	PA4465	0	9.091	12	2	2	2	286	32.2	5.86	7.2			nucleotide binding	Pf03668, Pf13191, Pf13207, Pf13238, Pf13671	880998	PA4465		Pseudomonas aeruginosa (strain ATCC 15692 / DSM 22644 / CIP 104116 / JCM 14847 / LMG 12228 / 1C / PRS 101 / PAO1)
Q9HUN3	Replicative DNA helicase	dnaB	0	9.089	7	3	3	3	464	51.6	5.08	8.6	metabolic process	cytosol	catalytic activity;DNA binding;nucleotide binding	Pf00772, Pf03796, Pf06745, Pf13481, Pf13671	879625	PA4931	DNA replication	Pseudomonas aeruginosa (strain ATCC 15692 / DSM 22644 / CIP 104116 / JCM 14847 / LMG 12228 / 1C / PRS 101 / PAO1)
Q9I6H4	FAD-binding PCMH-type domain-containing protein	PA0317	0	9.077	10	5	5	5	464	51.3	5.25	11.68	metabolic process		catalytic activity;nucleotide binding	Pf01565, Pf02913	878323	PA0317		Pseudomonas aeruginosa (strain ATCC 15692 / DSM 22644 / CIP 104116 / JCM 14847 / LMG 12228 / 1C / PRS 101 / PAO1)
Q9HWV0	Probable nonribosomal peptide synthetase	PA4078	0	9.075	3	3	3	3	991	110.3	6.93	8.79	metabolic process		catalytic activity	Pf00501, Pf00550, Pf01370, Pf07993, Pf13193	878689	PA4078		Pseudomonas aeruginosa (strain ATCC 15692 / DSM 22644 / CIP 104116 / JCM 14847 / LMG 12228 / 1C / PRS 101 / PAO1)
Q9HYT6	RNA polymerase-associated protein RapA	rapA	0	9.017	4	2	2	2	950	106.8	5.2	7.24	metabolic process;regulation of biological process		catalytic activity;DNA binding;nucleotide binding	Pf00176, Pf00271, Pf12137	882473	PA3308		Pseudomonas aeruginosa (strain ATCC 15692 / DSM 22644 / CIP 104116 / JCM 14847 / LMG 12228 / 1C / PRS 101 / PAO1)
Q9I6J2	Putrescine--pyruvate aminotransferase	spuC	0	8.953	8	4	4	4	456	50.4	6.06	10.6	metabolic process		catalytic activity	Pf00202	878357	PA0299	Arginine and proline metabolism; Metabolic pathways	Pseudomonas aeruginosa (strain ATCC 15692 / DSM 22644 / CIP 104116 / JCM 14847 / LMG 12228 / 1C / PRS 101 / PAO1)
Q9I6G2	UPF0339 protein PA0329	PA0329	0	8.917	23	3	3	3	110	11.8	9.28	9.32				Pf07411	882179	PA0329		Pseudomonas aeruginosa (strain ATCC 15692 / DSM 22644 / CIP 104116 / JCM 14847 / LMG 12228 / 1C / PRS 101 / PAO1)
Q9KGU7	1-deoxy-D-xylulose-5-phosphate synthase	dxs	0	8.904	5	2	2	2	627	68	5.73	8.3	metabolic process		catalytic activity;metal ion binding	Pf00676, Pf02775, Pf02779, Pf02780, Pf13292	879037	PA4044	Biosynthesis of antibiotics; Terpenoid backbone biosynthesis; Thiamine metabolism; Metabolic pathways; Biosynthesis of secondary metabolites	Pseudomonas aeruginosa (strain ATCC 15692 / DSM 22644 / CIP 104116 / JCM 14847 / LMG 12228 / 1C / PRS 101 / PAO1)
Q9HZB6	2,4-dienoyl-CoA reductase FadH1	fadH1	0	8.896	5	2	2	2	679	72.9	7.17	8	metabolic process		catalytic activity;nucleotide binding	Pf00724	879829	PA3092		Pseudomonas aeruginosa (strain ATCC 15692 / DSM 22644 / CIP 104116 / JCM 14847 / LMG 12228 / 1C / PRS 101 / PAO1)
Q9I4K0	Protein/nucleic acid deglycase HchA	hchA	0	8.86	10	2	2	2	291	31.9	6.44	6.23	metabolic process;regulation of biological process;response to stimulus	cytoplasm	catalytic activity	Pf01965	879881	PA1135	Pyruvate metabolism; Microbial metabolism in diverse environments	Pseudomonas aeruginosa (strain ATCC 15692 / DSM 22644 / CIP 104116 / JCM 14847 / LMG 12228 / 1C / PRS 101 / PAO1)
Q9I0H1	Uncharacterized protein	PA2667	0	8.772	12	2	3	2	117	13.4	9.45	10.89	regulation of biological process		DNA binding		882376	PA2667		Pseudomonas aeruginosa (strain ATCC 15692 / DSM 22644 / CIP 104116 / JCM 14847 / LMG 12228 / 1C / PRS 101 / PAO1)
Q9I541	Ribosomal protein S12 methylthiotransferase RimO	rimO	0	8.735	9	2	2	2	440	48.9	4.98	8.05	metabolic process	cytoplasm	catalytic activity;metal ion binding	Pf00919, Pf01938, Pf04055	880629	PA0916		Pseudomonas aeruginosa (strain ATCC 15692 / DSM 22644 / CIP 104116 / JCM 14847 / LMG 12228 / 1C / PRS 101 / PAO1)
G3XD52	MaoC-like domain-containing protein	PA3302	0	8.7	19	2	2	2	156	16.9	5.33	7.82	metabolic process		catalytic activity	Pf01575, Pf13452	882467	PA3302		Pseudomonas aeruginosa (strain ATCC 15692 / DSM 22644 / CIP 104116 / JCM 14847 / LMG 12228 / 1C / PRS 101 / PAO1)
Q9HTE1	Uncharacterized protein	PA5423	0	8.691	19	2	3	2	182	20	5.94	9.7				Pf11736	880043	PA5423		Pseudomonas aeruginosa (strain ATCC 15692 / DSM 22644 / CIP 104116 / JCM 14847 / LMG 12228 / 1C / PRS 101 / PAO1)
Q9HXJ4	4-hydroxy-3-methylbut-2-en-1-yl diphosphate synthase (flavodoxin)	ispG	0	8.627	10	4	4	4	371	40	6.47	8.38	metabolic process		catalytic activity;metal ion binding	Pf04551	879053	PA3803	Biosynthesis of antibiotics; Terpenoid backbone biosynthesis; Metabolic pathways; Biosynthesis of secondary metabolites	Pseudomonas aeruginosa (strain ATCC 15692 / DSM 22644 / CIP 104116 / JCM 14847 / LMG 12228 / 1C / PRS 101 / PAO1)
Q9HV50	Phosphoglucosamine mutase	glmM	0	8.604	7	3	3	3	445	47.8	6.05	7.78	metabolic process		catalytic activity;metal ion binding	Pf00408, Pf02878, Pf02879, Pf02880	881713	PA4749	Biosynthesis of antibiotics; Metabolic pathways; Amino sugar and nucleotide sugar metabolism	Pseudomonas aeruginosa (strain ATCC 15692 / DSM 22644 / CIP 104116 / JCM 14847 / LMG 12228 / 1C / PRS 101 / PAO1)
Q9I2R2	Probable oxidoreductase	PA1833	0	8.598	13	4	4	4	330	34.5	5.55	11.17	metabolic process		catalytic activity	Pf00106, Pf00107, Pf01370, Pf08240	882003	PA1833		Pseudomonas aeruginosa (strain ATCC 15692 / DSM 22644 / CIP 104116 / JCM 14847 / LMG 12228 / 1C / PRS 101 / PAO1)
Q9HT95	Acetyltransferase PA5475	PA5475	0	8.536	10	2	3	2	186	21	5.2	8.68			catalytic activity	Pf00583	878199	PA5475		Pseudomonas aeruginosa (strain ATCC 15692 / DSM 22644 / CIP 104116 / JCM 14847 / LMG 12228 / 1C / PRS 101 / PAO1)
Q9HYB3	Uncharacterized protein	PA3496	0	8.515	76	3	3	3	59	6.9	4.37	10.56					879070	PA3496		Pseudomonas aeruginosa (strain ATCC 15692 / DSM 22644 / CIP 104116 / JCM 14847 / LMG 12228 / 1C / PRS 101 / PAO1)
Q9HWG0	UvrABC system protein A	uvrA	0	8.46	6	4	4	4	945	104.4	6.64	11.87	cell communication;metabolic process;response to stimulus	cytoplasm	catalytic activity;DNA binding;metal ion binding;nucleotide binding	Pf00005, Pf13304	881827	PA4234	Nucleotide excision repair	Pseudomonas aeruginosa (strain ATCC 15692 / DSM 22644 / CIP 104116 / JCM 14847 / LMG 12228 / 1C / PRS 101 / PAO1)
Q9HXM5	Inosine-5'-monophosphate dehydrogenase	guaB	0	8.419	6	3	5	3	489	51.7	6.68	12.55	metabolic process	cytoplasm	catalytic activity;metal ion binding;nucleotide binding;protein binding	Pf00478, Pf00571, Pf01070, Pf03060	880535	PA3770	Purine metabolism; Metabolic pathways; Biosynthesis of secondary metabolites	Pseudomonas aeruginosa (strain ATCC 15692 / DSM 22644 / CIP 104116 / JCM 14847 / LMG 12228 / 1C / PRS 101 / PAO1)
Q9HXA5	Imm52 domain-containing protein	PA3908	0	8.395	12	2	2	2	239	27.3	5.39	7.07				Pf15579	878965	PA3908		Pseudomonas aeruginosa (strain ATCC 15692 / DSM 22644 / CIP 104116 / JCM 14847 / LMG 12228 / 1C / PRS 101 / PAO1)
Q9I344	Chorismate synthase	aroC	0	8.369	13	2	2	2	363	39	6.64	8.23	metabolic process	cytosol	catalytic activity;nucleotide binding	Pf01264	879481	PA1681	Biosynthesis of antibiotics; Phenylalanine, tyrosine and tryptophan biosynthesis; Biosynthesis of amino acids; Metabolic pathways; Biosynthesis of secondary metabolites	Pseudomonas aeruginosa (strain ATCC 15692 / DSM 22644 / CIP 104116 / JCM 14847 / LMG 12228 / 1C / PRS 101 / PAO1)
G3XD76	2,3,4,5-tetrahydropyridine-2,6-dicarboxylate N-succinyltransferase	dapD	0	8.34	10	3	3	3	344	36	6.07	9.77	metabolic process	cytoplasm	catalytic activity;metal ion binding	Pf14602, Pf14789, Pf14790	880584	PA3666	Lysine biosynthesis; Microbial metabolism in diverse environments; Biosynthesis of amino acids; Metabolic pathways	Pseudomonas aeruginosa (strain ATCC 15692 / DSM 22644 / CIP 104116 / JCM 14847 / LMG 12228 / 1C / PRS 101 / PAO1)
Q9I352	Bacteriohemerythrin	PA1673	0	8.324	22	3	4	3	153	17.8	6.21	10.47	transport		metal ion binding;transporter activity	Pf01814	879280	PA1673		Pseudomonas aeruginosa (strain ATCC 15692 / DSM 22644 / CIP 104116 / JCM 14847 / LMG 12228 / 1C / PRS 101 / PAO1)
P11221	Major outer membrane lipoprotein	oprI	0	8.302	25	3	4	3	83	8.8	8.18	13.21		membrane		Pf11839	879851	PA2853		Pseudomonas aeruginosa (strain ATCC 15692 / DSM 22644 / CIP 104116 / JCM 14847 / LMG 12228 / 1C / PRS 101 / PAO1)
Q9I751	Fha1	fha1	0	8.244	7	3	3	3	497	53.3	5.41	8.93			protein binding	Pf00498	879413	PA0081	Bacterial secretion system	Pseudomonas aeruginosa (strain ATCC 15692 / DSM 22644 / CIP 104116 / JCM 14847 / LMG 12228 / 1C / PRS 101 / PAO1)
Q9HVA8	Ferric iron-binding periplasmic protein HitA	hitA	0	8.204	14	3	3	3	335	36.1	5.74	9.36	transport		metal ion binding;transporter activity	Pf01547, Pf13343, Pf13416, Pf13531	881454	PA4687	ABC transporters	Pseudomonas aeruginosa (strain ATCC 15692 / DSM 22644 / CIP 104116 / JCM 14847 / LMG 12228 / 1C / PRS 101 / PAO1)
Q9X2T1	Thioredoxin	trxA	0	8.203	45	4	5	4	108	11.9	4.88	13.31	cellular homeostasis;metabolic process;regulation of biological process;response to stimulus;transport	cytosol	antioxidant activity;catalytic activity	Pf00085, Pf13098, Pf13905, Pf14595	877946	PA5240		Pseudomonas aeruginosa (strain ATCC 15692 / DSM 22644 / CIP 104116 / JCM 14847 / LMG 12228 / 1C / PRS 101 / PAO1)
Q9HVT9	Glutamyl-tRNA(Gln) amidotransferase subunit C	gatC	0	8.202	23	2	3	2	96	10.5	4.67	9.75	metabolic process;regulation of biological process		catalytic activity;nucleotide binding	Pf02686	881166	PA4482	Metabolic pathways; Aminoacyl-tRNA biosynthesis	Pseudomonas aeruginosa (strain ATCC 15692 / DSM 22644 / CIP 104116 / JCM 14847 / LMG 12228 / 1C / PRS 101 / PAO1)
Q9I4W9	Quinolinate synthase A	nadA	0	8.127	7	2	2	2	352	38.4	5.64	5.89	metabolic process	cytoplasm;cytosol	catalytic activity;metal ion binding	Pf02445	883095	PA1004	Nicotinate and nicotinamide metabolism; Metabolic pathways	Pseudomonas aeruginosa (strain ATCC 15692 / DSM 22644 / CIP 104116 / JCM 14847 / LMG 12228 / 1C / PRS 101 / PAO1)
Q9I0D5	AAA domain-containing protein	PA2707	0	8.044	12	3	3	3	281	32.2	6.2	8.66			catalytic activity;nucleotide binding	Pf00004, Pf06745, Pf07724, Pf07726, Pf07728, Pf13191, Pf13401	882657	PA2707		Pseudomonas aeruginosa (strain ATCC 15692 / DSM 22644 / CIP 104116 / JCM 14847 / LMG 12228 / 1C / PRS 101 / PAO1)
Q9I382	tRNA 2-selenouridine synthase	selU	0	7.988	8	2	2	2	369	41.8	6.95	7.29	metabolic process		catalytic activity	Pf13238	878548	PA1643		Pseudomonas aeruginosa (strain ATCC 15692 / DSM 22644 / CIP 104116 / JCM 14847 / LMG 12228 / 1C / PRS 101 / PAO1)
Q9I0M3	DNA translocase FtsK	ftsK	0	7.971	5	3	3	3	811	88.8	6.86	8.3	cell division;response to stimulus	membrane	DNA binding;nucleotide binding	Pf01580, Pf09397, Pf10412, Pf12846, Pf13491	882321	PA2615		Pseudomonas aeruginosa (strain ATCC 15692 / DSM 22644 / CIP 104116 / JCM 14847 / LMG 12228 / 1C / PRS 101 / PAO1)
Q9I2W7	Putative 4-hydroxy-4-methyl-2-oxoglutarate aldolase	PA1772	0	7.898	20	3	4	3	162	17.4	4.96	10.39	regulation of biological process		catalytic activity;enzyme regulator activity;metal ion binding	Pf03737	880779	PA1772		Pseudomonas aeruginosa (strain ATCC 15692 / DSM 22644 / CIP 104116 / JCM 14847 / LMG 12228 / 1C / PRS 101 / PAO1)
Q9HUK1	DNA topoisomerase 4 subunit A	parC	0	7.895	5	2	2	2	754	83.3	6.09	8.87	metabolic process	chromosome;membrane	catalytic activity;DNA binding;nucleotide binding	Pf00521	879741	PA4964		Pseudomonas aeruginosa (strain ATCC 15692 / DSM 22644 / CIP 104116 / JCM 14847 / LMG 12228 / 1C / PRS 101 / PAO1)
P26275	Positive alginate biosynthesis regulatory protein	algR	0	7.895	14	3	3	3	248	27.6	7.24	8.5	cellular component movement;metabolic process;regulation of biological process;response to stimulus		DNA binding	Pf00072, Pf04397	877674	PA5261	Two-component system	Pseudomonas aeruginosa (strain ATCC 15692 / DSM 22644 / CIP 104116 / JCM 14847 / LMG 12228 / 1C / PRS 101 / PAO1)
Q59636	Nucleoside diphosphate kinase	ndk	0	7.875	39	3	4	3	143	15.6	5.63	10.01	metabolic process	cytoplasm	catalytic activity;metal ion binding;nucleotide binding	Pf00334	879892	PA3807	Purine metabolism; Biosynthesis of antibiotics; Pyrimidine metabolism; Metabolic pathways; Biosynthesis of secondary metabolites	Pseudomonas aeruginosa (strain ATCC 15692 / DSM 22644 / CIP 104116 / JCM 14847 / LMG 12228 / 1C / PRS 101 / PAO1)
Q9I515	Uncharacterized protein	PA0943	0	7.816	13	3	3	3	238	27.2	8.18	8.48				Pf11306	880898	PA0943		Pseudomonas aeruginosa (strain ATCC 15692 / DSM 22644 / CIP 104116 / JCM 14847 / LMG 12228 / 1C / PRS 101 / PAO1)
Q9HY56	Phosphofructokinase	fruK	0	7.815	13	3	3	3	314	33.4	5.76	9.41	metabolic process	cytosol	catalytic activity;nucleotide binding	Pf00294	880224	PA3561	Fructose and mannose metabolism	Pseudomonas aeruginosa (strain ATCC 15692 / DSM 22644 / CIP 104116 / JCM 14847 / LMG 12228 / 1C / PRS 101 / PAO1)
Q9HV48	ATP-dependent zinc metalloprotease FtsH	ftsH	0	7.77	8	3	3	3	639	69.9	5.87	9.36	cell division;metabolic process;response to stimulus	membrane	catalytic activity;metal ion binding;nucleotide binding;RNA binding	Pf00004, Pf00006, Pf00910, Pf01078, Pf01434, Pf05496, Pf06068, Pf06480, Pf07724, Pf07728, Pf13191, Pf13401	881716	PA4751		Pseudomonas aeruginosa (strain ATCC 15692 / DSM 22644 / CIP 104116 / JCM 14847 / LMG 12228 / 1C / PRS 101 / PAO1)
Q9HVF1	Probable malate:quinone oxidoreductase 2	mqo2	0	7.769	7	3	3	3	507	55.5	6.96	9.31	metabolic process	cytoplasm	catalytic activity	Pf01266, Pf06039, Pf13738	881249	PA4640	Biosynthesis of antibiotics; Pyruvate metabolism; Microbial metabolism in diverse environments; Carbon metabolism; Metabolic pathways; Citrate cycle (TCA cycle); Biosynthesis of secondary metabolites	Pseudomonas aeruginosa (strain ATCC 15692 / DSM 22644 / CIP 104116 / JCM 14847 / LMG 12228 / 1C / PRS 101 / PAO1)
Q9I5V0	UPF0229 protein PA0587	PA0587	0	7.756	9	3	3	3	423	48.7	7.69	8.23				Pf04285	879664	PA0587		Pseudomonas aeruginosa (strain ATCC 15692 / DSM 22644 / CIP 104116 / JCM 14847 / LMG 12228 / 1C / PRS 101 / PAO1)
Q9HUB7	Phosphoribosyl-AMP cyclohydrolase	hisI	0	7.703	22	2	2	2	134	15.4	6.07	7.28	metabolic process	cytoplasm	catalytic activity;metal ion binding	Pf01502	878019	PA5066	Biosynthesis of amino acids; Metabolic pathways; Biosynthesis of secondary metabolites; Histidine metabolism	Pseudomonas aeruginosa (strain ATCC 15692 / DSM 22644 / CIP 104116 / JCM 14847 / LMG 12228 / 1C / PRS 101 / PAO1)
Q51366	GDP-mannose 4,6-dehydratase	gmd	0	7.639	13	3	3	3	323	36.4	6.57	8.37	metabolic process		catalytic activity	Pf01370, Pf04321, Pf05368, Pf08659, Pf13950	883089	PA5453	Fructose and mannose metabolism; Metabolic pathways; Amino sugar and nucleotide sugar metabolism	Pseudomonas aeruginosa (strain ATCC 15692 / DSM 22644 / CIP 104116 / JCM 14847 / LMG 12228 / 1C / PRS 101 / PAO1)
Q9HV66	Acetyl-coenzyme A synthetase 2	acsA2	0	7.633	6	3	3	2	645	71.6	6.28	8.22	metabolic process		catalytic activity;metal ion binding;nucleotide binding	Pf00501, Pf13193	881650	PA4733	Biosynthesis of antibiotics; Pyruvate metabolism; Propanoate metabolism; Microbial metabolism in diverse environments; Carbon metabolism; Metabolic pathways; Glycolysis / Gluconeogenesis; Biosynthesis of secondary metabolites; Methane metabolism	Pseudomonas aeruginosa (strain ATCC 15692 / DSM 22644 / CIP 104116 / JCM 14847 / LMG 12228 / 1C / PRS 101 / PAO1)
Q9HUL7	N-acetylmuramoyl-L-alanine amidase	amiB	0	7.61	9	2	3	2	475	50.7	9.8	9.83	metabolic process		catalytic activity	Pf01476, Pf01520, Pf11741	878469	PA4947	Cationic antimicrobial peptide (CAMP) resistance	Pseudomonas aeruginosa (strain ATCC 15692 / DSM 22644 / CIP 104116 / JCM 14847 / LMG 12228 / 1C / PRS 101 / PAO1)
Q9I747	Protein hcp1	hcp1	0	7.578	20	2	3	2	162	17.4	6.79	8.39		extracellular	protein binding	Pf05638	879446	PA0085	Bacterial secretion system	Pseudomonas aeruginosa (strain ATCC 15692 / DSM 22644 / CIP 104116 / JCM 14847 / LMG 12228 / 1C / PRS 101 / PAO1)
Q9I4Q6	Probable heat shock protein (Hsp90 family)	PA1068	0	7.532	7	3	3	3	636	70.6	5.86	8.48	metabolic process;response to stimulus		nucleotide binding;protein binding	Pf00183, Pf02518, Pf13589	879652	PA1068		Pseudomonas aeruginosa (strain ATCC 15692 / DSM 22644 / CIP 104116 / JCM 14847 / LMG 12228 / 1C / PRS 101 / PAO1)
Q9HW73	Uncharacterized protein	PA4328	0	7.511	12	3	3	3	304	34.4	6.05	9.19	response to stimulus			Pf00582	881515	PA4328		Pseudomonas aeruginosa (strain ATCC 15692 / DSM 22644 / CIP 104116 / JCM 14847 / LMG 12228 / 1C / PRS 101 / PAO1)
Q9I5E2	2-methylisocitrate lyase	prpB	0	7.509	7	2	3	2	298	32.1	5.55	7.74	metabolic process		catalytic activity;metal ion binding	Pf00463, Pf13714	882026	PA0796	Propanoate metabolism	Pseudomonas aeruginosa (strain ATCC 15692 / DSM 22644 / CIP 104116 / JCM 14847 / LMG 12228 / 1C / PRS 101 / PAO1)
Q9I738	Effector EagT6	eagT6	0	7.507	25	2	2	2	144	16.5	6.8	7.6	transport			Pf08786	879595	PA0094		Pseudomonas aeruginosa (strain ATCC 15692 / DSM 22644 / CIP 104116 / JCM 14847 / LMG 12228 / 1C / PRS 101 / PAO1)
Q9HZK0	Beta-hexosaminidase	nagZ	0	7.484	10	2	2	2	332	36.1	6.24	5.92	cell division;cell organization and biogenesis;metabolic process;regulation of biological process;response to stimulus	cytoplasm	catalytic activity	Pf00933	880216	PA3005	beta-Lactam resistance; Metabolic pathways; Amino sugar and nucleotide sugar metabolism	Pseudomonas aeruginosa (strain ATCC 15692 / DSM 22644 / CIP 104116 / JCM 14847 / LMG 12228 / 1C / PRS 101 / PAO1)
Q59650	UDP-N-acetylmuramoyl-L-alanyl-D-glutamate--2,6-diaminopimelate ligase	murE	0	7.458	6	4	4	4	487	51.2	5.45	10.34	cell division;cell organization and biogenesis;metabolic process;regulation of biological process	cytoplasm	catalytic activity;nucleotide binding	Pf01225, Pf02875, Pf08245	881246	PA4417	Peptidoglycan biosynthesis; Lysine biosynthesis	Pseudomonas aeruginosa (strain ATCC 15692 / DSM 22644 / CIP 104116 / JCM 14847 / LMG 12228 / 1C / PRS 101 / PAO1)
Q9HVI2	Uncharacterized protein	PA4607	0	7.416	21	2	2	2	168	17.5	6.92	7.99				Pf11220	881101	PA4607		Pseudomonas aeruginosa (strain ATCC 15692 / DSM 22644 / CIP 104116 / JCM 14847 / LMG 12228 / 1C / PRS 101 / PAO1)
Q9I0P5	Probable periplasmic spermidine/putrescine-binding protein	PA2592	0	7.398	7	2	2	2	367	40.7	6.71	7.67	transport		transporter activity	Pf01547, Pf13343, Pf13416	878741	PA2592	ABC transporters	Pseudomonas aeruginosa (strain ATCC 15692 / DSM 22644 / CIP 104116 / JCM 14847 / LMG 12228 / 1C / PRS 101 / PAO1)
Q9X4G0	Homogentisate 1,2-dioxygenase	hmgA	0	7.349	7	2	2	2	432	47.8	6	7.79	metabolic process		catalytic activity;metal ion binding	Pf04209	877745	PA2009	Styrene degradation; Microbial metabolism in diverse environments; Metabolic pathways; Tyrosine metabolism	Pseudomonas aeruginosa (strain ATCC 15692 / DSM 22644 / CIP 104116 / JCM 14847 / LMG 12228 / 1C / PRS 101 / PAO1)
P38098	Carbamoyl-phosphate synthase small chain	carA	0	7.348	7	2	2	2	378	40.8	5.53	6.41	metabolic process;response to stimulus		catalytic activity;nucleotide binding	Pf00117, Pf00988, Pf01965, Pf07722	881751	PA4758	Pyrimidine metabolism; Alanine, aspartate and glutamate metabolism; Metabolic pathways	Pseudomonas aeruginosa (strain ATCC 15692 / DSM 22644 / CIP 104116 / JCM 14847 / LMG 12228 / 1C / PRS 101 / PAO1)
Q9HVY9	Uncharacterized protein	PA4426	0	7.299	15	3	3	3	192	20.6	9.17	9.04				Pf04972	881225	PA4426		Pseudomonas aeruginosa (strain ATCC 15692 / DSM 22644 / CIP 104116 / JCM 14847 / LMG 12228 / 1C / PRS 101 / PAO1)
Q9I1N7	Mannose-1-phosphate guanylyltransferase	pslB	0	7.288	5	2	2	2	488	53.5	6.13	6.2	metabolic process		catalytic activity	Pf00483, Pf01050, Pf07883	880925	PA2232	Fructose and mannose metabolism; Metabolic pathways; Amino sugar and nucleotide sugar metabolism; Biosynthesis of secondary metabolites	Pseudomonas aeruginosa (strain ATCC 15692 / DSM 22644 / CIP 104116 / JCM 14847 / LMG 12228 / 1C / PRS 101 / PAO1)
Q9I420	Uncharacterized protein	PA1324	0	7.264	20	4	4	4	170	18.3	5.97	10.76				Pf13620	881686	PA1324		Pseudomonas aeruginosa (strain ATCC 15692 / DSM 22644 / CIP 104116 / JCM 14847 / LMG 12228 / 1C / PRS 101 / PAO1)
Q9I2A8	Acetyl-CoA acetyltransferase	atoB	0	7.226	6	3	3	3	393	40.4	6.43	10.47	metabolic process	cytoplasm	catalytic activity	Pf00108, Pf00109, Pf02803	879046	PA2001	Biosynthesis of antibiotics; Fatty acid degradation; Lysine degradation; Pyruvate metabolism; Tryptophan metabolism; Fatty acid metabolism; Butanoate metabolism; Terpenoid backbone biosynthesis; Synthesis and degradation of ketone bodies; Two-component system; Propanoate metabolism; Microbial metabolism in diverse environments; Valine, leucine and isoleucine degradation; Glyoxylate and dicarboxyl…	Pseudomonas aeruginosa (strain ATCC 15692 / DSM 22644 / CIP 104116 / JCM 14847 / LMG 12228 / 1C / PRS 101 / PAO1)
Q9HZ32	Putative NAD(P)H nitroreductase	PA3208	0	7.212	18	3	3	3	186	19.9	6.52	8.71	metabolic process		catalytic activity	Pf00881	882538	PA3208		Pseudomonas aeruginosa (strain ATCC 15692 / DSM 22644 / CIP 104116 / JCM 14847 / LMG 12228 / 1C / PRS 101 / PAO1)
P50599	Tol-Pal system protein TolR	tolR	0	7.209	20	2	2	2	146	15.8	6.1	7.39	transport	membrane	transporter activity	Pf02472	882113	PA0970		Pseudomonas aeruginosa (strain ATCC 15692 / DSM 22644 / CIP 104116 / JCM 14847 / LMG 12228 / 1C / PRS 101 / PAO1)
Q9HTQ2	Alanine racemase, catabolic	dadX	0	7.179	7	2	2	2	357	38.9	6.86	7.82	metabolic process		catalytic activity	Pf00842, Pf01168	878055	PA5302	Vancomycin resistance; D-Alanine metabolism; Metabolic pathways	Pseudomonas aeruginosa (strain ATCC 15692 / DSM 22644 / CIP 104116 / JCM 14847 / LMG 12228 / 1C / PRS 101 / PAO1)
Q9HWE2	50S ribosomal protein L16	rplP	0	7.139	17	2	2	2	137	15.4	11.21	5.96	metabolic process	ribosome	RNA binding;structural molecule activity	Pf00252	881758	PA4256	Ribosome	Pseudomonas aeruginosa (strain ATCC 15692 / DSM 22644 / CIP 104116 / JCM 14847 / LMG 12228 / 1C / PRS 101 / PAO1)
P29363	Threonine synthase	thrC	0	7.128	7	3	4	3	469	51.8	6.62	9.18	metabolic process		catalytic activity	Pf00291, Pf14821	880336	PA3735	Vitamin B6 metabolism; Glycine, serine and threonine metabolism; Microbial metabolism in diverse environments; Biosynthesis of amino acids; Metabolic pathways; Biosynthesis of secondary metabolites	Pseudomonas aeruginosa (strain ATCC 15692 / DSM 22644 / CIP 104116 / JCM 14847 / LMG 12228 / 1C / PRS 101 / PAO1)
Q9I4H7	Uncharacterized protein	PA1160	0	7.107	20	2	2	2	127	14	4.92	5.89					879610	PA1160		Pseudomonas aeruginosa (strain ATCC 15692 / DSM 22644 / CIP 104116 / JCM 14847 / LMG 12228 / 1C / PRS 101 / PAO1)
Q9HVG5	Glycerate dehydrogenase	hprA	0	7.087	10	2	2	2	323	34.3	6.68	7.33	metabolic process		catalytic activity;nucleotide binding	Pf00389, Pf02826	881182	PA4626	Biosynthesis of antibiotics; Glycine, serine and threonine metabolism; Microbial metabolism in diverse environments; Glyoxylate and dicarboxylate metabolism; Carbon metabolism; Metabolic pathways; Biosynthesis of secondary metabolites; Methane metabolism	Pseudomonas aeruginosa (strain ATCC 15692 / DSM 22644 / CIP 104116 / JCM 14847 / LMG 12228 / 1C / PRS 101 / PAO1)
Q9I2A2	Fumarylacetoacetase	fahA	0	7.063	7	2	2	2	432	46.3	6.07	7.57	metabolic process		catalytic activity	Pf01557, Pf09298	878748	PA2008	Styrene degradation; Microbial metabolism in diverse environments; Metabolic pathways; Tyrosine metabolism	Pseudomonas aeruginosa (strain ATCC 15692 / DSM 22644 / CIP 104116 / JCM 14847 / LMG 12228 / 1C / PRS 101 / PAO1)
Q9HV44	Chaperone protein DnaJ	dnaJ	0	7.027	5	3	3	3	377	40.2	7.36	8.01	metabolic process;response to stimulus	cytoplasm	metal ion binding;nucleotide binding;protein binding	Pf00226, Pf00684, Pf01556	881760	PA4760		Pseudomonas aeruginosa (strain ATCC 15692 / DSM 22644 / CIP 104116 / JCM 14847 / LMG 12228 / 1C / PRS 101 / PAO1)
Q9I1K9	Uncharacterized protein	PA2264	0	7.003	15	2	2	2	238	26.3	5.66	6.66				Pf13618	877991	PA2264	Pentose phosphate pathway; Microbial metabolism in diverse environments; Metabolic pathways	Pseudomonas aeruginosa (strain ATCC 15692 / DSM 22644 / CIP 104116 / JCM 14847 / LMG 12228 / 1C / PRS 101 / PAO1)
P43898	Oxygen-dependent coproporphyrinogen-III oxidase	hemF	0	6.997	13	3	3	3	305	34.8	5.92	9.17	metabolic process	cytoplasm	catalytic activity;metal ion binding;protein binding	Pf01218	880901	PA0024	Porphyrin and chlorophyll metabolism; Metabolic pathways; Biosynthesis of secondary metabolites	Pseudomonas aeruginosa (strain ATCC 15692 / DSM 22644 / CIP 104116 / JCM 14847 / LMG 12228 / 1C / PRS 101 / PAO1)
Q9HY81	Thioredoxin peroxidase	PA3529	0	6.991	19	4	5	4	200	21.8	5.6	11.78	cellular homeostasis;metabolic process;regulation of biological process		antioxidant activity;catalytic activity;protein binding	Pf00578, Pf08534, Pf10417, Pf13905	879942	PA3529		Pseudomonas aeruginosa (strain ATCC 15692 / DSM 22644 / CIP 104116 / JCM 14847 / LMG 12228 / 1C / PRS 101 / PAO1)
Q9I6A1	Cystathionine beta-synthase	PA0399	0	6.975	5	2	2	2	457	49.1	5.74	6.53	metabolic process	cytoplasm	catalytic activity	Pf00291, Pf00478, Pf00571	878291	PA0399	Biosynthesis of antibiotics; Glycine, serine and threonine metabolism; Cysteine and methionine metabolism; Biosynthesis of amino acids; Metabolic pathways	Pseudomonas aeruginosa (strain ATCC 15692 / DSM 22644 / CIP 104116 / JCM 14847 / LMG 12228 / 1C / PRS 101 / PAO1)
Q9HU83	Urocanate hydratase	hutU	0	6.942	6	2	2	2	559	61.2	6.38	6.53	metabolic process	cytoplasm	catalytic activity	Pf01175	880890	PA5100	Metabolic pathways; Histidine metabolism	Pseudomonas aeruginosa (strain ATCC 15692 / DSM 22644 / CIP 104116 / JCM 14847 / LMG 12228 / 1C / PRS 101 / PAO1)
Q9I6G0	L-threonine dehydratase	ilvA1	0	6.909	6	2	2	2	504	55.3	6.49	7.18	metabolic process		catalytic activity	Pf00291, Pf00585	879435	PA0331	Biosynthesis of antibiotics; Valine, leucine and isoleucine biosynthesis; Glycine, serine and threonine metabolism; Carbon metabolism; Biosynthesis of amino acids; Metabolic pathways; Biosynthesis of secondary metabolites	Pseudomonas aeruginosa (strain ATCC 15692 / DSM 22644 / CIP 104116 / JCM 14847 / LMG 12228 / 1C / PRS 101 / PAO1)
Q9HZ98	Heat-shock protein IbpA	ibpA	0	6.888	21	3	4	3	149	16.6	6.19	8.12				Pf00011	882640	PA3126		Pseudomonas aeruginosa (strain ATCC 15692 / DSM 22644 / CIP 104116 / JCM 14847 / LMG 12228 / 1C / PRS 101 / PAO1)
Q9I6B4	Thiazole synthase	thiG	0	6.866	17	4	5	4	265	28.2	5.14	12.68	metabolic process	cytoplasm	catalytic activity	Pf05690	879802	PA0381	Thiamine metabolism; Metabolic pathways	Pseudomonas aeruginosa (strain ATCC 15692 / DSM 22644 / CIP 104116 / JCM 14847 / LMG 12228 / 1C / PRS 101 / PAO1)
Q51382	Chaperone protein HscA homolog	hscA	0	6.861	5	3	4	3	619	66.4	5	10.73	cell organization and biogenesis;metabolic process		catalytic activity;nucleotide binding;protein binding	Pf00012, Pf06723	879936	PA3810		Pseudomonas aeruginosa (strain ATCC 15692 / DSM 22644 / CIP 104116 / JCM 14847 / LMG 12228 / 1C / PRS 101 / PAO1)
Q9I5Y3	Uncharacterized protein	PA0553	0	6.854	32	2	2	2	66	7	5.19	8.01					879424	PA0553		Pseudomonas aeruginosa (strain ATCC 15692 / DSM 22644 / CIP 104116 / JCM 14847 / LMG 12228 / 1C / PRS 101 / PAO1)
Q9I6H5	2-oxoglutarate reductase	serA	0	6.846	9	2	2	2	409	44.2	6.54	7.38	metabolic process		catalytic activity;nucleotide binding	Pf00389, Pf01842, Pf02826	878305	PA0316	Biosynthesis of antibiotics; Glycine, serine and threonine metabolism; Microbial metabolism in diverse environments; Carbon metabolism; Biosynthesis of amino acids; Metabolic pathways; Methane metabolism	Pseudomonas aeruginosa (strain ATCC 15692 / DSM 22644 / CIP 104116 / JCM 14847 / LMG 12228 / 1C / PRS 101 / PAO1)
Q9HVY7	Stringent starvation protein A	sspA	0	6.822	11	2	3	2	205	23.6	6.23	9.44	response to stimulus		protein binding	Pf02798, Pf13409, Pf13417	881209	PA4428		Pseudomonas aeruginosa (strain ATCC 15692 / DSM 22644 / CIP 104116 / JCM 14847 / LMG 12228 / 1C / PRS 101 / PAO1)
Q9HTY6	Glutamate--cysteine ligase	gshA	0	6.791	5	2	2	2	527	59.2	5.22	7.48	metabolic process		catalytic activity;nucleotide binding	Pf04262	879474	PA5203	Glutathione metabolism; Cysteine and methionine metabolism; Metabolic pathways	Pseudomonas aeruginosa (strain ATCC 15692 / DSM 22644 / CIP 104116 / JCM 14847 / LMG 12228 / 1C / PRS 101 / PAO1)
Q9HY01	S-(hydroxymethyl)glutathione dehydrogenase	adhC	0	6.784	8	3	3	3	370	39.2	5.69	8.27	metabolic process		catalytic activity;metal ion binding	Pf00107, Pf08240	880459	PA3629	Biosynthesis of antibiotics; Fatty acid degradation; Chloroalkane and chloroalkene degradation; Microbial metabolism in diverse environments; Carbon metabolism; Degradation of aromatic compounds; Metabolic pathways; Glycolysis / Gluconeogenesis; Tyrosine metabolism; Biosynthesis of secondary metabolites; Naphthalene degradation; Methane metabolism	Pseudomonas aeruginosa (strain ATCC 15692 / DSM 22644 / CIP 104116 / JCM 14847 / LMG 12228 / 1C / PRS 101 / PAO1)
O33877	3-hydroxydecanoyl-[acyl-carrier-protein] dehydratase	fabA	0	6.746	20	3	3	3	171	18.7	6.92	8.53	metabolic process	cytoplasm	catalytic activity	Pf07977	881984	PA1610	Fatty acid biosynthesis; Fatty acid metabolism; Metabolic pathways	Pseudomonas aeruginosa (strain ATCC 15692 / DSM 22644 / CIP 104116 / JCM 14847 / LMG 12228 / 1C / PRS 101 / PAO1)
Q9HW11	UPF0234 protein PA4395	PA4395	0	6.742	21	3	3	3	159	18	7.93	8.61				Pf04461	881331	PA4395		Pseudomonas aeruginosa (strain ATCC 15692 / DSM 22644 / CIP 104116 / JCM 14847 / LMG 12228 / 1C / PRS 101 / PAO1)
Q9HXP8	Signal recognition particle protein	ffh	0	6.741	7	3	3	3	457	49.3	9.55	7.97	cell organization and biogenesis;transport	cytoplasm	catalytic activity;nucleotide binding;RNA binding	Pf00448, Pf01583, Pf02881, Pf02978, Pf06414, Pf08433	880310	PA3746	Protein export; Quorum sensing; Bacterial secretion system	Pseudomonas aeruginosa (strain ATCC 15692 / DSM 22644 / CIP 104116 / JCM 14847 / LMG 12228 / 1C / PRS 101 / PAO1)
Q9I2X1	Uncharacterized protein	PA1768	0	6.734	12	2	2	2	179	19.7	9.1	6.4				Pf05618	880715	PA1768		Pseudomonas aeruginosa (strain ATCC 15692 / DSM 22644 / CIP 104116 / JCM 14847 / LMG 12228 / 1C / PRS 101 / PAO1)
Q9HTM5	Uncharacterized protein	PA5330	0	6.667	13	2	2	2	205	22.4	9.04	5.75					878226	PA5330		Pseudomonas aeruginosa (strain ATCC 15692 / DSM 22644 / CIP 104116 / JCM 14847 / LMG 12228 / 1C / PRS 101 / PAO1)
Q9HUC5	ATP-dependent protease ATPase subunit HslU	hslU	0	6.63	8	4	4	4	447	50.1	5.66	7.11	metabolic process;regulation of biological process	cytoplasm;proteasome	catalytic activity;nucleotide binding;protein binding	Pf00004, Pf00158, Pf01078, Pf07724, Pf07728, Pf13191, Pf13207, Pf13401	881050	PA5054		Pseudomonas aeruginosa (strain ATCC 15692 / DSM 22644 / CIP 104116 / JCM 14847 / LMG 12228 / 1C / PRS 101 / PAO1)
Q9HTN7	Probable binding protein component of ABC dipeptide transporter	PA5317	0	6.551	8	3	3	3	526	57.8	6.96	8.68	transport		transporter activity	Pf00496	880892	PA5317	Quorum sensing	Pseudomonas aeruginosa (strain ATCC 15692 / DSM 22644 / CIP 104116 / JCM 14847 / LMG 12228 / 1C / PRS 101 / PAO1)
G3XDB0	Exodeoxyribonuclease III	crc	0	6.527	9	2	2	2	259	29.8	5.54	6.19	metabolic process;regulation of biological process;response to stimulus		catalytic activity	Pf03372	878037	PA5332	Base excision repair	Pseudomonas aeruginosa (strain ATCC 15692 / DSM 22644 / CIP 104116 / JCM 14847 / LMG 12228 / 1C / PRS 101 / PAO1)
Q9HW87	Formyltetrahydrofolate deformylase	purU1	0	6.514	8	2	2	2	283	32.4	6.52	6.31	metabolic process		catalytic activity	Pf00551, Pf01842	881557	PA4314	One carbon pool by folate; Glyoxylate and dicarboxylate metabolism	Pseudomonas aeruginosa (strain ATCC 15692 / DSM 22644 / CIP 104116 / JCM 14847 / LMG 12228 / 1C / PRS 101 / PAO1)
G3XD20	Periplasmic serine endoprotease DegP-like	mucD	0	6.513	7	3	3	3	474	50.3	7.58	8.59	metabolic process;regulation of biological process;response to stimulus		catalytic activity;protein binding	Pf00089, Pf00595, Pf10459, Pf12812, Pf13180, Pf13365	879207	PA0766	Two-component system; Cationic antimicrobial peptide (CAMP) resistance	Pseudomonas aeruginosa (strain ATCC 15692 / DSM 22644 / CIP 104116 / JCM 14847 / LMG 12228 / 1C / PRS 101 / PAO1)
G3XDB2	Cell division coordinator CpoB	cpoB	0	6.491	21	2	2	2	274	29.1	8.21	7.44	cell division;cell organization and biogenesis;reproduction		protein binding	Pf13174, Pf13432, Pf13525, Pf14559	877786	PA0974		Pseudomonas aeruginosa (strain ATCC 15692 / DSM 22644 / CIP 104116 / JCM 14847 / LMG 12228 / 1C / PRS 101 / PAO1)
P72174	UvrABC system protein B	uvrB	0	6.476	4	2	2	2	670	76	5.45	6.87	cell communication;metabolic process;response to stimulus	cytoplasm	catalytic activity;DNA binding;nucleotide binding;protein binding	Pf00270, Pf00271, Pf02151, Pf04851, Pf12344	882670	PA3138	Nucleotide excision repair	Pseudomonas aeruginosa (strain ATCC 15692 / DSM 22644 / CIP 104116 / JCM 14847 / LMG 12228 / 1C / PRS 101 / PAO1)
Q9HT21	ATP synthase epsilon chain	atpC	0	6.444	16	2	2	2	141	14.7	5.27	6.26	metabolic process;transport	membrane	catalytic activity;transporter activity	Pf02823	878082	PA5553	Oxidative phosphorylation; Metabolic pathways	Pseudomonas aeruginosa (strain ATCC 15692 / DSM 22644 / CIP 104116 / JCM 14847 / LMG 12228 / 1C / PRS 101 / PAO1)
Q9HX51	Probable transcriptional regulator	PA3965	0	6.42	15	3	3	3	169	19.3	5.9	7.59	metabolic process;regulation of biological process;response to stimulus	cytosol	DNA binding	Pf00126, Pf01037, Pf01047, Pf01325, Pf09339, Pf12802, Pf12840, Pf13404, Pf13412, Pf13463	878888	PA3965		Pseudomonas aeruginosa (strain ATCC 15692 / DSM 22644 / CIP 104116 / JCM 14847 / LMG 12228 / 1C / PRS 101 / PAO1)
Q9I003	ATP-dependent RNA helicase DeaD	deaD	0	6.401	4	2	2	2	567	62.1	8.78	6.03	cell organization and biogenesis;metabolic process;response to stimulus	cytoplasm	catalytic activity;nucleotide binding;RNA binding	Pf00270, Pf00271, Pf03880	882823	PA2840	RNA degradation	Pseudomonas aeruginosa (strain ATCC 15692 / DSM 22644 / CIP 104116 / JCM 14847 / LMG 12228 / 1C / PRS 101 / PAO1)
G3XD72	Probable purine-binding chemotaxis protein	PA1464	0	6.372	19	2	2	2	159	17.5	4.41	6.85	regulation of biological process;response to stimulus	cytosol	signal transducer activity	Pf01584	882080	PA1464	Two-component system; Bacterial chemotaxis	Pseudomonas aeruginosa (strain ATCC 15692 / DSM 22644 / CIP 104116 / JCM 14847 / LMG 12228 / 1C / PRS 101 / PAO1)
Q9I6E0	Dihydroxy-acid dehydratase	ilvD	0	6.37	5	3	3	3	612	65.1	6.09	7.1	metabolic process		catalytic activity;metal ion binding	Pf00920	879274	PA0353	Biosynthesis of antibiotics; Valine, leucine and isoleucine biosynthesis; Pantothenate and CoA biosynthesis; 2-Oxocarboxylic acid metabolism; Biosynthesis of amino acids; Metabolic pathways; Biosynthesis of secondary metabolites	Pseudomonas aeruginosa (strain ATCC 15692 / DSM 22644 / CIP 104116 / JCM 14847 / LMG 12228 / 1C / PRS 101 / PAO1)
Q9HUK6	FimX	fimX	0	6.361	5	3	3	3	691	75.9	5.24	7.32	regulation of biological process;response to stimulus		nucleotide binding;protein binding	Pf00072, Pf00563, Pf00989, Pf00990, Pf08448, Pf13426	878416	PA4959		Pseudomonas aeruginosa (strain ATCC 15692 / DSM 22644 / CIP 104116 / JCM 14847 / LMG 12228 / 1C / PRS 101 / PAO1)
Q9I5U1	N-acetylmuramate/N-acetylglucosamine kinase	amgK	0	6.329	6	2	3	2	338	38.2	5.47	8.83	cell organization and biogenesis;metabolic process;regulation of biological process;response to stimulus		catalytic activity;enzyme regulator activity;nucleotide binding	Pf01636	882000	PA0596	Metabolic pathways; Amino sugar and nucleotide sugar metabolism	Pseudomonas aeruginosa (strain ATCC 15692 / DSM 22644 / CIP 104116 / JCM 14847 / LMG 12228 / 1C / PRS 101 / PAO1)
Q9HU43	1-(5-phosphoribosyl)-5-[(5-phosphoribosylamino)methylideneamino] imidazole-4-carboxamide isomerase	hisA	0	6.322	9	2	3	2	245	25.9	5.12	8.33	metabolic process	cytoplasm	catalytic activity	Pf00478, Pf00977, Pf01884	878542	PA5141	Biosynthesis of amino acids; Metabolic pathways; Biosynthesis of secondary metabolites; Histidine metabolism	Pseudomonas aeruginosa (strain ATCC 15692 / DSM 22644 / CIP 104116 / JCM 14847 / LMG 12228 / 1C / PRS 101 / PAO1)
Q9HYT1	PBPb domain-containing protein	PA3313	0	6.321	9	3	3	3	335	36.5	9.61	7.04	transport		transporter activity	Pf00497, Pf09084, Pf12974	882478	PA3313	ABC transporters	Pseudomonas aeruginosa (strain ATCC 15692 / DSM 22644 / CIP 104116 / JCM 14847 / LMG 12228 / 1C / PRS 101 / PAO1)
Q9HTE2	Putative glucose-6-phosphate 1-epimerase	PA5422	0	6.312	7	2	2	2	318	36.1	5.47	6.23	metabolic process		catalytic activity	Pf01263	880042	PA5422	Biosynthesis of antibiotics; Microbial metabolism in diverse environments; Metabolic pathways; Glycolysis / Gluconeogenesis; Biosynthesis of secondary metabolites	Pseudomonas aeruginosa (strain ATCC 15692 / DSM 22644 / CIP 104116 / JCM 14847 / LMG 12228 / 1C / PRS 101 / PAO1)
Q9I4X3	Anthranilate--CoA ligase	pqsA	0	6.31	6	2	2	2	517	56.6	6.21	6.86	metabolic process		catalytic activity;nucleotide binding	Pf00501, Pf13193	880760	PA0996	Quorum sensing	Pseudomonas aeruginosa (strain ATCC 15692 / DSM 22644 / CIP 104116 / JCM 14847 / LMG 12228 / 1C / PRS 101 / PAO1)
Q9I484	Amino acid ABC transporter periplasmic binding protein	PA1260	0	6.305	11	2	2	2	273	29.1	5.57	6.9	transport			Pf00497, Pf09084, Pf12974	881316	PA1260		Pseudomonas aeruginosa (strain ATCC 15692 / DSM 22644 / CIP 104116 / JCM 14847 / LMG 12228 / 1C / PRS 101 / PAO1)
Q9I4W8	Putative beta-barrel assembly-enhancing protease	PA1005	0	6.298	5	2	2	2	477	53	8.09	5.96	metabolic process	membrane	catalytic activity;metal ion binding;protein binding	Pf01435, Pf14559	882996	PA1005		Pseudomonas aeruginosa (strain ATCC 15692 / DSM 22644 / CIP 104116 / JCM 14847 / LMG 12228 / 1C / PRS 101 / PAO1)
Q9HU42	Imidazole glycerol phosphate synthase subunit HisH 1	hisH1	0	6.274	10	2	3	2	213	23.7	6.33	8.68	metabolic process	cytoplasm	catalytic activity	Pf00117, Pf07685	878788	PA5142	Biosynthesis of amino acids; Metabolic pathways; Biosynthesis of secondary metabolites; Histidine metabolism	Pseudomonas aeruginosa (strain ATCC 15692 / DSM 22644 / CIP 104116 / JCM 14847 / LMG 12228 / 1C / PRS 101 / PAO1)
Q9HUF4	Bifunctional glutamine synthetase adenylyltransferase/adenylyl-removing enzyme	glnE	0	6.267	4	3	3	3	982	110	5.54	6.89	metabolic process;regulation of biological process	cytosol	catalytic activity;nucleotide binding	Pf03710, Pf08335	881325	PA5014		Pseudomonas aeruginosa (strain ATCC 15692 / DSM 22644 / CIP 104116 / JCM 14847 / LMG 12228 / 1C / PRS 101 / PAO1)
Q9HZI7	Probable ATP-binding component of ABC transporter	PA3019	0	6.265	3	2	2	2	640	71.1	5.36	5.98			catalytic activity;DNA binding;nucleotide binding	Pf00005, Pf12848, Pf13304	878861	PA3019		Pseudomonas aeruginosa (strain ATCC 15692 / DSM 22644 / CIP 104116 / JCM 14847 / LMG 12228 / 1C / PRS 101 / PAO1)
Q9HZN4	50S ribosomal protein L32	rpmF	0	6.244	37	2	3	2	60	6.8	9.7	8.24	metabolic process	ribosome	structural molecule activity	Pf01783	880144	PA2970	Ribosome	Pseudomonas aeruginosa (strain ATCC 15692 / DSM 22644 / CIP 104116 / JCM 14847 / LMG 12228 / 1C / PRS 101 / PAO1)
Q00934	Response regulator protein PilR	pilR	0	6.143	8	3	3	3	445	49.7	6.07	8.66	metabolic process;regulation of biological process;response to stimulus	cytoplasm	DNA binding;nucleotide binding;protein binding	Pf00072, Pf00158, Pf02954, Pf14532	877622	PA4547	Two-component system	Pseudomonas aeruginosa (strain ATCC 15692 / DSM 22644 / CIP 104116 / JCM 14847 / LMG 12228 / 1C / PRS 101 / PAO1)
Q9I7A7	LysM domain-containing protein	PA0020	0	6.139	11	3	3	3	341	37.6	8.94	8.76				Pf01476	879309	PA0020		Pseudomonas aeruginosa (strain ATCC 15692 / DSM 22644 / CIP 104116 / JCM 14847 / LMG 12228 / 1C / PRS 101 / PAO1)
Q9I6Z1	Polyphosphate:ADP/GDP phosphotransferase	ppk2	0	6.11	9	2	2	2	357	40.8	9.36	6.12								Pseudomonas aeruginosa (strain ATCC 15692 / DSM 22644 / CIP 104116 / JCM 14847 / LMG 12228 / 1C / PRS 101 / PAO1)
Q9HTD0	Biotin carboxylase	PA5436	0	6.108	4	2	3	2	471	51.8	6.61	5.39			catalytic activity;metal ion binding;nucleotide binding	Pf00289, Pf02222, Pf02785, Pf02786, Pf07478, Pf08443, Pf13535, Pf15632	877877	PA5436	Pyruvate metabolism; Microbial metabolism in diverse environments; Carbon metabolism; Biosynthesis of amino acids; Metabolic pathways; Citrate cycle (TCA cycle)	Pseudomonas aeruginosa (strain ATCC 15692 / DSM 22644 / CIP 104116 / JCM 14847 / LMG 12228 / 1C / PRS 101 / PAO1)
Q9I3E3	Pyrimidine/purine nucleoside phosphorylase	ppnP	0	6.096	35	2	2	2	93	10.2	4.65	6.4			catalytic activity	Pf06865	878174	PA1574		Pseudomonas aeruginosa (strain ATCC 15692 / DSM 22644 / CIP 104116 / JCM 14847 / LMG 12228 / 1C / PRS 101 / PAO1)
Q9HWK1	Probable acetolactate synthase large subunit	PA4180	0	6.083	5	2	2	2	547	59.8	6.33	5.51			catalytic activity;metal ion binding	Pf00205, Pf02775, Pf02776	880313	PA4180	Biosynthesis of antibiotics; Valine, leucine and isoleucine biosynthesis; Pantothenate and CoA biosynthesis; Butanoate metabolism; 2-Oxocarboxylic acid metabolism; C5-Branched dibasic acid metabolism; Biosynthesis of amino acids; Metabolic pathways; Biosynthesis of secondary metabolites	Pseudomonas aeruginosa (strain ATCC 15692 / DSM 22644 / CIP 104116 / JCM 14847 / LMG 12228 / 1C / PRS 101 / PAO1)
Q9HT52	Probable short-chain dehydrogenase	PA5521	0	6.076	9	2	2	2	252	26.9	5.99	6.33	metabolic process		catalytic activity	Pf00106, Pf01370, Pf04321, Pf08659, Pf13561	879693	PA5521		Pseudomonas aeruginosa (strain ATCC 15692 / DSM 22644 / CIP 104116 / JCM 14847 / LMG 12228 / 1C / PRS 101 / PAO1)
Q9I4H5	Succinyl-diaminopimelate desuccinylase	dapE	0	5.98	6	2	2	2	383	41.1	5.34	5.85	metabolic process		catalytic activity;metal ion binding	Pf01546, Pf07687	877783	PA1162	Lysine biosynthesis; Microbial metabolism in diverse environments; Biosynthesis of amino acids; Metabolic pathways	Pseudomonas aeruginosa (strain ATCC 15692 / DSM 22644 / CIP 104116 / JCM 14847 / LMG 12228 / 1C / PRS 101 / PAO1)
Q9HXQ1	tRNA (guanine-N(1)-)-methyltransferase	trmD	0	5.973	8	2	2	2	252	28.3	5.25	5.91	metabolic process	cytoplasm	catalytic activity	Pf01746	880357	PA3743		Pseudomonas aeruginosa (strain ATCC 15692 / DSM 22644 / CIP 104116 / JCM 14847 / LMG 12228 / 1C / PRS 101 / PAO1)
Q9HW16	DUF2470 domain-containing protein	PA4388	0	5.938	9	2	2	2	244	27	6.39	6.41	metabolic process		catalytic activity;nucleotide binding	Pf01243, Pf10615, Pf13883	881335	PA4388		Pseudomonas aeruginosa (strain ATCC 15692 / DSM 22644 / CIP 104116 / JCM 14847 / LMG 12228 / 1C / PRS 101 / PAO1)
Q9I5I3	Probable acyl-CoA dehydrogenase	PA0746	0	5.926	6	2	2	2	387	42.5	5.64	5.76	metabolic process		catalytic activity;nucleotide binding	Pf00441, Pf02770, Pf02771, Pf08028	879393	PA0746		Pseudomonas aeruginosa (strain ATCC 15692 / DSM 22644 / CIP 104116 / JCM 14847 / LMG 12228 / 1C / PRS 101 / PAO1)
Q9HZJ5	DNA topoisomerase 1	topA	0	5.919	4	2	2	2	868	97.2	8.48	5.51	metabolic process	chromosome	catalytic activity;DNA binding;metal ion binding	Pf01131, Pf01396, Pf01751, Pf08272	880353	PA3011		Pseudomonas aeruginosa (strain ATCC 15692 / DSM 22644 / CIP 104116 / JCM 14847 / LMG 12228 / 1C / PRS 101 / PAO1)
Q9I793	Uncharacterized protein	PA0039	0	5.903	21	2	2	2	75	7.9	8.44	6.27				Pf06649	879200	PA0039		Pseudomonas aeruginosa (strain ATCC 15692 / DSM 22644 / CIP 104116 / JCM 14847 / LMG 12228 / 1C / PRS 101 / PAO1)
Q9HU22	Glucose-1-phosphate thymidylyltransferase	rmlA	0	5.9	8	2	2	2	293	32.4	5.38	5.88	metabolic process		catalytic activity;metal ion binding;nucleotide binding	Pf00483, Pf01128, Pf12804	879990	PA5163	Biosynthesis of antibiotics; Streptomycin biosynthesis; Polyketide sugar unit biosynthesis; Metabolic pathways; Acarbose and validamycin biosynthesis	Pseudomonas aeruginosa (strain ATCC 15692 / DSM 22644 / CIP 104116 / JCM 14847 / LMG 12228 / 1C / PRS 101 / PAO1)
Q9HT28	PKS_MT domain-containing protein	PA5546	0	5.866	6	2	2	2	394	44.1	5.9	5.18	metabolic process		catalytic activity	Pf01135, Pf01209, Pf02353, Pf05175, Pf06325, Pf07021, Pf08241, Pf08242, Pf12847, Pf13489, Pf13649, Pf13659, Pf13847	878170	PA5546		Pseudomonas aeruginosa (strain ATCC 15692 / DSM 22644 / CIP 104116 / JCM 14847 / LMG 12228 / 1C / PRS 101 / PAO1)
Q9HWD7	50S ribosomal protein L23	rplW	0	5.857	28	2	3	2	99	10.9	10.05	6.84	cell organization and biogenesis;metabolic process	ribosome	RNA binding;structural molecule activity	Pf00276	881753	PA4261	Ribosome	Pseudomonas aeruginosa (strain ATCC 15692 / DSM 22644 / CIP 104116 / JCM 14847 / LMG 12228 / 1C / PRS 101 / PAO1)
Q9I1R3	Probable binding protein component of ABC transporter	PA2204	0	5.849	11	3	3	3	268	29.3	9.07	7.48	regulation of biological process;response to stimulus	membrane	receptor activity;signal transducer activity;transporter activity	Pf00497	877884	PA2204		Pseudomonas aeruginosa (strain ATCC 15692 / DSM 22644 / CIP 104116 / JCM 14847 / LMG 12228 / 1C / PRS 101 / PAO1)
Q9HW85	Exodeoxyribonuclease I	sbcB	0	5.827	6	3	3	3	480	55.4	5.71	7.26	metabolic process;response to stimulus		catalytic activity;metal ion binding	Pf00929, Pf08411	881546	PA4316	Mismatch repair	Pseudomonas aeruginosa (strain ATCC 15692 / DSM 22644 / CIP 104116 / JCM 14847 / LMG 12228 / 1C / PRS 101 / PAO1)
Q9HVF0	Uncharacterized protein	PA4642	0	5.757	27	2	2	2	96	10.8	5.29	6.43					881256	PA4642		Pseudomonas aeruginosa (strain ATCC 15692 / DSM 22644 / CIP 104116 / JCM 14847 / LMG 12228 / 1C / PRS 101 / PAO1)
O30508	Succinylornithine transaminase/acetylornithine aminotransferase	aruC	0	5.751	6	2	2	2	406	43.7	5.95	6.13	metabolic process	cytoplasm	catalytic activity;protein binding	Pf00155, Pf00202, Pf01212	878207	PA0895	Arginine biosynthesis; Biosynthesis of antibiotics; Lysine biosynthesis; Microbial metabolism in diverse environments; 2-Oxocarboxylic acid metabolism; Biosynthesis of amino acids; Metabolic pathways; Biosynthesis of secondary metabolites	Pseudomonas aeruginosa (strain ATCC 15692 / DSM 22644 / CIP 104116 / JCM 14847 / LMG 12228 / 1C / PRS 101 / PAO1)
Q9I299	Biotin carboxylase	liuD	0	5.738	6	3	3	3	655	71.2	5.81	8.14	metabolic process		catalytic activity;metal ion binding;nucleotide binding;protein binding	Pf00289, Pf00364, Pf02785, Pf02786, Pf07478, Pf13437, Pf13533, Pf13535	879012	PA2012	Valine, leucine and isoleucine degradation; Metabolic pathways	Pseudomonas aeruginosa (strain ATCC 15692 / DSM 22644 / CIP 104116 / JCM 14847 / LMG 12228 / 1C / PRS 101 / PAO1)
Q9I450	Ribonuclease D	rnd	0	5.675	7	2	2	2	374	43.1	5.16	6.3	metabolic process	cytoplasm	catalytic activity;nucleotide binding	Pf00570, Pf01612	881579	PA1294		Pseudomonas aeruginosa (strain ATCC 15692 / DSM 22644 / CIP 104116 / JCM 14847 / LMG 12228 / 1C / PRS 101 / PAO1)
Q9HUK5	Probable phosphoserine phosphatase	PA4960	0	5.637	7	3	3	3	429	46.4	5.26	7.02	metabolic process		catalytic activity	Pf00702, Pf01842, Pf08282, Pf12710, Pf13291, Pf13419, Pf13740	878558	PA4960	Biosynthesis of antibiotics; Glycine, serine and threonine metabolism; Microbial metabolism in diverse environments; Carbon metabolism; Biosynthesis of amino acids; Metabolic pathways; Methane metabolism	Pseudomonas aeruginosa (strain ATCC 15692 / DSM 22644 / CIP 104116 / JCM 14847 / LMG 12228 / 1C / PRS 101 / PAO1)
Q9I405	Amino acid ABC transporter ATP binding protein	PA1339	0	5.619	11	2	2	2	244	26.9	6.73	6.46	transport		catalytic activity;nucleotide binding;transporter activity	Pf00005, Pf03193, Pf05783, Pf12846, Pf13207, Pf13304, Pf13476, Pf13558, Pf13671	879236	PA1339	ABC transporters; Two-component system	Pseudomonas aeruginosa (strain ATCC 15692 / DSM 22644 / CIP 104116 / JCM 14847 / LMG 12228 / 1C / PRS 101 / PAO1)
P42806	Peptide chain release factor 1	prfA	0	5.585	6	2	2	2	360	40	5.2	5.37	cell organization and biogenesis;metabolic process	cytoplasm	RNA binding	Pf00472, Pf03462	881360	PA4665		Pseudomonas aeruginosa (strain ATCC 15692 / DSM 22644 / CIP 104116 / JCM 14847 / LMG 12228 / 1C / PRS 101 / PAO1)
G3XCX7	Type IV pilus inner membrane component PilP	pilP	0	5.545	15	2	2	2	174	19	8.98	5.53	cell organization and biogenesis;cellular component movement			Pf04351	880984	PA5041		Pseudomonas aeruginosa (strain ATCC 15692 / DSM 22644 / CIP 104116 / JCM 14847 / LMG 12228 / 1C / PRS 101 / PAO1)
Q9I0M5	Replication-associated recombination protein A	PA2613	0	5.517	8	2	2	2	441	49	6.34	5.61	metabolic process;response to stimulus		catalytic activity;DNA binding;nucleotide binding;RNA binding	Pf00004, Pf00910, Pf01078, Pf05496, Pf07724, Pf07726, Pf07728, Pf12002, Pf13173, Pf13177, Pf13191, Pf13207, Pf13238, Pf13401	882319	PA2613		Pseudomonas aeruginosa (strain ATCC 15692 / DSM 22644 / CIP 104116 / JCM 14847 / LMG 12228 / 1C / PRS 101 / PAO1)
Q9HUA3	Proline iminopeptidase	PA5080	0	5.507	7	2	2	2	323	36.5	6.23	5.8	metabolic process	cytoplasm	catalytic activity	Pf00561, Pf08386, Pf12695, Pf12697	880248	PA5080	Arginine and proline metabolism	Pseudomonas aeruginosa (strain ATCC 15692 / DSM 22644 / CIP 104116 / JCM 14847 / LMG 12228 / 1C / PRS 101 / PAO1)
Q9I742	AAA+ ATPase ClpV1	clpV1	0	5.504	3	3	3	3	902	98.7	5.58	8.04	metabolic process	cytoplasm	catalytic activity;nucleotide binding	Pf00004, Pf06414, Pf07724, Pf07728, Pf10431, Pf13191, Pf13401	879553	PA0090	Bacterial secretion system	Pseudomonas aeruginosa (strain ATCC 15692 / DSM 22644 / CIP 104116 / JCM 14847 / LMG 12228 / 1C / PRS 101 / PAO1)
P24559	Type IV pilus retractation ATPase PilT	pilT	0	5.496	6	2	2	2	344	38	6.87	5.68	cell organization and biogenesis;cellular component movement;transport	cytoplasm	catalytic activity;nucleotide binding	Pf00437, Pf06414, Pf13191, Pf13207, Pf13238, Pf13401, Pf13476, Pf13555	878389	PA0395		Pseudomonas aeruginosa (strain ATCC 15692 / DSM 22644 / CIP 104116 / JCM 14847 / LMG 12228 / 1C / PRS 101 / PAO1)
Q9HYP5	Anti-sigma-28 factor	flgM	0	5.492	29	2	2	2	107	11.2	5.49	7.02	regulation of biological process			Pf04316	882518	PA3351	Flagellar assembly; Two-component system	Pseudomonas aeruginosa (strain ATCC 15692 / DSM 22644 / CIP 104116 / JCM 14847 / LMG 12228 / 1C / PRS 101 / PAO1)
P37452	LexA repressor	lexA	0	5.49	15	2	3	2	204	22.5	6.57	7.72	cell communication;metabolic process;regulation of biological process;response to stimulus		catalytic activity;DNA binding	Pf00717, Pf01726, Pf12802	879875	PA3007		Pseudomonas aeruginosa (strain ATCC 15692 / DSM 22644 / CIP 104116 / JCM 14847 / LMG 12228 / 1C / PRS 101 / PAO1)
Q9HU59	DNA-binding transcriptional regulator NtrC	ntrC	0	5.471	6	2	2	2	476	52.7	5.91	7.1	metabolic process;regulation of biological process;response to stimulus		catalytic activity;DNA binding;nucleotide binding;protein binding;signal transducer activity	Pf00004, Pf00072, Pf00158, Pf02954, Pf07728, Pf14532	877699	PA5125	Two-component system	Pseudomonas aeruginosa (strain ATCC 15692 / DSM 22644 / CIP 104116 / JCM 14847 / LMG 12228 / 1C / PRS 101 / PAO1)
Q9HWE4	30S ribosomal protein S17	rpsQ	0	5.461	28	3	3	3	88	10.1	9.92	7.27	metabolic process	ribosome	RNA binding;structural molecule activity	Pf00366	881770	PA4254	Ribosome	Pseudomonas aeruginosa (strain ATCC 15692 / DSM 22644 / CIP 104116 / JCM 14847 / LMG 12228 / 1C / PRS 101 / PAO1)
Q9HY77	Glutaredoxin	PA3533	0	5.459	19	2	3	2	108	11.8	4.88	7.34	cellular homeostasis;metabolic process;regulation of biological process;response to stimulus		catalytic activity;metal ion binding	Pf00462	880011	PA3533		Pseudomonas aeruginosa (strain ATCC 15692 / DSM 22644 / CIP 104116 / JCM 14847 / LMG 12228 / 1C / PRS 101 / PAO1)
Q9HZQ5	Probable magnesium chelatase	PA2942	0	5.426	7	2	2	2	338	36.5	5.91	6.26			catalytic activity;nucleotide binding	Pf00004, Pf01078, Pf07728	882833	PA2942	Porphyrin and chlorophyll metabolism; Metabolic pathways; Biosynthesis of secondary metabolites	Pseudomonas aeruginosa (strain ATCC 15692 / DSM 22644 / CIP 104116 / JCM 14847 / LMG 12228 / 1C / PRS 101 / PAO1)
Q9I1M0	Lipoamide acyltransferase component of branched-chain alpha-keto acid dehydrogenase complex	bkdB	0	5.413	5	2	2	2	428	45.7	6.21	5.49	metabolic process		catalytic activity	Pf00198, Pf00364, Pf02817	880679	PA2249	Biosynthesis of antibiotics; Propanoate metabolism; Valine, leucine and isoleucine degradation; Metabolic pathways; Biosynthesis of secondary metabolites	Pseudomonas aeruginosa (strain ATCC 15692 / DSM 22644 / CIP 104116 / JCM 14847 / LMG 12228 / 1C / PRS 101 / PAO1)
P46384	Protein PilG	pilG	0	5.367	25	3	3	3	135	14.7	7.28	7.83	regulation of biological process;response to stimulus			Pf00072	878203	PA0408	Two-component system	Pseudomonas aeruginosa (strain ATCC 15692 / DSM 22644 / CIP 104116 / JCM 14847 / LMG 12228 / 1C / PRS 101 / PAO1)
O54438	3-oxoacyl-[acyl-carrier-protein] reductase FabG	fabG	0	5.364	11	2	2	2	247	25.6	6.6	6.53	metabolic process		catalytic activity;nucleotide binding	Pf00106, Pf01370, Pf08659, Pf13561	880433	PA2967	Fatty acid biosynthesis; Biotin metabolism; Fatty acid metabolism; Biosynthesis of unsaturated fatty acids; Metabolic pathways	Pseudomonas aeruginosa (strain ATCC 15692 / DSM 22644 / CIP 104116 / JCM 14847 / LMG 12228 / 1C / PRS 101 / PAO1)
G3XD09	Glutamate synthase small chain	gltD	0	5.339	5	2	2	2	477	52.6	6.48	5.19	metabolic process		catalytic activity;nucleotide binding	Pf00070, Pf00743, Pf01262, Pf01946, Pf02737, Pf03486, Pf07992, Pf12831, Pf13450, Pf13738, Pf14691	881221	PA5035	Biosynthesis of antibiotics; Nitrogen metabolism; Microbial metabolism in diverse environments; Biosynthesis of amino acids; Alanine, aspartate and glutamate metabolism; Metabolic pathways; Biosynthesis of secondary metabolites	Pseudomonas aeruginosa (strain ATCC 15692 / DSM 22644 / CIP 104116 / JCM 14847 / LMG 12228 / 1C / PRS 101 / PAO1)
Q9HVH9	Uncharacterized protein	PA4611	0	5.297	35	3	3	3	84	9.7	6.38	7.05				Pf04325	881114	PA4611		Pseudomonas aeruginosa (strain ATCC 15692 / DSM 22644 / CIP 104116 / JCM 14847 / LMG 12228 / 1C / PRS 101 / PAO1)
Q9HX76	Probable DNA binding protein	PA3940	0	5.272	29	2	3	2	93	9.9	8.47	9.22	regulation of biological process	cytosol	DNA binding	Pf00216	878829	PA3940		Pseudomonas aeruginosa (strain ATCC 15692 / DSM 22644 / CIP 104116 / JCM 14847 / LMG 12228 / 1C / PRS 101 / PAO1)
Q9HUF1	Peptide methionine sulfoxide reductase MsrA	msrA	0	5.269	11	2	2	2	215	23.5	5.33	5.36	metabolic process;response to stimulus		catalytic activity	Pf01625	881240	PA5018		Pseudomonas aeruginosa (strain ATCC 15692 / DSM 22644 / CIP 104116 / JCM 14847 / LMG 12228 / 1C / PRS 101 / PAO1)
P57668	Thiol peroxidase	tpx	0	5.251	14	2	2	2	165	17.2	5.26	5.95	cellular homeostasis;metabolic process;regulation of biological process;response to stimulus		antioxidant activity;catalytic activity	Pf00578, Pf08534	880363	PA2532		Pseudomonas aeruginosa (strain ATCC 15692 / DSM 22644 / CIP 104116 / JCM 14847 / LMG 12228 / 1C / PRS 101 / PAO1)
Q9HXZ1	DNA polymerase III subunit alpha	dnaE	0	5.235	2	3	3	3	1173	130.8	5.43	6.33	metabolic process	cytoplasm	catalytic activity	Pf01336, Pf02811, Pf07733, Pf14579	880490	PA3640	Mismatch repair; Purine metabolism; DNA replication; Pyrimidine metabolism; Homologous recombination; Metabolic pathways	Pseudomonas aeruginosa (strain ATCC 15692 / DSM 22644 / CIP 104116 / JCM 14847 / LMG 12228 / 1C / PRS 101 / PAO1)
Q9HU47	PBPb domain-containing protein	PA5137	0	5.224	9	2	2	2	251	28	7.24	5.53				Pf00497	878022	PA5137		Pseudomonas aeruginosa (strain ATCC 15692 / DSM 22644 / CIP 104116 / JCM 14847 / LMG 12228 / 1C / PRS 101 / PAO1)
Q9HVZ9	UDP-N-acetylmuramoylalanine--D-glutamate ligase	murD	0	5.212	6	3	3	3	448	48.1	5.92	4.99	cell division;cell organization and biogenesis;metabolic process;regulation of biological process	cytoplasm	catalytic activity;nucleotide binding	Pf08245	881268	PA4414	Peptidoglycan biosynthesis; Metabolic pathways; D-Glutamine and D-glutamate metabolism	Pseudomonas aeruginosa (strain ATCC 15692 / DSM 22644 / CIP 104116 / JCM 14847 / LMG 12228 / 1C / PRS 101 / PAO1)
O50177	Succinylglutamate desuccinylase	astE	0	5.191	9	3	3	3	332	36.9	6.11	6.8	metabolic process		catalytic activity;metal ion binding	Pf04952	878165	PA0901	Arginine and proline metabolism; Metabolic pathways	Pseudomonas aeruginosa (strain ATCC 15692 / DSM 22644 / CIP 104116 / JCM 14847 / LMG 12228 / 1C / PRS 101 / PAO1)
Q9HTX0	Uncharacterized protein	PA5220	0	5.185	8	2	2	2	273	30.5	6.23	5.97					882292	PA5220		Pseudomonas aeruginosa (strain ATCC 15692 / DSM 22644 / CIP 104116 / JCM 14847 / LMG 12228 / 1C / PRS 101 / PAO1)
Q9I4H8	Probable cold-shock protein	PA1159	0	5.182	29	2	2	2	69	7.7	7.42	5.39	regulation of biological process	cytoplasm	DNA binding	Pf00313	877579	PA1159		Pseudomonas aeruginosa (strain ATCC 15692 / DSM 22644 / CIP 104116 / JCM 14847 / LMG 12228 / 1C / PRS 101 / PAO1)
Q9HVB9	Carbonic anhydrase	PA4676	0	5.164	11	3	3	3	215	24.2	6.07	5.22			catalytic activity;metal ion binding	Pf00484	881416	PA4676	Nitrogen metabolism	Pseudomonas aeruginosa (strain ATCC 15692 / DSM 22644 / CIP 104116 / JCM 14847 / LMG 12228 / 1C / PRS 101 / PAO1)
Q9I0X8	Uncharacterized protein	PA2504	0	5.158	11	2	2	2	205	22.8	4.67	5.18				Pf09951, Pf10077	882987	PA2504		Pseudomonas aeruginosa (strain ATCC 15692 / DSM 22644 / CIP 104116 / JCM 14847 / LMG 12228 / 1C / PRS 101 / PAO1)
Q9HYU3	Long-chain-fatty-acid--CoA ligase	fadD2	0	5.143	6	2	2	2	562	61.7	7.15	5.91	metabolic process		catalytic activity	Pf00501, Pf13193	882465	PA3300	Fatty acid degradation; Fatty acid biosynthesis; Fatty acid metabolism; Quorum sensing; Metabolic pathways	Pseudomonas aeruginosa (strain ATCC 15692 / DSM 22644 / CIP 104116 / JCM 14847 / LMG 12228 / 1C / PRS 101 / PAO1)
Q9HTM3	Uncharacterized protein	PA5335	0	5.119	7	2	2	2	287	31.7	5.96	5.2				Pf03755, Pf08340	878219	PA5335		Pseudomonas aeruginosa (strain ATCC 15692 / DSM 22644 / CIP 104116 / JCM 14847 / LMG 12228 / 1C / PRS 101 / PAO1)
Q9HWE5	50S ribosomal protein L14	rplN	0	5.117	17	2	2	2	122	13.4	10.76	4.9	metabolic process	ribosome	RNA binding;structural molecule activity	Pf00238	881811; 29896846; 32563355	PA4253	Ribosome	Pseudomonas aeruginosa (strain ATCC 15692 / DSM 22644 / CIP 104116 / JCM 14847 / LMG 12228 / 1C / PRS 101 / PAO1)
P34002	3-dehydroquinate synthase	aroB	0	5.11	8	2	2	2	368	40.1	5.8	6.03	metabolic process	cytoplasm	catalytic activity;metal ion binding;nucleotide binding	Pf01761, Pf13685	881253	PA5038	Biosynthesis of antibiotics; Phenylalanine, tyrosine and tryptophan biosynthesis; Biosynthesis of amino acids; Metabolic pathways; Biosynthesis of secondary metabolites	Pseudomonas aeruginosa (strain ATCC 15692 / DSM 22644 / CIP 104116 / JCM 14847 / LMG 12228 / 1C / PRS 101 / PAO1)
Q9HT80	DNA polymerase I	polA	0	5.096	4	3	3	3	913	99.7	5.14	8.21	metabolic process;response to stimulus	cytoplasm	catalytic activity;DNA binding	Pf00476, Pf01367, Pf01612, Pf02739	877794	PA5493	Purine metabolism; DNA replication; Base excision repair; Pyrimidine metabolism; Homologous recombination; Metabolic pathways; Nucleotide excision repair	Pseudomonas aeruginosa (strain ATCC 15692 / DSM 22644 / CIP 104116 / JCM 14847 / LMG 12228 / 1C / PRS 101 / PAO1)
Q9HXI4	Inositol-1-monophosphatase	suhB	0	5.07	8	2	2	2	271	29.5	6.65	6.5	metabolic process;regulation of biological process;response to stimulus		catalytic activity;metal ion binding	Pf00459	879908	PA3818	Inositol phosphate metabolism; Streptomycin biosynthesis; Metabolic pathways	Pseudomonas aeruginosa (strain ATCC 15692 / DSM 22644 / CIP 104116 / JCM 14847 / LMG 12228 / 1C / PRS 101 / PAO1)
Q51342	Amidophosphoribosyltransferase	purF	0	5.068	5	2	2	2	501	55.3	6.8	5.77	metabolic process		catalytic activity;metal ion binding	Pf00156, Pf00310, Pf13522, Pf13537	880477	PA3108	Purine metabolism; Biosynthesis of antibiotics; Alanine, aspartate and glutamate metabolism; Metabolic pathways; Biosynthesis of secondary metabolites	Pseudomonas aeruginosa (strain ATCC 15692 / DSM 22644 / CIP 104116 / JCM 14847 / LMG 12228 / 1C / PRS 101 / PAO1)
Q9I4C2	Methyltransf_25 domain-containing protein	PA1216	0	5.01	8	2	2	2	248	28.6	6.16	5.01	metabolic process	cytoplasm	catalytic activity	Pf05401, Pf08241, Pf08242, Pf12847, Pf13489, Pf13649, Pf13847	878403	PA1216		Pseudomonas aeruginosa (strain ATCC 15692 / DSM 22644 / CIP 104116 / JCM 14847 / LMG 12228 / 1C / PRS 101 / PAO1)
Q9I0D3	Cysteine synthase	cysK	0	4.984	7	2	2	2	324	34.3	6.62	6.58	metabolic process	cytoplasm	catalytic activity	Pf00291	882613	PA2709	Biosynthesis of antibiotics; Sulfur metabolism; Cysteine and methionine metabolism; Microbial metabolism in diverse environments; Carbon metabolism; Biosynthesis of amino acids; Metabolic pathways; Biosynthesis of secondary metabolites	Pseudomonas aeruginosa (strain ATCC 15692 / DSM 22644 / CIP 104116 / JCM 14847 / LMG 12228 / 1C / PRS 101 / PAO1)
Q51470	tRNA-2-methylthio-N(6)-dimethylallyladenosine synthase	miaB	0	4.983	5	2	2	2	446	49.9	5.94	5.76	metabolic process	cytoplasm	catalytic activity;metal ion binding	Pf00919, Pf01938, Pf04055	878903	PA3980		Pseudomonas aeruginosa (strain ATCC 15692 / DSM 22644 / CIP 104116 / JCM 14847 / LMG 12228 / 1C / PRS 101 / PAO1)
Q9HV60	BON domain-containing protein	PA4739	0	4.931	18	2	2	2	114	11.8	8.97	6.07				Pf04972	881670	PA4739		Pseudomonas aeruginosa (strain ATCC 15692 / DSM 22644 / CIP 104116 / JCM 14847 / LMG 12228 / 1C / PRS 101 / PAO1)
G3XCU9	Probable transcriptional regulator	PA2020	0	4.925	10	2	3	2	210	23.7	7.03	8.82	metabolic process;regulation of biological process	cytosol	DNA binding	Pf00440, Pf08361	880025	PA2020	beta-Lactam resistance	Pseudomonas aeruginosa (strain ATCC 15692 / DSM 22644 / CIP 104116 / JCM 14847 / LMG 12228 / 1C / PRS 101 / PAO1)
Q9HUM1	GTPase HflX	hflX	0	4.828	8	2	2	2	433	48.6	6.38	6.46		cytoplasm	catalytic activity;nucleotide binding	Pf01926, Pf02421, Pf13167	877756	PA4943		Pseudomonas aeruginosa (strain ATCC 15692 / DSM 22644 / CIP 104116 / JCM 14847 / LMG 12228 / 1C / PRS 101 / PAO1)
Q9I697	Glutathione synthetase	gshB	0	4.826	8	2	2	2	317	35.7	5.97	4.99	metabolic process	cytoplasm;cytosol	catalytic activity;metal ion binding;nucleotide binding	Pf02951, Pf02955, Pf08443, Pf14398	878223	PA0407	Glutathione metabolism; Cysteine and methionine metabolism; Metabolic pathways	Pseudomonas aeruginosa (strain ATCC 15692 / DSM 22644 / CIP 104116 / JCM 14847 / LMG 12228 / 1C / PRS 101 / PAO1)
Q9HWC8	50S ribosomal protein L7/L12	rplL	0	4.824	11	2	2	2	122	12.5	4.7	5.92	metabolic process	ribosome	structural molecule activity	Pf00542	881701	PA4271	Ribosome	Pseudomonas aeruginosa (strain ATCC 15692 / DSM 22644 / CIP 104116 / JCM 14847 / LMG 12228 / 1C / PRS 101 / PAO1)
Q9I6J4	Probable glutamine amidotransferase	spuA	0	4.8	12	2	2	2	250	26.5	6.44	4.88	metabolic process		catalytic activity	Pf00117, Pf07722	880604	PA0297		Pseudomonas aeruginosa (strain ATCC 15692 / DSM 22644 / CIP 104116 / JCM 14847 / LMG 12228 / 1C / PRS 101 / PAO1)
Q9HW02	UDP-N-acetylmuramate--L-alanine ligase	murC	0	4.79	6	2	2	2	480	51.9	6.18	5.69	cell division;cell organization and biogenesis;metabolic process;regulation of biological process	cytoplasm	catalytic activity;nucleotide binding	Pf01225, Pf02875, Pf08245	881283	PA4411	Peptidoglycan biosynthesis; Metabolic pathways; D-Glutamine and D-glutamate metabolism	Pseudomonas aeruginosa (strain ATCC 15692 / DSM 22644 / CIP 104116 / JCM 14847 / LMG 12228 / 1C / PRS 101 / PAO1)
Q9HUW3	Ribosomal protein L11 methyltransferase	prmA	0	4.786	9	2	2	2	294	32	4.54	6.03	metabolic process	cytoplasm	catalytic activity	Pf05175, Pf06325, Pf08241, Pf08242, Pf12847, Pf13659, Pf13847	878325	PA4850		Pseudomonas aeruginosa (strain ATCC 15692 / DSM 22644 / CIP 104116 / JCM 14847 / LMG 12228 / 1C / PRS 101 / PAO1)
Q9HWG4	Pyochelin synthetase	pchF	0	4.762	1	2	2	2	1809	197	6.01	5.77	metabolic process		catalytic activity	Pf00501, Pf00550, Pf00668, Pf00975, Pf08241, Pf08242, Pf08415, Pf12847, Pf13649, Pf13847	880083	PA4225	Biosynthesis of siderophore group nonribosomal peptides	Pseudomonas aeruginosa (strain ATCC 15692 / DSM 22644 / CIP 104116 / JCM 14847 / LMG 12228 / 1C / PRS 101 / PAO1)
Q9HU96	Uncharacterized protein	PA5087	0	4.748	7	2	2	2	289	32.1	7.37	5.66					882273	PA5087		Pseudomonas aeruginosa (strain ATCC 15692 / DSM 22644 / CIP 104116 / JCM 14847 / LMG 12228 / 1C / PRS 101 / PAO1)
Q9X6R0	Polyamine aminopropyltransferase 1	speE1	0	4.733	11	3	3	3	286	32.2	5.29	7.37	metabolic process	cytoplasm;cytosol	catalytic activity	Pf01564, Pf12847, Pf13241, Pf13659	883061	PA1687	Glutathione metabolism; Cysteine and methionine metabolism; Arginine and proline metabolism; beta-Alanine metabolism; Metabolic pathways	Pseudomonas aeruginosa (strain ATCC 15692 / DSM 22644 / CIP 104116 / JCM 14847 / LMG 12228 / 1C / PRS 101 / PAO1)
Q9HZK3	Transcription-repair-coupling factor	mfd	0	4.723	2	2	2	2	1148	128.7	5.91	5.51	cell organization and biogenesis;metabolic process;regulation of biological process;response to stimulus	cytoplasm	catalytic activity;DNA binding;nucleotide binding	Pf00176, Pf00270, Pf00271, Pf02559, Pf03461	880415	PA3002	Nucleotide excision repair	Pseudomonas aeruginosa (strain ATCC 15692 / DSM 22644 / CIP 104116 / JCM 14847 / LMG 12228 / 1C / PRS 101 / PAO1)
G3XCV0	Transcriptional regulator FleQ	fleQ	0	4.69	4	2	2	2	490	55.2	5.38	6.27	metabolic process;regulation of biological process		catalytic activity;DNA binding;nucleotide binding;protein binding	Pf00158, Pf02954, Pf06490, Pf07728, Pf13191, Pf14532	881960	PA1097	Two-component system	Pseudomonas aeruginosa (strain ATCC 15692 / DSM 22644 / CIP 104116 / JCM 14847 / LMG 12228 / 1C / PRS 101 / PAO1)
P40947	Single-stranded DNA-binding protein	ssb	0	4.671	14	2	2	2	165	18.5	5.66	6.08	metabolic process;response to stimulus		DNA binding	Pf00436	881822	PA4232	Mismatch repair; DNA replication; Homologous recombination	Pseudomonas aeruginosa (strain ATCC 15692 / DSM 22644 / CIP 104116 / JCM 14847 / LMG 12228 / 1C / PRS 101 / PAO1)
Q9I0T2	Probable acyl-CoA dehydrogenase	PA2552	0	4.614	5	2	2	2	375	40.9	5.81	4.91	metabolic process		catalytic activity;nucleotide binding	Pf00441, Pf02770, Pf02771, Pf08028	878531	PA2552		Pseudomonas aeruginosa (strain ATCC 15692 / DSM 22644 / CIP 104116 / JCM 14847 / LMG 12228 / 1C / PRS 101 / PAO1)
P47203	Cell division protein FtsA	ftsA	0	4.573	5	2	2	2	417	44.6	5.34	4.26	cell division;cell organization and biogenesis	membrane	protein binding	Pf02491, Pf06277, Pf06723, Pf11104, Pf14450	881321	PA4408		Pseudomonas aeruginosa (strain ATCC 15692 / DSM 22644 / CIP 104116 / JCM 14847 / LMG 12228 / 1C / PRS 101 / PAO1)
Q9HZ38	YCII domain-containing protein	PA3202	0	4.55	25	2	3	2	99	10.6	6.54	7.64				Pf03795	882574	PA3202		Pseudomonas aeruginosa (strain ATCC 15692 / DSM 22644 / CIP 104116 / JCM 14847 / LMG 12228 / 1C / PRS 101 / PAO1)
Q9HWE0	50S ribosomal protein L22	rplV	0	4.54	28	2	2	2	110	11.9	10.11	5.95	metabolic process	ribosome	RNA binding;structural molecule activity	Pf00237	881762; 5106438	PA4258	Ribosome	Pseudomonas aeruginosa (strain ATCC 15692 / DSM 22644 / CIP 104116 / JCM 14847 / LMG 12228 / 1C / PRS 101 / PAO1)
Q9I5A2	Glutathione peroxidase	PA0838	0	4.51	21	2	2	2	160	17.3	5.25	5.75	metabolic process;response to stimulus		antioxidant activity;catalytic activity	Pf00255	879443	PA0838	Glutathione metabolism; Arachidonic acid metabolism	Pseudomonas aeruginosa (strain ATCC 15692 / DSM 22644 / CIP 104116 / JCM 14847 / LMG 12228 / 1C / PRS 101 / PAO1)
Q9I407	Glutaminase-asparaginase	ansB	0	4.501	7	2	2	2	362	38.6	7.21	5.41	metabolic process	cytosol	catalytic activity	Pf00710	882207	PA1337	Arginine biosynthesis; Two-component system; Alanine, aspartate and glutamate metabolism; Metabolic pathways; Biosynthesis of secondary metabolites; D-Glutamine and D-glutamate metabolism	Pseudomonas aeruginosa (strain ATCC 15692 / DSM 22644 / CIP 104116 / JCM 14847 / LMG 12228 / 1C / PRS 101 / PAO1)
Q9I2Y5	2-dehydropantoate 2-reductase	PA1752	0	4.496	7	2	2	2	315	34.1	6.65	4.38	metabolic process	cytoplasm	catalytic activity;nucleotide binding	Pf02558, Pf03721, Pf08546	883128	PA1752	Pantothenate and CoA biosynthesis; Metabolic pathways; Biosynthesis of secondary metabolites	Pseudomonas aeruginosa (strain ATCC 15692 / DSM 22644 / CIP 104116 / JCM 14847 / LMG 12228 / 1C / PRS 101 / PAO1)
P50600	Tol-Pal system protein TolA	tolA	0	4.435	5	2	2	2	347	37.9	9.55	5.03	transport	membrane	transporter activity	Pf03544, Pf13103	882033	PA0971		Pseudomonas aeruginosa (strain ATCC 15692 / DSM 22644 / CIP 104116 / JCM 14847 / LMG 12228 / 1C / PRS 101 / PAO1)
Q9HY13	XFP_N domain-containing protein	PA3613	0	4.401	4	3	3	3	801	88.3	6.42	5.73	metabolic process		catalytic activity	Pf03894, Pf09364	880122	PA3613		Pseudomonas aeruginosa (strain ATCC 15692 / DSM 22644 / CIP 104116 / JCM 14847 / LMG 12228 / 1C / PRS 101 / PAO1)
Q9HU51	Peptidase_M23 domain-containing protein	PA5133	0	4.398	6	2	2	2	428	47.3	9.38	6.23	cell organization and biogenesis;cellular component movement;metabolic process;transport	cytoskeleton	catalytic activity;motor activity	Pf01551, Pf01576, Pf03961, Pf03962, Pf04111, Pf04156, Pf06160, Pf06810, Pf07888, Pf07926, Pf08317, Pf08614, Pf12128, Pf13166, Pf13851	878609	PA5133		Pseudomonas aeruginosa (strain ATCC 15692 / DSM 22644 / CIP 104116 / JCM 14847 / LMG 12228 / 1C / PRS 101 / PAO1)
Q9HZ68	Histidinol-phosphate aminotransferase 2	hisC2	0	4.371	7	2	2	2	369	39.5	5.19	6.19	metabolic process		catalytic activity	Pf00155, Pf00266	882694	PA3165	Biosynthesis of antibiotics; Novobiocin biosynthesis; Phenylalanine, tyrosine and tryptophan biosynthesis; Biosynthesis of amino acids; Metabolic pathways; Tyrosine metabolism; Biosynthesis of secondary metabolites; Phenylalanine metabolism; Histidine metabolism	Pseudomonas aeruginosa (strain ATCC 15692 / DSM 22644 / CIP 104116 / JCM 14847 / LMG 12228 / 1C / PRS 101 / PAO1)
Q9HYF3	UPF0502 protein PA3453	PA3453	0	4.364	8	2	2	2	221	24.1	5.64	5.06				Pf04337	879030	PA3453		Pseudomonas aeruginosa (strain ATCC 15692 / DSM 22644 / CIP 104116 / JCM 14847 / LMG 12228 / 1C / PRS 101 / PAO1)
Q9HXY2	Ditrans,polycis-undecaprenyl-diphosphate synthase ((2E,6E)-farnesyl-diphosphate specific)	uppS	0	4.339	8	2	2	2	251	28	7.44	5.13	cell organization and biogenesis;metabolic process;regulation of biological process	cytosol	catalytic activity;metal ion binding	Pf01255	880553	PA3652	Terpenoid backbone biosynthesis; Biosynthesis of secondary metabolites	Pseudomonas aeruginosa (strain ATCC 15692 / DSM 22644 / CIP 104116 / JCM 14847 / LMG 12228 / 1C / PRS 101 / PAO1)
Q9HZ62	N-acetylmuramic acid 6-phosphate phosphatase	mupP	0	4.267	8	2	2	2	226	25	5.36	5.47	cell organization and biogenesis;metabolic process;regulation of biological process;response to stimulus	cytosol	catalytic activity;metal ion binding;receptor activity;signal transducer activity	Pf00702, Pf12710, Pf13242, Pf13419	882632	PA3172	Biosynthesis of antibiotics; Glyoxylate and dicarboxylate metabolism; Metabolic pathways; Biosynthesis of secondary metabolites	Pseudomonas aeruginosa (strain ATCC 15692 / DSM 22644 / CIP 104116 / JCM 14847 / LMG 12228 / 1C / PRS 101 / PAO1)
Q9HZ67	Bifunctional chorismate mutase/prephenate dehydratase	pheA	0	4.245	7	2	2	2	365	40.6	6.32	5.35	metabolic process	cytoplasm	catalytic activity	Pf00800, Pf01817, Pf01842	882699	PA3166	Biosynthesis of antibiotics; Phenylalanine, tyrosine and tryptophan biosynthesis; Biosynthesis of amino acids; Metabolic pathways; Biosynthesis of secondary metabolites	Pseudomonas aeruginosa (strain ATCC 15692 / DSM 22644 / CIP 104116 / JCM 14847 / LMG 12228 / 1C / PRS 101 / PAO1)
Q9I0T9	Exodeoxyribonuclease III	xthA	0	4.227	11	3	3	3	270	31	6.46	4.29	metabolic process;response to stimulus		catalytic activity;DNA binding	Pf03372	878894	PA2545	Base excision repair	Pseudomonas aeruginosa (strain ATCC 15692 / DSM 22644 / CIP 104116 / JCM 14847 / LMG 12228 / 1C / PRS 101 / PAO1)
Q9HTC2	Probable coenzyme A transferase	PA5445	0	4.186	4	2	3	2	497	53.9	6.3	7.03	metabolic process	cytoplasm	catalytic activity	Pf02550, Pf04223, Pf13336	878025	PA5445	Biosynthesis of antibiotics; Pyruvate metabolism; Butanoate metabolism; Microbial metabolism in diverse environments; Carbon metabolism; Metabolic pathways; Citrate cycle (TCA cycle); Biosynthesis of secondary metabolites	Pseudomonas aeruginosa (strain ATCC 15692 / DSM 22644 / CIP 104116 / JCM 14847 / LMG 12228 / 1C / PRS 101 / PAO1)
Q9HX22	Ribosomal silencing factor RsfS	rsfS	0	4.159	16	2	2	2	118	13	4.68	5.24	cell organization and biogenesis;regulation of biological process	cytoplasm		Pf02410	878974	PA4005		Pseudomonas aeruginosa (strain ATCC 15692 / DSM 22644 / CIP 104116 / JCM 14847 / LMG 12228 / 1C / PRS 101 / PAO1)
Q9HXT9	Probable two-component response regulator	wspR	0	4.128	6	2	2	2	347	37.9	5.85	5.3	regulation of biological process;response to stimulus		catalytic activity;nucleotide binding;protein binding	Pf00072, Pf00990	878337	PA3702	Two-component system	Pseudomonas aeruginosa (strain ATCC 15692 / DSM 22644 / CIP 104116 / JCM 14847 / LMG 12228 / 1C / PRS 101 / PAO1)
Q9I1C6	Probable glycerophosphoryl diester phosphodiesterase	PA2352	0	4.032	7	2	2	2	375	41.1	6.05	6.54	metabolic process		catalytic activity	Pf03009	881920	PA2352	Glycerophospholipid metabolism	Pseudomonas aeruginosa (strain ATCC 15692 / DSM 22644 / CIP 104116 / JCM 14847 / LMG 12228 / 1C / PRS 101 / PAO1)
Q9I5T4	Probable binding protein component of ABC transporter	PA0604	0	3.98	7	2	2	2	348	38.1	6	4.84	transport		transporter activity	Pf01547, Pf13343, Pf13416	879023	PA0604	Quorum sensing	Pseudomonas aeruginosa (strain ATCC 15692 / DSM 22644 / CIP 104116 / JCM 14847 / LMG 12228 / 1C / PRS 101 / PAO1)
Q9HVU9	PmbA protein	pmbA	0	3.964	4	2	2	2	449	47.9	5.71	2.74	metabolic process		catalytic activity	Pf01523	881037	PA4472		Pseudomonas aeruginosa (strain ATCC 15692 / DSM 22644 / CIP 104116 / JCM 14847 / LMG 12228 / 1C / PRS 101 / PAO1)
Q9HTQ0	D-amino acid dehydrogenase 1	dadA1	0	3.962	6	3	3	3	432	47.1	7.42	5.89	metabolic process	cytoplasm;membrane	catalytic activity;nucleotide binding	Pf00056, Pf00070, Pf00899, Pf01210, Pf01266, Pf01593, Pf02558, Pf02737, Pf03486, Pf07992, Pf13450	878057	PA5304	Phenylalanine metabolism	Pseudomonas aeruginosa (strain ATCC 15692 / DSM 22644 / CIP 104116 / JCM 14847 / LMG 12228 / 1C / PRS 101 / PAO1)
O50274	Bifunctional enzyme CysN/CysC	cysNC	0	3.953	3	2	2	2	633	69.2	5.85	6.16	cell communication;metabolic process;response to stimulus		catalytic activity;nucleotide binding	Pf00009, Pf01583, Pf01926, Pf02421, Pf03144, Pf13671	880979	PA4442	Purine metabolism; Biosynthesis of antibiotics; Monobactam biosynthesis; Sulfur metabolism; Selenocompound metabolism; Microbial metabolism in diverse environments; Metabolic pathways	Pseudomonas aeruginosa (strain ATCC 15692 / DSM 22644 / CIP 104116 / JCM 14847 / LMG 12228 / 1C / PRS 101 / PAO1)
Q9HU56	Protein-export protein SecB	secB	0	3.949	10	2	2	2	163	18.1	4.59	5.19	cell organization and biogenesis;metabolic process;transport	cytoplasm;ribosome	protein binding;RNA binding;structural molecule activity	Pf01386, Pf02556	878569	PA5128	Protein export; Quorum sensing; Bacterial secretion system	Pseudomonas aeruginosa (strain ATCC 15692 / DSM 22644 / CIP 104116 / JCM 14847 / LMG 12228 / 1C / PRS 101 / PAO1)
Q9I662	Probable cold-shock protein	PA0456	0	3.926	26	2	2	2	69	7.7	8.57	4.96	regulation of biological process	cytoplasm	DNA binding	Pf00313	881394	PA0456		Pseudomonas aeruginosa (strain ATCC 15692 / DSM 22644 / CIP 104116 / JCM 14847 / LMG 12228 / 1C / PRS 101 / PAO1)
Q9I732	Immune protein Tsi7	tsi7	0	3.851	10	3	3	3	306	33.7	4.48	6.35					880727	PA0100		Pseudomonas aeruginosa (strain ATCC 15692 / DSM 22644 / CIP 104116 / JCM 14847 / LMG 12228 / 1C / PRS 101 / PAO1)
Q9HXV3	Phosphoenolpyruvate carboxylase	ppc	0	3.825	3	3	3	3	878	97.8	6.23	6.63	metabolic process	cytosol	catalytic activity	Pf00311	879083	PA3687	Pyruvate metabolism; Microbial metabolism in diverse environments; Carbon metabolism; Metabolic pathways; Methane metabolism	Pseudomonas aeruginosa (strain ATCC 15692 / DSM 22644 / CIP 104116 / JCM 14847 / LMG 12228 / 1C / PRS 101 / PAO1)
Q9HXY0	Probable aminotransferase	PA3659	0	3.796	5	2	3	2	402	44.5	5.76	7.45	metabolic process		catalytic activity	Pf00155, Pf12897	880570	PA3659	Lysine biosynthesis; Microbial metabolism in diverse environments; Biosynthesis of amino acids; Metabolic pathways	Pseudomonas aeruginosa (strain ATCC 15692 / DSM 22644 / CIP 104116 / JCM 14847 / LMG 12228 / 1C / PRS 101 / PAO1)
Q9HWE9	30S ribosomal protein S8	rpsH	0	3.792	12	2	3	2	130	14.2	9.57	5.61	metabolic process	ribosome	RNA binding;structural molecule activity	Pf00410	881738	PA4249	Ribosome	Pseudomonas aeruginosa (strain ATCC 15692 / DSM 22644 / CIP 104116 / JCM 14847 / LMG 12228 / 1C / PRS 101 / PAO1)
Q9I578	Probable oxidoreductase	PA0863	0	3.761	6	2	2	2	319	33.3	5.27	3.76	metabolic process		catalytic activity	Pf00107, Pf08240	882218	PA0863		Pseudomonas aeruginosa (strain ATCC 15692 / DSM 22644 / CIP 104116 / JCM 14847 / LMG 12228 / 1C / PRS 101 / PAO1)
Q9HW92	AAA domain-containing protein	PA4308	0	3.745	4	2	2	2	496	53.2	6.57	4.27			catalytic activity;DNA binding;nucleotide binding	Pf01580, Pf04851, Pf05872, Pf10412, Pf12846	881577	PA4308		Pseudomonas aeruginosa (strain ATCC 15692 / DSM 22644 / CIP 104116 / JCM 14847 / LMG 12228 / 1C / PRS 101 / PAO1)
Q9I2S9	Ribonuclease HI	rnhA	0	3.66	16	2	2	2	148	16.7	8.46	2.78	metabolic process	cytoplasm	catalytic activity;metal ion binding	Pf00075	878252	PA1815	DNA replication	Pseudomonas aeruginosa (strain ATCC 15692 / DSM 22644 / CIP 104116 / JCM 14847 / LMG 12228 / 1C / PRS 101 / PAO1)
P28811	3-hydroxyisobutyrate dehydrogenase	mmsB	0	3.658	7	2	2	2	298	30.5	6.29	4.95	metabolic process		catalytic activity;nucleotide binding	Pf03446, Pf03807, Pf14833	879097	PA3569	Valine, leucine and isoleucine degradation; Metabolic pathways	Pseudomonas aeruginosa (strain ATCC 15692 / DSM 22644 / CIP 104116 / JCM 14847 / LMG 12228 / 1C / PRS 101 / PAO1)
Q9HUD4	SPOR domain-containing protein	PA5037	0	3.615	4	2	2	2	551	57.4	7.14	4.77	transport		catalytic activity;nucleotide binding	Pf00437, Pf05036, Pf07728, Pf13191, Pf13401	881252	PA5037		Pseudomonas aeruginosa (strain ATCC 15692 / DSM 22644 / CIP 104116 / JCM 14847 / LMG 12228 / 1C / PRS 101 / PAO1)
Q9HV58	30S ribosomal protein S15	rpsO	0	3.613	33	2	2	2	89	10.1	10.07	6.27	metabolic process	ribosome	RNA binding;structural molecule activity	Pf00312	881675	PA4741	Ribosome	Pseudomonas aeruginosa (strain ATCC 15692 / DSM 22644 / CIP 104116 / JCM 14847 / LMG 12228 / 1C / PRS 101 / PAO1)
G3XD13	Beta_elim_lyase domain-containing protein	PA0902	0	3.603	7	2	2	2	334	35.4	6.46	5.54	metabolic process	cytosol	catalytic activity	Pf01212	881903	PA0902	Biosynthesis of antibiotics; Glycine, serine and threonine metabolism; Microbial metabolism in diverse environments; Biosynthesis of amino acids; Metabolic pathways; Biosynthesis of secondary metabolites	Pseudomonas aeruginosa (strain ATCC 15692 / DSM 22644 / CIP 104116 / JCM 14847 / LMG 12228 / 1C / PRS 101 / PAO1)
Q9I3X1	3-oxoacyl-[acyl-carrier-protein] synthase 2	fabF2	0	3.6	7	2	2	2	422	43.5	6.39	6.45	metabolic process		catalytic activity	Pf00108, Pf00109, Pf02801	881126	PA1373	Fatty acid biosynthesis; Biotin metabolism; Fatty acid metabolism; Metabolic pathways	Pseudomonas aeruginosa (strain ATCC 15692 / DSM 22644 / CIP 104116 / JCM 14847 / LMG 12228 / 1C / PRS 101 / PAO1)
Q9HY15	Uncharacterized protein	PA3611	0	3.56	15	2	2	2	136	15	8.65	3.5				Pf13652	880231	PA3611		Pseudomonas aeruginosa (strain ATCC 15692 / DSM 22644 / CIP 104116 / JCM 14847 / LMG 12228 / 1C / PRS 101 / PAO1)
Q9HT89	Uncharacterized protein PA5481	PA5481	0	3.541	12	2	2	2	155	17.4	5.59	4.97	regulation of biological process			Pf08816	878530	PA5481		Pseudomonas aeruginosa (strain ATCC 15692 / DSM 22644 / CIP 104116 / JCM 14847 / LMG 12228 / 1C / PRS 101 / PAO1)
Q9HZA4	3-isopropylmalate dehydratase small subunit	leuD	0	3.525	11	2	2	2	212	24	5.07	4.64	metabolic process		catalytic activity	Pf00694	882818	PA3120	Valine, leucine and isoleucine biosynthesis; 2-Oxocarboxylic acid metabolism; C5-Branched dibasic acid metabolism; Biosynthesis of amino acids; Metabolic pathways; Biosynthesis of secondary metabolites	Pseudomonas aeruginosa (strain ATCC 15692 / DSM 22644 / CIP 104116 / JCM 14847 / LMG 12228 / 1C / PRS 101 / PAO1)
Q9HVY4	Ubiquinol-cytochrome c reductase iron-sulfur subunit	PA4431	0	3.507	12	2	2	2	197	20.8	6.54	4.37	metabolic process;transport	membrane	catalytic activity;transporter activity	Pf00355	880945	PA4431	Two-component system; Oxidative phosphorylation; Metabolic pathways	Pseudomonas aeruginosa (strain ATCC 15692 / DSM 22644 / CIP 104116 / JCM 14847 / LMG 12228 / 1C / PRS 101 / PAO1)
Q9I0R5	Histidine kinase	PA2571	0	3.447	7	3	3	3	470	51.8	5.57	6.36	metabolic process;regulation of biological process;response to stimulus		catalytic activity;nucleotide binding;receptor activity;signal transducer activity	Pf02518	878108	PA2571		Pseudomonas aeruginosa (strain ATCC 15692 / DSM 22644 / CIP 104116 / JCM 14847 / LMG 12228 / 1C / PRS 101 / PAO1)
Q9HU50	Probable carboxyl-terminal protease	PA5134	0	3.385	7	2	2	2	436	46	5.72	4.93	cell organization and biogenesis;metabolic process;regulation of biological process;response to stimulus;transport	membrane	catalytic activity;protein binding	Pf00595, Pf03572, Pf13180, Pf14685	878610	PA5134		Pseudomonas aeruginosa (strain ATCC 15692 / DSM 22644 / CIP 104116 / JCM 14847 / LMG 12228 / 1C / PRS 101 / PAO1)
P95454	Ribosomal RNA large subunit methyltransferase E	rlmE	0	3.384	8	2	2	2	207	23.5	7.44	4.41	metabolic process	cytoplasm	catalytic activity	Pf01728, Pf12847, Pf13659, Pf13847	881725	PA4752		Pseudomonas aeruginosa (strain ATCC 15692 / DSM 22644 / CIP 104116 / JCM 14847 / LMG 12228 / 1C / PRS 101 / PAO1)
Q9HXJ5	Histidine--tRNA ligase	hisS	0	3.336	5	2	2	2	429	47.5	5.39	5.03	metabolic process	cytoplasm	catalytic activity;nucleotide binding	Pf00587, Pf03129, Pf13393	878330	PA3802	Aminoacyl-tRNA biosynthesis	Pseudomonas aeruginosa (strain ATCC 15692 / DSM 22644 / CIP 104116 / JCM 14847 / LMG 12228 / 1C / PRS 101 / PAO1)
Q9HVH3	Uncharacterized protein	PA4618	0	3.301	8	2	2	2	323	34.7	5.73	5.59				Pf02625, Pf13478	881145	PA4618		Pseudomonas aeruginosa (strain ATCC 15692 / DSM 22644 / CIP 104116 / JCM 14847 / LMG 12228 / 1C / PRS 101 / PAO1)
Q9I368	Uncharacterized protein	PA1657	0	3.247	10	2	3	2	168	18.2	4.91	7.12	transport			Pf05591	879559	PA1657		Pseudomonas aeruginosa (strain ATCC 15692 / DSM 22644 / CIP 104116 / JCM 14847 / LMG 12228 / 1C / PRS 101 / PAO1)
Q9HTZ6	33 kDa chaperonin	hslO	0	3.223	6	2	2	2	297	32.8	4.82	4.04	metabolic process	cytoplasm	protein binding	Pf01430	879313	PA5193		Pseudomonas aeruginosa (strain ATCC 15692 / DSM 22644 / CIP 104116 / JCM 14847 / LMG 12228 / 1C / PRS 101 / PAO1)
Q9I754	OmpA-like domain-containing protein	PA0078	0	3.218	5	2	2	2	449	48.9	7.97	4.28		membrane		Pf00691, Pf09850	879392	PA0078	Bacterial secretion system	Pseudomonas aeruginosa (strain ATCC 15692 / DSM 22644 / CIP 104116 / JCM 14847 / LMG 12228 / 1C / PRS 101 / PAO1)
Q9I693	Adenosylmethionine-8-amino-7-oxononanoate aminotransferase	bioA	0	3.197	3	2	2	2	467	52.4	6.32	4.23	metabolic process	cytoplasm	catalytic activity	Pf00155, Pf00202	878017	PA0420	Biotin metabolism; Metabolic pathways	Pseudomonas aeruginosa (strain ATCC 15692 / DSM 22644 / CIP 104116 / JCM 14847 / LMG 12228 / 1C / PRS 101 / PAO1)
Q9HWD0	30S ribosomal protein S12	rpsL	0	3.195	23	3	3	3	123	13.8	11	4.29	metabolic process	ribosome	RNA binding;structural molecule activity	Pf00164	881709	PA4268	Ribosome	Pseudomonas aeruginosa (strain ATCC 15692 / DSM 22644 / CIP 104116 / JCM 14847 / LMG 12228 / 1C / PRS 101 / PAO1)
Q9I564	Uncharacterized protein	PA0881	0	3.188	4	2	2	2	450	48.4	6.49	4.97			catalytic activity	Pf03972	877685	PA0881		Pseudomonas aeruginosa (strain ATCC 15692 / DSM 22644 / CIP 104116 / JCM 14847 / LMG 12228 / 1C / PRS 101 / PAO1)
O87125	Protein-glutamate methylesterase/protein-glutamine glutaminase 1	cheB1	0	3.188	5	2	2	2	368	39	8.43	2.33	regulation of biological process;response to stimulus	cytoplasm	catalytic activity;signal transducer activity	Pf00072, Pf01339	882084	PA1459	Two-component system; Bacterial chemotaxis	Pseudomonas aeruginosa (strain ATCC 15692 / DSM 22644 / CIP 104116 / JCM 14847 / LMG 12228 / 1C / PRS 101 / PAO1)
Q9HTX5	Aminomethyltransferase	gcvT	0	3.162	5	2	2	2	360	38.9	5.68	4.28	metabolic process		catalytic activity	Pf01571, Pf08669	880638	PA5215	Biosynthesis of antibiotics; Glycine, serine and threonine metabolism; One carbon pool by folate; Glyoxylate and dicarboxylate metabolism; Carbon metabolism; Metabolic pathways; Biosynthesis of secondary metabolites	Pseudomonas aeruginosa (strain ATCC 15692 / DSM 22644 / CIP 104116 / JCM 14847 / LMG 12228 / 1C / PRS 101 / PAO1)
Q9HW45	Xenobiotic reductase	xenB	0	3.16	4	2	2	2	350	37.8	5.27	3.96	metabolic process	cytosol	catalytic activity;nucleotide binding	Pf00724	881382	PA4356		Pseudomonas aeruginosa (strain ATCC 15692 / DSM 22644 / CIP 104116 / JCM 14847 / LMG 12228 / 1C / PRS 101 / PAO1)
G3XD64	Antiactivator FleN	fleN	0	3.134	7	2	2	2	280	30	8.44	4.2			nucleotide binding	Pf01656, Pf13614	881866	PA1454		Pseudomonas aeruginosa (strain ATCC 15692 / DSM 22644 / CIP 104116 / JCM 14847 / LMG 12228 / 1C / PRS 101 / PAO1)
Q9HT12	Probable chromosome-partitioning protein ParB	spoOJ	0	3.133	4	2	2	2	290	31.9	9.39	5.14			DNA binding;protein binding	Pf02195	878129	PA5562		Pseudomonas aeruginosa (strain ATCC 15692 / DSM 22644 / CIP 104116 / JCM 14847 / LMG 12228 / 1C / PRS 101 / PAO1)
Q9I5F9	Lon protease	lon	0	3.13	2	2	2	2	799	88.5	6.86	4.28	metabolic process;regulation of biological process;response to stimulus	cytoplasm	catalytic activity;DNA binding;nucleotide binding	Pf00004, Pf01202, Pf02190, Pf05362, Pf06068, Pf07724, Pf07728, Pf08298, Pf13191, Pf13207, Pf13238, Pf13401, Pf13541	877837	PA0779		Pseudomonas aeruginosa (strain ATCC 15692 / DSM 22644 / CIP 104116 / JCM 14847 / LMG 12228 / 1C / PRS 101 / PAO1)
Q9HXK2	Probable oxidoreductase	PA3795	0	3.129	6	2	2	2	316	34.8	5.58	3.91	metabolic process		catalytic activity	Pf00248, Pf02836	879949	PA3795		Pseudomonas aeruginosa (strain ATCC 15692 / DSM 22644 / CIP 104116 / JCM 14847 / LMG 12228 / 1C / PRS 101 / PAO1)
Q9I777	Uncharacterized protein	PA0055	0	3.12	11	2	2	2	168	18.4	5.91	4.85				Pf09351	877862	PA0055		Pseudomonas aeruginosa (strain ATCC 15692 / DSM 22644 / CIP 104116 / JCM 14847 / LMG 12228 / 1C / PRS 101 / PAO1)
Q9HUN4	Alanine racemase, biosynthetic	alr	0	3.109	9	2	2	2	358	38.3	6.19	5.1	cell organization and biogenesis;metabolic process;regulation of biological process		catalytic activity	Pf00842, Pf01168	878646	PA4930	Vancomycin resistance; D-Alanine metabolism; Metabolic pathways	Pseudomonas aeruginosa (strain ATCC 15692 / DSM 22644 / CIP 104116 / JCM 14847 / LMG 12228 / 1C / PRS 101 / PAO1)
Q9HU36	Probable Fe(2+)-trafficking protein	PA5148	0	3.066	19	2	2	2	90	10.6	6.55	4.09			metal ion binding	Pf04362	878754	PA5148		Pseudomonas aeruginosa (strain ATCC 15692 / DSM 22644 / CIP 104116 / JCM 14847 / LMG 12228 / 1C / PRS 101 / PAO1)
Q51434	Protein phosphatase CheZ	cheZ	0	3.065	8	2	2	2	227	25.7	5	5.07	cellular component movement;metabolic process;regulation of biological process;response to stimulus	cytoplasm	catalytic activity;receptor activity;signal transducer activity	Pf04344	880861		Bacterial chemotaxis	Pseudomonas aeruginosa (strain ATCC 15692 / DSM 22644 / CIP 104116 / JCM 14847 / LMG 12228 / 1C / PRS 101 / PAO1)
Q9I663	RNA helicase DbpA	dbpA	0	3.036	3	2	2	2	458	49.8	8.28	2.29	metabolic process	cytoplasm	catalytic activity;DNA binding;nucleotide binding	Pf00270, Pf00271, Pf03880, Pf04851	881459	PA0455		Pseudomonas aeruginosa (strain ATCC 15692 / DSM 22644 / CIP 104116 / JCM 14847 / LMG 12228 / 1C / PRS 101 / PAO1)
Q9HWE3	50S ribosomal protein L29	rpmC	0	2.991	38	2	2	2	63	7.2	10.27	4.49	metabolic process	ribosome	structural molecule activity	Pf00831	881771; 29896849; 32561242	PA4255	Ribosome	Pseudomonas aeruginosa (strain ATCC 15692 / DSM 22644 / CIP 104116 / JCM 14847 / LMG 12228 / 1C / PRS 101 / PAO1)
Q9HV69	Pantothenate synthetase	panC	0	2.985	6	2	2	2	283	30.8	6.55	4.87	metabolic process	cytoplasm;cytosol	catalytic activity;nucleotide binding	Pf02569	881622	PA4730	Pantothenate and CoA biosynthesis; beta-Alanine metabolism; Metabolic pathways; Biosynthesis of secondary metabolites	Pseudomonas aeruginosa (strain ATCC 15692 / DSM 22644 / CIP 104116 / JCM 14847 / LMG 12228 / 1C / PRS 101 / PAO1)
Q9I3J9	Ureidoglycolate lyase	allA	0	2.981	18	2	2	2	169	19	5.76	5.19	metabolic process		catalytic activity	Pf04115	879403	PA1514	Purine metabolism; Metabolic pathways	Pseudomonas aeruginosa (strain ATCC 15692 / DSM 22644 / CIP 104116 / JCM 14847 / LMG 12228 / 1C / PRS 101 / PAO1)
Q9HU45	PBPb domain-containing protein	PA5139	0	2.98	10	2	2	2	248	27.5	6.01	4.95				Pf00497	878479	PA5139		Pseudomonas aeruginosa (strain ATCC 15692 / DSM 22644 / CIP 104116 / JCM 14847 / LMG 12228 / 1C / PRS 101 / PAO1)
Q9HVB0	Uncharacterized protein	PA4685	0	2.871	10	2	2	2	231	26.3	4.63	4.75				Pf13835	881449	PA4685		Pseudomonas aeruginosa (strain ATCC 15692 / DSM 22644 / CIP 104116 / JCM 14847 / LMG 12228 / 1C / PRS 101 / PAO1)
Q9HZG5	Deoxyguanosinetriphosphate triphosphohydrolase-like protein	dgt2	0	2.796	4	2	2	2	443	50.1	6.52	4.58	metabolic process		catalytic activity	Pf01966, Pf13286	882872	PA3043	Purine metabolism	Pseudomonas aeruginosa (strain ATCC 15692 / DSM 22644 / CIP 104116 / JCM 14847 / LMG 12228 / 1C / PRS 101 / PAO1)
Q9ZN70	Exopolyphosphatase	ppx	0	2.772	5	2	2	2	506	56.4	6.71	3.09	cell communication;cellular component movement;metabolic process;response to stimulus	membrane	catalytic activity	Pf02541	877947	PA5241	Purine metabolism	Pseudomonas aeruginosa (strain ATCC 15692 / DSM 22644 / CIP 104116 / JCM 14847 / LMG 12228 / 1C / PRS 101 / PAO1)
Q9HWD9	30S ribosomal protein S19	rpsS	0	2.73	20	2	2	2	91	10.4	10.62	4.62	cell organization and biogenesis;metabolic process	ribosome	RNA binding;structural molecule activity	Pf00203	881748	PA4259	Ribosome	Pseudomonas aeruginosa (strain ATCC 15692 / DSM 22644 / CIP 104116 / JCM 14847 / LMG 12228 / 1C / PRS 101 / PAO1)
Q9HX32	LPS-assembly lipoprotein LptE	lptE	0	2.552	11	2	2	2	207	22.9	5.3	4.94	cell organization and biogenesis;transport	membrane		Pf04390	878911	PA3988		Pseudomonas aeruginosa (strain ATCC 15692 / DSM 22644 / CIP 104116 / JCM 14847 / LMG 12228 / 1C / PRS 101 / PAO1)
P95458	Uroporphyrinogen decarboxylase	hemE	0	2.459	4	2	2	2	355	38.8	6.37	3.98	metabolic process	cytoplasm;cytosol	catalytic activity	Pf01208	881202	PA5034	Porphyrin and chlorophyll metabolism; Metabolic pathways; Biosynthesis of secondary metabolites	Pseudomonas aeruginosa (strain ATCC 15692 / DSM 22644 / CIP 104116 / JCM 14847 / LMG 12228 / 1C / PRS 101 / PAO1)
Q9I0Q1	UvrABC system protein C	uvrC	0	2.39	4	2	2	2	608	67.3	8.37	5.06	cell communication;metabolic process;response to stimulus	cytoplasm	catalytic activity;DNA binding;protein binding	Pf00633, Pf01541, Pf02151, Pf08459, Pf12826, Pf14520	880581	PA2585	Nucleotide excision repair	Pseudomonas aeruginosa (strain ATCC 15692 / DSM 22644 / CIP 104116 / JCM 14847 / LMG 12228 / 1C / PRS 101 / PAO1)
Q9I787	Curli production assembly/transport component CsgG	PA0045	0	2.353	9	2	2	2	228	24.4	9.13	4.04	transport			Pf03783, Pf04052	878300	PA0045		Pseudomonas aeruginosa (strain ATCC 15692 / DSM 22644 / CIP 104116 / JCM 14847 / LMG 12228 / 1C / PRS 101 / PAO1)
Q9HXP3	Formate-dependent phosphoribosylglycinamide formyltransferase	purT	0	2.301	6	2	2	2	393	42.3	6.15	4.77	metabolic process		catalytic activity;metal ion binding;nucleotide binding	Pf01071, Pf02222, Pf02655, Pf02786, Pf02826, Pf07478, Pf13535, Pf15632	880455	PA3751	Purine metabolism; Biosynthesis of antibiotics; One carbon pool by folate; Metabolic pathways; Biosynthesis of secondary metabolites	Pseudomonas aeruginosa (strain ATCC 15692 / DSM 22644 / CIP 104116 / JCM 14847 / LMG 12228 / 1C / PRS 101 / PAO1)
Q9HVX0	Histidinol-phosphate aminotransferase 1	hisC1	0	2.151	5	2	2	2	351	38.6	6.09	1.85	metabolic process		catalytic activity	Pf00155	880991	PA4447	Biosynthesis of antibiotics; Novobiocin biosynthesis; Phenylalanine, tyrosine and tryptophan biosynthesis; Biosynthesis of amino acids; Metabolic pathways; Tyrosine metabolism; Biosynthesis of secondary metabolites; Phenylalanine metabolism; Histidine metabolism	Pseudomonas aeruginosa (strain ATCC 15692 / DSM 22644 / CIP 104116 / JCM 14847 / LMG 12228 / 1C / PRS 101 / PAO1)
Q9HZM4	UPF0434 protein PA2980	PA2980	0	1.965	36	2	2	2	61	6.7	4.84	4.51				Pf03966	880502	PA2980		Pseudomonas aeruginosa (strain ATCC 15692 / DSM 22644 / CIP 104116 / JCM 14847 / LMG 12228 / 1C / PRS 101 / PAO1)
Q9HYZ5	Cell division topological specificity factor	minE	0	1.942	21	2	2	2	84	9.8	6.04	4.04	cell division;regulation of biological process			Pf03776	882408	PA3245		Pseudomonas aeruginosa (strain ATCC 15692 / DSM 22644 / CIP 104116 / JCM 14847 / LMG 12228 / 1C / PRS 101 / PAO1)
Q9I5H9	Uracil-DNA glycosylase	ung	0	1.851	9	2	2	2	231	26	8.02	4.1	metabolic process;response to stimulus	cytoplasm;mitochondrion;nucleus	catalytic activity	Pf03167	881872	PA0750	Base excision repair	Pseudomonas aeruginosa (strain ATCC 15692 / DSM 22644 / CIP 104116 / JCM 14847 / LMG 12228 / 1C / PRS 101 / PAO1)

## Sheet: MDR_02
Accession	Description	Gene Symbol	Exp. q-value: Combined	Sum PEP Score	Coverage [%]	# Peptides	# PSMs	# Unique Peptides	# AAs	MW [kDa]	calc. pI	Score Sequest HT: Sequest HT	Biological Process	Cellular Component	Molecular Function	Pfam IDs	Entrez Gene ID	Ensembl Gene ID	KEGG Pathways	Organism
Q9HWD2	Elongation factor G 1	fusA	0	390.336	81	49	92	40	706	77.7	5.16	312.37	metabolic process	cytoplasm	catalytic activity;nucleotide binding;RNA binding	Pf00009, Pf00679, Pf01926, Pf03144, Pf03764, Pf14492	881744	PA4266		Pseudomonas aeruginosa (strain ATCC 15692 / DSM 22644 / CIP 104116 / JCM 14847 / LMG 12228 / 1C / PRS 101 / PAO1)
Q9HV43	Chaperone protein DnaK	dnaK	0	332.857	71	45	76	45	637	68.4	4.92	265.17	cell organization and biogenesis;metabolic process		nucleotide binding;protein binding	Pf00012, Pf06723	881765	PA4761	RNA degradation	Pseudomonas aeruginosa (strain ATCC 15692 / DSM 22644 / CIP 104116 / JCM 14847 / LMG 12228 / 1C / PRS 101 / PAO1)
P13981	Arginine deiminase	arcA	0	285.824	70	30	90	30	418	46.4	5.76	307.27	metabolic process	cytoplasm	catalytic activity	Pf02274	881801	PA5171	Arginine biosynthesis; Biosynthesis of antibiotics; Metabolic pathways; Biosynthesis of secondary metabolites	Pseudomonas aeruginosa (strain ATCC 15692 / DSM 22644 / CIP 104116 / JCM 14847 / LMG 12228 / 1C / PRS 101 / PAO1)
P09591	Elongation factor Tu	tufA	0	256.504	76	24	65	24	397	43.3	5.38	227.95	metabolic process	cytoplasm	catalytic activity;nucleotide binding;RNA binding	Pf00009, Pf03143, Pf03144	881697; 881718	PA4277; PA4265		Pseudomonas aeruginosa (strain ATCC 15692 / DSM 22644 / CIP 104116 / JCM 14847 / LMG 12228 / 1C / PRS 101 / PAO1)
Q9I3C5	Chaperone protein HtpG	htpG	0	248.389	68	42	55	42	634	71.6	5.25	183.87	metabolic process;response to stimulus	cytoplasm	nucleotide binding;protein binding	Pf00183, Pf02518, Pf13589	881933	PA1596		Pseudomonas aeruginosa (strain ATCC 15692 / DSM 22644 / CIP 104116 / JCM 14847 / LMG 12228 / 1C / PRS 101 / PAO1)
Q9HZ71	30S ribosomal protein S1	rpsA	0	233.031	56	32	52	32	559	61.8	4.93	190.44	metabolic process	ribosome	RNA binding;structural molecule activity	Pf00575	882562	PA3162	Ribosome	Pseudomonas aeruginosa (strain ATCC 15692 / DSM 22644 / CIP 104116 / JCM 14847 / LMG 12228 / 1C / PRS 101 / PAO1)
Q51561	DNA-directed RNA polymerase subunit beta	rpoB	0	227.598	44	56	68	56	1357	150.7	5.85	190.08	metabolic process		catalytic activity;DNA binding	Pf00562, Pf04560, Pf04561, Pf04563, Pf04565, Pf10385	881699	PA4270	Purine metabolism; Pyrimidine metabolism; RNA polymerase; Metabolic pathways	Pseudomonas aeruginosa (strain ATCC 15692 / DSM 22644 / CIP 104116 / JCM 14847 / LMG 12228 / 1C / PRS 101 / PAO1)
Q9HWC9	DNA-directed RNA polymerase subunit beta'	rpoC	0	225.293	42	50	58	50	1399	154.3	7.09	180.5	metabolic process		catalytic activity;DNA binding	Pf00623, Pf04983, Pf04997, Pf04998, Pf05000	881710	PA4269	Purine metabolism; Pyrimidine metabolism; RNA polymerase; Metabolic pathways	Pseudomonas aeruginosa (strain ATCC 15692 / DSM 22644 / CIP 104116 / JCM 14847 / LMG 12228 / 1C / PRS 101 / PAO1)
Q9I0L4	Isocitrate dehydrogenase [NADP]	idh	0	222.165	61	36	51	36	741	81.6	6.19	161.27	metabolic process		catalytic activity;metal ion binding	Pf03971	882330	PA2624	Biosynthesis of antibiotics; Glutathione metabolism; Microbial metabolism in diverse environments; 2-Oxocarboxylic acid metabolism; Carbon metabolism; Biosynthesis of amino acids; Metabolic pathways; Citrate cycle (TCA cycle); Biosynthesis of secondary metabolites	Pseudomonas aeruginosa (strain ATCC 15692 / DSM 22644 / CIP 104116 / JCM 14847 / LMG 12228 / 1C / PRS 101 / PAO1)
P38100	Carbamoyl-phosphate synthase large chain	carB	0	217.725	40	38	51	38	1073	117.3	5.15	174.33	metabolic process;response to stimulus	cytoplasm	catalytic activity;metal ion binding;nucleotide binding	Pf00289, Pf01071, Pf02142, Pf02222, Pf02655, Pf02786, Pf02787, Pf07478, Pf13535, Pf15632	881743	PA4756	Pyrimidine metabolism; Alanine, aspartate and glutamate metabolism; Metabolic pathways	Pseudomonas aeruginosa (strain ATCC 15692 / DSM 22644 / CIP 104116 / JCM 14847 / LMG 12228 / 1C / PRS 101 / PAO1)
Q9I0L5	Isocitrate dehydrogenase [NADP]	icd	0	207.695	73	34	62	34	418	45.5	5.24	187.11	metabolic process		catalytic activity;metal ion binding;nucleotide binding	Pf00180	882329	PA2623	Biosynthesis of antibiotics; Glutathione metabolism; Microbial metabolism in diverse environments; 2-Oxocarboxylic acid metabolism; Carbon metabolism; Biosynthesis of amino acids; Metabolic pathways; Citrate cycle (TCA cycle); Biosynthesis of secondary metabolites	Pseudomonas aeruginosa (strain ATCC 15692 / DSM 22644 / CIP 104116 / JCM 14847 / LMG 12228 / 1C / PRS 101 / PAO1)
Q9I2V5	Aconitate hydratase B	acnB	0	191.713	54	36	51	36	869	93.6	5.38	154.3	metabolic process	cytosol	catalytic activity;metal ion binding;RNA binding	Pf00330, Pf06434, Pf11791	879984	PA1787	Biosynthesis of antibiotics; Propanoate metabolism; Microbial metabolism in diverse environments; 2-Oxocarboxylic acid metabolism; Glyoxylate and dicarboxylate metabolism; Carbon metabolism; Biosynthesis of amino acids; Metabolic pathways; Citrate cycle (TCA cycle); Biosynthesis of secondary metabolites	Pseudomonas aeruginosa (strain ATCC 15692 / DSM 22644 / CIP 104116 / JCM 14847 / LMG 12228 / 1C / PRS 101 / PAO1)
Q9I3F5	Aconitate hydratase A	acnA	0	191.456	48	33	43	33	910	99.1	5.64	144.96	metabolic process;response to stimulus	cytoplasm	catalytic activity;metal ion binding;RNA binding	Pf00330, Pf00694	879412	PA1562	Biosynthesis of antibiotics; Microbial metabolism in diverse environments; 2-Oxocarboxylic acid metabolism; Glyoxylate and dicarboxylate metabolism; Carbon metabolism; Biosynthesis of amino acids; Metabolic pathways; Citrate cycle (TCA cycle); Biosynthesis of secondary metabolites	Pseudomonas aeruginosa (strain ATCC 15692 / DSM 22644 / CIP 104116 / JCM 14847 / LMG 12228 / 1C / PRS 101 / PAO1)
P24474	Nitrite reductase	nirS	0	184.717	67	35	53	35	568	62.6	7.99	145.79	metabolic process;transport		catalytic activity;metal ion binding;protein binding	Pf00034, Pf02239, Pf13442	882217	PA0519	Nitrogen metabolism; Microbial metabolism in diverse environments	Pseudomonas aeruginosa (strain ATCC 15692 / DSM 22644 / CIP 104116 / JCM 14847 / LMG 12228 / 1C / PRS 101 / PAO1)
Q9HXN2	Phosphoribosylformylglycinamidine synthase	purL	0	175.348	38	38	45	38	1298	140.6	5.19	139.64	metabolic process	cytoplasm	catalytic activity;metal ion binding;nucleotide binding	Pf00586, Pf02769, Pf13507	879752	PA3763	Purine metabolism; Biosynthesis of antibiotics; Metabolic pathways; Biosynthesis of secondary metabolites	Pseudomonas aeruginosa (strain ATCC 15692 / DSM 22644 / CIP 104116 / JCM 14847 / LMG 12228 / 1C / PRS 101 / PAO1)
Q9I3B2	Beta-ketoacyl-ACP synthase I	fabB	0	159.374	56	16	34	16	405	42.8	5.59	128.71	metabolic process		catalytic activity	Pf00109, Pf02801	881925	PA1609	Fatty acid biosynthesis; Biotin metabolism; Fatty acid metabolism; Metabolic pathways	Pseudomonas aeruginosa (strain ATCC 15692 / DSM 22644 / CIP 104116 / JCM 14847 / LMG 12228 / 1C / PRS 101 / PAO1)
Q9HV55	Translation initiation factor IF-2	infB	0	156.139	45	30	38	30	840	90.9	6.13	128.67	metabolic process	cytoplasm	catalytic activity;nucleotide binding;RNA binding	Pf00009, Pf00025, Pf01926, Pf03144, Pf04760, Pf08364, Pf11987	881695	PA4744		Pseudomonas aeruginosa (strain ATCC 15692 / DSM 22644 / CIP 104116 / JCM 14847 / LMG 12228 / 1C / PRS 101 / PAO1)
Q9HZE0	NAD-specific glutamate dehydrogenase	gdhB	0	152.474	26	37	41	37	1620	182.5	6.23	116.94	metabolic process		catalytic activity	Pf05088	878664	PA3068	Arginine biosynthesis; Taurine and hypotaurine metabolism; Nitrogen metabolism; Alanine, aspartate and glutamate metabolism; Metabolic pathways	Pseudomonas aeruginosa (strain ATCC 15692 / DSM 22644 / CIP 104116 / JCM 14847 / LMG 12228 / 1C / PRS 101 / PAO1)
Q9I3D3	Oxoglutarate dehydrogenase (succinyl-transferring)	sucA	0	151.062	31	27	39	27	943	105.8	6.55	115.96	metabolic process	cytosol	catalytic activity	Pf00676, Pf02779	881879	PA1585	Biosynthesis of antibiotics; Lysine degradation; Tryptophan metabolism; Microbial metabolism in diverse environments; Carbon metabolism; Metabolic pathways; Citrate cycle (TCA cycle); Biosynthesis of secondary metabolites	Pseudomonas aeruginosa (strain ATCC 15692 / DSM 22644 / CIP 104116 / JCM 14847 / LMG 12228 / 1C / PRS 101 / PAO1)
P53593	Succinate--CoA ligase [ADP-forming] subunit beta	sucC	0	149.056	73	30	40	30	388	41.5	6.21	120.69	metabolic process		catalytic activity;metal ion binding;nucleotide binding	Pf00549, Pf01071, Pf02222, Pf08442, Pf13535, Pf13549	882016	PA1588	Biosynthesis of antibiotics; Propanoate metabolism; Microbial metabolism in diverse environments; C5-Branched dibasic acid metabolism; Carbon metabolism; Metabolic pathways; Citrate cycle (TCA cycle); Biosynthesis of secondary metabolites	Pseudomonas aeruginosa (strain ATCC 15692 / DSM 22644 / CIP 104116 / JCM 14847 / LMG 12228 / 1C / PRS 101 / PAO1)
Q9I3D2	Dihydrolipoyllysine-residue succinyltransferase component of 2-oxoglutarate dehydrogenase complex	sucB	0	143.919	46	16	23	16	409	42.9	5.55	104.17	metabolic process		catalytic activity	Pf00198, Pf00364, Pf02817	881930	PA1586	Biosynthesis of antibiotics; Lysine degradation; Microbial metabolism in diverse environments; Carbon metabolism; Metabolic pathways; Citrate cycle (TCA cycle); Biosynthesis of secondary metabolites	Pseudomonas aeruginosa (strain ATCC 15692 / DSM 22644 / CIP 104116 / JCM 14847 / LMG 12228 / 1C / PRS 101 / PAO1)
Q9I2W9	Phosphoenolpyruvate synthase	ppsA	0	141.281	39	27	38	27	791	85.8	5.16	111.37	metabolic process		catalytic activity;metal ion binding;nucleotide binding	Pf00391, Pf01326, Pf02896	878597	PA1770	Pyruvate metabolism; Microbial metabolism in diverse environments; Carbon metabolism; Metabolic pathways; Methane metabolism	Pseudomonas aeruginosa (strain ATCC 15692 / DSM 22644 / CIP 104116 / JCM 14847 / LMG 12228 / 1C / PRS 101 / PAO1)
Q9I5Y8	Transketolase	tktA	0	140.561	44	23	31	23	665	72.2	5.33	107.95	metabolic process		catalytic activity;metal ion binding	Pf00456, Pf00676, Pf02775, Pf02779, Pf02780	878523	PA0548	Biosynthesis of antibiotics; Pentose phosphate pathway; Microbial metabolism in diverse environments; Carbon metabolism; Biosynthesis of amino acids; Metabolic pathways; Biosynthesis of secondary metabolites	Pseudomonas aeruginosa (strain ATCC 15692 / DSM 22644 / CIP 104116 / JCM 14847 / LMG 12228 / 1C / PRS 101 / PAO1)
Q9HX91	Uncharacterized protein PA3922	PA3922	0	133.585	52	22	26	22	455	51.2	8.62	93.2				Pf07044	879011	PA3922		Pseudomonas aeruginosa (strain ATCC 15692 / DSM 22644 / CIP 104116 / JCM 14847 / LMG 12228 / 1C / PRS 101 / PAO1)
Q9I2U2	Trigger factor	tig	0	131.063	64	24	32	24	436	48.6	4.87	103.67	cell division;metabolic process;transport	cytoplasm	catalytic activity	Pf00254, Pf05697, Pf05698	877637	PA1800		Pseudomonas aeruginosa (strain ATCC 15692 / DSM 22644 / CIP 104116 / JCM 14847 / LMG 12228 / 1C / PRS 101 / PAO1)
Q9I5U3	Chaperone SurA	surA	0	130.749	66	24	30	24	417	46.9	5.43	107.29	cell organization and biogenesis;metabolic process;regulation of biological process		catalytic activity;protein binding	Pf00639, Pf09312, Pf13145, Pf13616, Pf13624	879552			Pseudomonas aeruginosa (strain ATCC 15692 / DSM 22644 / CIP 104116 / JCM 14847 / LMG 12228 / 1C / PRS 101 / PAO1)
P30718	60 kDa chaperonin	groL	0	129	38	22	32	22	547	57.1	5.14	106.47	metabolic process	cytoplasm	nucleotide binding;protein binding	Pf00118	881348	PA4385	RNA degradation	Pseudomonas aeruginosa (strain ATCC 15692 / DSM 22644 / CIP 104116 / JCM 14847 / LMG 12228 / 1C / PRS 101 / PAO1)
Q9HVN5	Chaperone protein ClpB	clpB	0	128.935	41	28	34	25	854	94.9	5.48	101.76	metabolic process;response to stimulus	cytoplasm	catalytic activity;nucleotide binding	Pf00004, Pf02861, Pf03961, Pf04111, Pf07724, Pf07728, Pf10431, Pf13191, Pf13401	879457	PA4542		Pseudomonas aeruginosa (strain ATCC 15692 / DSM 22644 / CIP 104116 / JCM 14847 / LMG 12228 / 1C / PRS 101 / PAO1)
P13982	Carbamate kinase	arcC	0	128.108	55	20	32	20	310	33.1	5.35	95.44	metabolic process	cytoplasm;cytosol	catalytic activity;nucleotide binding	Pf00696	881793	PA5173	Arginine biosynthesis; Purine metabolism; Nitrogen metabolism; Microbial metabolism in diverse environments; Carbon metabolism; Metabolic pathways	Pseudomonas aeruginosa (strain ATCC 15692 / DSM 22644 / CIP 104116 / JCM 14847 / LMG 12228 / 1C / PRS 101 / PAO1)
Q59637	Pyruvate dehydrogenase E1 component	aceE	0	127.449	42	34	42	34	882	99.5	5.82	106.85	metabolic process		catalytic activity	Pf00456	881326	PA5015	Biosynthesis of antibiotics; Pyruvate metabolism; Microbial metabolism in diverse environments; Carbon metabolism; Metabolic pathways; Glycolysis / Gluconeogenesis; Citrate cycle (TCA cycle); Biosynthesis of secondary metabolites	Pseudomonas aeruginosa (strain ATCC 15692 / DSM 22644 / CIP 104116 / JCM 14847 / LMG 12228 / 1C / PRS 101 / PAO1)
Q51567	Succinate--CoA ligase [ADP-forming] subunit alpha	sucD	0	126.509	60	16	30	16	295	30.2	6.14	104.47	metabolic process		catalytic activity;nucleotide binding	Pf00549, Pf02629, Pf13380, Pf13607	882039	PA1589	Biosynthesis of antibiotics; Propanoate metabolism; Microbial metabolism in diverse environments; C5-Branched dibasic acid metabolism; Carbon metabolism; Metabolic pathways; Citrate cycle (TCA cycle); Biosynthesis of secondary metabolites	Pseudomonas aeruginosa (strain ATCC 15692 / DSM 22644 / CIP 104116 / JCM 14847 / LMG 12228 / 1C / PRS 101 / PAO1)
Q9HVJ1	Probable ATP-binding component of ABC transporter	PA4595	0	126.225	45	21	29	21	554	61.3	5.71	94.95	regulation of biological process		catalytic activity;nucleotide binding	Pf00005, Pf12848	881059	PA4595		Pseudomonas aeruginosa (strain ATCC 15692 / DSM 22644 / CIP 104116 / JCM 14847 / LMG 12228 / 1C / PRS 101 / PAO1)
Q9HUA5	Glucans biosynthesis protein G	opgG	0	124.388	48	22	32	22	525	59.4	6.99	101.69	metabolic process		catalytic activity	Pf04349	879629	PA5078		Pseudomonas aeruginosa (strain ATCC 15692 / DSM 22644 / CIP 104116 / JCM 14847 / LMG 12228 / 1C / PRS 101 / PAO1)
Q9HZP6	Electron transfer flavoprotein subunit beta	etfB	0	123.342	72	19	27	19	249	26.4	8.98	96.79	metabolic process;transport	cytosol		Pf01012	880158	PA2952		Pseudomonas aeruginosa (strain ATCC 15692 / DSM 22644 / CIP 104116 / JCM 14847 / LMG 12228 / 1C / PRS 101 / PAO1)
Q9HZK4	Glyceraldehyde-3-phosphate dehydrogenase	PA3001	0	118.529	54	19	30	19	461	50.1	7.9	99.57	metabolic process		catalytic activity;nucleotide binding	Pf00044, Pf02800	880414	PA3001	Biosynthesis of antibiotics; Microbial metabolism in diverse environments; Carbon metabolism; Biosynthesis of amino acids; Metabolic pathways; Glycolysis / Gluconeogenesis; Biosynthesis of secondary metabolites	Pseudomonas aeruginosa (strain ATCC 15692 / DSM 22644 / CIP 104116 / JCM 14847 / LMG 12228 / 1C / PRS 101 / PAO1)
Q9I4I1	Ribonucleoside-diphosphate reductase	nrdA	0	117.677	37	28	32	28	963	107	5.9	90	metabolic process		catalytic activity;nucleotide binding	Pf00317, Pf02867, Pf03477	877716	PA1156	Purine metabolism; Pyrimidine metabolism; Metabolic pathways	Pseudomonas aeruginosa (strain ATCC 15692 / DSM 22644 / CIP 104116 / JCM 14847 / LMG 12228 / 1C / PRS 101 / PAO1)
Q9I5U9	AAA_PrkA domain-containing protein	PA0588	0	117.369	43	25	32	25	640	73.7	5.78	88.79	metabolic process		catalytic activity	Pf06798, Pf08298	879092	PA0588		Pseudomonas aeruginosa (strain ATCC 15692 / DSM 22644 / CIP 104116 / JCM 14847 / LMG 12228 / 1C / PRS 101 / PAO1)
O82851	Elongation factor Ts	tsf	0	116.793	69	19	28	19	289	30.6	5.29	101.86	metabolic process	cytoplasm	protein binding;RNA binding	Pf00627, Pf00889	880592	PA3655		Pseudomonas aeruginosa (strain ATCC 15692 / DSM 22644 / CIP 104116 / JCM 14847 / LMG 12228 / 1C / PRS 101 / PAO1)
Q9HXZ5	Enolase	eno	0	115.953	52	19	26	19	429	45.2	5.2	94.7	metabolic process	cell surface;cytoplasm;extracellular	catalytic activity;metal ion binding	Pf00113, Pf03952, Pf07476	880453	PA3635	RNA degradation; Biosynthesis of antibiotics; Microbial metabolism in diverse environments; Carbon metabolism; Biosynthesis of amino acids; Metabolic pathways; Glycolysis / Gluconeogenesis; Biosynthesis of secondary metabolites; Methane metabolism	Pseudomonas aeruginosa (strain ATCC 15692 / DSM 22644 / CIP 104116 / JCM 14847 / LMG 12228 / 1C / PRS 101 / PAO1)
Q9HXM6	GMP synthase [glutamine-hydrolyzing]	guaA	0	114.954	49	19	24	19	525	57.9	5.78	84.7	metabolic process		catalytic activity;nucleotide binding	Pf00117, Pf00958, Pf07722	880552	PA3769	Purine metabolism; Metabolic pathways	Pseudomonas aeruginosa (strain ATCC 15692 / DSM 22644 / CIP 104116 / JCM 14847 / LMG 12228 / 1C / PRS 101 / PAO1)
Q9I659	Probable ClpA/B protease ATP binding subunit	PA0459	0	111.987	33	25	28	22	850	94.1	6.74	84.41	metabolic process		catalytic activity;nucleotide binding	Pf00004, Pf02861, Pf06414, Pf07724, Pf07728, Pf10431, Pf13191, Pf13401, Pf13521	881659	PA0459		Pseudomonas aeruginosa (strain ATCC 15692 / DSM 22644 / CIP 104116 / JCM 14847 / LMG 12228 / 1C / PRS 101 / PAO1)
Q9I120	Haemagg_act domain-containing protein	PA2462	0	110.478	8	31	32	21	5627	572.8	5.53	95.86				Pf04830, Pf05860, Pf13332, Pf14436	882914	PA2462		Pseudomonas aeruginosa (strain ATCC 15692 / DSM 22644 / CIP 104116 / JCM 14847 / LMG 12228 / 1C / PRS 101 / PAO1)
Q51422	Aspartate--tRNA(Asp/Asn) ligase	aspS	0	106.849	45	21	27	21	591	66.2	5.55	78.21	metabolic process	cytoplasm	catalytic activity;nucleotide binding;RNA binding	Pf00152, Pf00587, Pf01336, Pf01409, Pf02938	881917	PA0963	Aminoacyl-tRNA biosynthesis	Pseudomonas aeruginosa (strain ATCC 15692 / DSM 22644 / CIP 104116 / JCM 14847 / LMG 12228 / 1C / PRS 101 / PAO1)
Q9I244	Elongation factor G 2	fusB	0	105.521	32	17	29	8	702	77.5	5.24	83.52	metabolic process	cytoplasm	catalytic activity;nucleotide binding;RNA binding	Pf00009, Pf00679, Pf03144, Pf03764, Pf14492	879566	PA2071		Pseudomonas aeruginosa (strain ATCC 15692 / DSM 22644 / CIP 104116 / JCM 14847 / LMG 12228 / 1C / PRS 101 / PAO1)
Q9HZ48	Probable binding protein component of ABC sugar transporter	PA3190	0	104.153	55	22	25	22	420	45.1	5.99	78.66	transport		transporter activity	Pf01547, Pf13416	882901	PA3190	ABC transporters	Pseudomonas aeruginosa (strain ATCC 15692 / DSM 22644 / CIP 104116 / JCM 14847 / LMG 12228 / 1C / PRS 101 / PAO1)
Q9HU65	Glutamine synthetase	glnA	0	103.785	48	21	29	21	469	51.9	5.3	88.19	metabolic process	cytoplasm	catalytic activity;metal ion binding;nucleotide binding	Pf00120, Pf03951	877688	PA5119	Arginine biosynthesis; Nitrogen metabolism; Two-component system; Microbial metabolism in diverse environments; Glyoxylate and dicarboxylate metabolism; Biosynthesis of amino acids; Alanine, aspartate and glutamate metabolism; Metabolic pathways	Pseudomonas aeruginosa (strain ATCC 15692 / DSM 22644 / CIP 104116 / JCM 14847 / LMG 12228 / 1C / PRS 101 / PAO1)
Q9HX33	Leucine--tRNA ligase	leuS	0	103.119	29	23	26	23	873	97.6	5.72	89.77	metabolic process;regulation of biological process	cytoplasm;cytosol	catalytic activity;nucleotide binding	Pf00133, Pf08264, Pf09334, Pf13603	878925	PA3987	Aminoacyl-tRNA biosynthesis	Pseudomonas aeruginosa (strain ATCC 15692 / DSM 22644 / CIP 104116 / JCM 14847 / LMG 12228 / 1C / PRS 101 / PAO1)
Q9HXU8	Lipotoxon F, LptF	lptF	0	101.218	58	14	21	14	261	28.5	9.44	77.29		membrane		Pf00691	879104	PA3692		Pseudomonas aeruginosa (strain ATCC 15692 / DSM 22644 / CIP 104116 / JCM 14847 / LMG 12228 / 1C / PRS 101 / PAO1)
Q9HZP8	Enoyl-[acyl-carrier-protein] reductase [NADH]	fabV	0	100.36	55	21	26	21	398	43.5	5.14	83.69	metabolic process		catalytic activity;nucleotide binding	Pf07055, Pf12241, Pf12242	882931	PA2950	Fatty acid biosynthesis; Fatty acid metabolism; Butanoate metabolism; Carbon metabolism; Metabolic pathways	Pseudomonas aeruginosa (strain ATCC 15692 / DSM 22644 / CIP 104116 / JCM 14847 / LMG 12228 / 1C / PRS 101 / PAO1)
Q9HY84	Argininosuccinate synthase	argG	0	100.015	60	21	25	21	405	45.3	5.58	80.28	metabolic process	cytoplasm	catalytic activity;nucleotide binding	Pf00733, Pf00764, Pf06508	878872	PA3525	Arginine biosynthesis; Biosynthesis of antibiotics; Biosynthesis of amino acids; Alanine, aspartate and glutamate metabolism; Metabolic pathways; Biosynthesis of secondary metabolites	Pseudomonas aeruginosa (strain ATCC 15692 / DSM 22644 / CIP 104116 / JCM 14847 / LMG 12228 / 1C / PRS 101 / PAO1)
Q9HTV1	Transcription termination factor Rho	rho	0	97.361	55	19	25	19	419	47	6.83	81.43	metabolic process;regulation of biological process		catalytic activity;nucleotide binding;RNA binding	Pf00006, Pf07497, Pf07498, Pf08206, Pf13481	880855	PA5239	RNA degradation	Pseudomonas aeruginosa (strain ATCC 15692 / DSM 22644 / CIP 104116 / JCM 14847 / LMG 12228 / 1C / PRS 101 / PAO1)
Q9HZP7	Electron transfer flavoprotein subunit alpha	etfA	0	94.672	69	14	23	14	309	31.4	5.14	83.15	metabolic process;transport	mitochondrion	catalytic activity;nucleotide binding	Pf00766, Pf01012	882932	PA2951		Pseudomonas aeruginosa (strain ATCC 15692 / DSM 22644 / CIP 104116 / JCM 14847 / LMG 12228 / 1C / PRS 101 / PAO1)
P47204	Cell division protein FtsZ	ftsZ	0	93.781	57	18	25	18	394	41.2	5.05	73.81	cell division;cell organization and biogenesis	cytoplasm	catalytic activity;nucleotide binding	Pf00091, Pf12327	881296	PA4407		Pseudomonas aeruginosa (strain ATCC 15692 / DSM 22644 / CIP 104116 / JCM 14847 / LMG 12228 / 1C / PRS 101 / PAO1)
Q9I502	Proline--tRNA ligase	proS	0	93.48	36	16	22	16	571	63.1	5.43	70.55	metabolic process;regulation of biological process	cytoplasm	catalytic activity;nucleotide binding	Pf00587, Pf03129, Pf04073	879563	PA0956	Aminoacyl-tRNA biosynthesis	Pseudomonas aeruginosa (strain ATCC 15692 / DSM 22644 / CIP 104116 / JCM 14847 / LMG 12228 / 1C / PRS 101 / PAO1)
P48247	Glutamate-1-semialdehyde 2,1-aminomutase	hemL	0	93.324	43	14	20	14	427	45.4	5.77	73.88	metabolic process	cytoplasm	catalytic activity	Pf00155, Pf00202, Pf01212	880859	PA3977	Porphyrin and chlorophyll metabolism; Metabolic pathways; Biosynthesis of secondary metabolites	Pseudomonas aeruginosa (strain ATCC 15692 / DSM 22644 / CIP 104116 / JCM 14847 / LMG 12228 / 1C / PRS 101 / PAO1)
Q9HVT7	Aspartyl/glutamyl-tRNA(Asn/Gln) amidotransferase subunit B	gatB	0	93.257	36	16	22	16	481	53	5.4	73.94	cell organization and biogenesis;metabolic process		catalytic activity;nucleotide binding	Pf02637, Pf02934	881181	PA4484	Metabolic pathways; Aminoacyl-tRNA biosynthesis	Pseudomonas aeruginosa (strain ATCC 15692 / DSM 22644 / CIP 104116 / JCM 14847 / LMG 12228 / 1C / PRS 101 / PAO1)
Q9HTZ7	Phosphoenolpyruvate carboxykinase (ATP)	pckA	0	92.851	42	20	25	20	513	55.7	5.4	77.39	metabolic process	cytoplasm;cytosol	catalytic activity;metal ion binding;nucleotide binding	Pf01293	879312	PA5192	Biosynthesis of antibiotics; Pyruvate metabolism; Microbial metabolism in diverse environments; Carbon metabolism; Metabolic pathways; Glycolysis / Gluconeogenesis; Citrate cycle (TCA cycle); Biosynthesis of secondary metabolites	Pseudomonas aeruginosa (strain ATCC 15692 / DSM 22644 / CIP 104116 / JCM 14847 / LMG 12228 / 1C / PRS 101 / PAO1)
Q9HWC6	50S ribosomal protein L1	rplA	0	92.525	67	15	25	15	231	24.2	9.58	82.38	metabolic process;regulation of biological process	ribosome	RNA binding;structural molecule activity	Pf00687	881704	PA4273	Ribosome	Pseudomonas aeruginosa (strain ATCC 15692 / DSM 22644 / CIP 104116 / JCM 14847 / LMG 12228 / 1C / PRS 101 / PAO1)
Q9I4I2	Ribonucleoside-diphosphate reductase subunit beta	nrdB	0	92.206	45	15	19	15	415	47.4	4.88	61.07	metabolic process	membrane	catalytic activity;metal ion binding	Pf00268	877692	PA1155	Purine metabolism; Pyrimidine metabolism; Metabolic pathways	Pseudomonas aeruginosa (strain ATCC 15692 / DSM 22644 / CIP 104116 / JCM 14847 / LMG 12228 / 1C / PRS 101 / PAO1)
Q9I047	Transaldolase	tal	0	91.942	66	21	27	21	307	33.9	5.27	79.03	metabolic process	cytoplasm	catalytic activity	Pf00923	882755	PA2796	Biosynthesis of antibiotics; Pentose phosphate pathway; Microbial metabolism in diverse environments; Carbon metabolism; Biosynthesis of amino acids; Metabolic pathways; Biosynthesis of secondary metabolites	Pseudomonas aeruginosa (strain ATCC 15692 / DSM 22644 / CIP 104116 / JCM 14847 / LMG 12228 / 1C / PRS 101 / PAO1)
P37798	Biotin carboxylase	accC	0	91.421	49	17	24	17	449	48.9	6.33	72.5	metabolic process		catalytic activity;metal ion binding;nucleotide binding	Pf00289, Pf01071, Pf02222, Pf02785, Pf02786, Pf07478, Pf13535, Pf15632	879558	PA4848	Biosynthesis of antibiotics; Fatty acid biosynthesis; Pyruvate metabolism; Fatty acid metabolism; Propanoate metabolism; Microbial metabolism in diverse environments; Carbon metabolism; Metabolic pathways; Biosynthesis of secondary metabolites	Pseudomonas aeruginosa (strain ATCC 15692 / DSM 22644 / CIP 104116 / JCM 14847 / LMG 12228 / 1C / PRS 101 / PAO1)
Q9I685	Adenosylhomocysteinase	ahcY	0	90.624	45	17	20	17	469	51.4	6.06	67.36	metabolic process;transport	cytoplasm;cytosol	catalytic activity;nucleotide binding	Pf00670, Pf02254, Pf05221	877746	PA0432	Cysteine and methionine metabolism; Metabolic pathways	Pseudomonas aeruginosa (strain ATCC 15692 / DSM 22644 / CIP 104116 / JCM 14847 / LMG 12228 / 1C / PRS 101 / PAO1)
Q9HVK8	Endopeptidase La	PA4576	0	90.243	27	17	19	17	817	90.2	5.05	64.66	metabolic process		catalytic activity;nucleotide binding	Pf05362, Pf13654	880974	PA4576		Pseudomonas aeruginosa (strain ATCC 15692 / DSM 22644 / CIP 104116 / JCM 14847 / LMG 12228 / 1C / PRS 101 / PAO1)
P57112	Soluble pyridine nucleotide transhydrogenase	sthA	0	89.595	46	20	23	20	464	51.1	6.7	71.72	cellular homeostasis;metabolic process;regulation of biological process;transport	cytoplasm	catalytic activity;nucleotide binding;transporter activity	Pf00070, Pf01262, Pf02852, Pf03486, Pf07992, Pf12831, Pf13450	878679	PA2991	Nicotinate and nicotinamide metabolism; Metabolic pathways	Pseudomonas aeruginosa (strain ATCC 15692 / DSM 22644 / CIP 104116 / JCM 14847 / LMG 12228 / 1C / PRS 101 / PAO1)
Q9I0A0	Translation initiation factor IF-3	infC	0	89.398	62	12	18	12	183	20.9	9.6	67.99	cell organization and biogenesis;metabolic process	cytoplasm;cytosol;membrane	RNA binding	Pf00707, Pf05198	879427	PA2743		Pseudomonas aeruginosa (strain ATCC 15692 / DSM 22644 / CIP 104116 / JCM 14847 / LMG 12228 / 1C / PRS 101 / PAO1)
Q9HUM6	Adenylosuccinate synthetase	purA	0	89.272	40	17	22	17	430	46.8	6.06	69.56	metabolic process	cytoplasm	catalytic activity;metal ion binding;nucleotide binding	Pf00709	877657	PA4938	Purine metabolism; Alanine, aspartate and glutamate metabolism; Metabolic pathways	Pseudomonas aeruginosa (strain ATCC 15692 / DSM 22644 / CIP 104116 / JCM 14847 / LMG 12228 / 1C / PRS 101 / PAO1)
Q9HXZ4	CTP synthase	pyrG	0	88.757	54	20	22	20	542	59.6	5.66	70.68	metabolic process		catalytic activity;metal ion binding;nucleotide binding	Pf00117, Pf06418, Pf07722, Pf12706	880546	PA3637	Pyrimidine metabolism; Metabolic pathways	Pseudomonas aeruginosa (strain ATCC 15692 / DSM 22644 / CIP 104116 / JCM 14847 / LMG 12228 / 1C / PRS 101 / PAO1)
Q9HYT5	Usp domain-containing protein	PA3309	0	88.706	83	12	22	12	151	16.5	5.68	80.54	response to stimulus			Pf00582	882474	PA3309		Pseudomonas aeruginosa (strain ATCC 15692 / DSM 22644 / CIP 104116 / JCM 14847 / LMG 12228 / 1C / PRS 101 / PAO1)
Q9HXU0	Lysine--tRNA ligase	lysS	0	88.3	52	26	29	26	501	57.3	5.38	77.22	metabolic process	cytoplasm	catalytic activity;metal ion binding;nucleotide binding	Pf00152, Pf01336	880383	PA3700	Aminoacyl-tRNA biosynthesis	Pseudomonas aeruginosa (strain ATCC 15692 / DSM 22644 / CIP 104116 / JCM 14847 / LMG 12228 / 1C / PRS 101 / PAO1)
Q9HWD8	50S ribosomal protein L2	rplB	0	88.277	56	16	32	16	273	29.6	11.22	86.13	metabolic process	ribosome	catalytic activity;RNA binding;structural molecule activity	Pf00181, Pf03947	881749	PA4260	Ribosome	Pseudomonas aeruginosa (strain ATCC 15692 / DSM 22644 / CIP 104116 / JCM 14847 / LMG 12228 / 1C / PRS 101 / PAO1)
Q9I246	Probable carbamoyl transferase	PA2069	0	87.635	37	21	25	21	574	63.3	6.27	71.14	metabolic process		catalytic activity	Pf02543	877951	PA2069		Pseudomonas aeruginosa (strain ATCC 15692 / DSM 22644 / CIP 104116 / JCM 14847 / LMG 12228 / 1C / PRS 101 / PAO1)
Q9HW68	Fumarate hydratase class I	PA4333	0	86.552	53	19	21	19	507	54.7	5.49	69.67	metabolic process		catalytic activity;metal ion binding	Pf05681, Pf05683	881494	PA4333	Biosynthesis of antibiotics; Pyruvate metabolism; Microbial metabolism in diverse environments; Carbon metabolism; Metabolic pathways; Citrate cycle (TCA cycle); Biosynthesis of secondary metabolites	Pseudomonas aeruginosa (strain ATCC 15692 / DSM 22644 / CIP 104116 / JCM 14847 / LMG 12228 / 1C / PRS 101 / PAO1)
Q9HU11	Uncharacterized protein	PA5178	0	86.058	82	14	17	14	145	15.5	5.55	56.49				Pf01476, Pf04972	881721	PA5178		Pseudomonas aeruginosa (strain ATCC 15692 / DSM 22644 / CIP 104116 / JCM 14847 / LMG 12228 / 1C / PRS 101 / PAO1)
Q9LCT3	Protein translocase subunit SecA	secA	0	84.634	27	20	23	20	916	103.8	5.62	73.07	transport	cytoplasm;cytosol;membrane	catalytic activity;metal ion binding;nucleotide binding;transporter activity	Pf00270, Pf01043, Pf02810, Pf07516, Pf07517	881307	PA4403	Protein export; Quorum sensing; Bacterial secretion system	Pseudomonas aeruginosa (strain ATCC 15692 / DSM 22644 / CIP 104116 / JCM 14847 / LMG 12228 / 1C / PRS 101 / PAO1)
Q9HVC4	50S ribosomal protein L25	rplY	0	84.532	65	9	15	9	204	21.9	6.21	59.82	metabolic process	ribosome	RNA binding;structural molecule activity	Pf01386, Pf14693	881395	PA4671	Ribosome	Pseudomonas aeruginosa (strain ATCC 15692 / DSM 22644 / CIP 104116 / JCM 14847 / LMG 12228 / 1C / PRS 101 / PAO1)
Q9HXH0	Valine--tRNA ligase	valS	0	84.17	30	22	23	22	950	107.6	5.55	66.76	metabolic process;regulation of biological process	cytoplasm;cytosol	catalytic activity;nucleotide binding	Pf00133, Pf08264, Pf09334, Pf10458, Pf13603	879905	PA3834	Aminoacyl-tRNA biosynthesis	Pseudomonas aeruginosa (strain ATCC 15692 / DSM 22644 / CIP 104116 / JCM 14847 / LMG 12228 / 1C / PRS 101 / PAO1)
Q9I585	DUF2059 domain-containing protein	PA0856	0	82.074	58	13	19	13	182	20	9.45	67.45				Pf09832	879247	PA0856		Pseudomonas aeruginosa (strain ATCC 15692 / DSM 22644 / CIP 104116 / JCM 14847 / LMG 12228 / 1C / PRS 101 / PAO1)
Q9HYY3	Periplasmic tail-specific protease	prc	0	80.606	32	21	24	21	698	78.1	6.65	67.97	metabolic process;regulation of biological process;response to stimulus		catalytic activity;protein binding	Pf00595, Pf03572, Pf11818	882420	PA3257		Pseudomonas aeruginosa (strain ATCC 15692 / DSM 22644 / CIP 104116 / JCM 14847 / LMG 12228 / 1C / PRS 101 / PAO1)
Q9I5F6	Bifunctional protein PutA	putA	0	79.985	25	22	25	22	1060	115.6	6.15	64.93	metabolic process;regulation of biological process		catalytic activity;DNA binding	Pf00171, Pf01619, Pf14850	878503	PA0782	Biosynthesis of antibiotics; Arginine and proline metabolism; Alanine, aspartate and glutamate metabolism; Metabolic pathways; Biosynthesis of secondary metabolites	Pseudomonas aeruginosa (strain ATCC 15692 / DSM 22644 / CIP 104116 / JCM 14847 / LMG 12228 / 1C / PRS 101 / PAO1)
Q9HUV9	Bifunctional purine biosynthesis protein PurH	purH	0	79.54	40	19	22	19	535	57.6	6.49	71.21	metabolic process		catalytic activity	Pf01808, Pf02142	880046	PA4854	Purine metabolism; Biosynthesis of antibiotics; One carbon pool by folate; Metabolic pathways; Biosynthesis of secondary metabolites	Pseudomonas aeruginosa (strain ATCC 15692 / DSM 22644 / CIP 104116 / JCM 14847 / LMG 12228 / 1C / PRS 101 / PAO1)
P14756	Elastase	lasB	0	79.323	33	13	18	13	498	53.7	6.76	61.37	cellular component movement;metabolic process;transport	extracellular	catalytic activity;metal ion binding	Pf01447, Pf02868, Pf03413, Pf07504	880368	PA3724	Quorum sensing; Cationic antimicrobial peptide (CAMP) resistance	Pseudomonas aeruginosa (strain ATCC 15692 / DSM 22644 / CIP 104116 / JCM 14847 / LMG 12228 / 1C / PRS 101 / PAO1)
Q9HWE7	50S ribosomal protein L5	rplE	0	78.173	63	15	22	15	179	20.4	9.69	68.56	cell organization and biogenesis;metabolic process	ribosome	RNA binding;structural molecule activity	Pf00281, Pf00673	881779	PA4251	Ribosome	Pseudomonas aeruginosa (strain ATCC 15692 / DSM 22644 / CIP 104116 / JCM 14847 / LMG 12228 / 1C / PRS 101 / PAO1)
Q9I367	Uncharacterized protein	PA1658	0	77.874	44	16	20	16	491	55.5	5.44	64.81	transport			Pf05943	879592	PA1658		Pseudomonas aeruginosa (strain ATCC 15692 / DSM 22644 / CIP 104116 / JCM 14847 / LMG 12228 / 1C / PRS 101 / PAO1)
O82850	30S ribosomal protein S2	rpsB	0	77.539	56	14	21	14	246	27.3	8.53	65.65	metabolic process	ribosome	structural molecule activity	Pf00318	880593	PA3656	Ribosome	Pseudomonas aeruginosa (strain ATCC 15692 / DSM 22644 / CIP 104116 / JCM 14847 / LMG 12228 / 1C / PRS 101 / PAO1)
Q9I0T1	Probable acyl-CoA thiolase	PA2553	0	77.508	41	12	16	12	396	41.4	6.07	61.41	metabolic process		catalytic activity	Pf00108, Pf02803	878532	PA2553	Biosynthesis of antibiotics; Fatty acid degradation; Lysine degradation; Pyruvate metabolism; Tryptophan metabolism; Fatty acid metabolism; Butanoate metabolism; Terpenoid backbone biosynthesis; Synthesis and degradation of ketone bodies; Two-component system; Propanoate metabolism; Microbial metabolism in diverse environments; Valine, leucine and isoleucine degradation; Glyoxylate and dicarboxyl…	Pseudomonas aeruginosa (strain ATCC 15692 / DSM 22644 / CIP 104116 / JCM 14847 / LMG 12228 / 1C / PRS 101 / PAO1)
Q9HYK7	Ferredoxin--NADP reductase	fpr	0	77.345	63	15	25	15	258	29.5	5.99	65.61	metabolic process		catalytic activity;nucleotide binding	Pf00175, Pf00970	879913	PA3397		Pseudomonas aeruginosa (strain ATCC 15692 / DSM 22644 / CIP 104116 / JCM 14847 / LMG 12228 / 1C / PRS 101 / PAO1)
Q9HWF2	30S ribosomal protein S5	rpsE	0	77.04	69	11	25	11	166	17.6	9.95	81.45	metabolic process	ribosome	RNA binding;structural molecule activity	Pf00333, Pf03719	881788	PA4246	Ribosome	Pseudomonas aeruginosa (strain ATCC 15692 / DSM 22644 / CIP 104116 / JCM 14847 / LMG 12228 / 1C / PRS 101 / PAO1)
Q9I271	Uncharacterized protein	PA2044	0	76.463	33	16	18	16	624	70	6.19	57.42				Pf12969	877614	PA2044		Pseudomonas aeruginosa (strain ATCC 15692 / DSM 22644 / CIP 104116 / JCM 14847 / LMG 12228 / 1C / PRS 101 / PAO1)
Q9I5Y1	Fructose-bisphosphate aldolase	fba	0	76.055	49	14	18	14	354	38.5	5.55	57.93	metabolic process		catalytic activity;metal ion binding	Pf01116	880792	PA0555	Biosynthesis of antibiotics; Pentose phosphate pathway; Microbial metabolism in diverse environments; Fructose and mannose metabolism; Carbon metabolism; Biosynthesis of amino acids; Metabolic pathways; Glycolysis / Gluconeogenesis; Biosynthesis of secondary metabolites; Methane metabolism	Pseudomonas aeruginosa (strain ATCC 15692 / DSM 22644 / CIP 104116 / JCM 14847 / LMG 12228 / 1C / PRS 101 / PAO1)
Q59638	Dihydrolipoyllysine-residue acetyltransferase component of pyruvate dehydrogenase complex	aceF	0	75.997	35	14	15	14	547	56.7	5.35	59.06	metabolic process		catalytic activity	Pf00198, Pf00364, Pf01597, Pf02817, Pf13533	881297	PA5016	Biosynthesis of antibiotics; Pyruvate metabolism; Microbial metabolism in diverse environments; Carbon metabolism; Metabolic pathways; Glycolysis / Gluconeogenesis; Citrate cycle (TCA cycle); Biosynthesis of secondary metabolites	Pseudomonas aeruginosa (strain ATCC 15692 / DSM 22644 / CIP 104116 / JCM 14847 / LMG 12228 / 1C / PRS 101 / PAO1)
Q9HTC5	Uncharacterized protein	PA5441	0	75.79	38	20	20	20	733	80	5.01	63.71			protein binding		877847	PA5441		Pseudomonas aeruginosa (strain ATCC 15692 / DSM 22644 / CIP 104116 / JCM 14847 / LMG 12228 / 1C / PRS 101 / PAO1)
Q9HYZ6	Cell division inhibitor MinD	minD	0	75.52	58	15	20	15	271	29.6	5.78	62.88	cell division		catalytic activity;nucleotide binding	Pf01656, Pf13614	882407	PA3244		Pseudomonas aeruginosa (strain ATCC 15692 / DSM 22644 / CIP 104116 / JCM 14847 / LMG 12228 / 1C / PRS 101 / PAO1)
O52759	30S ribosomal protein S4	rpsD	0	75.004	59	17	25	17	206	23.3	9.92	75.73	metabolic process;regulation of biological process	ribosome	RNA binding;structural molecule activity	Pf00163, Pf01479	881814	PA4239	Ribosome	Pseudomonas aeruginosa (strain ATCC 15692 / DSM 22644 / CIP 104116 / JCM 14847 / LMG 12228 / 1C / PRS 101 / PAO1)
Q9HZM8	Ribonuclease E	rne	0	73.543	20	14	16	14	1057	117.4	4.94	56.56	metabolic process	cytoplasm;membrane	catalytic activity;metal ion binding;RNA binding	Pf00575, Pf10150	880516	PA2976	RNA degradation	Pseudomonas aeruginosa (strain ATCC 15692 / DSM 22644 / CIP 104116 / JCM 14847 / LMG 12228 / 1C / PRS 101 / PAO1)
Q9I689	ATP-dependent RNA helicase RhlE	rhlE	0	73.474	34	15	19	15	639	70.1	9.98	64.86	cell organization and biogenesis;cellular component movement;metabolic process	cytoplasm;nucleus	catalytic activity;DNA binding;nucleotide binding	Pf00270, Pf00271, Pf04851, Pf06862	877822	PA0428	RNA degradation	Pseudomonas aeruginosa (strain ATCC 15692 / DSM 22644 / CIP 104116 / JCM 14847 / LMG 12228 / 1C / PRS 101 / PAO1)
P50601	Tol-Pal system protein TolB	tolB	0	72.748	42	16	21	16	432	47.7	8.94	58.7	metabolic process;transport		protein binding	Pf00930, Pf02239, Pf04052, Pf07676	881864	PA0972		Pseudomonas aeruginosa (strain ATCC 15692 / DSM 22644 / CIP 104116 / JCM 14847 / LMG 12228 / 1C / PRS 101 / PAO1)
O82853	Ribosome-recycling factor	frr	0	72.484	68	14	24	14	185	20.5	6.11	68.38	cell organization and biogenesis;metabolic process	cytoplasm;cytosol		Pf01765	880554	PA3653		Pseudomonas aeruginosa (strain ATCC 15692 / DSM 22644 / CIP 104116 / JCM 14847 / LMG 12228 / 1C / PRS 101 / PAO1)
P31961	Phosphogluconate dehydratase	edd	0	71.275	35	15	17	15	608	65.1	6.71	52.44	metabolic process		catalytic activity	Pf00920	882909	PA3194	Pentose phosphate pathway; Microbial metabolism in diverse environments; Carbon metabolism; Metabolic pathways	Pseudomonas aeruginosa (strain ATCC 15692 / DSM 22644 / CIP 104116 / JCM 14847 / LMG 12228 / 1C / PRS 101 / PAO1)
P48372	DNA gyrase subunit A	gyrA	0	70.892	25	17	18	17	923	101.1	4.97	58.48	metabolic process	chromosome;cytoplasm	catalytic activity;DNA binding;nucleotide binding	Pf00521, Pf03989	882800	PA3168		Pseudomonas aeruginosa (strain ATCC 15692 / DSM 22644 / CIP 104116 / JCM 14847 / LMG 12228 / 1C / PRS 101 / PAO1)
Q9HW49	Uncharacterized protein	PA4352	0	70.876	53	13	17	13	286	31	6.27	51.3	response to stimulus			Pf00582	881434	PA4352		Pseudomonas aeruginosa (strain ATCC 15692 / DSM 22644 / CIP 104116 / JCM 14847 / LMG 12228 / 1C / PRS 101 / PAO1)
Q9HUC8	Arginine--tRNA ligase	argS	0	70.507	27	17	20	17	587	65.2	5.55	62.13	metabolic process	cytoplasm	catalytic activity;nucleotide binding	Pf00750, Pf03485, Pf05746	881194	PA5051	Aminoacyl-tRNA biosynthesis	Pseudomonas aeruginosa (strain ATCC 15692 / DSM 22644 / CIP 104116 / JCM 14847 / LMG 12228 / 1C / PRS 101 / PAO1)
Q9HWE1	30S ribosomal protein S3	rpsC	0	70.153	53	11	18	11	228	25.8	10.14	50.11	metabolic process	ribosome	RNA binding;structural molecule activity	Pf00189, Pf07650	881761	PA4257	Ribosome	Pseudomonas aeruginosa (strain ATCC 15692 / DSM 22644 / CIP 104116 / JCM 14847 / LMG 12228 / 1C / PRS 101 / PAO1)
Q9HTJ1	NAD/NADP-dependent betaine aldehyde dehydrogenase	betB	0	70.144	30	12	14	12	490	53.3	5.35	53.95	metabolic process		catalytic activity;metal ion binding	Pf00171	881619	PA5373	Glycine, serine and threonine metabolism; Metabolic pathways	Pseudomonas aeruginosa (strain ATCC 15692 / DSM 22644 / CIP 104116 / JCM 14847 / LMG 12228 / 1C / PRS 101 / PAO1)
P19572	Diaminopimelate decarboxylase	lysA	0	70.053	40	15	17	15	415	45.5	5.64	54.46	metabolic process		catalytic activity	Pf00278, Pf01168, Pf02784	877749	PA5277	Biosynthesis of antibiotics; Lysine biosynthesis; Microbial metabolism in diverse environments; Biosynthesis of amino acids; Metabolic pathways; Biosynthesis of secondary metabolites	Pseudomonas aeruginosa (strain ATCC 15692 / DSM 22644 / CIP 104116 / JCM 14847 / LMG 12228 / 1C / PRS 101 / PAO1)
Q9I2U0	ATP-dependent Clp protease ATP-binding subunit ClpX	clpX	0	69.408	41	15	17	15	426	47	5.2	58.82	cell division;metabolic process;regulation of biological process;response to stimulus	organelle lumen	catalytic activity;metal ion binding;nucleotide binding;protein binding	Pf00004, Pf01078, Pf05496, Pf06689, Pf07724, Pf07728, Pf10431, Pf13207, Pf13401, Pf14532	878307	PA1802		Pseudomonas aeruginosa (strain ATCC 15692 / DSM 22644 / CIP 104116 / JCM 14847 / LMG 12228 / 1C / PRS 101 / PAO1)
Q9I7B8	Glycine--tRNA ligase beta subunit	glyS	0	69.14	25	12	15	12	684	73.9	5.21	50.76	metabolic process	cytoplasm	catalytic activity;nucleotide binding	Pf02092	878214	PA0008	Aminoacyl-tRNA biosynthesis	Pseudomonas aeruginosa (strain ATCC 15692 / DSM 22644 / CIP 104116 / JCM 14847 / LMG 12228 / 1C / PRS 101 / PAO1)
Q9HXP3	Formate-dependent phosphoribosylglycinamide formyltransferase	purT	0	68.956	49	15	18	15	393	42.3	6.15	56.14	metabolic process		catalytic activity;metal ion binding;nucleotide binding	Pf01071, Pf02222, Pf02655, Pf02786, Pf02826, Pf07478, Pf13535, Pf15632	880455	PA3751	Purine metabolism; Biosynthesis of antibiotics; One carbon pool by folate; Metabolic pathways; Biosynthesis of secondary metabolites	Pseudomonas aeruginosa (strain ATCC 15692 / DSM 22644 / CIP 104116 / JCM 14847 / LMG 12228 / 1C / PRS 101 / PAO1)
P21175	Leucine-, isoleucine-, valine-, threonine-, and alanine-binding protein	braC	0	68.546	48	15	16	15	373	39.7	5.82	51.27	transport			Pf01094, Pf13433, Pf13458	878501	PA1074	ABC transporters; Quorum sensing	Pseudomonas aeruginosa (strain ATCC 15692 / DSM 22644 / CIP 104116 / JCM 14847 / LMG 12228 / 1C / PRS 101 / PAO1)
Q9HXY1	Methionine aminopeptidase	map	0	68.536	57	12	16	12	261	29.1	6.32	49.56	metabolic process		catalytic activity;metal ion binding	Pf00557	880564	PA3657		Pseudomonas aeruginosa (strain ATCC 15692 / DSM 22644 / CIP 104116 / JCM 14847 / LMG 12228 / 1C / PRS 101 / PAO1)
Q9I5E4	Aconitate hydratase	PA0794	0	68.387	25	16	18	16	868	94.8	5.6	55.01	metabolic process			Pf00330, Pf00694	882027	PA0794	Propanoate metabolism	Pseudomonas aeruginosa (strain ATCC 15692 / DSM 22644 / CIP 104116 / JCM 14847 / LMG 12228 / 1C / PRS 101 / PAO1)
O69077	Aspartokinase	lysC	0	68.055	44	15	18	15	412	44.4	5.35	51.96	metabolic process	cytoplasm	catalytic activity;nucleotide binding	Pf00696, Pf01842, Pf13840	878315	PA0904	Biosynthesis of antibiotics; Monobactam biosynthesis; Glycine, serine and threonine metabolism; Cysteine and methionine metabolism; Lysine biosynthesis; Microbial metabolism in diverse environments; 2-Oxocarboxylic acid metabolism; Biosynthesis of amino acids; Metabolic pathways; Biosynthesis of secondary metabolites	Pseudomonas aeruginosa (strain ATCC 15692 / DSM 22644 / CIP 104116 / JCM 14847 / LMG 12228 / 1C / PRS 101 / PAO1)
Q9I7C4	Beta sliding clamp	dnaN	0	67.932	48	14	17	14	367	40.7	5.25	50.7	metabolic process	cytoplasm	catalytic activity;DNA binding	Pf00712, Pf02767, Pf02768	879244	PA0002	Mismatch repair; Purine metabolism; DNA replication; Pyrimidine metabolism; Homologous recombination; Metabolic pathways	Pseudomonas aeruginosa (strain ATCC 15692 / DSM 22644 / CIP 104116 / JCM 14847 / LMG 12228 / 1C / PRS 101 / PAO1)
Q9I291	UTP--glucose-1-phosphate uridylyltransferase	galU	0	67.634	42	8	12	8	279	31.2	5.45	47.28	metabolic process		catalytic activity	Pf00483, Pf12804	879968	PA2023	Biosynthesis of antibiotics; Galactose metabolism; Starch and sucrose metabolism; Pentose and glucuronate interconversions; Metabolic pathways; Amino sugar and nucleotide sugar metabolism	Pseudomonas aeruginosa (strain ATCC 15692 / DSM 22644 / CIP 104116 / JCM 14847 / LMG 12228 / 1C / PRS 101 / PAO1)
Q9HU24	dTDP-glucose 4,6-dehydratase	rmlB	0	67.163	50	14	18	14	352	39.5	6	55.89	metabolic process		catalytic activity	Pf00106, Pf01073, Pf01370, Pf02719, Pf04321, Pf07993	879982	PA5161	Biosynthesis of antibiotics; Streptomycin biosynthesis; Polyketide sugar unit biosynthesis; Metabolic pathways; Acarbose and validamycin biosynthesis	Pseudomonas aeruginosa (strain ATCC 15692 / DSM 22644 / CIP 104116 / JCM 14847 / LMG 12228 / 1C / PRS 101 / PAO1)
Q9I6H5	2-oxoglutarate reductase	serA	0	67.111	46	14	16	14	409	44.2	6.54	54.03	metabolic process		catalytic activity;nucleotide binding	Pf00389, Pf01842, Pf02826	878305	PA0316	Biosynthesis of antibiotics; Glycine, serine and threonine metabolism; Microbial metabolism in diverse environments; Carbon metabolism; Biosynthesis of amino acids; Metabolic pathways; Methane metabolism	Pseudomonas aeruginosa (strain ATCC 15692 / DSM 22644 / CIP 104116 / JCM 14847 / LMG 12228 / 1C / PRS 101 / PAO1)
Q9HUM9	30S ribosomal protein S6	rpsF	0	67.104	80	12	19	12	139	16.2	4.94	66.53	metabolic process	ribosome	RNA binding;structural molecule activity	Pf01250	877646	PA4935	Ribosome	Pseudomonas aeruginosa (strain ATCC 15692 / DSM 22644 / CIP 104116 / JCM 14847 / LMG 12228 / 1C / PRS 101 / PAO1)
Q9HZA6	Motility hub protein FimV	fimV	0	66.877	20	13	15	13	919	96.9	4.36	52.72		membrane	protein binding	Pf01476, Pf14559	879911	PA3115		Pseudomonas aeruginosa (strain ATCC 15692 / DSM 22644 / CIP 104116 / JCM 14847 / LMG 12228 / 1C / PRS 101 / PAO1)
G3XDA2	3-oxoacyl-[acyl-carrier-protein] synthase 2	fabF1	0	66.759	36	8	13	8	414	43.5	5.96	47.32	metabolic process		catalytic activity	Pf00108, Pf00109, Pf02801	879894	PA2965	Fatty acid biosynthesis; Biotin metabolism; Fatty acid metabolism; Metabolic pathways	Pseudomonas aeruginosa (strain ATCC 15692 / DSM 22644 / CIP 104116 / JCM 14847 / LMG 12228 / 1C / PRS 101 / PAO1)
Q9I553	Alanine--tRNA ligase	alaS	0	66.616	22	16	18	16	874	94.6	5.48	54.17	metabolic process	cytoplasm;cytosol	catalytic activity;metal ion binding;nucleotide binding;RNA binding	Pf01411, Pf02272, Pf07973	878299	PA0903	Aminoacyl-tRNA biosynthesis	Pseudomonas aeruginosa (strain ATCC 15692 / DSM 22644 / CIP 104116 / JCM 14847 / LMG 12228 / 1C / PRS 101 / PAO1)
Q9HVY2	50S ribosomal protein L13	rplM	0	66.144	51	6	14	6	142	16	9.83	52.87	metabolic process	ribosome	RNA binding;structural molecule activity	Pf00572	881275	PA4433	Ribosome	Pseudomonas aeruginosa (strain ATCC 15692 / DSM 22644 / CIP 104116 / JCM 14847 / LMG 12228 / 1C / PRS 101 / PAO1)
Q9HV59	Polyribonucleotide nucleotidyltransferase	pnp	0	66.066	22	15	16	15	701	75.4	5.19	53.61	metabolic process	cytoplasm	catalytic activity;metal ion binding;RNA binding	Pf00013, Pf00575, Pf01138, Pf03725, Pf03726, Pf13014, Pf13509	881671	PA4740	RNA degradation; Purine metabolism; Pyrimidine metabolism	Pseudomonas aeruginosa (strain ATCC 15692 / DSM 22644 / CIP 104116 / JCM 14847 / LMG 12228 / 1C / PRS 101 / PAO1)
Q9HWE6	50S ribosomal protein L24	rplX	0	65.905	59	7	13	7	104	11.5	10.17	52.03	metabolic process	ribosome	RNA binding;structural molecule activity		881810	PA4252	Ribosome	Pseudomonas aeruginosa (strain ATCC 15692 / DSM 22644 / CIP 104116 / JCM 14847 / LMG 12228 / 1C / PRS 101 / PAO1)
Q51342	Amidophosphoribosyltransferase	purF	0	64.763	51	15	17	15	501	55.3	6.8	49.76	metabolic process		catalytic activity;metal ion binding	Pf00156, Pf00310, Pf13522, Pf13537	880477	PA3108	Purine metabolism; Biosynthesis of antibiotics; Alanine, aspartate and glutamate metabolism; Metabolic pathways; Biosynthesis of secondary metabolites	Pseudomonas aeruginosa (strain ATCC 15692 / DSM 22644 / CIP 104116 / JCM 14847 / LMG 12228 / 1C / PRS 101 / PAO1)
Q9HV54	Transcription termination/antitermination protein NusA	nusA	0	64.536	29	12	14	12	493	54.6	4.64	48.29	metabolic process;regulation of biological process	cytoplasm;cytosol	nucleotide binding;RNA binding	Pf00575, Pf08529, Pf13184, Pf14520	881696	PA4745		Pseudomonas aeruginosa (strain ATCC 15692 / DSM 22644 / CIP 104116 / JCM 14847 / LMG 12228 / 1C / PRS 101 / PAO1)
Q9I1F5	Probable glyceraldehyde-3-phosphate dehydrogenase	PA2323	0	62.917	28	14	17	14	541	59.9	6.43	54.55	metabolic process	mitochondrion	catalytic activity;nucleotide binding	Pf00171	883046	PA2323	Pentose phosphate pathway; Microbial metabolism in diverse environments; Carbon metabolism; Metabolic pathways; Glycolysis / Gluconeogenesis	Pseudomonas aeruginosa (strain ATCC 15692 / DSM 22644 / CIP 104116 / JCM 14847 / LMG 12228 / 1C / PRS 101 / PAO1)
Q9I4X2	2-heptyl-4(1H)-quinolone synthase subunit PqsB	pqsB	0	62.652	63	12	21	12	283	30.5	4.98	53.19	metabolic process	cytoplasm	catalytic activity	Pf00814	883098	PA0997	Quorum sensing	Pseudomonas aeruginosa (strain ATCC 15692 / DSM 22644 / CIP 104116 / JCM 14847 / LMG 12228 / 1C / PRS 101 / PAO1)
Q9I5Z0	S-adenosylmethionine synthase	metK	0	62.416	51	14	18	14	396	42.7	5.49	51.52	metabolic process	cytoplasm;cytosol	catalytic activity;metal ion binding;nucleotide binding	Pf00438, Pf02772, Pf02773	878379	PA0546	Cysteine and methionine metabolism; Biosynthesis of amino acids; Metabolic pathways; Biosynthesis of secondary metabolites	Pseudomonas aeruginosa (strain ATCC 15692 / DSM 22644 / CIP 104116 / JCM 14847 / LMG 12228 / 1C / PRS 101 / PAO1)
Q9I0M6	Serine--tRNA ligase	serS	0	62.222	38	16	19	16	426	47.2	5.57	58.56	metabolic process	cytoplasm	catalytic activity;nucleotide binding	Pf00587, Pf02403, Pf06637	882318	PA2612	Aminoacyl-tRNA biosynthesis	Pseudomonas aeruginosa (strain ATCC 15692 / DSM 22644 / CIP 104116 / JCM 14847 / LMG 12228 / 1C / PRS 101 / PAO1)
Q9HVI7	Serine hydroxymethyltransferase 3	glyA2	0	62.06	45	17	19	13	417	45.1	6.07	51.31	metabolic process	cytoplasm	catalytic activity	Pf00155, Pf00464, Pf01212	881085	PA4602	Biosynthesis of antibiotics; Glycine, serine and threonine metabolism; One carbon pool by folate; Microbial metabolism in diverse environments; Glyoxylate and dicarboxylate metabolism; Carbon metabolism; Cyanoamino acid metabolism; Biosynthesis of amino acids; Metabolic pathways; Biosynthesis of secondary metabolites; Methane metabolism	Pseudomonas aeruginosa (strain ATCC 15692 / DSM 22644 / CIP 104116 / JCM 14847 / LMG 12228 / 1C / PRS 101 / PAO1)
P47205	UDP-3-O-acyl-N-acetylglucosamine deacetylase	lpxC	0	61.451	44	12	16	12	303	33.4	5.36	47.84	metabolic process		catalytic activity;metal ion binding	Pf03331	881292	PA4406	Lipopolysaccharide biosynthesis; Metabolic pathways	Pseudomonas aeruginosa (strain ATCC 15692 / DSM 22644 / CIP 104116 / JCM 14847 / LMG 12228 / 1C / PRS 101 / PAO1)
Q9I2A8	Acetyl-CoA acetyltransferase	atoB	0	61.363	33	11	13	11	393	40.4	6.43	47.66	metabolic process	cytoplasm	catalytic activity	Pf00108, Pf00109, Pf02803	879046	PA2001	Biosynthesis of antibiotics; Fatty acid degradation; Lysine degradation; Pyruvate metabolism; Tryptophan metabolism; Fatty acid metabolism; Butanoate metabolism; Terpenoid backbone biosynthesis; Synthesis and degradation of ketone bodies; Two-component system; Propanoate metabolism; Microbial metabolism in diverse environments; Valine, leucine and isoleucine degradation; Glyoxylate and dicarboxyl…	Pseudomonas aeruginosa (strain ATCC 15692 / DSM 22644 / CIP 104116 / JCM 14847 / LMG 12228 / 1C / PRS 101 / PAO1)
Q9I2U9	Peptidyl-prolyl cis-trans isomerase	ppiB	0	61.223	55	8	13	8	165	18.1	6.19	45.6	metabolic process		catalytic activity	Pf00160	880667	PA1793		Pseudomonas aeruginosa (strain ATCC 15692 / DSM 22644 / CIP 104116 / JCM 14847 / LMG 12228 / 1C / PRS 101 / PAO1)
Q9HU67	Regulatory protein TypA	typA	0	60.839	23	12	15	12	605	66.9	5.38	49.01	cellular component movement;regulation of biological process;response to stimulus;transport		catalytic activity;nucleotide binding	Pf00009, Pf00679, Pf03144	879601	PA5117		Pseudomonas aeruginosa (strain ATCC 15692 / DSM 22644 / CIP 104116 / JCM 14847 / LMG 12228 / 1C / PRS 101 / PAO1)
Q9HTD9	Alcohol dehydrogenase	adhA	0	60.534	47	10	13	10	342	35.9	5.91	45.81	metabolic process	cytoplasm	catalytic activity;metal ion binding;nucleotide binding	Pf00107, Pf08240, Pf08241	877625	PA5427	Biosynthesis of antibiotics; Fatty acid degradation; Chloroalkane and chloroalkene degradation; Microbial metabolism in diverse environments; Degradation of aromatic compounds; Metabolic pathways; Glycolysis / Gluconeogenesis; Tyrosine metabolism; Biosynthesis of secondary metabolites; Naphthalene degradation	Pseudomonas aeruginosa (strain ATCC 15692 / DSM 22644 / CIP 104116 / JCM 14847 / LMG 12228 / 1C / PRS 101 / PAO1)
Q9HZ66	Phosphoserine aminotransferase	serC	0	60.266	37	11	14	11	361	39.9	5.1	38.54	metabolic process	cytoplasm	catalytic activity	Pf00266	882700	PA3167	Vitamin B6 metabolism; Biosynthesis of antibiotics; Glycine, serine and threonine metabolism; Microbial metabolism in diverse environments; Carbon metabolism; Biosynthesis of amino acids; Metabolic pathways; Methane metabolism	Pseudomonas aeruginosa (strain ATCC 15692 / DSM 22644 / CIP 104116 / JCM 14847 / LMG 12228 / 1C / PRS 101 / PAO1)
Q9HV46	Transcription elongation factor GreA	greA	0	60.25	54	8	15	8	158	17.1	5.03	49.74	metabolic process;regulation of biological process		DNA binding;protein binding	Pf01272, Pf03449	881736	PA4755		Pseudomonas aeruginosa (strain ATCC 15692 / DSM 22644 / CIP 104116 / JCM 14847 / LMG 12228 / 1C / PRS 101 / PAO1)
Q9I2U7	Cysteine--tRNA ligase	cysS	0	60.187	41	16	16	16	460	51.2	5.66	46.74	metabolic process	cytoplasm;cytosol	catalytic activity;metal ion binding;nucleotide binding	Pf00133, Pf01406, Pf01921, Pf09190, Pf09334	880609	PA1795	Aminoacyl-tRNA biosynthesis	Pseudomonas aeruginosa (strain ATCC 15692 / DSM 22644 / CIP 104116 / JCM 14847 / LMG 12228 / 1C / PRS 101 / PAO1)
Q9HUD3	Malic enzyme	PA5046	0	60.186	36	15	18	15	422	45.4	5.19	51.81	metabolic process		catalytic activity;metal ion binding;nucleotide binding	Pf00390, Pf03949	881142	PA5046	Pyruvate metabolism; Microbial metabolism in diverse environments; Carbon metabolism; Metabolic pathways	Pseudomonas aeruginosa (strain ATCC 15692 / DSM 22644 / CIP 104116 / JCM 14847 / LMG 12228 / 1C / PRS 101 / PAO1)
Q9HUT3	Probable bacterioferritin	PA4880	0	60.026	54	9	15	9	177	20.2	4.74	49.07	cellular homeostasis;metabolic process;transport		catalytic activity;metal ion binding	Pf00210, Pf02915	882911	PA4880	Porphyrin and chlorophyll metabolism	Pseudomonas aeruginosa (strain ATCC 15692 / DSM 22644 / CIP 104116 / JCM 14847 / LMG 12228 / 1C / PRS 101 / PAO1)
Q9HWD1	30S ribosomal protein S7	rpsG	0	59.283	65	13	24	13	156	17.5	10.24	64.82	cell organization and biogenesis;metabolic process	ribosome	RNA binding;structural molecule activity	Pf00177	881745	PA4267	Ribosome	Pseudomonas aeruginosa (strain ATCC 15692 / DSM 22644 / CIP 104116 / JCM 14847 / LMG 12228 / 1C / PRS 101 / PAO1)
Q9HXI8	Cysteine desulfurase IscS	iscS	0	59.119	36	10	13	10	404	44.6	6.02	46.01	cell organization and biogenesis;metabolic process	cytoplasm	catalytic activity;metal ion binding	Pf00266, Pf01041, Pf01212	879918	PA3814	Thiamine metabolism; Metabolic pathways; Sulfur relay system	Pseudomonas aeruginosa (strain ATCC 15692 / DSM 22644 / CIP 104116 / JCM 14847 / LMG 12228 / 1C / PRS 101 / PAO1)
Q9I140	Glycine cleavage system T protein	gcvT2	0	58.99	41	12	15	12	373	39.9	6.39	45.57	metabolic process		catalytic activity	Pf01571, Pf08669	882934	PA2442	Biosynthesis of antibiotics; Glycine, serine and threonine metabolism; One carbon pool by folate; Glyoxylate and dicarboxylate metabolism; Carbon metabolism; Metabolic pathways; Biosynthesis of secondary metabolites	Pseudomonas aeruginosa (strain ATCC 15692 / DSM 22644 / CIP 104116 / JCM 14847 / LMG 12228 / 1C / PRS 101 / PAO1)
Q9I0A4	Phenylalanine--tRNA ligase beta subunit	pheT	0	58.854	23	11	13	11	792	86.7	5.43	45.44	metabolic process	cytoplasm	catalytic activity;metal ion binding;nucleotide binding;RNA binding	Pf01588, Pf03147, Pf03483, Pf03484	882969	PA2739	Aminoacyl-tRNA biosynthesis	Pseudomonas aeruginosa (strain ATCC 15692 / DSM 22644 / CIP 104116 / JCM 14847 / LMG 12228 / 1C / PRS 101 / PAO1)
Q9HWH7	Periplasmic gluconolactonase, PpgL	ppgL	0	58.236	41	11	13	11	388	41.6	7.39	42.93			catalytic activity;protein binding	Pf10282	880444	PA4204		Pseudomonas aeruginosa (strain ATCC 15692 / DSM 22644 / CIP 104116 / JCM 14847 / LMG 12228 / 1C / PRS 101 / PAO1)
Q9HUM7	Ribonuclease R	rnr	0	58.165	19	15	15	15	904	100.1	8.95	47.21	metabolic process	cytoplasm	catalytic activity;RNA binding	Pf00575, Pf00773, Pf08206	879988	PA4937	RNA degradation	Pseudomonas aeruginosa (strain ATCC 15692 / DSM 22644 / CIP 104116 / JCM 14847 / LMG 12228 / 1C / PRS 101 / PAO1)
Q9I4V6	Pimeloyl-CoA synthetase	pauA	0	58.049	22	13	15	13	715	75.3	5.58	50.41			catalytic activity;metal ion binding;nucleotide binding	Pf02786, Pf13380, Pf13535, Pf13549, Pf13607	879355	PA1017		Pseudomonas aeruginosa (strain ATCC 15692 / DSM 22644 / CIP 104116 / JCM 14847 / LMG 12228 / 1C / PRS 101 / PAO1)
Q9I6D8	Protease PfpI	pfpI	0	57.917	58	9	14	9	179	19.2	5.39	49.75	cellular component movement;metabolic process;response to stimulus		catalytic activity	Pf01965, Pf13278	879351	PA0355		Pseudomonas aeruginosa (strain ATCC 15692 / DSM 22644 / CIP 104116 / JCM 14847 / LMG 12228 / 1C / PRS 101 / PAO1)
Q9I2U8	Glutamine--tRNA ligase	glnS	0	57.76	32	15	18	15	556	62.9	5.85	50.48	metabolic process	cytoplasm	catalytic activity;nucleotide binding	Pf00749, Pf03950	878828	PA1794	Metabolic pathways; Aminoacyl-tRNA biosynthesis	Pseudomonas aeruginosa (strain ATCC 15692 / DSM 22644 / CIP 104116 / JCM 14847 / LMG 12228 / 1C / PRS 101 / PAO1)
Q9I4X1	2-heptyl-4(1H)-quinolone synthase subunit PqsC	pqsC	0	57.627	33	9	12	9	348	38.2	5.25	42.75	metabolic process	cytoplasm	catalytic activity	Pf08541, Pf08545	880660	PA0998	Quorum sensing	Pseudomonas aeruginosa (strain ATCC 15692 / DSM 22644 / CIP 104116 / JCM 14847 / LMG 12228 / 1C / PRS 101 / PAO1)
Q9HUV8	Phosphoribosylamine--glycine ligase	purD	0	57.302	36	11	13	11	429	45.2	5.06	44.93	metabolic process		catalytic activity;metal ion binding;nucleotide binding	Pf01071, Pf02222, Pf02655, Pf02786, Pf02843, Pf02844, Pf08442, Pf13535	878236	PA4855	Purine metabolism; Biosynthesis of antibiotics; Metabolic pathways; Biosynthesis of secondary metabolites	Pseudomonas aeruginosa (strain ATCC 15692 / DSM 22644 / CIP 104116 / JCM 14847 / LMG 12228 / 1C / PRS 101 / PAO1)
P14532	Cytochrome c551 peroxidase	ccpA	0	56.852	38	10	14	10	346	37.4	6.73	45.77	metabolic process;transport		antioxidant activity;catalytic activity;metal ion binding	Pf03150	881021	PA4587		Pseudomonas aeruginosa (strain ATCC 15692 / DSM 22644 / CIP 104116 / JCM 14847 / LMG 12228 / 1C / PRS 101 / PAO1)
Q9HVT8	Glutamyl-tRNA(Gln) amidotransferase subunit A	gatA	0	56.819	40	13	14	13	484	51.8	5.8	43.86	metabolic process		catalytic activity;nucleotide binding	Pf01425	881180	PA4483	Metabolic pathways; Aminoacyl-tRNA biosynthesis	Pseudomonas aeruginosa (strain ATCC 15692 / DSM 22644 / CIP 104116 / JCM 14847 / LMG 12228 / 1C / PRS 101 / PAO1)
Q59650	UDP-N-acetylmuramoyl-L-alanyl-D-glutamate--2,6-diaminopimelate ligase	murE	0	56.744	32	13	15	13	487	51.2	5.45	48.49	cell division;cell organization and biogenesis;metabolic process;regulation of biological process	cytoplasm	catalytic activity;nucleotide binding	Pf01225, Pf02875, Pf08245	881246	PA4417	Peptidoglycan biosynthesis; Lysine biosynthesis	Pseudomonas aeruginosa (strain ATCC 15692 / DSM 22644 / CIP 104116 / JCM 14847 / LMG 12228 / 1C / PRS 101 / PAO1)
Q9I324	Translocator protein PopB	popB	0	56.098	38	12	14	12	390	40	6.07	45.56		membrane	protein binding	Pf04888	880867	PA1708		Pseudomonas aeruginosa (strain ATCC 15692 / DSM 22644 / CIP 104116 / JCM 14847 / LMG 12228 / 1C / PRS 101 / PAO1)
Q9I4Z7	Probable dna-binding stress protein	PA0962	0	56.083	66	11	16	11	156	17.5	5.05	45.54	cellular homeostasis;metabolic process;response to stimulus		catalytic activity;DNA binding;metal ion binding	Pf00210	881882	PA0962		Pseudomonas aeruginosa (strain ATCC 15692 / DSM 22644 / CIP 104116 / JCM 14847 / LMG 12228 / 1C / PRS 101 / PAO1)
P77915	Oxygen-independent coproporphyrinogen III oxidase	hemN	0	55.924	38	15	16	15	460	52.5	5.73	46.93	metabolic process	cytoplasm	catalytic activity;metal ion binding;nucleotide binding	Pf04055, Pf06969, Pf08915	883053	PA1546	Porphyrin and chlorophyll metabolism; Metabolic pathways; Biosynthesis of secondary metabolites	Pseudomonas aeruginosa (strain ATCC 15692 / DSM 22644 / CIP 104116 / JCM 14847 / LMG 12228 / 1C / PRS 101 / PAO1)
Q9HW45	Xenobiotic reductase	xenB	0	55.874	39	10	13	10	350	37.8	5.27	42.56	metabolic process	cytosol	catalytic activity;nucleotide binding	Pf00724	881382	PA4356		Pseudomonas aeruginosa (strain ATCC 15692 / DSM 22644 / CIP 104116 / JCM 14847 / LMG 12228 / 1C / PRS 101 / PAO1)
Q9HVU0	Rod shape-determining protein MreB	mreB	0	55.607	36	11	14	11	345	37	5.39	46.76	cell organization and biogenesis;metabolic process		catalytic activity	Pf00012, Pf00022, Pf02782, Pf06723, Pf11104, Pf14450	881165	PA4481		Pseudomonas aeruginosa (strain ATCC 15692 / DSM 22644 / CIP 104116 / JCM 14847 / LMG 12228 / 1C / PRS 101 / PAO1)
P47203	Cell division protein FtsA	ftsA	0	55.366	35	13	13	13	417	44.6	5.34	39.37	cell division;cell organization and biogenesis	membrane	protein binding	Pf02491, Pf06277, Pf06723, Pf11104, Pf14450	881321	PA4408		Pseudomonas aeruginosa (strain ATCC 15692 / DSM 22644 / CIP 104116 / JCM 14847 / LMG 12228 / 1C / PRS 101 / PAO1)
Q9HWD5	50S ribosomal protein L3	rplC	0	55.307	68	11	15	11	211	22.6	9.88	42.1	metabolic process	ribosome	RNA binding;structural molecule activity	Pf00297	881728	PA4263	Ribosome	Pseudomonas aeruginosa (strain ATCC 15692 / DSM 22644 / CIP 104116 / JCM 14847 / LMG 12228 / 1C / PRS 101 / PAO1)
P26480	RNA polymerase sigma factor RpoD	rpoD	0	55.234	40	15	16	15	617	69.6	5	44.84	metabolic process;regulation of biological process	cytoplasm	DNA binding	Pf00140, Pf03979, Pf04539, Pf04542, Pf04545, Pf04546	882038	PA0576		Pseudomonas aeruginosa (strain ATCC 15692 / DSM 22644 / CIP 104116 / JCM 14847 / LMG 12228 / 1C / PRS 101 / PAO1)
Q9HXM5	Inosine-5'-monophosphate dehydrogenase	guaB	0	55.23	35	14	16	14	489	51.7	6.68	46.6	metabolic process	cytoplasm	catalytic activity;metal ion binding;nucleotide binding;protein binding	Pf00478, Pf00571, Pf01070, Pf03060	880535	PA3770	Purine metabolism; Metabolic pathways; Biosynthesis of secondary metabolites	Pseudomonas aeruginosa (strain ATCC 15692 / DSM 22644 / CIP 104116 / JCM 14847 / LMG 12228 / 1C / PRS 101 / PAO1)
Q9HVW7	UDP-N-acetylglucosamine 1-carboxyvinyltransferase	murA	0	55.161	31	13	14	13	421	44.6	5.74	39.28	cell division;cell organization and biogenesis;metabolic process;regulation of biological process	cytoplasm	catalytic activity	Pf00275	880969	PA4450	Peptidoglycan biosynthesis; Metabolic pathways; Amino sugar and nucleotide sugar metabolism	Pseudomonas aeruginosa (strain ATCC 15692 / DSM 22644 / CIP 104116 / JCM 14847 / LMG 12228 / 1C / PRS 101 / PAO1)
Q9HWE0	50S ribosomal protein L22	rplV	0	55.082	59	9	12	9	110	11.9	10.11	38.5	metabolic process	ribosome	RNA binding;structural molecule activity	Pf00237	881762; 5106438	PA4258	Ribosome	Pseudomonas aeruginosa (strain ATCC 15692 / DSM 22644 / CIP 104116 / JCM 14847 / LMG 12228 / 1C / PRS 101 / PAO1)
Q9HXV4	Adenylate kinase	adk	0	54.966	47	11	14	11	215	23.1	6.43	43.69	metabolic process	cytoplasm	catalytic activity;nucleotide binding	Pf00406, Pf05191, Pf13207	879082	PA3686	Purine metabolism; Biosynthesis of antibiotics; Thiamine metabolism; Metabolic pathways; Biosynthesis of secondary metabolites	Pseudomonas aeruginosa (strain ATCC 15692 / DSM 22644 / CIP 104116 / JCM 14847 / LMG 12228 / 1C / PRS 101 / PAO1)
P26276	Phosphomannomutase/phosphoglucomutase	algC	0	54.743	39	13	13	13	463	50.3	5.34	40.63	metabolic process		catalytic activity;metal ion binding	Pf00408, Pf02878, Pf02879, Pf02880	879406	PA5322		Pseudomonas aeruginosa (strain ATCC 15692 / DSM 22644 / CIP 104116 / JCM 14847 / LMG 12228 / 1C / PRS 101 / PAO1)
Q9I6Z3	Alkyl hydroperoxide reductase C	ahpC	0	54.477	56	10	13	10	187	20.5	6.33	40.86	cellular homeostasis;metabolic process;regulation of biological process;response to stimulus		antioxidant activity;catalytic activity	Pf00578, Pf08534, Pf10417	879431	PA0139		Pseudomonas aeruginosa (strain ATCC 15692 / DSM 22644 / CIP 104116 / JCM 14847 / LMG 12228 / 1C / PRS 101 / PAO1)
O52760	DNA-directed RNA polymerase subunit alpha	rpoA	0	54.467	49	14	18	14	333	36.6	5.01	46.64	metabolic process	cytoplasm	catalytic activity;DNA binding;protein binding	Pf01000, Pf01193, Pf03118	881813	PA4238	Purine metabolism; Pyrimidine metabolism; RNA polymerase; Metabolic pathways	Pseudomonas aeruginosa (strain ATCC 15692 / DSM 22644 / CIP 104116 / JCM 14847 / LMG 12228 / 1C / PRS 101 / PAO1)
Q9I2V3	Usp domain-containing protein	PA1789	0	54.405	44	10	13	10	287	31.3	5.59	48.67	response to stimulus			Pf00582	878755	PA1789		Pseudomonas aeruginosa (strain ATCC 15692 / DSM 22644 / CIP 104116 / JCM 14847 / LMG 12228 / 1C / PRS 101 / PAO1)
Q9HTD1	Probable transcarboxylase subunit	PA5435	0	54.374	23	9	11	9	607	66.1	5.87	36.57	metabolic process;transport		catalytic activity	Pf00364, Pf00682, Pf02436, Pf05896, Pf13533	877876	PA5435	Pyruvate metabolism; Microbial metabolism in diverse environments; Carbon metabolism; Biosynthesis of amino acids; Metabolic pathways; Citrate cycle (TCA cycle)	Pseudomonas aeruginosa (strain ATCC 15692 / DSM 22644 / CIP 104116 / JCM 14847 / LMG 12228 / 1C / PRS 101 / PAO1)
Q9HVC5	Ribose-phosphate pyrophosphokinase	prs	0	54.342	43	10	13	10	313	34	6.55	45.18	metabolic process	cytoplasm	catalytic activity;metal ion binding;nucleotide binding	Pf00156, Pf13793, Pf14572	881387	PA4670	Purine metabolism; Biosynthesis of antibiotics; Pentose phosphate pathway; Microbial metabolism in diverse environments; Carbon metabolism; Biosynthesis of amino acids; Metabolic pathways; Biosynthesis of secondary metabolites	Pseudomonas aeruginosa (strain ATCC 15692 / DSM 22644 / CIP 104116 / JCM 14847 / LMG 12228 / 1C / PRS 101 / PAO1)
Q9I692	Amino_oxidase domain-containing protein	PA0421	0	54.208	34	14	15	14	496	54.2	9.76	42.44	metabolic process		catalytic activity	Pf01593, Pf13450	877975	PA0421	Glycine, serine and threonine metabolism; Tryptophan metabolism; Arginine and proline metabolism; Metabolic pathways; Tyrosine metabolism; Biosynthesis of secondary metabolites; Phenylalanine metabolism; Histidine metabolism	Pseudomonas aeruginosa (strain ATCC 15692 / DSM 22644 / CIP 104116 / JCM 14847 / LMG 12228 / 1C / PRS 101 / PAO1)
Q9I4V1	Probable short-chain dehydrogenase	PA1023	0	54.007	46	10	15	10	305	32.8	6.74	51.09	metabolic process		catalytic activity	Pf00106, Pf08659, Pf13561	878431	PA1023		Pseudomonas aeruginosa (strain ATCC 15692 / DSM 22644 / CIP 104116 / JCM 14847 / LMG 12228 / 1C / PRS 101 / PAO1)
Q9I402	Probable binding protein component of ABC transporter	PA1342	0	53.885	43	9	13	9	302	33	8.27	43.37	transport			Pf00497	879321	PA1342	ABC transporters; Two-component system	Pseudomonas aeruginosa (strain ATCC 15692 / DSM 22644 / CIP 104116 / JCM 14847 / LMG 12228 / 1C / PRS 101 / PAO1)
Q9HY13	XFP_N domain-containing protein	PA3613	0	53.52	25	15	17	15	801	88.3	6.42	47.46	metabolic process		catalytic activity	Pf03894, Pf09364	880122	PA3613		Pseudomonas aeruginosa (strain ATCC 15692 / DSM 22644 / CIP 104116 / JCM 14847 / LMG 12228 / 1C / PRS 101 / PAO1)
Q59641	Peptidyl-prolyl cis-trans isomerase A	ppiA	0	53.356	54	9	11	9	187	20.1	8.13	39.02	metabolic process		catalytic activity	Pf00160	882464	PA3227	Cationic antimicrobial peptide (CAMP) resistance	Pseudomonas aeruginosa (strain ATCC 15692 / DSM 22644 / CIP 104116 / JCM 14847 / LMG 12228 / 1C / PRS 101 / PAO1)
Q9HVY1	Probable oxidoreductase	PA4434	0	53.344	37	10	14	10	345	38.6	5.87	42.13	metabolic process		catalytic activity	Pf00248	880942	PA4434		Pseudomonas aeruginosa (strain ATCC 15692 / DSM 22644 / CIP 104116 / JCM 14847 / LMG 12228 / 1C / PRS 101 / PAO1)
Q9I0K9	Adenylosuccinate lyase	purB	0	53.301	30	11	13	11	456	50.5	5.85	40.24	metabolic process		catalytic activity	Pf00206, Pf08328	882336	PA2629	Purine metabolism; Biosynthesis of antibiotics; Alanine, aspartate and glutamate metabolism; Metabolic pathways; Biosynthesis of secondary metabolites	Pseudomonas aeruginosa (strain ATCC 15692 / DSM 22644 / CIP 104116 / JCM 14847 / LMG 12228 / 1C / PRS 101 / PAO1)
Q9HXY5	Skp-like protein	PA3647	0	53.073	55	13	18	13	168	19.1	9.38	51.91			protein binding	Pf03938	880526	PA3647		Pseudomonas aeruginosa (strain ATCC 15692 / DSM 22644 / CIP 104116 / JCM 14847 / LMG 12228 / 1C / PRS 101 / PAO1)
Q9I612	Probable acyl-CoA dehydrogenase	PA0506	0	53.002	26	11	12	10	601	65.3	5.95	35.39	metabolic process		catalytic activity;nucleotide binding	Pf00441, Pf02770, Pf02771, Pf12418, Pf12806	878586	PA0506		Pseudomonas aeruginosa (strain ATCC 15692 / DSM 22644 / CIP 104116 / JCM 14847 / LMG 12228 / 1C / PRS 101 / PAO1)
P29363	Threonine synthase	thrC	0	52.956	36	14	16	14	469	51.8	6.62	43.86	metabolic process		catalytic activity	Pf00291, Pf14821	880336	PA3735	Vitamin B6 metabolism; Glycine, serine and threonine metabolism; Microbial metabolism in diverse environments; Biosynthesis of amino acids; Metabolic pathways; Biosynthesis of secondary metabolites	Pseudomonas aeruginosa (strain ATCC 15692 / DSM 22644 / CIP 104116 / JCM 14847 / LMG 12228 / 1C / PRS 101 / PAO1)
Q9I7C2	DNA gyrase subunit B	gyrB	0	52.79	23	16	17	16	806	90.1	5.91	44.34	metabolic process	chromosome;cytoplasm	catalytic activity;DNA binding;metal ion binding;nucleotide binding	Pf00204, Pf00986, Pf01751, Pf02518, Pf13589	879230	PA0004		Pseudomonas aeruginosa (strain ATCC 15692 / DSM 22644 / CIP 104116 / JCM 14847 / LMG 12228 / 1C / PRS 101 / PAO1)
P13794	Outer membrane porin F	oprF	0	52.613	39	9	13	9	350	37.6	5.14	37.76	regulation of biological process;transport	membrane	metal ion binding;protein binding;transporter activity	Pf00691, Pf03922, Pf05736, Pf13505	878442	PA1777		Pseudomonas aeruginosa (strain ATCC 15692 / DSM 22644 / CIP 104116 / JCM 14847 / LMG 12228 / 1C / PRS 101 / PAO1)
G3XD14	RNA polymerase-binding transcription factor DksA	dksA	0	51.956	45	8	15	8	148	17.3	5.11	48.18	regulation of biological process	cytoplasm	metal ion binding;protein binding	Pf01258	881594	PA4723		Pseudomonas aeruginosa (strain ATCC 15692 / DSM 22644 / CIP 104116 / JCM 14847 / LMG 12228 / 1C / PRS 101 / PAO1)
Q9I6Z1	Polyphosphate:ADP/GDP phosphotransferase	ppk2	0	51.911	31	9	12	9	357	40.8	9.36	39.19								Pseudomonas aeruginosa (strain ATCC 15692 / DSM 22644 / CIP 104116 / JCM 14847 / LMG 12228 / 1C / PRS 101 / PAO1)
Q9HUN2	50S ribosomal protein L9	rplI	0	51.813	64	9	14	9	148	15.5	5.58	44.36	metabolic process	ribosome	RNA binding;structural molecule activity	Pf01281, Pf03948	879626	PA4932	Ribosome	Pseudomonas aeruginosa (strain ATCC 15692 / DSM 22644 / CIP 104116 / JCM 14847 / LMG 12228 / 1C / PRS 101 / PAO1)
O54438	3-oxoacyl-[acyl-carrier-protein] reductase FabG	fabG	0	51.771	53	10	11	10	247	25.6	6.6	40.62	metabolic process		catalytic activity;nucleotide binding	Pf00106, Pf01370, Pf08659, Pf13561	880433	PA2967	Fatty acid biosynthesis; Biotin metabolism; Fatty acid metabolism; Biosynthesis of unsaturated fatty acids; Metabolic pathways	Pseudomonas aeruginosa (strain ATCC 15692 / DSM 22644 / CIP 104116 / JCM 14847 / LMG 12228 / 1C / PRS 101 / PAO1)
Q9HWZ6	Inorganic pyrophosphatase	ppa	0	51.535	41	6	12	6	175	19.4	5.25	36.77	metabolic process	cytoplasm	catalytic activity;metal ion binding	Pf00719	879025	PA4031	Oxidative phosphorylation	Pseudomonas aeruginosa (strain ATCC 15692 / DSM 22644 / CIP 104116 / JCM 14847 / LMG 12228 / 1C / PRS 101 / PAO1)
Q9HV96	APH domain-containing protein	PA4701	0	51.443	27	11	12	11	520	58.3	6.07	40.86				Pf13671	881512	PA4701		Pseudomonas aeruginosa (strain ATCC 15692 / DSM 22644 / CIP 104116 / JCM 14847 / LMG 12228 / 1C / PRS 101 / PAO1)
Q9I658	Uncharacterized protein	PA0460	0	51.034	42	6	11	6	192	18.7	6.04	38.22				Pf11075	881603	PA0460		Pseudomonas aeruginosa (strain ATCC 15692 / DSM 22644 / CIP 104116 / JCM 14847 / LMG 12228 / 1C / PRS 101 / PAO1)
Q9HT20	ATP synthase subunit beta	atpD	0	50.97	38	11	14	11	458	49.5	5.11	46.96	metabolic process;transport	membrane	catalytic activity;nucleotide binding;transporter activity	Pf00006, Pf00306, Pf02874	878083	PA5554	Oxidative phosphorylation; Metabolic pathways	Pseudomonas aeruginosa (strain ATCC 15692 / DSM 22644 / CIP 104116 / JCM 14847 / LMG 12228 / 1C / PRS 101 / PAO1)
Q9HWW0	Probable epimerase	PA4068	0	50.602	53	10	11	10	309	33.3	5.88	39.9	metabolic process		catalytic activity	Pf01073, Pf01370, Pf02719, Pf04321, Pf05368, Pf07993, Pf13460	878712	PA4068	Galactose metabolism; Metabolic pathways; Amino sugar and nucleotide sugar metabolism	Pseudomonas aeruginosa (strain ATCC 15692 / DSM 22644 / CIP 104116 / JCM 14847 / LMG 12228 / 1C / PRS 101 / PAO1)
Q9HWF0	50S ribosomal protein L6	rplF	0	50.365	48	9	13	9	177	19.1	9.88	39.92	metabolic process	ribosome	RNA binding;structural molecule activity	Pf00347	881796	PA4248	Ribosome	Pseudomonas aeruginosa (strain ATCC 15692 / DSM 22644 / CIP 104116 / JCM 14847 / LMG 12228 / 1C / PRS 101 / PAO1)
Q9I5Q3	Tyrosine--tRNA ligase 2	tyrS2	0	50.307	37	11	12	11	399	44.1	5.82	37.97	metabolic process	cytoplasm;cytosol	catalytic activity;nucleotide binding;RNA binding	Pf00579, Pf01479	880817	PA0668	Aminoacyl-tRNA biosynthesis	Pseudomonas aeruginosa (strain ATCC 15692 / DSM 22644 / CIP 104116 / JCM 14847 / LMG 12228 / 1C / PRS 101 / PAO1)
Q9HZJ2	Fatty acid oxidation complex subunit alpha	fadB	0	50.168	24	13	14	13	715	76.9	5.86	44.59	metabolic process		catalytic activity	Pf00378, Pf00725, Pf02737	878680	PA3014	Biosynthesis of antibiotics; Fatty acid degradation; Lysine degradation; Tryptophan metabolism; Fatty acid metabolism; Biosynthesis of unsaturated fatty acids; Butanoate metabolism; Geraniol degradation; Propanoate metabolism; Microbial metabolism in diverse environments; Caprolactam degradation; Valine, leucine and isoleucine degradation; Carbon metabolism; beta-Alanine metabolism; Limonene and …	Pseudomonas aeruginosa (strain ATCC 15692 / DSM 22644 / CIP 104116 / JCM 14847 / LMG 12228 / 1C / PRS 101 / PAO1)
G3XD13	Beta_elim_lyase domain-containing protein	PA0902	0	49.881	43	11	11	11	334	35.4	6.46	37.11	metabolic process	cytosol	catalytic activity	Pf01212	881903	PA0902	Biosynthesis of antibiotics; Glycine, serine and threonine metabolism; Microbial metabolism in diverse environments; Biosynthesis of amino acids; Metabolic pathways; Biosynthesis of secondary metabolites	Pseudomonas aeruginosa (strain ATCC 15692 / DSM 22644 / CIP 104116 / JCM 14847 / LMG 12228 / 1C / PRS 101 / PAO1)
Q9I2Z1	Macro domain-containing protein	PA1746	0	49.849	45	4	7	4	168	18.2	6.64	31.95				Pf01661	880666	PA1746		Pseudomonas aeruginosa (strain ATCC 15692 / DSM 22644 / CIP 104116 / JCM 14847 / LMG 12228 / 1C / PRS 101 / PAO1)
Q9I690	UPF0312 protein PA0423	PA0423	0	49.714	53	8	10	8	191	20.8	6.55	35.59				Pf04264	877902	PA0423		Pseudomonas aeruginosa (strain ATCC 15692 / DSM 22644 / CIP 104116 / JCM 14847 / LMG 12228 / 1C / PRS 101 / PAO1)
Q9HY81	Thioredoxin peroxidase	PA3529	0	49.696	60	12	17	12	200	21.8	5.6	45.4	cellular homeostasis;metabolic process;regulation of biological process		antioxidant activity;catalytic activity;protein binding	Pf00578, Pf08534, Pf10417, Pf13905	879942	PA3529		Pseudomonas aeruginosa (strain ATCC 15692 / DSM 22644 / CIP 104116 / JCM 14847 / LMG 12228 / 1C / PRS 101 / PAO1)
Q9I1N7	Mannose-1-phosphate guanylyltransferase	pslB	0	49.22	33	11	11	11	488	53.5	6.13	33.45	metabolic process		catalytic activity	Pf00483, Pf01050, Pf07883	880925	PA2232	Fructose and mannose metabolism; Metabolic pathways; Amino sugar and nucleotide sugar metabolism; Biosynthesis of secondary metabolites	Pseudomonas aeruginosa (strain ATCC 15692 / DSM 22644 / CIP 104116 / JCM 14847 / LMG 12228 / 1C / PRS 101 / PAO1)
P00282	Azurin	azu	0	49.133	50	7	11	7	148	16	6.92	38.05	metabolic process;transport		metal ion binding;protein binding	Pf00127	878046	PA4922		Pseudomonas aeruginosa (strain ATCC 15692 / DSM 22644 / CIP 104116 / JCM 14847 / LMG 12228 / 1C / PRS 101 / PAO1)
P43336	Aromatic-amino-acid aminotransferase	phhC	0	48.953	31	10	12	10	399	43.2	6.29	37.87	metabolic process	cytoplasm;cytosol	catalytic activity;protein binding	Pf00155	880839	PA0870	Biosynthesis of antibiotics; Novobiocin biosynthesis; Phenylalanine, tyrosine and tryptophan biosynthesis; Cysteine and methionine metabolism; Biosynthesis of amino acids; Metabolic pathways; Tyrosine metabolism; Biosynthesis of secondary metabolites; Phenylalanine metabolism	Pseudomonas aeruginosa (strain ATCC 15692 / DSM 22644 / CIP 104116 / JCM 14847 / LMG 12228 / 1C / PRS 101 / PAO1)
Q9I5A5	Phosphate acetyltransferase	pta	0	48.931	17	10	11	10	704	75.7	5.36	34.91	metabolic process	cytoplasm	catalytic activity	Pf01515, Pf07085, Pf13500	882123	PA0835	Taurine and hypotaurine metabolism; Pyruvate metabolism; Propanoate metabolism; Microbial metabolism in diverse environments; Carbon metabolism; Metabolic pathways; Methane metabolism	Pseudomonas aeruginosa (strain ATCC 15692 / DSM 22644 / CIP 104116 / JCM 14847 / LMG 12228 / 1C / PRS 101 / PAO1)
Q9HXG8	Uncharacterized protein	PA3836	0	48.867	35	8	10	8	325	34.2	8.13	35.84				Pf04392, Pf13407, Pf13458	879811	PA3836		Pseudomonas aeruginosa (strain ATCC 15692 / DSM 22644 / CIP 104116 / JCM 14847 / LMG 12228 / 1C / PRS 101 / PAO1)
Q9I0K4	Isocitrate lyase	PA2634	0	48.732	31	13	13	13	531	58.9	6.04	39.08	metabolic process;regulation of biological process		catalytic activity;metal ion binding	Pf00463, Pf13714	882341	PA2634	Microbial metabolism in diverse environments; Glyoxylate and dicarboxylate metabolism; Carbon metabolism; Metabolic pathways; Biosynthesis of secondary metabolites	Pseudomonas aeruginosa (strain ATCC 15692 / DSM 22644 / CIP 104116 / JCM 14847 / LMG 12228 / 1C / PRS 101 / PAO1)
Q9I407	Glutaminase-asparaginase	ansB	0	48.667	35	8	10	8	362	38.6	7.21	36.61	metabolic process	cytosol	catalytic activity	Pf00710	882207	PA1337	Arginine biosynthesis; Two-component system; Alanine, aspartate and glutamate metabolism; Metabolic pathways; Biosynthesis of secondary metabolites; D-Glutamine and D-glutamate metabolism	Pseudomonas aeruginosa (strain ATCC 15692 / DSM 22644 / CIP 104116 / JCM 14847 / LMG 12228 / 1C / PRS 101 / PAO1)
Q9I4K8	Probable oxidoreductase	PA1127	0	48.545	38	10	11	10	329	36.5	5.52	32.54	metabolic process		catalytic activity	Pf00248	879965	PA1127		Pseudomonas aeruginosa (strain ATCC 15692 / DSM 22644 / CIP 104116 / JCM 14847 / LMG 12228 / 1C / PRS 101 / PAO1)
Q9HXJ5	Histidine--tRNA ligase	hisS	0	48.494	32	11	12	11	429	47.5	5.39	33.42	metabolic process	cytoplasm	catalytic activity;nucleotide binding	Pf00587, Pf03129, Pf13393	878330	PA3802	Aminoacyl-tRNA biosynthesis	Pseudomonas aeruginosa (strain ATCC 15692 / DSM 22644 / CIP 104116 / JCM 14847 / LMG 12228 / 1C / PRS 101 / PAO1)
Q9I0M4	Outer-membrane lipoprotein carrier protein	lolA	0	48.472	52	9	11	9	208	23.1	6.06	37.34	transport		transporter activity	Pf03548	882320	PA2614		Pseudomonas aeruginosa (strain ATCC 15692 / DSM 22644 / CIP 104116 / JCM 14847 / LMG 12228 / 1C / PRS 101 / PAO1)
Q9HT25	Glutamine--fructose-6-phosphate aminotransferase [isomerizing]	glmS	0	48.209	19	8	11	8	611	66.3	5.99	39.1	metabolic process	cytoplasm;cytosol	catalytic activity	Pf00310, Pf01380, Pf13522, Pf13537	877797	PA5549	Biosynthesis of antibiotics; Alanine, aspartate and glutamate metabolism; Metabolic pathways; Amino sugar and nucleotide sugar metabolism	Pseudomonas aeruginosa (strain ATCC 15692 / DSM 22644 / CIP 104116 / JCM 14847 / LMG 12228 / 1C / PRS 101 / PAO1)
P38098	Carbamoyl-phosphate synthase small chain	carA	0	48.197	32	8	10	8	378	40.8	5.53	33.56	metabolic process;response to stimulus		catalytic activity;nucleotide binding	Pf00117, Pf00988, Pf01965, Pf07722	881751	PA4758	Pyrimidine metabolism; Alanine, aspartate and glutamate metabolism; Metabolic pathways	Pseudomonas aeruginosa (strain ATCC 15692 / DSM 22644 / CIP 104116 / JCM 14847 / LMG 12228 / 1C / PRS 101 / PAO1)
Q9HWD6	50S ribosomal protein L4	rplD	0	47.981	55	9	11	9	200	21.6	9.91	36.33	metabolic process	ribosome	RNA binding;structural molecule activity	Pf00573	881754	PA4262	Ribosome	Pseudomonas aeruginosa (strain ATCC 15692 / DSM 22644 / CIP 104116 / JCM 14847 / LMG 12228 / 1C / PRS 101 / PAO1)
Q9HYV7	Beta-ketodecanoyl-[acyl-carrier-protein] synthase	PA3286	0	47.816	34	9	12	9	350	38.1	6.38	40.14	metabolic process		catalytic activity	Pf08541, Pf08545	882449	PA3286		Pseudomonas aeruginosa (strain ATCC 15692 / DSM 22644 / CIP 104116 / JCM 14847 / LMG 12228 / 1C / PRS 101 / PAO1)
Q9HUD0	50S ribosomal protein L31	rpmE	0	47.687	85	5	8	5	71	7.9	8.62	29.52	metabolic process	ribosome	metal ion binding;RNA binding;structural molecule activity	Pf01197	881149	PA5049	Ribosome	Pseudomonas aeruginosa (strain ATCC 15692 / DSM 22644 / CIP 104116 / JCM 14847 / LMG 12228 / 1C / PRS 101 / PAO1)
Q9HTX3	Probable binding protein component of ABC iron transporter PA5217	PA5217	0	47.511	34	10	13	10	332	36.3	6.43	40.5	response to stimulus;transport		transporter activity	Pf01547, Pf13343, Pf13416, Pf13531	880842	PA5217	ABC transporters	Pseudomonas aeruginosa (strain ATCC 15692 / DSM 22644 / CIP 104116 / JCM 14847 / LMG 12228 / 1C / PRS 101 / PAO1)
Q9HYE7	Probable glutamine amidotransferase	PA3459	0	47.3	26	15	18	15	589	66	5.9	51.79	metabolic process		catalytic activity;nucleotide binding	Pf00310, Pf00733, Pf13522, Pf13537	879711	PA3459	Alanine, aspartate and glutamate metabolism; Metabolic pathways; Biosynthesis of secondary metabolites	Pseudomonas aeruginosa (strain ATCC 15692 / DSM 22644 / CIP 104116 / JCM 14847 / LMG 12228 / 1C / PRS 101 / PAO1)
Q9HVQ3	Ornithine decarboxylase	speC	0	47.159	39	12	13	12	387	43.5	5.07	41.42	metabolic process	cytoplasm	catalytic activity	Pf00278, Pf02784	881118	PA4519	Biosynthesis of antibiotics; Glutathione metabolism; Arginine and proline metabolism; Metabolic pathways; Biosynthesis of secondary metabolites	Pseudomonas aeruginosa (strain ATCC 15692 / DSM 22644 / CIP 104116 / JCM 14847 / LMG 12228 / 1C / PRS 101 / PAO1)
Q9HUE2	Uncharacterized protein	PA5027	0	46.897	45	9	12	9	271	29.8	6.8	34.81	response to stimulus			Pf00582	881229	PA5027		Pseudomonas aeruginosa (strain ATCC 15692 / DSM 22644 / CIP 104116 / JCM 14847 / LMG 12228 / 1C / PRS 101 / PAO1)
Q9HZK2	Uncharacterized protein	PA3003	0	46.764	48	6	9	6	209	22.5	4.92	32.34				Pf10972	880520	PA3003		Pseudomonas aeruginosa (strain ATCC 15692 / DSM 22644 / CIP 104116 / JCM 14847 / LMG 12228 / 1C / PRS 101 / PAO1)
Q9HXR1	Uncharacterized protein	PA3731	0	46.48	46	8	10	8	231	24.9	7.27	37.49		cytosol		Pf04012	880302	PA3731		Pseudomonas aeruginosa (strain ATCC 15692 / DSM 22644 / CIP 104116 / JCM 14847 / LMG 12228 / 1C / PRS 101 / PAO1)
Q9I6E0	Dihydroxy-acid dehydratase	ilvD	0	46.125	28	12	13	12	612	65.1	6.09	40.24	metabolic process		catalytic activity;metal ion binding	Pf00920	879274	PA0353	Biosynthesis of antibiotics; Valine, leucine and isoleucine biosynthesis; Pantothenate and CoA biosynthesis; 2-Oxocarboxylic acid metabolism; Biosynthesis of amino acids; Metabolic pathways; Biosynthesis of secondary metabolites	Pseudomonas aeruginosa (strain ATCC 15692 / DSM 22644 / CIP 104116 / JCM 14847 / LMG 12228 / 1C / PRS 101 / PAO1)
Q51344	Aspartate-semialdehyde dehydrogenase	asd	0	45.706	38	12	13	12	370	40.5	5.78	41.43	metabolic process	cytoplasm	catalytic activity;nucleotide binding;protein binding	Pf01118, Pf02774	882803	PA3117	Biosynthesis of antibiotics; Monobactam biosynthesis; Glycine, serine and threonine metabolism; Cysteine and methionine metabolism; Lysine biosynthesis; Microbial metabolism in diverse environments; 2-Oxocarboxylic acid metabolism; Biosynthesis of amino acids; Metabolic pathways; Biosynthesis of secondary metabolites	Pseudomonas aeruginosa (strain ATCC 15692 / DSM 22644 / CIP 104116 / JCM 14847 / LMG 12228 / 1C / PRS 101 / PAO1)
Q9I078	Uncharacterized protein	PA2765	0	45.692	35	9	10	9	299	32.4	4.84	35.55	metabolic process		antioxidant activity;catalytic activity	Pf04261	882740	PA2765		Pseudomonas aeruginosa (strain ATCC 15692 / DSM 22644 / CIP 104116 / JCM 14847 / LMG 12228 / 1C / PRS 101 / PAO1)
Q9I6V6	Aerotaxis transducer Aer2	aer2	0	45.405	19	8	10	8	679	72.5	5.2	38.47	regulation of biological process;response to stimulus	membrane	metal ion binding;protein binding;signal transducer activity	Pf00015, Pf08448, Pf13188, Pf13426	882219	PA0176	Two-component system; Bacterial chemotaxis	Pseudomonas aeruginosa (strain ATCC 15692 / DSM 22644 / CIP 104116 / JCM 14847 / LMG 12228 / 1C / PRS 101 / PAO1)
Q9HV42	Protein GrpE	grpE	0	45.346	57	7	10	7	186	20.7	4.58	34.88	metabolic process;regulation of biological process	cytoplasm;cytosol	enzyme regulator activity;nucleotide binding;protein binding	Pf01025	881766	PA4762		Pseudomonas aeruginosa (strain ATCC 15692 / DSM 22644 / CIP 104116 / JCM 14847 / LMG 12228 / 1C / PRS 101 / PAO1)
Q9I321	Transcriptional antiactivator ExsD	exsD	0	44.867	36	9	12	9	276	31.3	5.22	32.6	regulation of biological process;response to stimulus		protein binding		880880	PA1714		Pseudomonas aeruginosa (strain ATCC 15692 / DSM 22644 / CIP 104116 / JCM 14847 / LMG 12228 / 1C / PRS 101 / PAO1)
G3XD40	Probable acyl-CoA thiolase	PA3925	0	44.716	33	6	8	6	391	40.5	6.46	35.15	metabolic process		catalytic activity	Pf00108, Pf02803	879047	PA3925	Biosynthesis of antibiotics; Fatty acid degradation; Lysine degradation; Pyruvate metabolism; Tryptophan metabolism; Fatty acid metabolism; Butanoate metabolism; Terpenoid backbone biosynthesis; Synthesis and degradation of ketone bodies; Two-component system; Propanoate metabolism; Microbial metabolism in diverse environments; Valine, leucine and isoleucine degradation; Glyoxylate and dicarboxyl…	Pseudomonas aeruginosa (strain ATCC 15692 / DSM 22644 / CIP 104116 / JCM 14847 / LMG 12228 / 1C / PRS 101 / PAO1)
Q9I589	Chitin-binding protein CbpD	cbpD	0	44.419	45	11	11	11	389	41.9	6.86	36.9	transport	extracellular		Pf03067	877771	PA0852		Pseudomonas aeruginosa (strain ATCC 15692 / DSM 22644 / CIP 104116 / JCM 14847 / LMG 12228 / 1C / PRS 101 / PAO1)
P08280	Protein RecA	recA	0	44.411	38	11	11	11	346	36.9	5.52	36.74	cell communication;metabolic process;response to stimulus	cytoplasm;cytosol	catalytic activity;DNA binding;nucleotide binding	Pf00154	880173	PA3617	Homologous recombination	Pseudomonas aeruginosa (strain ATCC 15692 / DSM 22644 / CIP 104116 / JCM 14847 / LMG 12228 / 1C / PRS 101 / PAO1)
Q9HUP3	NH(3)-dependent NAD(+) synthetase	nadE	0	44.299	43	9	10	9	275	29.7	5.66	32.37	metabolic process	cytoplasm	catalytic activity;metal ion binding;nucleotide binding	Pf02540	882213	PA4920	Nicotinate and nicotinamide metabolism; Metabolic pathways	Pseudomonas aeruginosa (strain ATCC 15692 / DSM 22644 / CIP 104116 / JCM 14847 / LMG 12228 / 1C / PRS 101 / PAO1)
Q9HWF1	50S ribosomal protein L18	rplR	0	44.263	52	7	11	7	116	12.7	10.23	39.05	metabolic process	ribosome	RNA binding;structural molecule activity	Pf00861	881795	PA4247	Ribosome	Pseudomonas aeruginosa (strain ATCC 15692 / DSM 22644 / CIP 104116 / JCM 14847 / LMG 12228 / 1C / PRS 101 / PAO1)
Q9HWF7	30S ribosomal protein S13	rpsM	0	43.821	70	11	13	11	118	13.3	10.93	38.12	metabolic process;response to stimulus	cytosol;ribosome	catalytic activity;DNA binding;metal ion binding;RNA binding;structural molecule activity	Pf00416, Pf06831	881818	PA4241	Ribosome	Pseudomonas aeruginosa (strain ATCC 15692 / DSM 22644 / CIP 104116 / JCM 14847 / LMG 12228 / 1C / PRS 101 / PAO1)
Q9I576	4-hydroxyphenylpyruvate dioxygenase	hpd	0	43.597	35	8	8	8	357	39.9	5.24	32.91	metabolic process		catalytic activity;metal ion binding	Pf00903, Pf13669, Pf14696	882225	PA0865	Ubiquinone and other terpenoid-quinone biosynthesis; Metabolic pathways; Tyrosine metabolism; Phenylalanine metabolism	Pseudomonas aeruginosa (strain ATCC 15692 / DSM 22644 / CIP 104116 / JCM 14847 / LMG 12228 / 1C / PRS 101 / PAO1)
Q59636	Nucleoside diphosphate kinase	ndk	0	43.185	54	7	11	7	143	15.6	5.63	33.5	metabolic process	cytoplasm	catalytic activity;metal ion binding;nucleotide binding	Pf00334	879892	PA3807	Purine metabolism; Biosynthesis of antibiotics; Pyrimidine metabolism; Metabolic pathways; Biosynthesis of secondary metabolites	Pseudomonas aeruginosa (strain ATCC 15692 / DSM 22644 / CIP 104116 / JCM 14847 / LMG 12228 / 1C / PRS 101 / PAO1)
Q9I099	Threonine--tRNA ligase	thrS	0	43.181	22	15	16	15	640	73	6.39	41.74	metabolic process	cytoplasm	catalytic activity;metal ion binding;nucleotide binding;RNA binding	Pf00587, Pf02824, Pf03129, Pf07973	882972	PA2744	Aminoacyl-tRNA biosynthesis	Pseudomonas aeruginosa (strain ATCC 15692 / DSM 22644 / CIP 104116 / JCM 14847 / LMG 12228 / 1C / PRS 101 / PAO1)
Q9HWF4	50S ribosomal protein L15	rplO	0	42.932	62	11	15	11	144	15.2	10.96	39.39	metabolic process	ribosome	RNA binding;structural molecule activity	Pf00828	881805	PA4244	Ribosome	Pseudomonas aeruginosa (strain ATCC 15692 / DSM 22644 / CIP 104116 / JCM 14847 / LMG 12228 / 1C / PRS 101 / PAO1)
Q9HTP2	Probable aldehyde dehydrogenase	PA5312	0	42.433	19	5	6	5	497	53.1	5.58	27.52	metabolic process		catalytic activity	Pf00171	877979	PA5312	Arginine and proline metabolism; Metabolic pathways	Pseudomonas aeruginosa (strain ATCC 15692 / DSM 22644 / CIP 104116 / JCM 14847 / LMG 12228 / 1C / PRS 101 / PAO1)
Q9HW72	Pyruvate kinase	pykA	0	42.286	25	12	12	12	483	52.2	6.68	37.51	metabolic process	cytosol	catalytic activity;metal ion binding	Pf00224, Pf02887	881516	PA4329	Purine metabolism; Biosynthesis of antibiotics; Pyruvate metabolism; Microbial metabolism in diverse environments; Carbon metabolism; Biosynthesis of amino acids; Metabolic pathways; Glycolysis / Gluconeogenesis; Biosynthesis of secondary metabolites	Pseudomonas aeruginosa (strain ATCC 15692 / DSM 22644 / CIP 104116 / JCM 14847 / LMG 12228 / 1C / PRS 101 / PAO1)
Q9I4V0	NADH:quinone reductase	PA1024	0	42.252	29	7	10	7	328	34.8	6.65	32.9	metabolic process		catalytic activity	Pf03060	882956	PA1024	Nitrogen metabolism	Pseudomonas aeruginosa (strain ATCC 15692 / DSM 22644 / CIP 104116 / JCM 14847 / LMG 12228 / 1C / PRS 101 / PAO1)
Q9HZZ0	YkuD domain-containing protein	PA2854	0	42.234	35	9	10	9	323	34.8	5.8	32.03			catalytic activity	Pf03734	879852	PA2854		Pseudomonas aeruginosa (strain ATCC 15692 / DSM 22644 / CIP 104116 / JCM 14847 / LMG 12228 / 1C / PRS 101 / PAO1)
Q9HTK9	Rubredoxin-NAD(+) reductase	alkT	0	42.126	35	10	10	10	384	40.6	5.73	32.2	metabolic process	cytoplasm	catalytic activity;nucleotide binding;protein binding	Pf00070, Pf01266, Pf01593, Pf07992, Pf13454	879643	PA5349	Fatty acid degradation	Pseudomonas aeruginosa (strain ATCC 15692 / DSM 22644 / CIP 104116 / JCM 14847 / LMG 12228 / 1C / PRS 101 / PAO1)
Q9I296	Putative isovaleryl-CoA dehydrogenase	liuA	0	42.058	34	9	9	9	387	42.2	5.77	31.21	metabolic process		catalytic activity;nucleotide binding	Pf00441, Pf02770, Pf02771, Pf08028	879167	PA2015	Valine, leucine and isoleucine degradation; Metabolic pathways	Pseudomonas aeruginosa (strain ATCC 15692 / DSM 22644 / CIP 104116 / JCM 14847 / LMG 12228 / 1C / PRS 101 / PAO1)
Q9I4W0	Phosphoribosylaminoimidazole-succinocarboxamide synthase	purC	0	42.012	51	11	11	11	236	26.8	5.45	35.04	metabolic process		catalytic activity;nucleotide binding	Pf01259	881642	PA1013	Purine metabolism; Biosynthesis of antibiotics; Metabolic pathways; Biosynthesis of secondary metabolites	Pseudomonas aeruginosa (strain ATCC 15692 / DSM 22644 / CIP 104116 / JCM 14847 / LMG 12228 / 1C / PRS 101 / PAO1)
P0DP44	Polyphosphate kinase	ppk	0	41.951	23	12	12	12	690	78.2	8.79	34.03	metabolic process		catalytic activity;metal ion binding;nucleotide binding	Pf02503, Pf13089, Pf13090, Pf13091	879700		RNA degradation; Oxidative phosphorylation	Pseudomonas aeruginosa (strain ATCC 15692 / DSM 22644 / CIP 104116 / JCM 14847 / LMG 12228 / 1C / PRS 101 / PAO1)
Q9I0A3	Phenylalanine--tRNA ligase alpha subunit	pheS	0	41.66	40	12	15	12	338	38	5.92	40.68	metabolic process	cytoplasm	catalytic activity;metal ion binding;nucleotide binding;RNA binding	Pf01409, Pf02912	882970	PA2740	Aminoacyl-tRNA biosynthesis	Pseudomonas aeruginosa (strain ATCC 15692 / DSM 22644 / CIP 104116 / JCM 14847 / LMG 12228 / 1C / PRS 101 / PAO1)
Q9I793	Uncharacterized protein	PA0039	0	41.626	60	7	13	7	75	7.9	8.44	35.41				Pf06649	879200	PA0039		Pseudomonas aeruginosa (strain ATCC 15692 / DSM 22644 / CIP 104116 / JCM 14847 / LMG 12228 / 1C / PRS 101 / PAO1)
Q9HYT6	RNA polymerase-associated protein RapA	rapA	0	41.616	16	12	12	12	950	106.8	5.2	34.43	metabolic process;regulation of biological process		catalytic activity;DNA binding;nucleotide binding	Pf00176, Pf00271, Pf12137	882473	PA3308		Pseudomonas aeruginosa (strain ATCC 15692 / DSM 22644 / CIP 104116 / JCM 14847 / LMG 12228 / 1C / PRS 101 / PAO1)
Q9I2T9	Lon protease	lon	0	41.59	18	13	13	13	798	88.6	6.14	36.41	cellular component movement;metabolic process;response to stimulus;transport	cytoplasm	catalytic activity;DNA binding;nucleotide binding;RNA binding	Pf00004, Pf00708, Pf00910, Pf01695, Pf02190, Pf05362, Pf07728, Pf08298, Pf10498, Pf13191, Pf13541	877926	PA1803		Pseudomonas aeruginosa (strain ATCC 15692 / DSM 22644 / CIP 104116 / JCM 14847 / LMG 12228 / 1C / PRS 101 / PAO1)
Q9I4Q5	Uncharacterized protein	PA1069	0	41.212	15	8	9	8	764	86.1	4.72	30.84			protein binding	Pf12569, Pf14561	877949	PA1069		Pseudomonas aeruginosa (strain ATCC 15692 / DSM 22644 / CIP 104116 / JCM 14847 / LMG 12228 / 1C / PRS 101 / PAO1)
Q9HYD5	NAD-dependent malic enzyme	maeA	0	41.178	30	11	11	11	564	62.4	5.5	33.72	metabolic process	mitochondrion	catalytic activity;metal ion binding;nucleotide binding	Pf00390, Pf03949	879925	PA3471	Pyruvate metabolism; Two-component system; Carbon metabolism	Pseudomonas aeruginosa (strain ATCC 15692 / DSM 22644 / CIP 104116 / JCM 14847 / LMG 12228 / 1C / PRS 101 / PAO1)
Q9HWG9	5-methylphenazine-1-carboxylate 1-monooxygenase	phzS	0	41.059	21	8	11	8	402	43.6	6.05	31.28	metabolic process		catalytic activity;nucleotide binding	Pf01494	881836	PA4217		Pseudomonas aeruginosa (strain ATCC 15692 / DSM 22644 / CIP 104116 / JCM 14847 / LMG 12228 / 1C / PRS 101 / PAO1)
Q9HVL5	Octaprenyl-diphosphate synthase	ispB	0	41.002	32	8	9	8	322	34.8	5	29.1	metabolic process		catalytic activity	Pf00348	880946	PA4569	Terpenoid backbone biosynthesis; Biosynthesis of secondary metabolites	Pseudomonas aeruginosa (strain ATCC 15692 / DSM 22644 / CIP 104116 / JCM 14847 / LMG 12228 / 1C / PRS 101 / PAO1)
Q9I687	Methylenetetrahydrofolate reductase	metF	0	40.926	36	9	10	9	290	32.2	6.55	32.81	metabolic process	cytosol	catalytic activity	Pf02219	877765	PA0430	One carbon pool by folate; Microbial metabolism in diverse environments; Carbon metabolism; Metabolic pathways	Pseudomonas aeruginosa (strain ATCC 15692 / DSM 22644 / CIP 104116 / JCM 14847 / LMG 12228 / 1C / PRS 101 / PAO1)
Q9HWX4	3,4-dihydroxy-2-butanone 4-phosphate synthase	ribB	0	40.908	46	10	10	10	365	39.4	5.39	34.47	metabolic process	cytosol	catalytic activity;metal ion binding	Pf00925, Pf00926	878914	PA4054	Riboflavin metabolism; Metabolic pathways; Biosynthesis of secondary metabolites	Pseudomonas aeruginosa (strain ATCC 15692 / DSM 22644 / CIP 104116 / JCM 14847 / LMG 12228 / 1C / PRS 101 / PAO1)
O68282	Glucose-6-phosphate 1-dehydrogenase	zwf	0	40.621	23	9	11	8	489	55.6	5.88	30.06	metabolic process		catalytic activity;nucleotide binding	Pf00479, Pf01408, Pf02781	882681	PA3183	Biosynthesis of antibiotics; Pentose phosphate pathway; Glutathione metabolism; Microbial metabolism in diverse environments; Carbon metabolism; Metabolic pathways; Biosynthesis of secondary metabolites	Pseudomonas aeruginosa (strain ATCC 15692 / DSM 22644 / CIP 104116 / JCM 14847 / LMG 12228 / 1C / PRS 101 / PAO1)
Q9HWD9	30S ribosomal protein S19	rpsS	0	40.524	49	7	12	7	91	10.4	10.62	37.01	cell organization and biogenesis;metabolic process	ribosome	RNA binding;structural molecule activity	Pf00203	881748	PA4259	Ribosome	Pseudomonas aeruginosa (strain ATCC 15692 / DSM 22644 / CIP 104116 / JCM 14847 / LMG 12228 / 1C / PRS 101 / PAO1)
Q9I791	Probable hemagglutinin	PA0041	0	40.508	5	13	14	3	3535	361.4	5.5	36.3	metabolic process		catalytic activity	Pf04830, Pf05860, Pf13332	878601	PA0041		Pseudomonas aeruginosa (strain ATCC 15692 / DSM 22644 / CIP 104116 / JCM 14847 / LMG 12228 / 1C / PRS 101 / PAO1)
Q9HZZ2	Elongation factor P	efp	0	40.477	32	7	11	7	188	21	4.92	35.35	metabolic process	cytoplasm	RNA binding	Pf01132, Pf08207, Pf09285	882605	PA2851		Pseudomonas aeruginosa (strain ATCC 15692 / DSM 22644 / CIP 104116 / JCM 14847 / LMG 12228 / 1C / PRS 101 / PAO1)
Q9I2Q7	Sulfite reductase	cysI	0	40.46	26	13	13	13	552	62.1	6.02	35.21	cell communication;metabolic process;response to stimulus		catalytic activity;metal ion binding	Pf01077, Pf03460	878581	PA1838	Sulfur metabolism; Microbial metabolism in diverse environments; Metabolic pathways	Pseudomonas aeruginosa (strain ATCC 15692 / DSM 22644 / CIP 104116 / JCM 14847 / LMG 12228 / 1C / PRS 101 / PAO1)
Q9HV51	Triosephosphate isomerase	tpiA	0	40.314	36	6	8	6	251	25.6	5.6	31.91	metabolic process	cytoplasm;cytosol	catalytic activity	Pf00121	881712	PA4748	Biosynthesis of antibiotics; Inositol phosphate metabolism; Microbial metabolism in diverse environments; Fructose and mannose metabolism; Carbon metabolism; Biosynthesis of amino acids; Metabolic pathways; Glycolysis / Gluconeogenesis; Biosynthesis of secondary metabolites	Pseudomonas aeruginosa (strain ATCC 15692 / DSM 22644 / CIP 104116 / JCM 14847 / LMG 12228 / 1C / PRS 101 / PAO1)
Q9I656	Uncharacterized protein	PA0462	0	40.22	31	8	12	8	234	26.2	10.02	35.88				Pf05618	881706	PA0462		Pseudomonas aeruginosa (strain ATCC 15692 / DSM 22644 / CIP 104116 / JCM 14847 / LMG 12228 / 1C / PRS 101 / PAO1)
Q9I3L9	Sulfate-binding protein of ABC transporter	cysP	0	40.013	36	10	12	10	332	36.5	8.13	31.63	transport		catalytic activity;transporter activity	Pf01547, Pf12727, Pf13531	881623	PA1493	ABC transporters; Sulfur metabolism	Pseudomonas aeruginosa (strain ATCC 15692 / DSM 22644 / CIP 104116 / JCM 14847 / LMG 12228 / 1C / PRS 101 / PAO1)
Q9HZQ2	Protein CobW	cobW	0	39.816	18	5	7	5	375	41.2	5.24	26.59	metabolic process		nucleotide binding	Pf02492, Pf03205, Pf07683	882832	PA2945		Pseudomonas aeruginosa (strain ATCC 15692 / DSM 22644 / CIP 104116 / JCM 14847 / LMG 12228 / 1C / PRS 101 / PAO1)
Q9HXR8	Probable FMN oxidoreductase	PA3723	0	39.773	37	8	8	8	368	40.3	6.3	30.62	metabolic process		catalytic activity;nucleotide binding	Pf00724, Pf02142	880373	PA3723		Pseudomonas aeruginosa (strain ATCC 15692 / DSM 22644 / CIP 104116 / JCM 14847 / LMG 12228 / 1C / PRS 101 / PAO1)
Q9HXQ2	50S ribosomal protein L19	rplS	0	39.619	63	7	10	7	116	13	10.4	33.94	metabolic process	ribosome	structural molecule activity	Pf01245	880339	PA3742	Ribosome	Pseudomonas aeruginosa (strain ATCC 15692 / DSM 22644 / CIP 104116 / JCM 14847 / LMG 12228 / 1C / PRS 101 / PAO1)
Q9HVS1	Probable binding protein component of ABC transporter	PA4500	0	39.584	23	10	10	8	533	59.6	8.06	25.55	transport		transporter activity	Pf00496	881062	PA4500	ABC transporters; Bacterial chemotaxis	Pseudomonas aeruginosa (strain ATCC 15692 / DSM 22644 / CIP 104116 / JCM 14847 / LMG 12228 / 1C / PRS 101 / PAO1)
Q9I6J2	Putrescine--pyruvate aminotransferase	spuC	0	39.534	25	8	11	8	456	50.4	6.06	36.42	metabolic process		catalytic activity	Pf00202	878357	PA0299	Arginine and proline metabolism; Metabolic pathways	Pseudomonas aeruginosa (strain ATCC 15692 / DSM 22644 / CIP 104116 / JCM 14847 / LMG 12228 / 1C / PRS 101 / PAO1)
E1JGJ8	Peptide chain release factor 2	prfB	0	39.501	31	9	10	9	364	41.1	4.91	31.48	cell organization and biogenesis;metabolic process	cytoplasm	RNA binding	Pf00472, Pf03462	880384	PA3701		Pseudomonas aeruginosa (strain ATCC 15692 / DSM 22644 / CIP 104116 / JCM 14847 / LMG 12228 / 1C / PRS 101 / PAO1)
Q9HXJ8	GTPase Der	der	0	39.462	27	9	9	9	493	55	9.09	27.58	regulation of biological process;response to stimulus		catalytic activity;nucleotide binding	Pf00009, Pf00350, Pf01926, Pf02421, Pf03193, Pf08477, Pf14714	878229	PA3799		Pseudomonas aeruginosa (strain ATCC 15692 / DSM 22644 / CIP 104116 / JCM 14847 / LMG 12228 / 1C / PRS 101 / PAO1)
P38103	4-hydroxy-tetrahydrodipicolinate reductase	dapB	0	39.38	47	8	8	8	268	28.3	6.1	29.7	metabolic process	cytoplasm;cytosol	catalytic activity	Pf01113, Pf05173	881759	PA4759	Biosynthesis of antibiotics; Monobactam biosynthesis; Lysine biosynthesis; Microbial metabolism in diverse environments; Biosynthesis of amino acids; Metabolic pathways; Biosynthesis of secondary metabolites	Pseudomonas aeruginosa (strain ATCC 15692 / DSM 22644 / CIP 104116 / JCM 14847 / LMG 12228 / 1C / PRS 101 / PAO1)
Q9HVW4	Uncharacterized protein	PA4453	0	39.344	48	11	14	11	215	23.7	9.14	32.77				Pf05494	880994	PA4453	ABC transporters	Pseudomonas aeruginosa (strain ATCC 15692 / DSM 22644 / CIP 104116 / JCM 14847 / LMG 12228 / 1C / PRS 101 / PAO1)
O33877	3-hydroxydecanoyl-[acyl-carrier-protein] dehydratase	fabA	0	39.188	49	7	12	7	171	18.7	6.92	37.16	metabolic process	cytoplasm	catalytic activity	Pf07977	881984	PA1610	Fatty acid biosynthesis; Fatty acid metabolism; Metabolic pathways	Pseudomonas aeruginosa (strain ATCC 15692 / DSM 22644 / CIP 104116 / JCM 14847 / LMG 12228 / 1C / PRS 101 / PAO1)
Q9HVF9	Peptidase_M48 domain-containing protein	PA4632	0	39.131	35	6	7	6	273	29.1	7.49	25.61	metabolic process		catalytic activity	Pf01435	881207	PA4632		Pseudomonas aeruginosa (strain ATCC 15692 / DSM 22644 / CIP 104116 / JCM 14847 / LMG 12228 / 1C / PRS 101 / PAO1)
P20574	Anthranilate phosphoribosyltransferase	trpD	0	39.1	20	4	7	4	349	37.4	5.78	27.84	metabolic process		catalytic activity;metal ion binding	Pf00591, Pf02885	880665	PA0650	Biosynthesis of antibiotics; Phenylalanine, tyrosine and tryptophan biosynthesis; Biosynthesis of amino acids; Metabolic pathways; Biosynthesis of secondary metabolites	Pseudomonas aeruginosa (strain ATCC 15692 / DSM 22644 / CIP 104116 / JCM 14847 / LMG 12228 / 1C / PRS 101 / PAO1)
Q9I5A7	OmpA-like domain-containing protein	PA0833	0	39.052	40	6	10	6	237	24.7	8.76	32.8		membrane		Pf00691	878406	PA0833		Pseudomonas aeruginosa (strain ATCC 15692 / DSM 22644 / CIP 104116 / JCM 14847 / LMG 12228 / 1C / PRS 101 / PAO1)
P43501	Protein PilH	pilH	0	38.847	59	6	9	6	121	13.3	5.55	29.55	regulation of biological process;response to stimulus			Pf00072	878198	PA0409	Two-component system	Pseudomonas aeruginosa (strain ATCC 15692 / DSM 22644 / CIP 104116 / JCM 14847 / LMG 12228 / 1C / PRS 101 / PAO1)
P08308	Ornithine carbamoyltransferase, catabolic	arcB	0	38.579	44	12	12	12	336	38.1	6.6	32.43	metabolic process	cytoplasm	catalytic activity	Pf00185, Pf02056, Pf02729	881792	PA5172	Arginine biosynthesis; Biosynthesis of antibiotics; Biosynthesis of amino acids; Metabolic pathways; Biosynthesis of secondary metabolites	Pseudomonas aeruginosa (strain ATCC 15692 / DSM 22644 / CIP 104116 / JCM 14847 / LMG 12228 / 1C / PRS 101 / PAO1)
Q9I440	Probable oligopeptidase	PA1304	0	38.526	23	11	11	11	683	75.8	5.08	26.62	metabolic process		catalytic activity	Pf00326, Pf02897	881476	PA1304		Pseudomonas aeruginosa (strain ATCC 15692 / DSM 22644 / CIP 104116 / JCM 14847 / LMG 12228 / 1C / PRS 101 / PAO1)
Q9HYX7	Recombination-associated protein RdgC	rdgC	0	38.457	32	8	10	8	306	34	5.11	32.98	metabolic process	cytoplasm		Pf04381	882426	PA3263		Pseudomonas aeruginosa (strain ATCC 15692 / DSM 22644 / CIP 104116 / JCM 14847 / LMG 12228 / 1C / PRS 101 / PAO1)
Q9HTD0	Biotin carboxylase	PA5436	0	38.407	25	9	10	9	471	51.8	6.61	28.63			catalytic activity;metal ion binding;nucleotide binding	Pf00289, Pf02222, Pf02785, Pf02786, Pf07478, Pf08443, Pf13535, Pf15632	877877	PA5436	Pyruvate metabolism; Microbial metabolism in diverse environments; Carbon metabolism; Biosynthesis of amino acids; Metabolic pathways; Citrate cycle (TCA cycle)	Pseudomonas aeruginosa (strain ATCC 15692 / DSM 22644 / CIP 104116 / JCM 14847 / LMG 12228 / 1C / PRS 101 / PAO1)
Q9HXK5	2-isopropylmalate synthase	leuA	0	38.238	21	8	10	8	556	61.7	5.39	29.57	metabolic process		catalytic activity	Pf00682, Pf08502	879941		Valine, leucine and isoleucine biosynthesis; Pyruvate metabolism; 2-Oxocarboxylic acid metabolism; Biosynthesis of amino acids; Metabolic pathways; Biosynthesis of secondary metabolites	Pseudomonas aeruginosa (strain ATCC 15692 / DSM 22644 / CIP 104116 / JCM 14847 / LMG 12228 / 1C / PRS 101 / PAO1)
Q9HVU7	Uncharacterized protein	PA4474	0	37.937	26	9	9	9	480	50.2	5.35	27.04	metabolic process	cytosol	catalytic activity	Pf01523	881030	PA4474		Pseudomonas aeruginosa (strain ATCC 15692 / DSM 22644 / CIP 104116 / JCM 14847 / LMG 12228 / 1C / PRS 101 / PAO1)
Q9HT68	Probable TonB-dependent receptor	PA5505	0	37.909	43	8	11	8	260	28	8.16	35.58				Pf03180	878152	PA5505	ABC transporters	Pseudomonas aeruginosa (strain ATCC 15692 / DSM 22644 / CIP 104116 / JCM 14847 / LMG 12228 / 1C / PRS 101 / PAO1)
Q9HVH9	Uncharacterized protein	PA4611	0	37.905	61	6	12	6	84	9.7	6.38	33.3				Pf04325	881114	PA4611		Pseudomonas aeruginosa (strain ATCC 15692 / DSM 22644 / CIP 104116 / JCM 14847 / LMG 12228 / 1C / PRS 101 / PAO1)
Q9I3D1	Dihydrolipoyl dehydrogenase	lpdG	0	37.823	27	10	12	10	478	50.1	6.96	37.71	cellular homeostasis;metabolic process;regulation of biological process;response to stimulus	cytoplasm	catalytic activity;nucleotide binding	Pf00070, Pf00890, Pf01134, Pf01946, Pf02737, Pf02852, Pf03486, Pf07992, Pf12831	882090	PA1587	Biosynthesis of antibiotics; Glycine, serine and threonine metabolism; Pyruvate metabolism; Propanoate metabolism; Microbial metabolism in diverse environments; Valine, leucine and isoleucine degradation; Glyoxylate and dicarboxylate metabolism; Carbon metabolism; Metabolic pathways; Glycolysis / Gluconeogenesis; Citrate cycle (TCA cycle); Biosynthesis of secondary metabolites	Pseudomonas aeruginosa (strain ATCC 15692 / DSM 22644 / CIP 104116 / JCM 14847 / LMG 12228 / 1C / PRS 101 / PAO1)
Q9HWD4	30S ribosomal protein S10	rpsJ	0	37.785	56	8	13	8	103	11.8	9.77	35.98	metabolic process	ribosome	RNA binding;structural molecule activity	Pf00338	881717; 32808477	PA4264	Ribosome	Pseudomonas aeruginosa (strain ATCC 15692 / DSM 22644 / CIP 104116 / JCM 14847 / LMG 12228 / 1C / PRS 101 / PAO1)
G3XD20	Periplasmic serine endoprotease DegP-like	mucD	0	37.759	22	9	11	9	474	50.3	7.58	29.51	metabolic process;regulation of biological process;response to stimulus		catalytic activity;protein binding	Pf00089, Pf00595, Pf10459, Pf12812, Pf13180, Pf13365	879207	PA0766	Two-component system; Cationic antimicrobial peptide (CAMP) resistance	Pseudomonas aeruginosa (strain ATCC 15692 / DSM 22644 / CIP 104116 / JCM 14847 / LMG 12228 / 1C / PRS 101 / PAO1)
Q9I6H4	FAD-binding PCMH-type domain-containing protein	PA0317	0	37.74	27	9	10	9	464	51.3	5.25	29.79	metabolic process		catalytic activity;nucleotide binding	Pf01565, Pf02913	878323	PA0317		Pseudomonas aeruginosa (strain ATCC 15692 / DSM 22644 / CIP 104116 / JCM 14847 / LMG 12228 / 1C / PRS 101 / PAO1)
Q9I1R3	Probable binding protein component of ABC transporter	PA2204	0	37.704	60	12	12	12	268	29.3	9.07	36.76	regulation of biological process;response to stimulus	membrane	receptor activity;signal transducer activity;transporter activity	Pf00497	877884	PA2204		Pseudomonas aeruginosa (strain ATCC 15692 / DSM 22644 / CIP 104116 / JCM 14847 / LMG 12228 / 1C / PRS 101 / PAO1)
Q9HXZ2	Acetyl-coenzyme A carboxylase carboxyl transferase subunit alpha	accA	0	37.556	33	8	9	8	316	34.9	5.48	28.83	metabolic process	cytoplasm	catalytic activity;nucleotide binding	Pf00005, Pf13304, Pf13401	880489	PA3639	Biosynthesis of antibiotics; Fatty acid biosynthesis; Pyruvate metabolism; Fatty acid metabolism; Propanoate metabolism; Microbial metabolism in diverse environments; Carbon metabolism; Metabolic pathways; Biosynthesis of secondary metabolites	Pseudomonas aeruginosa (strain ATCC 15692 / DSM 22644 / CIP 104116 / JCM 14847 / LMG 12228 / 1C / PRS 101 / PAO1)
Q9HTY8	S1 motif domain-containing protein	PA5201	0	37.513	17	11	11	11	779	84.9	6.38	32.85	metabolic process;transport			Pf00575, Pf03934, Pf09371, Pf12836, Pf14635, Pf14639	878507	PA5201		Pseudomonas aeruginosa (strain ATCC 15692 / DSM 22644 / CIP 104116 / JCM 14847 / LMG 12228 / 1C / PRS 101 / PAO1)
Q9I5V8	30S ribosomal protein S21	rpsU	0	37.422	46	7	12	7	71	8.5	10.77	32.99	metabolic process	ribosome	structural molecule activity	Pf01165	880307; 29897023; 32562879	PA0579	Ribosome	Pseudomonas aeruginosa (strain ATCC 15692 / DSM 22644 / CIP 104116 / JCM 14847 / LMG 12228 / 1C / PRS 101 / PAO1)
Q9I5A0	Probable oxidoreductase	PA0840	0	37.391	32	10	12	10	370	40.3	5.74	34.65	metabolic process	cytosol	catalytic activity;nucleotide binding	Pf00724	881988	PA0840		Pseudomonas aeruginosa (strain ATCC 15692 / DSM 22644 / CIP 104116 / JCM 14847 / LMG 12228 / 1C / PRS 101 / PAO1)
Q9HYR9	ATP-dependent Clp protease proteolytic subunit 2	clpP2	0	37.055	50	9	9	9	201	22.1	5.67	29.73	metabolic process	cytoplasm	catalytic activity	Pf00574	882491	PA3326		Pseudomonas aeruginosa (strain ATCC 15692 / DSM 22644 / CIP 104116 / JCM 14847 / LMG 12228 / 1C / PRS 101 / PAO1)
Q9I6G1	Ribose-5-phosphate isomerase A	rpiA	0	37.039	33	6	6	6	223	23.7	5.6	25.18	metabolic process	cytosol	catalytic activity	Pf06026	882171	PA0330	Biosynthesis of antibiotics; Pentose phosphate pathway; Microbial metabolism in diverse environments; Carbon metabolism; Biosynthesis of amino acids; Metabolic pathways; Biosynthesis of secondary metabolites	Pseudomonas aeruginosa (strain ATCC 15692 / DSM 22644 / CIP 104116 / JCM 14847 / LMG 12228 / 1C / PRS 101 / PAO1)
Q9I1H5	Chitinase	chiC	0	36.998	7	2	5	2	483	53	5.43	25.06	metabolic process	extracellular	catalytic activity;protein binding	Pf00041, Pf00704, Pf02839	878587	PA2300		Pseudomonas aeruginosa (strain ATCC 15692 / DSM 22644 / CIP 104116 / JCM 14847 / LMG 12228 / 1C / PRS 101 / PAO1)
Q9HVL2	Peptidyl-prolyl cis-trans isomerase	fklB	0	36.962	41	7	9	7	205	21.8	4.86	29.18	metabolic process		catalytic activity	Pf00254, Pf01346	880956	PA4572		Pseudomonas aeruginosa (strain ATCC 15692 / DSM 22644 / CIP 104116 / JCM 14847 / LMG 12228 / 1C / PRS 101 / PAO1)
Q9I1S0	PKS_ER domain-containing protein	PA2197	0	36.953	33	7	10	7	345	37.1	6.35	31.05	metabolic process		catalytic activity	Pf00107	879292	PA2197		Pseudomonas aeruginosa (strain ATCC 15692 / DSM 22644 / CIP 104116 / JCM 14847 / LMG 12228 / 1C / PRS 101 / PAO1)
Q9I4G3	Periplasmic nitrate reductase	napA	0	36.917	16	12	13	12	829	92.9	8.41	31.74	metabolic process;transport		catalytic activity;metal ion binding	Pf00384, Pf01568, Pf04879	878409	PA1174	Nitrogen metabolism; Microbial metabolism in diverse environments	Pseudomonas aeruginosa (strain ATCC 15692 / DSM 22644 / CIP 104116 / JCM 14847 / LMG 12228 / 1C / PRS 101 / PAO1)
Q9I6J0	Spermidine-binding periplasmic protein SpuE	spuE	0	36.914	40	10	10	10	365	40	5.77	33.37	transport		transporter activity	Pf01547, Pf13343, Pf13416	877626	PA0301	ABC transporters	Pseudomonas aeruginosa (strain ATCC 15692 / DSM 22644 / CIP 104116 / JCM 14847 / LMG 12228 / 1C / PRS 101 / PAO1)
Q9I5E3	Citrate synthase	prpC	0	36.803	24	6	8	6	375	41.7	6.47	29.33	metabolic process	cytoplasm	catalytic activity	Pf00285	880674	PA0795	Propanoate metabolism	Pseudomonas aeruginosa (strain ATCC 15692 / DSM 22644 / CIP 104116 / JCM 14847 / LMG 12228 / 1C / PRS 101 / PAO1)
Q9I406	Glutathione hydrolase proenzyme	ggt	0	36.584	18	9	11	9	557	59.8	6.29	29.58	metabolic process		catalytic activity	Pf01019	882262	PA1338	Taurine and hypotaurine metabolism; Glutathione metabolism; Cyanoamino acid metabolism; Metabolic pathways	Pseudomonas aeruginosa (strain ATCC 15692 / DSM 22644 / CIP 104116 / JCM 14847 / LMG 12228 / 1C / PRS 101 / PAO1)
P43898	Oxygen-dependent coproporphyrinogen-III oxidase	hemF	0	36.571	38	11	12	11	305	34.8	5.92	34.79	metabolic process	cytoplasm	catalytic activity;metal ion binding;protein binding	Pf01218	880901	PA0024	Porphyrin and chlorophyll metabolism; Metabolic pathways; Biosynthesis of secondary metabolites	Pseudomonas aeruginosa (strain ATCC 15692 / DSM 22644 / CIP 104116 / JCM 14847 / LMG 12228 / 1C / PRS 101 / PAO1)
Q9I0H1	Uncharacterized protein	PA2667	0	36.388	43	5	8	5	117	13.4	9.45	29.38	regulation of biological process		DNA binding		882376	PA2667		Pseudomonas aeruginosa (strain ATCC 15692 / DSM 22644 / CIP 104116 / JCM 14847 / LMG 12228 / 1C / PRS 101 / PAO1)
Q9I179	Probable non-ribosomal peptide synthetase	PA2402	0	36.084	4	10	10	7	5149	568.8	5.4	28.28	metabolic process		catalytic activity	Pf00501, Pf00550, Pf00668, Pf13193, Pf13745	878257	PA2402		Pseudomonas aeruginosa (strain ATCC 15692 / DSM 22644 / CIP 104116 / JCM 14847 / LMG 12228 / 1C / PRS 101 / PAO1)
Q9HVA8	Ferric iron-binding periplasmic protein HitA	hitA	0	35.887	30	7	7	7	335	36.1	5.74	27.46	transport		metal ion binding;transporter activity	Pf01547, Pf13343, Pf13416, Pf13531	881454	PA4687	ABC transporters	Pseudomonas aeruginosa (strain ATCC 15692 / DSM 22644 / CIP 104116 / JCM 14847 / LMG 12228 / 1C / PRS 101 / PAO1)
Q9HVM4	Isoleucine--tRNA ligase	ileS	0	35.709	12	9	11	9	943	105.4	6.15	31.06	metabolic process;regulation of biological process	cytoplasm	catalytic activity;metal ion binding;nucleotide binding;RNA binding	Pf00133, Pf06827, Pf08264, Pf09334, Pf13603	878194	PA4560	Aminoacyl-tRNA biosynthesis	Pseudomonas aeruginosa (strain ATCC 15692 / DSM 22644 / CIP 104116 / JCM 14847 / LMG 12228 / 1C / PRS 101 / PAO1)
Q9HYE6	Probable acetyltransferase	PA3460	0	35.704	15	7	9	7	585	64.9	6.29	28.42	metabolic process		catalytic activity;metal ion binding;nucleotide binding	Pf00583, Pf08443, Pf13508, Pf13535, Pf13673, Pf15632	877868	PA3460		Pseudomonas aeruginosa (strain ATCC 15692 / DSM 22644 / CIP 104116 / JCM 14847 / LMG 12228 / 1C / PRS 101 / PAO1)
Q9HTF1	Low specificity L-threonine aldolase	ltaE	0	35.703	29	9	12	9	346	38.2	5.35	30.02	metabolic process		catalytic activity	Pf01212	880064	PA5413	Biosynthesis of antibiotics; Glycine, serine and threonine metabolism; Microbial metabolism in diverse environments; Biosynthesis of amino acids; Metabolic pathways; Biosynthesis of secondary metabolites	Pseudomonas aeruginosa (strain ATCC 15692 / DSM 22644 / CIP 104116 / JCM 14847 / LMG 12228 / 1C / PRS 101 / PAO1)
Q9HTP9	Uncharacterized protein	PA5305	0	35.658	55	3	5	3	114	11.5	9.58	24.57				Pf07027	879653	PA5305		Pseudomonas aeruginosa (strain ATCC 15692 / DSM 22644 / CIP 104116 / JCM 14847 / LMG 12228 / 1C / PRS 101 / PAO1)
Q9XCL6	Glutamate--tRNA ligase	gltX	0	35.612	22	10	10	10	494	56.7	6.7	28.19	metabolic process	cytoplasm	catalytic activity;metal ion binding;nucleotide binding;RNA binding	Pf00749	882647	PA3134	Porphyrin and chlorophyll metabolism; Metabolic pathways; Aminoacyl-tRNA biosynthesis; Biosynthesis of secondary metabolites	Pseudomonas aeruginosa (strain ATCC 15692 / DSM 22644 / CIP 104116 / JCM 14847 / LMG 12228 / 1C / PRS 101 / PAO1)
Q9I0L2	tRNA-specific 2-thiouridylase MnmA	mnmA	0	35.56	28	8	8	8	375	41.9	6.06	23.35	metabolic process	cytoplasm	catalytic activity;nucleotide binding;RNA binding	Pf01171, Pf03054	882332	PA2626	Sulfur relay system	Pseudomonas aeruginosa (strain ATCC 15692 / DSM 22644 / CIP 104116 / JCM 14847 / LMG 12228 / 1C / PRS 101 / PAO1)
Q9I0L8	ATP-binding protease component ClpA	clpA	0	35.548	13	9	9	9	758	84	6.02	27.98	metabolic process;response to stimulus		catalytic activity;nucleotide binding	Pf00004, Pf02861, Pf05496, Pf06309, Pf07724, Pf07728, Pf10431, Pf12774, Pf13177, Pf13191, Pf13207, Pf13238, Pf13401	882326	PA2620		Pseudomonas aeruginosa (strain ATCC 15692 / DSM 22644 / CIP 104116 / JCM 14847 / LMG 12228 / 1C / PRS 101 / PAO1)
P05384	DNA-binding protein HU-beta	hupB	0	35.452	60	4	9	4	90	9.1	9.99	35.96	cell organization and biogenesis;metabolic process;regulation of biological process	cytosol	DNA binding	Pf00216, Pf14908	878308; 29894466; 32564604	PA1804		Pseudomonas aeruginosa (strain ATCC 15692 / DSM 22644 / CIP 104116 / JCM 14847 / LMG 12228 / 1C / PRS 101 / PAO1)
O50174	N-succinylglutamate 5-semialdehyde dehydrogenase	astD	0	35.365	20	8	10	8	487	51.3	6.25	32.18	metabolic process		catalytic activity	Pf00171	883040		Arginine and proline metabolism; Metabolic pathways	Pseudomonas aeruginosa (strain ATCC 15692 / DSM 22644 / CIP 104116 / JCM 14847 / LMG 12228 / 1C / PRS 101 / PAO1)
Q9HWC5	50S ribosomal protein L11	rplK	0	35.172	52	7	9	7	143	14.9	9.74	28.43	cell organization and biogenesis;metabolic process	ribosome	RNA binding;structural molecule activity	Pf00298, Pf03946	881705	PA4274	Ribosome	Pseudomonas aeruginosa (strain ATCC 15692 / DSM 22644 / CIP 104116 / JCM 14847 / LMG 12228 / 1C / PRS 101 / PAO1)
Q9I5A3	Peptidyl-prolyl cis-trans isomerase	slyD	0	35.083	29	3	6	3	161	17	4.61	22.84	metabolic process		catalytic activity	Pf00254	880885	PA0837		Pseudomonas aeruginosa (strain ATCC 15692 / DSM 22644 / CIP 104116 / JCM 14847 / LMG 12228 / 1C / PRS 101 / PAO1)
G3XD17	Thiol:disulfide interchange protein	dsbC	0	35.043	28	5	9	5	242	26.1	8.59	27.36	cellular homeostasis;regulation of biological process			Pf10411, Pf13098, Pf13462	880330	PA3737		Pseudomonas aeruginosa (strain ATCC 15692 / DSM 22644 / CIP 104116 / JCM 14847 / LMG 12228 / 1C / PRS 101 / PAO1)
Q9HW04	Arginine biosynthesis bifunctional protein ArgJ	argJ	0	34.931	23	6	8	6	405	41.7	5.57	27.91	metabolic process	cytoplasm	catalytic activity	Pf01960	881305	PA4402	Arginine biosynthesis; Biosynthesis of antibiotics; 2-Oxocarboxylic acid metabolism; Biosynthesis of amino acids; Metabolic pathways; Biosynthesis of secondary metabolites	Pseudomonas aeruginosa (strain ATCC 15692 / DSM 22644 / CIP 104116 / JCM 14847 / LMG 12228 / 1C / PRS 101 / PAO1)
Q9I383	Selenide, water dikinase	selD	0	34.834	28	8	9	8	344	36.3	5.03	25.39	metabolic process		catalytic activity;metal ion binding;nucleotide binding	Pf00586, Pf02769	877775	PA1642	Selenocompound metabolism; Metabolic pathways	Pseudomonas aeruginosa (strain ATCC 15692 / DSM 22644 / CIP 104116 / JCM 14847 / LMG 12228 / 1C / PRS 101 / PAO1)
Q9I368	Uncharacterized protein	PA1657	0	34.812	60	8	9	8	168	18.2	4.91	29.53	transport			Pf05591	879559	PA1657		Pseudomonas aeruginosa (strain ATCC 15692 / DSM 22644 / CIP 104116 / JCM 14847 / LMG 12228 / 1C / PRS 101 / PAO1)
Q9HWC7	50S ribosomal protein L10	rplJ	0	34.654	46	8	10	8	166	17.6	8.9	30.31	metabolic process	ribosome	RNA binding;structural molecule activity	Pf00466	881702	PA4272	Ribosome	Pseudomonas aeruginosa (strain ATCC 15692 / DSM 22644 / CIP 104116 / JCM 14847 / LMG 12228 / 1C / PRS 101 / PAO1)
P42806	Peptide chain release factor 1	prfA	0	34.445	28	8	9	8	360	40	5.2	29.17	cell organization and biogenesis;metabolic process	cytoplasm	RNA binding	Pf00472, Pf03462	881360	PA4665		Pseudomonas aeruginosa (strain ATCC 15692 / DSM 22644 / CIP 104116 / JCM 14847 / LMG 12228 / 1C / PRS 101 / PAO1)
Q9HVU9	PmbA protein	pmbA	0	34.117	22	8	9	8	449	47.9	5.71	28.74	metabolic process		catalytic activity	Pf01523	881037	PA4472		Pseudomonas aeruginosa (strain ATCC 15692 / DSM 22644 / CIP 104116 / JCM 14847 / LMG 12228 / 1C / PRS 101 / PAO1)
Q9HT89	Uncharacterized protein PA5481	PA5481	0	34.001	46	7	8	7	155	17.4	5.59	25.98	regulation of biological process			Pf08816	878530	PA5481		Pseudomonas aeruginosa (strain ATCC 15692 / DSM 22644 / CIP 104116 / JCM 14847 / LMG 12228 / 1C / PRS 101 / PAO1)
P55218	O-succinylhomoserine sulfhydrylase	metZ	0	33.976	21	8	9	8	403	43.2	6.3	28.16	metabolic process		catalytic activity	Pf00155, Pf00266, Pf01041, Pf01053, Pf01212, Pf02347	880476	PA3107	Sulfur metabolism; Cysteine and methionine metabolism; Metabolic pathways	Pseudomonas aeruginosa (strain ATCC 15692 / DSM 22644 / CIP 104116 / JCM 14847 / LMG 12228 / 1C / PRS 101 / PAO1)
P55222	cAMP-activated global transcriptional regulator Vfr	vfr	0	33.899	32	7	8	7	214	24.2	8.09	27.92	metabolic process;regulation of biological process		DNA binding;nucleotide binding	Pf00027, Pf00325, Pf13545	880744	PA0652	Two-component system; Quorum sensing	Pseudomonas aeruginosa (strain ATCC 15692 / DSM 22644 / CIP 104116 / JCM 14847 / LMG 12228 / 1C / PRS 101 / PAO1)
Q9HWE9	30S ribosomal protein S8	rpsH	0	33.518	52	6	12	6	130	14.2	9.57	32.06	metabolic process	ribosome	RNA binding;structural molecule activity	Pf00410	881738	PA4249	Ribosome	Pseudomonas aeruginosa (strain ATCC 15692 / DSM 22644 / CIP 104116 / JCM 14847 / LMG 12228 / 1C / PRS 101 / PAO1)
Q9HWC4	Transcription termination/antitermination protein NusG	nusG	0	33.488	43	6	9	6	177	20.1	6	30.75	metabolic process;regulation of biological process	cytosol		Pf00467, Pf02357	881693	PA4275		Pseudomonas aeruginosa (strain ATCC 15692 / DSM 22644 / CIP 104116 / JCM 14847 / LMG 12228 / 1C / PRS 101 / PAO1)
Q9HZJ5	DNA topoisomerase 1	topA	0	33.38	14	10	11	10	868	97.2	8.48	26.33	metabolic process	chromosome	catalytic activity;DNA binding;metal ion binding	Pf01131, Pf01396, Pf01751, Pf08272	880353	PA3011		Pseudomonas aeruginosa (strain ATCC 15692 / DSM 22644 / CIP 104116 / JCM 14847 / LMG 12228 / 1C / PRS 101 / PAO1)
P50587	Orotate phosphoribosyltransferase	pyrE	0	33.313	38	8	9	8	213	23.3	5.47	28.69	metabolic process		catalytic activity	Pf00156	878227	PA5331	Pyrimidine metabolism; Metabolic pathways	Pseudomonas aeruginosa (strain ATCC 15692 / DSM 22644 / CIP 104116 / JCM 14847 / LMG 12228 / 1C / PRS 101 / PAO1)
Q9I157	PvdL	pvdL	0	33.274	3	10	10	9	4342	480	5.45	25.69	metabolic process		catalytic activity	Pf00501, Pf00550, Pf00668, Pf13193, Pf13745	882838	PA2424		Pseudomonas aeruginosa (strain ATCC 15692 / DSM 22644 / CIP 104116 / JCM 14847 / LMG 12228 / 1C / PRS 101 / PAO1)
Q9I3D8	Uncharacterized protein PA1579	PA1579	0	33.221	41	9	11	9	202	22.1	7.94	31.46				Pf01852	880926	PA1579		Pseudomonas aeruginosa (strain ATCC 15692 / DSM 22644 / CIP 104116 / JCM 14847 / LMG 12228 / 1C / PRS 101 / PAO1)
Q9HV73	Two-component response regulator CbrB	cbrB	0	33.169	22	8	10	7	478	52.3	5.76	30.46	metabolic process;regulation of biological process;response to stimulus		catalytic activity;DNA binding;nucleotide binding;protein binding	Pf00004, Pf00072, Pf00158, Pf07728, Pf14532	881609	PA4726		Pseudomonas aeruginosa (strain ATCC 15692 / DSM 22644 / CIP 104116 / JCM 14847 / LMG 12228 / 1C / PRS 101 / PAO1)
P80358	Arginine N-succinyltransferase subunit beta	aruG	0	33.051	35	7	7	7	340	37.2	6.55	25	metabolic process		catalytic activity	Pf04958	883082	PA0897	Arginine and proline metabolism; Metabolic pathways	Pseudomonas aeruginosa (strain ATCC 15692 / DSM 22644 / CIP 104116 / JCM 14847 / LMG 12228 / 1C / PRS 101 / PAO1)
Q9HXW5	Uncharacterized protein	PA3675	0	33.008	41	8	10	8	226	23.6	8.88	32.36				Pf13852	879774	PA3675		Pseudomonas aeruginosa (strain ATCC 15692 / DSM 22644 / CIP 104116 / JCM 14847 / LMG 12228 / 1C / PRS 101 / PAO1)
Q9HZI5	LprI domain-containing protein	PA3021	0	32.983	48	7	8	7	128	14.2	7.64	27.11				Pf07007	878769	PA3021		Pseudomonas aeruginosa (strain ATCC 15692 / DSM 22644 / CIP 104116 / JCM 14847 / LMG 12228 / 1C / PRS 101 / PAO1)
Q9I558	Acetyl-coenzyme A synthetase 1	acsA1	0	32.911	20	9	9	8	651	71.7	6.35	25.36	metabolic process		catalytic activity;metal ion binding;nucleotide binding	Pf00501, Pf13193	879732	PA0887	Biosynthesis of antibiotics; Pyruvate metabolism; Propanoate metabolism; Microbial metabolism in diverse environments; Carbon metabolism; Metabolic pathways; Glycolysis / Gluconeogenesis; Biosynthesis of secondary metabolites; Methane metabolism	Pseudomonas aeruginosa (strain ATCC 15692 / DSM 22644 / CIP 104116 / JCM 14847 / LMG 12228 / 1C / PRS 101 / PAO1)
Q9HV50	Phosphoglucosamine mutase	glmM	0	32.85	25	10	11	10	445	47.8	6.05	30.86	metabolic process		catalytic activity;metal ion binding	Pf00408, Pf02878, Pf02879, Pf02880	881713	PA4749	Biosynthesis of antibiotics; Metabolic pathways; Amino sugar and nucleotide sugar metabolism	Pseudomonas aeruginosa (strain ATCC 15692 / DSM 22644 / CIP 104116 / JCM 14847 / LMG 12228 / 1C / PRS 101 / PAO1)
Q9HUC3	Polyhydroxyalkanoate synthesis protein PhaF	phaF	0	32.846	22	8	10	8	309	30.6	10.3	26.43				Pf05597	881187	PA5060		Pseudomonas aeruginosa (strain ATCC 15692 / DSM 22644 / CIP 104116 / JCM 14847 / LMG 12228 / 1C / PRS 101 / PAO1)
Q9HV60	BON domain-containing protein	PA4739	0	32.843	56	10	13	10	114	11.8	8.97	36.1				Pf04972	881670	PA4739		Pseudomonas aeruginosa (strain ATCC 15692 / DSM 22644 / CIP 104116 / JCM 14847 / LMG 12228 / 1C / PRS 101 / PAO1)
Q9I6C1	Signal recognition particle receptor FtsY	ftsY	0	32.782	20	6	7	6	455	48.4	4.89	25.31	cell organization and biogenesis;transport	cytoplasm;membrane	catalytic activity;nucleotide binding	Pf00448, Pf02881	883018	PA0373	Protein export; Quorum sensing; Bacterial secretion system	Pseudomonas aeruginosa (strain ATCC 15692 / DSM 22644 / CIP 104116 / JCM 14847 / LMG 12228 / 1C / PRS 101 / PAO1)
Q9I0H9	PepSY domain-containing protein	PA2659	0	32.708	54	5	8	5	102	11.2	4.97	21.73				Pf03413, Pf13670	882368	PA2659		Pseudomonas aeruginosa (strain ATCC 15692 / DSM 22644 / CIP 104116 / JCM 14847 / LMG 12228 / 1C / PRS 101 / PAO1)
Q9I4V2	Probable acyl-CoA dehydrogenase	PA1022	0	32.556	30	8	8	8	381	43.3	5.53	27.3	metabolic process		catalytic activity;nucleotide binding	Pf00441, Pf02770, Pf02771	880602	PA1022		Pseudomonas aeruginosa (strain ATCC 15692 / DSM 22644 / CIP 104116 / JCM 14847 / LMG 12228 / 1C / PRS 101 / PAO1)
Q9HTM5	Uncharacterized protein	PA5330	0	32.488	33	6	7	6	205	22.4	9.04	24.5					878226	PA5330		Pseudomonas aeruginosa (strain ATCC 15692 / DSM 22644 / CIP 104116 / JCM 14847 / LMG 12228 / 1C / PRS 101 / PAO1)
P30720	10 kDa chaperonin	groS	0	32.45	57	6	10	6	97	10.3	5.24	28.25	metabolic process;response to stimulus	cytoplasm	metal ion binding;nucleotide binding;protein binding	Pf00166	881349	PA4386		Pseudomonas aeruginosa (strain ATCC 15692 / DSM 22644 / CIP 104116 / JCM 14847 / LMG 12228 / 1C / PRS 101 / PAO1)
Q9HVA2	Ketol-acid reductoisomerase (NADP(+))	ilvC	0	32.353	23	6	8	6	338	36.4	5.85	27.56	metabolic process		catalytic activity;metal ion binding;nucleotide binding	Pf01450, Pf07991	881483	PA4694	Biosynthesis of antibiotics; Valine, leucine and isoleucine biosynthesis; Pantothenate and CoA biosynthesis; 2-Oxocarboxylic acid metabolism; Biosynthesis of amino acids; Metabolic pathways; Biosynthesis of secondary metabolites	Pseudomonas aeruginosa (strain ATCC 15692 / DSM 22644 / CIP 104116 / JCM 14847 / LMG 12228 / 1C / PRS 101 / PAO1)
Q9I748	Type VI secretion system sheath protein TssC1	tssC1	0	32.342	21	6	7	6	498	55.7	5.31	23.17				Pf05943	879464	PA0084		Pseudomonas aeruginosa (strain ATCC 15692 / DSM 22644 / CIP 104116 / JCM 14847 / LMG 12228 / 1C / PRS 101 / PAO1)
Q9HZ32	Putative NAD(P)H nitroreductase	PA3208	0	32.173	33	5	7	5	186	19.9	6.52	22.03	metabolic process		catalytic activity	Pf00881	882538	PA3208		Pseudomonas aeruginosa (strain ATCC 15692 / DSM 22644 / CIP 104116 / JCM 14847 / LMG 12228 / 1C / PRS 101 / PAO1)
Q9I4T1	Uncharacterized protein	PA1043	0	32.165	30	6	6	6	269	27.3	7.97	21.38					881514	PA1043		Pseudomonas aeruginosa (strain ATCC 15692 / DSM 22644 / CIP 104116 / JCM 14847 / LMG 12228 / 1C / PRS 101 / PAO1)
Q9I452	Probable 3-mercaptopyruvate sulfurtransferase	sseA	0	32.069	31	6	6	6	284	30.6	5.62	24.05		cytoplasm	catalytic activity	Pf00581	881495	PA1292	Sulfur metabolism; Cysteine and methionine metabolism; Microbial metabolism in diverse environments; Metabolic pathways; Sulfur relay system	Pseudomonas aeruginosa (strain ATCC 15692 / DSM 22644 / CIP 104116 / JCM 14847 / LMG 12228 / 1C / PRS 101 / PAO1)
O82852	Uridylate kinase	pyrH	0	32.026	19	4	6	4	245	26.3	5.71	23.51	metabolic process	cytoplasm	catalytic activity;nucleotide binding	Pf00696	880536	PA3654	Pyrimidine metabolism; Metabolic pathways	Pseudomonas aeruginosa (strain ATCC 15692 / DSM 22644 / CIP 104116 / JCM 14847 / LMG 12228 / 1C / PRS 101 / PAO1)
O50175	N-succinylarginine dihydrolase	astB	0	32.012	21	9	9	9	448	48.8	6.28	22.07	metabolic process		catalytic activity	Pf04996	878588	PA0899	Arginine and proline metabolism; Metabolic pathways	Pseudomonas aeruginosa (strain ATCC 15692 / DSM 22644 / CIP 104116 / JCM 14847 / LMG 12228 / 1C / PRS 101 / PAO1)
Q9HZC7	Uncharacterized protein	PA3081	0	31.892	20	6	8	6	455	50.6	8.94	26.14				Pf07044	882949	PA3081		Pseudomonas aeruginosa (strain ATCC 15692 / DSM 22644 / CIP 104116 / JCM 14847 / LMG 12228 / 1C / PRS 101 / PAO1)
Q9HW86	MvaT	mvaT	0	31.804	52	8	11	8	124	14.2	9.47	32.97	regulation of biological process		DNA binding		881542	PA4315		Pseudomonas aeruginosa (strain ATCC 15692 / DSM 22644 / CIP 104116 / JCM 14847 / LMG 12228 / 1C / PRS 101 / PAO1)
P34002	3-dehydroquinate synthase	aroB	0	31.763	32	8	9	8	368	40.1	5.8	25.95	metabolic process	cytoplasm	catalytic activity;metal ion binding;nucleotide binding	Pf01761, Pf13685	881253	PA5038	Biosynthesis of antibiotics; Phenylalanine, tyrosine and tryptophan biosynthesis; Biosynthesis of amino acids; Metabolic pathways; Biosynthesis of secondary metabolites	Pseudomonas aeruginosa (strain ATCC 15692 / DSM 22644 / CIP 104116 / JCM 14847 / LMG 12228 / 1C / PRS 101 / PAO1)
Q9I137	Glycine dehydrogenase (decarboxylating) 1	gcvP1	0	31.707	14	11	11	10	959	103.9	6.05	30.55	metabolic process		catalytic activity	Pf01212, Pf02347	882927	PA2445	Biosynthesis of antibiotics; Glycine, serine and threonine metabolism; Glyoxylate and dicarboxylate metabolism; Carbon metabolism; Metabolic pathways; Biosynthesis of secondary metabolites	Pseudomonas aeruginosa (strain ATCC 15692 / DSM 22644 / CIP 104116 / JCM 14847 / LMG 12228 / 1C / PRS 101 / PAO1)
Q9HXB0	Peptide chain release factor 3	prfC	0	31.699	23	9	9	9	527	59.8	5.9	24.24	cell organization and biogenesis;metabolic process	cytoplasm;cytosol	catalytic activity;nucleotide binding;RNA binding	Pf00009, Pf01926, Pf03144, Pf14492	878928	PA3903		Pseudomonas aeruginosa (strain ATCC 15692 / DSM 22644 / CIP 104116 / JCM 14847 / LMG 12228 / 1C / PRS 101 / PAO1)
Q9I513	Phosphoribosylformylglycinamidine cyclo-ligase	purM	0	31.644	29	7	7	7	353	37.1	4.93	27.09	metabolic process	cytoplasm	catalytic activity;nucleotide binding	Pf00586, Pf02769	879549	PA0945	Purine metabolism; Biosynthesis of antibiotics; Metabolic pathways; Biosynthesis of secondary metabolites	Pseudomonas aeruginosa (strain ATCC 15692 / DSM 22644 / CIP 104116 / JCM 14847 / LMG 12228 / 1C / PRS 101 / PAO1)
Q9HYT1	PBPb domain-containing protein	PA3313	0	31.484	34	8	8	8	335	36.5	9.61	22.6	transport		transporter activity	Pf00497, Pf09084, Pf12974	882478	PA3313	ABC transporters	Pseudomonas aeruginosa (strain ATCC 15692 / DSM 22644 / CIP 104116 / JCM 14847 / LMG 12228 / 1C / PRS 101 / PAO1)
Q9I4G6	Probable transglycolase	PA1171	0	31.403	27	9	9	9	398	42.7	8.94	24.46				Pf01471, Pf13406	880763	PA1171		Pseudomonas aeruginosa (strain ATCC 15692 / DSM 22644 / CIP 104116 / JCM 14847 / LMG 12228 / 1C / PRS 101 / PAO1)
Q9HWE5	50S ribosomal protein L14	rplN	0	31.356	43	5	9	5	122	13.4	10.76	30.8	metabolic process	ribosome	RNA binding;structural molecule activity	Pf00238	881811; 29896846; 32563355	PA4253	Ribosome	Pseudomonas aeruginosa (strain ATCC 15692 / DSM 22644 / CIP 104116 / JCM 14847 / LMG 12228 / 1C / PRS 101 / PAO1)
Q9HVL6	50S ribosomal protein L21	rplU	0	31.143	70	8	9	8	103	11.6	9.85	27.5	metabolic process	ribosome	RNA binding;structural molecule activity	Pf00829	881148	PA4568	Ribosome	Pseudomonas aeruginosa (strain ATCC 15692 / DSM 22644 / CIP 104116 / JCM 14847 / LMG 12228 / 1C / PRS 101 / PAO1)
Q9I4V4	Probable acyl-CoA dehydrogenase	PA1020	0	31.044	19	6	7	6	370	40.6	5.76	22.08	metabolic process		catalytic activity;nucleotide binding	Pf00441, Pf02771	877573	PA1020		Pseudomonas aeruginosa (strain ATCC 15692 / DSM 22644 / CIP 104116 / JCM 14847 / LMG 12228 / 1C / PRS 101 / PAO1)
Q9I5E2	2-methylisocitrate lyase	prpB	0	30.895	23	5	7	5	298	32.1	5.55	20.03	metabolic process		catalytic activity;metal ion binding	Pf00463, Pf13714	882026	PA0796	Propanoate metabolism	Pseudomonas aeruginosa (strain ATCC 15692 / DSM 22644 / CIP 104116 / JCM 14847 / LMG 12228 / 1C / PRS 101 / PAO1)
Q9HVM7	4-hydroxy-3-methylbut-2-enyl diphosphate reductase	ispH	0	30.879	30	8	9	8	314	34.7	5.47	22.5	metabolic process		catalytic activity;metal ion binding	Pf02401	879669	PA4557	Biosynthesis of antibiotics; Terpenoid backbone biosynthesis; Metabolic pathways; Biosynthesis of secondary metabolites	Pseudomonas aeruginosa (strain ATCC 15692 / DSM 22644 / CIP 104116 / JCM 14847 / LMG 12228 / 1C / PRS 101 / PAO1)
G3XD12	Hydrogen cyanide synthase subunit HcnC	hcnC	0	30.838	22	9	10	9	417	45.3	6.6	23.22	metabolic process	cytoplasm;membrane	catalytic activity	Pf01266	882196	PA2195	Cyanoamino acid metabolism; Biosynthesis of secondary metabolites	Pseudomonas aeruginosa (strain ATCC 15692 / DSM 22644 / CIP 104116 / JCM 14847 / LMG 12228 / 1C / PRS 101 / PAO1)
Q9I583	tRNA uridine(34) hydroxylase	trhO	0	30.724	33	10	10	10	312	35.4	5.85	25.52				Pf00581	877907	PA0858		Pseudomonas aeruginosa (strain ATCC 15692 / DSM 22644 / CIP 104116 / JCM 14847 / LMG 12228 / 1C / PRS 101 / PAO1)
Q9HU44	Imidazole glycerol phosphate synthase subunit hisF1	hisF1	0	30.647	36	7	8	7	256	27.1	5.26	24.58	metabolic process	cytoplasm	catalytic activity	Pf00977	878541	PA5140	Biosynthesis of amino acids; Metabolic pathways; Biosynthesis of secondary metabolites; Histidine metabolism	Pseudomonas aeruginosa (strain ATCC 15692 / DSM 22644 / CIP 104116 / JCM 14847 / LMG 12228 / 1C / PRS 101 / PAO1)
Q9HU18	C4-dicarboxylate-binding periplasmic protein DctP	dctP	0	30.641	22	7	9	7	331	37	8.38	27.3	transport			Pf03480	879964	PA5167	Two-component system	Pseudomonas aeruginosa (strain ATCC 15692 / DSM 22644 / CIP 104116 / JCM 14847 / LMG 12228 / 1C / PRS 101 / PAO1)
Q9I747	Protein hcp1	hcp1	0	30.638	50	6	7	6	162	17.4	6.79	23.11		extracellular	protein binding	Pf05638	879446	PA0085	Bacterial secretion system	Pseudomonas aeruginosa (strain ATCC 15692 / DSM 22644 / CIP 104116 / JCM 14847 / LMG 12228 / 1C / PRS 101 / PAO1)
Q9HX12	MaoC-like domain-containing protein	PA4015	0	30.615	64	7	7	7	151	16.7	5.82	24.59				Pf01575, Pf13452	878995	PA4015		Pseudomonas aeruginosa (strain ATCC 15692 / DSM 22644 / CIP 104116 / JCM 14847 / LMG 12228 / 1C / PRS 101 / PAO1)
Q9HZI4	MC domain-containing protein	PA3022	0	30.529	34	8	9	8	268	29.6	6.14	26.38			catalytic activity;metal ion binding	Pf03473, Pf03476	882985	PA3022		Pseudomonas aeruginosa (strain ATCC 15692 / DSM 22644 / CIP 104116 / JCM 14847 / LMG 12228 / 1C / PRS 101 / PAO1)
Q9I6A1	Cystathionine beta-synthase	PA0399	0	30.493	23	8	9	8	457	49.1	5.74	26.69	metabolic process	cytoplasm	catalytic activity	Pf00291, Pf00478, Pf00571	878291	PA0399	Biosynthesis of antibiotics; Glycine, serine and threonine metabolism; Cysteine and methionine metabolism; Biosynthesis of amino acids; Metabolic pathways	Pseudomonas aeruginosa (strain ATCC 15692 / DSM 22644 / CIP 104116 / JCM 14847 / LMG 12228 / 1C / PRS 101 / PAO1)
Q9HXJ4	4-hydroxy-3-methylbut-2-en-1-yl diphosphate synthase (flavodoxin)	ispG	0	30.452	25	9	9	9	371	40	6.47	25.45	metabolic process		catalytic activity;metal ion binding	Pf04551	879053	PA3803	Biosynthesis of antibiotics; Terpenoid backbone biosynthesis; Metabolic pathways; Biosynthesis of secondary metabolites	Pseudomonas aeruginosa (strain ATCC 15692 / DSM 22644 / CIP 104116 / JCM 14847 / LMG 12228 / 1C / PRS 101 / PAO1)
Q9I697	Glutathione synthetase	gshB	0	30.395	37	10	10	10	317	35.7	5.97	24.33	metabolic process	cytoplasm;cytosol	catalytic activity;metal ion binding;nucleotide binding	Pf02951, Pf02955, Pf08443, Pf14398	878223	PA0407	Glutathione metabolism; Cysteine and methionine metabolism; Metabolic pathways	Pseudomonas aeruginosa (strain ATCC 15692 / DSM 22644 / CIP 104116 / JCM 14847 / LMG 12228 / 1C / PRS 101 / PAO1)
Q9I649	Uncharacterized protein	PA0469	0	30.339	32	6	7	6	285	32.1	5.1	24.39			catalytic activity	Pf13672	878616	PA0469		Pseudomonas aeruginosa (strain ATCC 15692 / DSM 22644 / CIP 104116 / JCM 14847 / LMG 12228 / 1C / PRS 101 / PAO1)
Q9HZI7	Probable ATP-binding component of ABC transporter	PA3019	0	30.332	14	7	8	7	640	71.1	5.36	26.66			catalytic activity;DNA binding;nucleotide binding	Pf00005, Pf12848, Pf13304	878861	PA3019		Pseudomonas aeruginosa (strain ATCC 15692 / DSM 22644 / CIP 104116 / JCM 14847 / LMG 12228 / 1C / PRS 101 / PAO1)
Q9HZ70	Cytidylate kinase	cmk	0	30.3	38	6	6	6	229	24.6	5.16	21.09	metabolic process	cytoplasm;cytosol	catalytic activity;nucleotide binding	Pf00406, Pf02224, Pf13207, Pf13238	878958	PA3163	Pyrimidine metabolism; Metabolic pathways	Pseudomonas aeruginosa (strain ATCC 15692 / DSM 22644 / CIP 104116 / JCM 14847 / LMG 12228 / 1C / PRS 101 / PAO1)
Q9I730	Carbonic anhydrase	PA0102	0	30.245	42	6	7	6	242	26.6	6.68	20.72			catalytic activity;metal ion binding	Pf00484	880767	PA0102	Nitrogen metabolism	Pseudomonas aeruginosa (strain ATCC 15692 / DSM 22644 / CIP 104116 / JCM 14847 / LMG 12228 / 1C / PRS 101 / PAO1)
Q9HT98	Uncharacterized protein	PA5472	0	30.23	38	6	6	6	266	29.1	5.67	20.3				Pf00497	877633	PA5472		Pseudomonas aeruginosa (strain ATCC 15692 / DSM 22644 / CIP 104116 / JCM 14847 / LMG 12228 / 1C / PRS 101 / PAO1)
Q9I2X1	Uncharacterized protein	PA1768	0	30.143	44	6	8	6	179	19.7	9.1	24.65				Pf05618	880715	PA1768		Pseudomonas aeruginosa (strain ATCC 15692 / DSM 22644 / CIP 104116 / JCM 14847 / LMG 12228 / 1C / PRS 101 / PAO1)
Q9HU21	dTDP-4-dehydrorhamnose 3,5-epimerase	rmlC	0	29.94	41	8	9	8	181	20.8	6.11	21.24	metabolic process		catalytic activity	Pf00908	879991	PA5164	Biosynthesis of antibiotics; Streptomycin biosynthesis; Polyketide sugar unit biosynthesis; Metabolic pathways	Pseudomonas aeruginosa (strain ATCC 15692 / DSM 22644 / CIP 104116 / JCM 14847 / LMG 12228 / 1C / PRS 101 / PAO1)
Q9HVX0	Histidinol-phosphate aminotransferase 1	hisC1	0	29.92	29	8	8	8	351	38.6	6.09	22.96	metabolic process		catalytic activity	Pf00155	880991	PA4447	Biosynthesis of antibiotics; Novobiocin biosynthesis; Phenylalanine, tyrosine and tryptophan biosynthesis; Biosynthesis of amino acids; Metabolic pathways; Tyrosine metabolism; Biosynthesis of secondary metabolites; Phenylalanine metabolism; Histidine metabolism	Pseudomonas aeruginosa (strain ATCC 15692 / DSM 22644 / CIP 104116 / JCM 14847 / LMG 12228 / 1C / PRS 101 / PAO1)
Q9HXY0	Probable aminotransferase	PA3659	0	29.881	23	7	7	7	402	44.5	5.76	22.11	metabolic process		catalytic activity	Pf00155, Pf12897	880570	PA3659	Lysine biosynthesis; Microbial metabolism in diverse environments; Biosynthesis of amino acids; Metabolic pathways	Pseudomonas aeruginosa (strain ATCC 15692 / DSM 22644 / CIP 104116 / JCM 14847 / LMG 12228 / 1C / PRS 101 / PAO1)
Q9HY55	Phosphocarrier protein HPr	fruI	0	29.875	9	7	8	7	956	101.5	5.15	22.77	metabolic process;transport		catalytic activity;transporter activity	Pf00359, Pf00381, Pf00391, Pf02896, Pf05524	880225	PA3562	Microbial metabolism in diverse environments; Fructose and mannose metabolism; Phosphotransferase system (PTS); Metabolic pathways	Pseudomonas aeruginosa (strain ATCC 15692 / DSM 22644 / CIP 104116 / JCM 14847 / LMG 12228 / 1C / PRS 101 / PAO1)
Q9I2R2	Probable oxidoreductase	PA1833	0	29.695	22	6	7	6	330	34.5	5.55	22.89	metabolic process		catalytic activity	Pf00106, Pf00107, Pf01370, Pf08240	882003	PA1833		Pseudomonas aeruginosa (strain ATCC 15692 / DSM 22644 / CIP 104116 / JCM 14847 / LMG 12228 / 1C / PRS 101 / PAO1)
Q9HZA4	3-isopropylmalate dehydratase small subunit	leuD	0	29.652	50	7	8	7	212	24	5.07	27.5	metabolic process		catalytic activity	Pf00694	882818	PA3120	Valine, leucine and isoleucine biosynthesis; 2-Oxocarboxylic acid metabolism; C5-Branched dibasic acid metabolism; Biosynthesis of amino acids; Metabolic pathways; Biosynthesis of secondary metabolites	Pseudomonas aeruginosa (strain ATCC 15692 / DSM 22644 / CIP 104116 / JCM 14847 / LMG 12228 / 1C / PRS 101 / PAO1)
Q9HXL0	Uncharacterized protein	PA3785	0	29.58	51	7	9	7	158	17	6.8	26.14				Pf04314	879117	PA3785		Pseudomonas aeruginosa (strain ATCC 15692 / DSM 22644 / CIP 104116 / JCM 14847 / LMG 12228 / 1C / PRS 101 / PAO1)
Q9HXI3	Rick_17kDa_Anti domain-containing protein	PA3819	0	29.577	42	7	9	7	182	19	8.98	27.91		membrane			879909	PA3819		Pseudomonas aeruginosa (strain ATCC 15692 / DSM 22644 / CIP 104116 / JCM 14847 / LMG 12228 / 1C / PRS 101 / PAO1)
Q9HW02	UDP-N-acetylmuramate--L-alanine ligase	murC	0	29.442	17	5	6	5	480	51.9	6.18	20.01	cell division;cell organization and biogenesis;metabolic process;regulation of biological process	cytoplasm	catalytic activity;nucleotide binding	Pf01225, Pf02875, Pf08245	881283	PA4411	Peptidoglycan biosynthesis; Metabolic pathways; D-Glutamine and D-glutamate metabolism	Pseudomonas aeruginosa (strain ATCC 15692 / DSM 22644 / CIP 104116 / JCM 14847 / LMG 12228 / 1C / PRS 101 / PAO1)
Q9HTY9	AmgR	amgR	0	29.331	38	8	9	8	247	27.9	6.64	24.47	metabolic process;regulation of biological process;response to stimulus		DNA binding	Pf00072, Pf00486	880301	PA5200	Two-component system	Pseudomonas aeruginosa (strain ATCC 15692 / DSM 22644 / CIP 104116 / JCM 14847 / LMG 12228 / 1C / PRS 101 / PAO1)
P29365	Homoserine dehydrogenase	hom	0	29.304	20	7	7	7	434	46.2	5.41	21.22	metabolic process		catalytic activity;nucleotide binding	Pf00742, Pf01842, Pf03447, Pf13291	880337	PA3736	Biosynthesis of antibiotics; Glycine, serine and threonine metabolism; Cysteine and methionine metabolism; Lysine biosynthesis; Microbial metabolism in diverse environments; Biosynthesis of amino acids; Metabolic pathways; Biosynthesis of secondary metabolites	Pseudomonas aeruginosa (strain ATCC 15692 / DSM 22644 / CIP 104116 / JCM 14847 / LMG 12228 / 1C / PRS 101 / PAO1)
Q9HWW7	Probable thioredoxin	PA4061	0	29.257	31	6	7	6	289	31.9	4.78	21.34	cellular homeostasis;metabolic process;regulation of biological process		antioxidant activity;catalytic activity;protein binding	Pf00085, Pf00578, Pf13098, Pf13192, Pf13899, Pf13905, Pf14561	878783	PA4061		Pseudomonas aeruginosa (strain ATCC 15692 / DSM 22644 / CIP 104116 / JCM 14847 / LMG 12228 / 1C / PRS 101 / PAO1)
G3XCZ8	Heme oxygenase PigA	pigA	0	29.246	44	8	9	8	198	21.9	5.14	25.42	metabolic process;response to stimulus		catalytic activity	Pf01126	880820	PA0672		Pseudomonas aeruginosa (strain ATCC 15692 / DSM 22644 / CIP 104116 / JCM 14847 / LMG 12228 / 1C / PRS 101 / PAO1)
Q9HYC7	Methionine--tRNA ligase	metG	0	29.24	18	10	10	10	677	74.9	5.64	24.38	metabolic process	cytoplasm;cytosol	catalytic activity;metal ion binding;nucleotide binding;RNA binding	Pf00133, Pf01406, Pf01588, Pf01921, Pf09334	878831	PA3482	Selenocompound metabolism; Aminoacyl-tRNA biosynthesis	Pseudomonas aeruginosa (strain ATCC 15692 / DSM 22644 / CIP 104116 / JCM 14847 / LMG 12228 / 1C / PRS 101 / PAO1)
Q9I3A8	Glycerol-3-phosphate dehydrogenase [NAD(P)+]	gpsA	0	29.176	22	6	8	6	340	36.8	6.25	25.8	metabolic process	cytoplasm	catalytic activity;nucleotide binding	Pf01210, Pf02558, Pf02737, Pf03807, Pf07479	881904	PA1614	Glycerophospholipid metabolism; Biosynthesis of secondary metabolites	Pseudomonas aeruginosa (strain ATCC 15692 / DSM 22644 / CIP 104116 / JCM 14847 / LMG 12228 / 1C / PRS 101 / PAO1)
Q9HYP5	Anti-sigma-28 factor	flgM	0	29.121	53	4	5	4	107	11.2	5.49	18.25	regulation of biological process			Pf04316	882518	PA3351	Flagellar assembly; Two-component system	Pseudomonas aeruginosa (strain ATCC 15692 / DSM 22644 / CIP 104116 / JCM 14847 / LMG 12228 / 1C / PRS 101 / PAO1)
Q9HTX5	Aminomethyltransferase	gcvT	0	29.085	26	7	8	7	360	38.9	5.68	26.47	metabolic process		catalytic activity	Pf01571, Pf08669	880638	PA5215	Biosynthesis of antibiotics; Glycine, serine and threonine metabolism; One carbon pool by folate; Glyoxylate and dicarboxylate metabolism; Carbon metabolism; Metabolic pathways; Biosynthesis of secondary metabolites	Pseudomonas aeruginosa (strain ATCC 15692 / DSM 22644 / CIP 104116 / JCM 14847 / LMG 12228 / 1C / PRS 101 / PAO1)
Q9HTU2	Probable ATP-binding component of ABC transporter	PA5252	0	29.043	12	7	8	7	638	70.8	6.02	25.37			catalytic activity;nucleotide binding	Pf00005, Pf12848, Pf13304	880736	PA5252		Pseudomonas aeruginosa (strain ATCC 15692 / DSM 22644 / CIP 104116 / JCM 14847 / LMG 12228 / 1C / PRS 101 / PAO1)
Q9HVA0	Acetolactate synthase	ilvI	0	29.038	16	9	9	9	574	63	6.77	22.17	metabolic process		catalytic activity;metal ion binding;nucleotide binding	Pf00205, Pf02775, Pf02776	881496	PA4696	Biosynthesis of antibiotics; Valine, leucine and isoleucine biosynthesis; Pantothenate and CoA biosynthesis; Butanoate metabolism; 2-Oxocarboxylic acid metabolism; C5-Branched dibasic acid metabolism; Biosynthesis of amino acids; Metabolic pathways; Biosynthesis of secondary metabolites	Pseudomonas aeruginosa (strain ATCC 15692 / DSM 22644 / CIP 104116 / JCM 14847 / LMG 12228 / 1C / PRS 101 / PAO1)
Q9HU73	Fructose-1,6-bisphosphatase class 1	fbp	0	29.003	23	7	8	7	336	37.2	6.01	25.3	metabolic process	cytoplasm;cytosol	catalytic activity;metal ion binding	Pf00316	882240	PA5110	Biosynthesis of antibiotics; Pentose phosphate pathway; Microbial metabolism in diverse environments; Fructose and mannose metabolism; Carbon metabolism; Metabolic pathways; Glycolysis / Gluconeogenesis; Biosynthesis of secondary metabolites; Methane metabolism	Pseudomonas aeruginosa (strain ATCC 15692 / DSM 22644 / CIP 104116 / JCM 14847 / LMG 12228 / 1C / PRS 101 / PAO1)
Q51423	Transcriptional regulatory protein PmpR	pmpR	0	28.81	21	3	4	3	248	26.5	4.78	18.64	metabolic process;regulation of biological process;response to stimulus	cytoplasm;cytosol	DNA binding	Pf01709	882153	PA0964		Pseudomonas aeruginosa (strain ATCC 15692 / DSM 22644 / CIP 104116 / JCM 14847 / LMG 12228 / 1C / PRS 101 / PAO1)
O69754	Trans-2,3-dihydro-3-hydroxyanthranilate isomerase	phzF1	0	28.795	41	6	7	6	278	30.3	6.44	21.34	metabolic process		catalytic activity	Pf02567	879183; 880481	PA1904; PA4215	Quorum sensing	Pseudomonas aeruginosa (strain ATCC 15692 / DSM 22644 / CIP 104116 / JCM 14847 / LMG 12228 / 1C / PRS 101 / PAO1)
G3XD07	Uncharacterized protein	PA1018	0	28.783	26	7	8	7	288	31.6	6.65	23.15				Pf01575, Pf13452	879492	PA1018		Pseudomonas aeruginosa (strain ATCC 15692 / DSM 22644 / CIP 104116 / JCM 14847 / LMG 12228 / 1C / PRS 101 / PAO1)
Q9HY01	S-(hydroxymethyl)glutathione dehydrogenase	adhC	0	28.71	32	8	8	8	370	39.2	5.69	24.89	metabolic process		catalytic activity;metal ion binding	Pf00107, Pf08240	880459	PA3629	Biosynthesis of antibiotics; Fatty acid degradation; Chloroalkane and chloroalkene degradation; Microbial metabolism in diverse environments; Carbon metabolism; Degradation of aromatic compounds; Metabolic pathways; Glycolysis / Gluconeogenesis; Tyrosine metabolism; Biosynthesis of secondary metabolites; Naphthalene degradation; Methane metabolism	Pseudomonas aeruginosa (strain ATCC 15692 / DSM 22644 / CIP 104116 / JCM 14847 / LMG 12228 / 1C / PRS 101 / PAO1)
Q9I6B4	Thiazole synthase	thiG	0	28.63	35	8	9	8	265	28.2	5.14	21.84	metabolic process	cytoplasm	catalytic activity	Pf05690	879802	PA0381	Thiamine metabolism; Metabolic pathways	Pseudomonas aeruginosa (strain ATCC 15692 / DSM 22644 / CIP 104116 / JCM 14847 / LMG 12228 / 1C / PRS 101 / PAO1)
Q9HVG5	Glycerate dehydrogenase	hprA	0	28.541	27	6	7	6	323	34.3	6.68	22.34	metabolic process		catalytic activity;nucleotide binding	Pf00389, Pf02826	881182	PA4626	Biosynthesis of antibiotics; Glycine, serine and threonine metabolism; Microbial metabolism in diverse environments; Glyoxylate and dicarboxylate metabolism; Carbon metabolism; Metabolic pathways; Biosynthesis of secondary metabolites; Methane metabolism	Pseudomonas aeruginosa (strain ATCC 15692 / DSM 22644 / CIP 104116 / JCM 14847 / LMG 12228 / 1C / PRS 101 / PAO1)
Q9I038	Uncharacterized protein	PA2805	0	28.35	66	4	6	4	87	9.7	4.53	22.06				Pf14357	880390	PA2805		Pseudomonas aeruginosa (strain ATCC 15692 / DSM 22644 / CIP 104116 / JCM 14847 / LMG 12228 / 1C / PRS 101 / PAO1)
Q9HT22	Bifunctional protein GlmU	glmU	0	28.306	15	5	7	5	454	48.8	6.23	24.02	cell organization and biogenesis;metabolic process;regulation of biological process	cytoplasm	catalytic activity;metal ion binding	Pf00132, Pf00483, Pf01128, Pf02348, Pf12804	877892	PA5552	Biosynthesis of antibiotics; Metabolic pathways; Amino sugar and nucleotide sugar metabolism	Pseudomonas aeruginosa (strain ATCC 15692 / DSM 22644 / CIP 104116 / JCM 14847 / LMG 12228 / 1C / PRS 101 / PAO1)
Q9HYQ8	ADP-L-glycero-D-manno-heptose-6-epimerase	hldD	0	28.299	16	5	7	5	330	37.2	6.54	22.15	metabolic process		catalytic activity;nucleotide binding	Pf01073, Pf01370, Pf04321, Pf07993	882502		Lipopolysaccharide biosynthesis; Metabolic pathways	Pseudomonas aeruginosa (strain ATCC 15692 / DSM 22644 / CIP 104116 / JCM 14847 / LMG 12228 / 1C / PRS 101 / PAO1)
Q9HUJ2	Phosphomethylpyrimidine synthase	thiC	0	28.28	16	8	8	8	627	69.7	5.96	25.46	metabolic process	cytosol	catalytic activity;metal ion binding	Pf01964, Pf13667	879702	PA4973	Thiamine metabolism; Metabolic pathways	Pseudomonas aeruginosa (strain ATCC 15692 / DSM 22644 / CIP 104116 / JCM 14847 / LMG 12228 / 1C / PRS 101 / PAO1)
Q9HTQ0	D-amino acid dehydrogenase 1	dadA1	0	28.228	19	9	9	9	432	47.1	7.42	23.22	metabolic process	cytoplasm;membrane	catalytic activity;nucleotide binding	Pf00056, Pf00070, Pf00899, Pf01210, Pf01266, Pf01593, Pf02558, Pf02737, Pf03486, Pf07992, Pf13450	878057	PA5304	Phenylalanine metabolism	Pseudomonas aeruginosa (strain ATCC 15692 / DSM 22644 / CIP 104116 / JCM 14847 / LMG 12228 / 1C / PRS 101 / PAO1)
Q9HVV7	Lipopolysaccharide export system protein LptA	lptA	0	28.137	55	9	9	9	175	19.1	9.09	21.92	cell organization and biogenesis;transport			Pf03968	881017	PA4460		Pseudomonas aeruginosa (strain ATCC 15692 / DSM 22644 / CIP 104116 / JCM 14847 / LMG 12228 / 1C / PRS 101 / PAO1)
P37799	Biotin carboxyl carrier protein of acetyl-CoA carboxylase	accB	0	28.076	42	3	6	3	156	16.4	5	21.23	metabolic process		catalytic activity	Pf00364, Pf13533	879557	PA4847	Biosynthesis of antibiotics; Fatty acid biosynthesis; Pyruvate metabolism; Fatty acid metabolism; Propanoate metabolism; Microbial metabolism in diverse environments; Carbon metabolism; Metabolic pathways; Biosynthesis of secondary metabolites	Pseudomonas aeruginosa (strain ATCC 15692 / DSM 22644 / CIP 104116 / JCM 14847 / LMG 12228 / 1C / PRS 101 / PAO1)
Q9I235	Kynureninase	kynU	0	28.037	21	7	8	7	416	46.3	5.62	20.85	metabolic process	cytoplasm	catalytic activity	Pf00266	877856	PA2080	Tryptophan metabolism; Metabolic pathways	Pseudomonas aeruginosa (strain ATCC 15692 / DSM 22644 / CIP 104116 / JCM 14847 / LMG 12228 / 1C / PRS 101 / PAO1)
Q9HVC2	Ribosome-binding ATPase YchF	ychF	0	28.022	23	6	9	6	366	40.1	5.12	28.67		cytoplasm	catalytic activity;nucleotide binding	Pf01926, Pf02421, Pf06071	881404	PA4673		Pseudomonas aeruginosa (strain ATCC 15692 / DSM 22644 / CIP 104116 / JCM 14847 / LMG 12228 / 1C / PRS 101 / PAO1)
Q9HT80	DNA polymerase I	polA	0	28.014	9	8	9	8	913	99.7	5.14	24.41	metabolic process;response to stimulus	cytoplasm	catalytic activity;DNA binding	Pf00476, Pf01367, Pf01612, Pf02739	877794	PA5493	Purine metabolism; DNA replication; Base excision repair; Pyrimidine metabolism; Homologous recombination; Metabolic pathways; Nucleotide excision repair	Pseudomonas aeruginosa (strain ATCC 15692 / DSM 22644 / CIP 104116 / JCM 14847 / LMG 12228 / 1C / PRS 101 / PAO1)
Q9I6Y9	Nonspecific ribonucleoside hydrolase	nuh	0	28.001	21	5	6	5	350	37.5	7.53	21.05	metabolic process	cytosol	catalytic activity	Pf01156	879451	PA0143	Purine metabolism; Nicotinate and nicotinamide metabolism; Metabolic pathways	Pseudomonas aeruginosa (strain ATCC 15692 / DSM 22644 / CIP 104116 / JCM 14847 / LMG 12228 / 1C / PRS 101 / PAO1)
Q9I3I5	Cell division protein ZipA	zipA	0	27.89	33	6	6	6	289	32.2	5.94	18.83	cell division;cell organization and biogenesis	membrane		Pf04354	879535	PA1528		Pseudomonas aeruginosa (strain ATCC 15692 / DSM 22644 / CIP 104116 / JCM 14847 / LMG 12228 / 1C / PRS 101 / PAO1)
Q9HUL7	N-acetylmuramoyl-L-alanine amidase	amiB	0	27.883	22	6	6	6	475	50.7	9.8	19.84	metabolic process		catalytic activity	Pf01476, Pf01520, Pf11741	878469	PA4947	Cationic antimicrobial peptide (CAMP) resistance	Pseudomonas aeruginosa (strain ATCC 15692 / DSM 22644 / CIP 104116 / JCM 14847 / LMG 12228 / 1C / PRS 101 / PAO1)
P38108	Sigma factor AlgU regulatory protein MucB	mucB	0	27.838	22	4	5	4	316	34.6	6.18	16.58	metabolic process;regulation of biological process		protein binding	Pf03888	882064	PA0764		Pseudomonas aeruginosa (strain ATCC 15692 / DSM 22644 / CIP 104116 / JCM 14847 / LMG 12228 / 1C / PRS 101 / PAO1)
Q9I671	Glutaryl-CoA dehydrogenase	gcdH	0	27.828	28	7	8	7	393	43.3	6.2	24.2	metabolic process		catalytic activity;nucleotide binding	Pf00441, Pf02770, Pf02771, Pf08028	880534	PA0447	Biosynthesis of antibiotics; Fatty acid degradation; Lysine degradation; Tryptophan metabolism; Microbial metabolism in diverse environments; Metabolic pathways; Benzoate degradation	Pseudomonas aeruginosa (strain ATCC 15692 / DSM 22644 / CIP 104116 / JCM 14847 / LMG 12228 / 1C / PRS 101 / PAO1)
G3XD47	Arginine/ornithine binding protein AotJ	aotJ	0	27.814	27	5	5	5	259	28	6.83	21.03	transport	membrane	receptor activity;signal transducer activity;transporter activity	Pf00060, Pf00497	879210	PA0888	ABC transporters	Pseudomonas aeruginosa (strain ATCC 15692 / DSM 22644 / CIP 104116 / JCM 14847 / LMG 12228 / 1C / PRS 101 / PAO1)
Q9I2B0	3-oxoadipate CoA-transferase	dhcA	0	27.774	36	4	6	4	232	25.2	5.35	24.29	metabolic process		catalytic activity	Pf01144	878889	PA1999	Butanoate metabolism; Synthesis and degradation of ketone bodies; Valine, leucine and isoleucine degradation	Pseudomonas aeruginosa (strain ATCC 15692 / DSM 22644 / CIP 104116 / JCM 14847 / LMG 12228 / 1C / PRS 101 / PAO1)
Q9I0T0	Probable short-chain dehydrogenase	PA2554	0	27.611	42	7	7	7	255	26.4	6.6	21.87	metabolic process		catalytic activity	Pf00106, Pf08659, Pf13561	882742	PA2554		Pseudomonas aeruginosa (strain ATCC 15692 / DSM 22644 / CIP 104116 / JCM 14847 / LMG 12228 / 1C / PRS 101 / PAO1)
Q9I088	Ecotin	eco	0	27.571	43	8	8	8	156	17.2	6.57	23.55	regulation of biological process		enzyme regulator activity	Pf03974	882725	PA2755		Pseudomonas aeruginosa (strain ATCC 15692 / DSM 22644 / CIP 104116 / JCM 14847 / LMG 12228 / 1C / PRS 101 / PAO1)
Q9HUG9	Bifunctional protein HldE	hldE	0	27.567	21	8	8	8	474	50.3	6.28	22.31	metabolic process	cytosol	catalytic activity;nucleotide binding	Pf00294, Pf01467, Pf08543	881680	PA4996	Lipopolysaccharide biosynthesis; Metabolic pathways	Pseudomonas aeruginosa (strain ATCC 15692 / DSM 22644 / CIP 104116 / JCM 14847 / LMG 12228 / 1C / PRS 101 / PAO1)
Q9HU46	PBPb domain-containing protein	PA5138	0	27.496	29	7	7	7	250	27.9	5.3	21.42				Pf00497	878478	PA5138		Pseudomonas aeruginosa (strain ATCC 15692 / DSM 22644 / CIP 104116 / JCM 14847 / LMG 12228 / 1C / PRS 101 / PAO1)
Q9I4S1	Rick_17kDa_Anti domain-containing protein	PA1053	0	27.359	39	5	6	5	154	15.6	9.61	20.85		membrane			881262	PA1053		Pseudomonas aeruginosa (strain ATCC 15692 / DSM 22644 / CIP 104116 / JCM 14847 / LMG 12228 / 1C / PRS 101 / PAO1)
Q9HTQ2	Alanine racemase, catabolic	dadX	0	27.317	21	6	6	6	357	38.9	6.86	19.42	metabolic process		catalytic activity	Pf00842, Pf01168	878055	PA5302	Vancomycin resistance; D-Alanine metabolism; Metabolic pathways	Pseudomonas aeruginosa (strain ATCC 15692 / DSM 22644 / CIP 104116 / JCM 14847 / LMG 12228 / 1C / PRS 101 / PAO1)
Q9I134	Amidohydro_3 domain-containing protein	PA2448	0	27.289	15	7	7	7	580	62.8	6.62	21.68			catalytic activity	Pf01979, Pf07969, Pf13147, Pf13594	882921	PA2448		Pseudomonas aeruginosa (strain ATCC 15692 / DSM 22644 / CIP 104116 / JCM 14847 / LMG 12228 / 1C / PRS 101 / PAO1)
Q9HTW6	Aminopeptidase P	pepP	0	27.233	18	6	6	6	444	49.7	5.43	20.22	metabolic process		catalytic activity;metal ion binding	Pf00557, Pf05195	882288	PA5224		Pseudomonas aeruginosa (strain ATCC 15692 / DSM 22644 / CIP 104116 / JCM 14847 / LMG 12228 / 1C / PRS 101 / PAO1)
Q9I363	Probable ClpA/B-type protease	PA1662	0	27.009	9	6	6	6	877	95.7	5.73	20.61	metabolic process;transport		catalytic activity;nucleotide binding	Pf00004, Pf07724, Pf07728, Pf10431, Pf13191, Pf13401	878010	PA1662	Bacterial secretion system	Pseudomonas aeruginosa (strain ATCC 15692 / DSM 22644 / CIP 104116 / JCM 14847 / LMG 12228 / 1C / PRS 101 / PAO1)
Q9I515	Uncharacterized protein	PA0943	0	26.958	26	6	7	6	238	27.2	8.18	19.61				Pf11306	880898	PA0943		Pseudomonas aeruginosa (strain ATCC 15692 / DSM 22644 / CIP 104116 / JCM 14847 / LMG 12228 / 1C / PRS 101 / PAO1)
Q9HVZ5	Ribosomal RNA small subunit methyltransferase H	rsmH	0	26.935	30	7	7	7	313	34.6	7.56	19.79	metabolic process	cytoplasm	catalytic activity	Pf01795, Pf13847	881254	PA4420		Pseudomonas aeruginosa (strain ATCC 15692 / DSM 22644 / CIP 104116 / JCM 14847 / LMG 12228 / 1C / PRS 101 / PAO1)
Q9HVW9	Histidinol dehydrogenase	hisD	0	26.894	18	5	6	5	440	47.2	5.22	17.17	metabolic process	cytosol	catalytic activity;metal ion binding;nucleotide binding	Pf00815	880992	PA4448	Biosynthesis of amino acids; Metabolic pathways; Biosynthesis of secondary metabolites; Histidine metabolism	Pseudomonas aeruginosa (strain ATCC 15692 / DSM 22644 / CIP 104116 / JCM 14847 / LMG 12228 / 1C / PRS 101 / PAO1)
Q9HUK1	DNA topoisomerase 4 subunit A	parC	0	26.628	14	8	9	8	754	83.3	6.09	21.18	metabolic process	chromosome;membrane	catalytic activity;DNA binding;nucleotide binding	Pf00521	879741	PA4964		Pseudomonas aeruginosa (strain ATCC 15692 / DSM 22644 / CIP 104116 / JCM 14847 / LMG 12228 / 1C / PRS 101 / PAO1)
Q9I185	PvdO	pvdO	0	26.555	28	8	8	8	284	31.1	5.69	22.31	metabolic process		metal ion binding	Pf03781	882188	PA2395		Pseudomonas aeruginosa (strain ATCC 15692 / DSM 22644 / CIP 104116 / JCM 14847 / LMG 12228 / 1C / PRS 101 / PAO1)
Q9HUF1	Peptide methionine sulfoxide reductase MsrA	msrA	0	26.547	40	6	7	6	215	23.5	5.33	24.88	metabolic process;response to stimulus		catalytic activity	Pf01625	881240	PA5018		Pseudomonas aeruginosa (strain ATCC 15692 / DSM 22644 / CIP 104116 / JCM 14847 / LMG 12228 / 1C / PRS 101 / PAO1)
Q9HT76	Vitamin B12-dependent ribonucleotide reductase	nrdJa	0	26.453	15	7	7	7	734	82.7	6.11	21.92	metabolic process		catalytic activity;nucleotide binding	Pf00317, Pf02867	877840	PA5497	Purine metabolism; Pyrimidine metabolism; Metabolic pathways	Pseudomonas aeruginosa (strain ATCC 15692 / DSM 22644 / CIP 104116 / JCM 14847 / LMG 12228 / 1C / PRS 101 / PAO1)
Q9HX94	PINc domain-containing protein	PA3919	0	26.375	19	6	6	6	463	51.7	6.29	18.74			nucleotide binding	Pf02562, Pf13638	879021	PA3919		Pseudomonas aeruginosa (strain ATCC 15692 / DSM 22644 / CIP 104116 / JCM 14847 / LMG 12228 / 1C / PRS 101 / PAO1)
P20581	2-aminobenzoylacetyl-CoA thioesterase	pqsE	0	26.373	24	5	5	5	301	34.3	5.54	19.29	metabolic process		catalytic activity;metal ion binding	Pf00753	880721	PA1000	Quorum sensing	Pseudomonas aeruginosa (strain ATCC 15692 / DSM 22644 / CIP 104116 / JCM 14847 / LMG 12228 / 1C / PRS 101 / PAO1)
Q9HYC8	Iron-sulfur cluster carrier protein	PA3481	0	26.36	24	5	5	5	364	38.9	5.43	19.66			catalytic activity;metal ion binding;nucleotide binding	Pf01656, Pf01883, Pf10609	878282	PA3481		Pseudomonas aeruginosa (strain ATCC 15692 / DSM 22644 / CIP 104116 / JCM 14847 / LMG 12228 / 1C / PRS 101 / PAO1)
Q9HT95	Acetyltransferase PA5475	PA5475	0	26.343	36	6	7	6	186	21	5.2	17.77			catalytic activity	Pf00583	878199	PA5475		Pseudomonas aeruginosa (strain ATCC 15692 / DSM 22644 / CIP 104116 / JCM 14847 / LMG 12228 / 1C / PRS 101 / PAO1)
Q9I6I2	Uncharacterized protein	PA0309	0	26.238	22	5	6	5	250	27	7.42	20.06				Pf09832	878386	PA0309		Pseudomonas aeruginosa (strain ATCC 15692 / DSM 22644 / CIP 104116 / JCM 14847 / LMG 12228 / 1C / PRS 101 / PAO1)
Q9HZQ8	Aminopeptidase	lap	0	26.184	16	5	5	5	536	57.5	5.14	19.77	metabolic process;transport	extracellular	catalytic activity;metal ion binding	Pf02225, Pf04389	882792	PA2939		Pseudomonas aeruginosa (strain ATCC 15692 / DSM 22644 / CIP 104116 / JCM 14847 / LMG 12228 / 1C / PRS 101 / PAO1)
Q9HZ68	Histidinol-phosphate aminotransferase 2	hisC2	0	26.183	22	6	7	6	369	39.5	5.19	22.28	metabolic process		catalytic activity	Pf00155, Pf00266	882694	PA3165	Biosynthesis of antibiotics; Novobiocin biosynthesis; Phenylalanine, tyrosine and tryptophan biosynthesis; Biosynthesis of amino acids; Metabolic pathways; Tyrosine metabolism; Biosynthesis of secondary metabolites; Phenylalanine metabolism; Histidine metabolism	Pseudomonas aeruginosa (strain ATCC 15692 / DSM 22644 / CIP 104116 / JCM 14847 / LMG 12228 / 1C / PRS 101 / PAO1)
Q9I015	Probable aminotransferase	PA2828	0	26.161	18	7	7	7	403	44.8	6.19	19.63	metabolic process		catalytic activity	Pf00155, Pf00266, Pf01041, Pf01053, Pf01212	878850	PA2828	Arginine biosynthesis; Biosynthesis of antibiotics; Valine, leucine and isoleucine biosynthesis; 2-Oxocarboxylic acid metabolism; Biosynthesis of amino acids; Alanine, aspartate and glutamate metabolism; Metabolic pathways; Biosynthesis of secondary metabolites	Pseudomonas aeruginosa (strain ATCC 15692 / DSM 22644 / CIP 104116 / JCM 14847 / LMG 12228 / 1C / PRS 101 / PAO1)
Q9HYC9	dCTP deaminase	dcd	0	26.136	30	5	8	5	188	21.1	6.34	23.31	metabolic process		catalytic activity	Pf00692	878281	PA3480	Pyrimidine metabolism; Metabolic pathways	Pseudomonas aeruginosa (strain ATCC 15692 / DSM 22644 / CIP 104116 / JCM 14847 / LMG 12228 / 1C / PRS 101 / PAO1)
Q9HU43	1-(5-phosphoribosyl)-5-[(5-phosphoribosylamino)methylideneamino] imidazole-4-carboxamide isomerase	hisA	0	26.093	40	6	6	6	245	25.9	5.12	21.99	metabolic process	cytoplasm	catalytic activity	Pf00478, Pf00977, Pf01884	878542	PA5141	Biosynthesis of amino acids; Metabolic pathways; Biosynthesis of secondary metabolites; Histidine metabolism	Pseudomonas aeruginosa (strain ATCC 15692 / DSM 22644 / CIP 104116 / JCM 14847 / LMG 12228 / 1C / PRS 101 / PAO1)
Q9HU36	Probable Fe(2+)-trafficking protein	PA5148	0	25.944	69	9	10	9	90	10.6	6.55	23.75			metal ion binding	Pf04362	878754	PA5148		Pseudomonas aeruginosa (strain ATCC 15692 / DSM 22644 / CIP 104116 / JCM 14847 / LMG 12228 / 1C / PRS 101 / PAO1)
Q9I5G8	Elongation factor 4	lepA	0	25.714	18	7	7	7	599	66.3	5.64	22.12	metabolic process;regulation of biological process;response to stimulus	membrane	catalytic activity;nucleotide binding	Pf00009, Pf00071, Pf00679, Pf03144, Pf06421, Pf14492	881998	PA0767		Pseudomonas aeruginosa (strain ATCC 15692 / DSM 22644 / CIP 104116 / JCM 14847 / LMG 12228 / 1C / PRS 101 / PAO1)
Q9I2R5	SCP2 domain-containing protein	PA1830	0	25.679	51	3	5	3	104	11.1	4.41	19.11				Pf02036, Pf14864	881929	PA1830		Pseudomonas aeruginosa (strain ATCC 15692 / DSM 22644 / CIP 104116 / JCM 14847 / LMG 12228 / 1C / PRS 101 / PAO1)
Q9HVA9	Uncharacterized protein	PA4686	0	25.638	11	9	9	9	948	106.8	5.55	22			catalytic activity	Pf10459	881450	PA4686		Pseudomonas aeruginosa (strain ATCC 15692 / DSM 22644 / CIP 104116 / JCM 14847 / LMG 12228 / 1C / PRS 101 / PAO1)
Q9HTM2	Guanylate kinase	gmk	0	25.463	50	7	7	7	203	23.1	5.62	20.11	metabolic process	cytoplasm;cytosol	catalytic activity;nucleotide binding	Pf00625, Pf13671	878047	PA5336	Purine metabolism; Metabolic pathways	Pseudomonas aeruginosa (strain ATCC 15692 / DSM 22644 / CIP 104116 / JCM 14847 / LMG 12228 / 1C / PRS 101 / PAO1)
P72173	Aspartate aminotransferase	aspC	0	25.396	21	6	6	6	398	43.3	6.67	20.7	metabolic process	cytoplasm;cytosol	catalytic activity;protein binding	Pf00155	882671	PA3139	Biosynthesis of antibiotics; Novobiocin biosynthesis; Phenylalanine, tyrosine and tryptophan biosynthesis; Cysteine and methionine metabolism; Biosynthesis of amino acids; Metabolic pathways; Tyrosine metabolism; Biosynthesis of secondary metabolites; Phenylalanine metabolism	Pseudomonas aeruginosa (strain ATCC 15692 / DSM 22644 / CIP 104116 / JCM 14847 / LMG 12228 / 1C / PRS 101 / PAO1)
Q59654	Orotidine 5'-phosphate decarboxylase	pyrF	0	25.354	41	5	6	5	232	24.4	5.66	21.16	metabolic process	cytosol	catalytic activity	Pf00215	882585	PA2876	Pyrimidine metabolism; Metabolic pathways	Pseudomonas aeruginosa (strain ATCC 15692 / DSM 22644 / CIP 104116 / JCM 14847 / LMG 12228 / 1C / PRS 101 / PAO1)
Q9I610	Probable acyl-CoA dehydrogenase	PA0508	0	25.287	17	6	6	6	592	63.6	5.44	18.87	metabolic process		catalytic activity;nucleotide binding	Pf00441, Pf02770, Pf02771, Pf12418, Pf12806	880863	PA0508		Pseudomonas aeruginosa (strain ATCC 15692 / DSM 22644 / CIP 104116 / JCM 14847 / LMG 12228 / 1C / PRS 101 / PAO1)
Q01269	Cyclohexadienyl dehydratase	pheC	0	25.24	28	4	5	4	268	30.4	6.89	20.72	metabolic process;transport		catalytic activity;transporter activity	Pf00497	878976	PA3475	Biosynthesis of antibiotics; Phenylalanine, tyrosine and tryptophan biosynthesis; Biosynthesis of amino acids; Metabolic pathways; Biosynthesis of secondary metabolites	Pseudomonas aeruginosa (strain ATCC 15692 / DSM 22644 / CIP 104116 / JCM 14847 / LMG 12228 / 1C / PRS 101 / PAO1)
Q9I622	AHS2 domain-containing protein	PA0496	0	25.174	28	6	6	6	325	34.6	7.46	21.37				Pf02626	879583	PA0496		Pseudomonas aeruginosa (strain ATCC 15692 / DSM 22644 / CIP 104116 / JCM 14847 / LMG 12228 / 1C / PRS 101 / PAO1)
P65116	Translation initiation factor IF-1	infA	0	25.137	47	4	6	4	72	8.3	9.19	18.78	metabolic process	cytoplasm;cytosol	RNA binding	Pf01176	882325; 5108232	PA2619		Pseudomonas aeruginosa (strain ATCC 15692 / DSM 22644 / CIP 104116 / JCM 14847 / LMG 12228 / 1C / PRS 101 / PAO1)
Q9HY77	Glutaredoxin	PA3533	0	25.132	54	5	7	5	108	11.8	4.88	21.47	cellular homeostasis;metabolic process;regulation of biological process;response to stimulus		catalytic activity;metal ion binding	Pf00462	880011	PA3533		Pseudomonas aeruginosa (strain ATCC 15692 / DSM 22644 / CIP 104116 / JCM 14847 / LMG 12228 / 1C / PRS 101 / PAO1)
Q9HU13	Nudix hydrolase domain-containing protein	PA5176	0	25.045	40	7	9	7	188	21	4.86	22.9			catalytic activity	Pf00293	881740	PA5176	Purine metabolism	Pseudomonas aeruginosa (strain ATCC 15692 / DSM 22644 / CIP 104116 / JCM 14847 / LMG 12228 / 1C / PRS 101 / PAO1)
[truncated: 689 more rows]

## Sheet: MDR_03
Accession	Description	Gene Symbol	Exp. q-value: Combined	Sum PEP Score	Coverage [%]	# Peptides	# PSMs	# Unique Peptides	# AAs	MW [kDa]	calc. pI	Score Sequest HT: Sequest HT	Biological Process	Cellular Component	Molecular Function	Pfam IDs	Entrez Gene ID	Ensembl Gene ID	KEGG Pathways	Organism
[truncated: 958 more rows]

[truncated: 23 more sheets: MDR_04, MDR_05, MDR_06, MDR_07, MDR_08, MDR_09, PDR_01, PDR_02, PDR_03, PDR_04, PDR_05, PDR_06, PDR_07, WT_01, WT_02, WT_03, WT_04, WT_05, WT_06, WT_07 …]
