# Supplementary material for: A Shaving Proteomic Approach to Unveil Surface Proteins Modulation of Multi-Drug Resistant Pseudomonas aeruginosa Strains Isolated From Cystic Fibrosis Patients
Source: Front Med (Lausanne). 2022 Mar 9;9:818669. doi: 10.3389/fmed.2022.818669 (PMC8959810; doi:10.3389/fmed.2022.818669)
Supplement: Supplementary Table 3 — List of published shaving proteomics-based study related to Gram-positive and Gram-negative bacteria. Strains, shaving conditions and information about the identified proteins are listed. [file Table_3.XLSX]

## Sheet: Foglio1
# (ordered based on Gram-negative and Gram-positve, and then by alphabetical name of the analyzed species)	Paper Title	First name	Year	Journal	doi	Species analyzed	Gram-negative	Gram-positive	Strains	Type of analysis of surface proteins	Enzyme to perform shaving (T = trypsin and K = proteinase K) and timing	Number of identified proteins (by shaving approach)	Localization of identified proteins (by shaving approach)
1	Surfaceome Analysis of Australian Epidemic Bordetella Pertussis Reveals Potential Vaccine Antigens	Luu, L.D.W.	2020	Vaccine	10.1016/j.vaccine.2019.10.062	Bordetella pertussis	X		Strains from SNP cluster I (L1423) and II (L1191)	Surfaceome by shaving	1 μg T, 5 min	126	6 % outer membrane, 2 % extracellular, 4 % periplasmic, 7 % cytoplasmic membrane, 63 % cytoplasmic, 17 % unknown
2	Identiﬁcation of Coxiella burnetii surface-exposed andcell envelope associated proteins using a combinedbioinformatics plus proteomics strategy	Flores-Ramirez, G.	2014	Proteomics	10.1002/pmic.201300338	Coxiella burnetii	X		Strain RSA 493 (Nine Mile)	Surfaceome by shaving	Immobilized T , 1:10 ratio, 90 min	2026	12.9 % outer membrane and lipoproteins
3	Identification of Uropathogenic Escherichia Coli Surface Proteins by Shotgun Proteomics.	Walters, M.S.	2009	Journal of Microbiological Methods	10.1016/j.mimet.2009.04.013	Escherichia coli	X		Uropathogenic CFT073 strain (UPEC)	Surfaceome by shaving and by biotin labeling-carbonate extraction/ ultracentrifugation	20 μg T, 30 min	47 (analysis only on 0.1 M KCl SCX fraction)	2.13 % outer membrane, 8.51 % inner membrane, 2.13% periplasmic, 55.32 % cytoplasmic, 2.13 % extracellular, 29.80 % unknown
4	Analysis of Pseudomonas Aeruginosa Cell Envelope Proteome by Capture of Surface-Exposed Proteins on Activated Magnetic Nanoparticles.	Vecchietti, D.	2012	PloS One	10.1371/journal.pone.0051062	Pseudomonas aeruginosa	X		PAO1	Surfaceomes by shaving and by magnetic nanoparticles	2.5 U/ml T, 30 min	47	not reported
5	Surfaceome and Exoproteome Dynamics in Dual-Species Pseudomonas aeruginosa and Staphylococcus aureus Biofilms	Reigada, I.	2021	Frontiers in Microbiology	10.3389/fmicb.2021.672975	Staphylococcus aureus and Pseudomonas aeruginosa	X	X	Co-culture of S. aureus ATCC 25923 and P. aeruginosa PAO1 biofilm	Surfaceomes by shaving and exoproteomes	55 μg T, 20 min	1086 from S. aureus and 941 from P. aeruginosa (monoculture)	not reported
6	Shedding & Shaving: Disclosure of Proteomic Expressions on a Bacterial Face	Tjalsma, H.	2008	Proteomics	10.1002/pmic.200700550	Bacillus subtilis		X	168	Surfaceome by shaving after biotin labeling	10 Units immobilized T or soluble T, 60 min	41	70.73 % cytoplasmic
7	Identification of Surface-Associated Proteins of Bifidobacterium Animalis Ssp. Lactis KLDS 2.0603 by Enzymatic Shaving	Zhu, D.	2016	Journal of Dairy Science	10.3168/jds.2015-10581	Bifidobacterium animalis ssp. lactis		X	KLDS 2.0603	Surfaceome by shaving	20 μg T, 120 min	105	47.62 % cytoplasmic
8	Cellular and Extracellular Proteome of the Animal Pathogen Corynebacterium Silvaticum, a Close Relative of Zoonotic Corynebacterium Ulcerans and Corynebacterium Pseudotuberculosis	Moller, J.	2020	Proteomes	10.3390/proteomes8030019	Corynebacterium silvaticum		X	W25 strain	Surfaceome by shaving	1.5 μg T, 90 min	1137	65.4 % cytoplasmic, 17.2 % cytoplasmic membrane, 1.0% cell wall, 1.4 % extracellular, 15 % unknown
9	Unraveling Gardnerella Vaginalis Surface Proteins Using Cell Shaving Proteomics	Marin, E.	2018	Frontiers in Microbiology	10.3389/fmicb.2018.00975	Gardnerella vaginalis		X	ATCC14018	Surfaceome by shaving	3 μg T, 30 min	261	72 % cytoplasmic, 2 % lipoproteins, 2 % outside, 23 % cytoplasmic membrane, 1% unknown (17 % surface-associated)
10	Prolonged Heat Stress of Lactobacillus Paracasei GCRL163 Improves Binding to Human Colorectal Adenocarcinoma HT-29 Cells and Modulates the Relative Abundance of Secreted and Cell Surface-Located Proteins	Adu, K.T.	2020	Journal of Proteome Research	10.1021/acs.jproteome.0c00107	Lactobacillus paracasei		X	L. paracasei GCRL163, Lactobacillus helveticus K1 , L. rhamnosus NBRC , and L. paracasei 7K07A2 strains	Surfaceome by shaving, LiCl−sucrose extraction and extracellular culture fluid precipitation	2 μg T/mg of cells , 15 min, 50 rpm	183	35.33 % extra-cytoplasmic, 64.67 % cytoplasmic-associated surface
11	Comparison of Three Methods for Cell Surface Proteome Extraction of Listeria Monocytogenes Biofilms	Esbelin, J.	2018	OMICS	10.1089/omi.2018.0144	Listeria monocytogenes		X	EGD-e serogroup 1/2a biofilm	Surfaceome by shaving, biotin labeling and cell fractionation	0.5 μg T, 60 min	39	59 % cytoplasmic, 13 % surface, 28 % extracellular
12	Surface-Shaving Proteomics of Mycobacterium marinum Identifies Biofilm Subtype-Specific Changes Affecting Virulence, Tolerance, and Persistence	Savijoki, K.	2021	mSystem	10.1128/mSystems.00500-21	Mycobacterium marinum		X	ATCC 927 (with the pTEC27 plasmid expressing the red fluorescent protein tdTomato) biofilm	Surfaceome by shaving	4.75 μg T/Lys-C mix, 20 min	2162	"more than 900, 1,600, and 1,800 cytoplasmic proteins identified in the planktonic, pellicle-type and submerged-type biofilms cells"
13	Improved Accuracy of Cell Surface Shaving Proteomics in Staphylococcus Aureus Using a False-Positive Control	Solis, N.	2010	Proteomics	10.1002/pmic.200900564	Staphylococcus aureus		X	COL	Surfaceome by shaving	20 μg T and 8 μg K, 15 min	39	56.3 % surface-exposed, 43.6 % cytoplasmic
14	Presence of Pseudomonas Aeruginosa Influences Biofilm Formation and Surface Protein Expression of Staphylococcus Aureus	Kumar, A.	2015	Environmental Microbiology	10.1111/1462-2920.12890	Staphylococcus aureus		X	Co-culture of S. aureus ATCC 25923 with P. aeruginosa NRRL-B 3509	Surfaceome by shaving	20 μg T and 8 μg K, 30 min	29 (positively regulated in co-culture)	13.79 % cell wall, 3.45 % extracellular, 48.28 % membrane, 6.9 % transmembrane, 27.59 unkown
15	Tryptic Shaving of Staphylococcus Aureus Unveils Immunodominant Epitopes on the Bacterial Cell Surface	Dreisbach, A.	2020	Journal of Proteome Research	10.1021/acs.jproteome.0c00043	Staphylococcus aureus		X	USA300 (LAC), USA300 Δspa Δsbi (LAC), USA300 Δspa Δsbi ΔlytM (LAC), Newman, and Newman Δspa Δsbi	Surfaceome by shaving and exoproteome	Immobilized and soluble T, 45 min	83 and 60 from the USA300 strain and 185 and 141 from the Newman strain, immobilized and soluble T respectively	not reported
16	Another Turn of the Screw in Shaving Gram-Positive Bacteria: Optimization of Proteomics Surface Protein Identification in Streptococcus Pneumoniae	Olaya-Abril, A.	2012	Journal of Proteomics	10.1016/j.jprot.2012.04.037	Streptococcus pneumoniae		X	Strain R6 and clinical isolates: strain 57H, serotype 18C; strain 6H, serotype 23F; strain 5337, serotype 7F; strain 5284, serotype 9V	Surfaceome by shaving	5 μg T for different times	253 from reference R6 strain	83 % cytoplasmic
17	Approaching In Vivo Models of Pneumococcus-Host Interaction: Insights into Surface Proteins, Capsule Production, and Extracellular Vesicles	Olaya-Abril, A.	2021	Pathogens	10.3390/pathogens10091098	Streptococcus pneumoniae		X	R6, serotype 2; ST1, serotype 1; ST6B, serotype 6B; ST8, serotype 8	Surfaceome by shaving	5 μg T, 30 min	279 surface proteins	8.24 % cell-wall proteins, 8.24 % lipoproteins, 78.14 % membrane proteins, 5.38 % secreted
18	Characterization and Identification of Vaccine Candidate Proteins through Analysis of the Group A Streptococcus Surface Proteome.	Rodriguez-Ortega, M.J.	2006	Nature Biotechnology	10.1038/nbt1179	Streptococcus pyogenes		X	M1_SF370, M3_CDCSS-90 and M23_DSM2071 (DSMZ)	Surfaceome by shaving	20 μg T or 5 μg K, 30 min	72 from M1_SF370 GAS	5.5 % cytoplasmic
19	Proteomic and Bioinformatic Analysis of Streptococcus Suis Human Isolates: Combined Prediction of Potential Vaccine Candidates	Prados de la Torre, E.	2020	Vaccines	doi:10.3390/vaccines8020188	Streptococcus suis		X	6 strains of major serotype 2	Surfaceome by shaving	1 μg T, 30 min	890	85.28 % cytoplasmic and 14.72 % surface
20	Search of Potential Vaccine Candidates against Trueperella Pyogenes Infections through Proteomic and Bioinformatic Analysis	Galan Relano, A.	2020	Vaccines	10.3390/vaccines8020314	Trueperella pyogenes		X	15 strains	Surfaceome by shaving	2 μg, 30 min	1024	80.08 % cytoplasmic, 13.67 % surface and 6.25 % unknown
				.
