# Supplementary material for: A Shaving Proteomic Approach to Unveil Surface Proteins Modulation of Multi-Drug Resistant Pseudomonas aeruginosa Strains Isolated From Cystic Fibrosis Patients
Source: Front Med (Lausanne). 2022 Mar 9;9:818669. doi: 10.3389/fmed.2022.818669 (PMC8959810; doi:10.3389/fmed.2022.818669)
Supplement: Supplementary Table 4 — Data matrix of LFQ protein abundance intensities. [file Table_4.XLSX]

## Sheet: All 2370 proteins
Accession	Entry name	Protein Name	Gene Name	Localization combined	Abundance Ratio: (MDR) / (WT)	Abundance Ratio Adj. P-Value: (MDR) / (WT)	Abundance Ratio: (PDR) / (WT)	Abundance Ratio Adj. P-Value: (PDR) / (WT)	Abundances (Grouped): MDR	Abundances (Grouped): PDR	Abundances (Grouped): WT	Abundances (Normalized): F11: Sample, MDR_01, MDR	Abundances (Normalized): F12: Sample, MDR_02, MDR	Abundances (Normalized): F13: Sample, MDR_03, MDR	Abundances (Normalized): F14: Sample, MDR_04, MDR	Abundances (Normalized): F15: Sample, MDR_05, MDR	Abundances (Normalized): F16: Sample, MDR_06, MDR	Abundances (Normalized): F17: Sample, MDR_07, MDR	Abundances (Normalized): F18: Sample, MDR_08, MDR	Abundances (Normalized): F19: Sample, MDR_09, MDR	Abundances (Normalized): F20: Sample, PDR_01, PDR	Abundances (Normalized): F21: Sample, PDR_02, PDR	Abundances (Normalized): F22: Sample, PDR_03, PDR	Abundances (Normalized): F23: Sample, PDR_04, PDR	Abundances (Normalized): F24: Sample, PDR_05, PDR	Abundances (Normalized): F25: Sample, PDR_06, PDR	Abundances (Normalized): F26: Sample, PDR_07, PDR	Abundances (Normalized): F1: Sample, WT_01, WT	Abundances (Normalized): F2: Sample, WT_02, WT	Abundances (Normalized): F3: Sample, WT_03, WT	Abundances (Normalized): F4: Sample, WT_04, WT	Abundances (Normalized): F5: Sample, WT_05, WT	Abundances (Normalized): F6: Sample, WT_06, WT	Abundances (Normalized): F7: Sample, WT_07, WT	Abundances (Normalized): F8: Sample, WT_08, WT	Abundances (Normalized): F9: Sample, WT_09, WT	Abundances (Normalized): F10: Sample, WT_10, WT
E1JGJ8	E1JGJ8_PSEAE	Peptide chain release factor 2	prfB	Cytoplasmic	1.238	0.950422	0.94	0.996308	1.85193e+07	1.34473e+07	1.13072e+07	2.02428e+07	2.29685e+07	1.63074e+07	2.89601e+07	1.83965e+07	972844	6.57317e+06	2.1828e+07	1.85193e+07	8.67399e+06	2.95909e+07	4.64253e+07	3.52341e+07	1.18884e+07	1.34473e+07	9.97692e+06	1.16806e+06	8.46222e+06	2.42014e+07	7.35023e+06	2.03598e+07	9.64843e+06	1.05203e+07	3.60768e+07	2.69384e+07	1.21529e+07
G3XCT4	G3XCT4_PSEAE	Cys-tRNA(Pro)/Cys-tRNA(Cys) deacylase	PA3580	Cytoplasmic	3.233	0.171148	0.628	0.847975	2.80761e+06	1.1939e+06	988139	5.25281e+06	1.13048e+06	798579	3.51615e+06	3.08724e+07		3.04591e+06	2.58796e+06	860078	388811	1.31791e+06	6.14361e+06	801283	1.1939e+06	1.25881e+06	683592	79795.7	1.12573e+06	1.14952e+06	988139	906032	238606		1.37437e+06	1.34932e+06	382442
G3XCT6	G3XCT6_PSEAE	Histidine kinase	PA1458	Cytoplasmic			0.01	3.71366e-17	1.16508e+06		245540	738755	3.79606e+06		144533	1.58101e+06	276835		1.16508e+06	2.12336e+06								152878	600988	461798		560768		69629.6	60120.7	394364	110395
G3XCU6	G3XCU6_PSEAE	Transcriptional regulator CysB	cysB	Cytoplasmic	100	3.40087e-17	100	3.71366e-17	398541	125712		363066	398541	1.97987e+06	2.95811e+06			408895	207121	324966	111554	90818.5		141665	101939	283170	167923
G3XCU9	G3XCU9_PSEAE	Probable transcriptional regulator	PA2020	Cytoplasmic	100	3.40087e-17	100	3.71366e-17	478636	1.3553e+07		2.07181e+06	135939	266293		2.12024e+06	97974.7	478636	1.1364e+06		1.32178e+06	1.46284e+07	1.25565e+07		165499	3.36096e+07	3.41875e+07
G3XCV0	FLEQ_PSEAE	Transcriptional regulator FleQ	fleQ	Cytoplasmic	1.797	0.839938	0.845	0.958127	6.02291e+06	3.83528e+06	3.74922e+06	1.16543e+07	5.01614e+06	3.11684e+06	8.08383e+06	897875	90716.1	8.4842e+06	8.24221e+06	6.02291e+06	3.83528e+06	5.30062e+06	8.51774e+06	2.17386e+06	1.67032e+06	7.3462e+06	2.6571e+06	2.01427e+06	1.11778e+07	6.34328e+06	2.12083e+06	5.43066e+06	1.75963e+06	2.58839e+06	6.31314e+06	8.28368e+06	2.5425e+06
G3XCV2	G3XCV2_PSEAE	Dihydroaeruginoic acid synthetase	pchE	Cytoplasmic	0.01	3.40087e-17	0.01	3.71366e-17			2.09701e+06																	1.0215e+06	6.01916e+06	4.53932e+06	897559	3.03541e+06	1.87828e+06	1.16979e+06	5.16255e+06	2.34121e+06	1.00543e+06
G3XCV4	G3XCV4_PSEAE	Probable pyridoxamine 5'-phphate oxidase	phzG1	Cytoplasmic	0.01	3.40087e-17	0.01	3.71366e-17			1.10216e+07																		1.58052e+07		9.68837e+06	1.25382e+07	4.09872e+06	1.51493e+07	26069167	5.78254e+06	9.1942e+06
G3XCV5	G3XCV5_PSEAE	Poly(3-hydroxyalkanoic acid) synthase 1	phaC1	Cytoplasmic
G3XCV8	G3XCV8_PSEAE	Uncharacterized protein	PA2405	Unknown	0.01	3.40087e-17	8.83	0.00982268		1.19522e+07	1.9073e+06										5.89005e+07	1.19522e+07	6.97145e+06	2.93065e+07	8.71886e+06	7.13823e+07	1.43084e+06	1.15608e+06		654320	2.41659e+06	2.16914e+06	2.21269e+06	1.67707e+06		562776	1.62252e+07
G3XCV9	G3XCV9_PSEAE	Probable beta-lactamase	PA5514	Unknown	1.934	0.759843	3.418	0.255907	434374	2.1866e+06	221022	1.3634e+06	112080	198281	138544			3.32786e+06	1.92731e+06	434374	2.39391e+06	448236	244789	1.61438e+06	2.49578e+06	4.19156e+06	2.1866e+06	213774	120879	100801	300634	228516	198471	165094	334456	767715	513002
G3XCW5	G3XCW5_PSEAE	Uncharacterized protein	PA3031	CytoplasmicMembrane	1.609	0.933348	2.963	0.356346	1.29223e+06	3.08013e+06	776041	1.13886e+06	1.92039e+06	1.29223e+06	6.42786e+06	3.81549e+06	795393	1.09652e+06	2.50053e+06	1.28345e+06	1.37242e+06	1.56224e+06	7.32831e+06	1.93825e+06	3.08013e+06	9.53315e+06	3.51166e+06	227433		426425	459132	1.12604e+06		792300	760117	803407	855703
G3XCW6	G3XCW6_PSEAE	Transcriptional regulator Dnr	dnr	Cytoplasmic	1.416	0.996861	0.813	0.950757	9.39673e+06	6.07869e+06	5.78284e+06	8.41533e+06	1.04926e+07	2.59604e+06	1.72264e+07		277401	1.55495e+07	1.19114e+07	3.54329e+06	2.4884e+06	7.70069e+06	1.98475e+07	6.25735e+06	1.11304e+06	6.07869e+06	3.11956e+06	1.37486e+06	1.29187e+07	7.06826e+06	3.95512e+06	7.79487e+06	3.2098e+06	4.73118e+06	1.41603e+07	1.10898e+07	4.06751e+06
G3XCX1	G3XCX1_PSEAE	Nitrate reductase (quinone)	narG	CytoplasmicMembrane
G3XCX2	G3XCX2_PSEAE	Uncharacterized protein	PA0624	Cytoplasmic	0.01	3.40087e-17	0.01	3.71366e-17			2.29907e+06																	50145.4	3.48515e+06	2.30951e+06	2.39449e+06	2.29907e+06		1.86495e+06	463725	2.193e+06	3.24556e+06
G3XCX3	PILU_PSEAE	Type IV pilus ATPase PilU	pilU	Cytoplasmic	0.799	0.415279	0.01	3.71366e-17	398567		880622	594440	878909	398567	579005	313272			279213	313642									981081	855965	880622	1.47529e+06	962269	276180	1.28166e+06	670173	549237
G3XCX5	G3XCX5_PSEAE	Probable bacteriophage protein	PA0618	Cytoplasmic	1.515	0.968622	0.01	3.71366e-17	709118		627700	426388	979495		709118	1.24544e+06		1.16808e+06	638178	394907								87133	627700	671543		1.52996e+06	274559	880396	2.20486e+06	170081	260646
G3XCX6	G3XCX6_PSEAE	Type III secretion outer membrane protein PopN	popN	OuterMembrane
G3XCX7	PILP_PSEAE	Type IV pilus inner membrane component PilP	pilP	CytoplasmicMembrane	1.278	0.960121	3.863	0.187714	2.70444e+06	4.31616e+06	1.60683e+06	3.20345e+06	2.70444e+06	1.94734e+06	1.02968e+07	4.94685e+06	600078	6.39117e+06	1.13524e+06	2.01921e+06	4.42218e+06	4.31616e+06	1.10172e+06	3.2066e+06	3.85179e+06	4.5169e+06	9.00276e+06	566346	2.64426e+06	1.84525e+06	669681	2.21924e+06	1.3992e+06	566454	4.22584e+06	2.05993e+06	1.3824e+06
G3XCY0	G3XCY0_PSEAE	Uncharacterized protein	PA0979	Cytoplasmic	100	3.40087e-17			567595			509587	567595	761822	812826	1.02254e+06	169813			406713
G3XCY4	AMRZ_PSEAE	Transcription factor AmrZ	amrZ	Cytoplasmic	100	3.40087e-17			766841			312304	1.35239e+06	294693	1.19563e+06	982335	432212	1.23922e+06	766841	110007
G3XCY6	G3XCY6_PSEAE	Two-component response regulator GltR	gltR	Cytoplasmic	2.977	0.244159	0.01	3.71366e-17	2.32834e+06		252468	1.55705e+06	1.25715e+06	375700	6.32317e+06	806654		3.80164e+06	3.4817e+06	4.97852e+06									936518	226364	272770	216135	195863	252468	575221	635451	117944
G3XCY8	G3XCY8_PSEAE	Probable outer membrane receptor for iron transport	PA4514	OuterMembrane
G3XCY9	G3XCY9_PSEAE	Respiratory nitrate reductase delta chain	narJ	Cytoplasmic
G3XCZ3	G3XCZ3_PSEAE	Type 4 fimbrial biogenesis protein PilZ	pilZ	Periplasmic	0.01	3.40087e-17	1.095	0.942008		479579	463796										278164	826838	960299		193946	252001	920924	142922	364042	776587	788872	817307	447195	481013	325396	579794	301624
G3XCZ6	G3XCZ6_PSEAE	Malonyl CoA-acyl carrier protein transacylase	fabD	Cytoplasmic	1.115	0.866716	2.012	0.655397	9.40133e+06	1.60532e+07	1.07842e+07	3.62437e+06	1.59825e+07	1.51901e+07	9.52417e+07	960049	4.92004e+06	2.78457e+06	9.40133e+06	3.83076e+07	1.14358e+07	4.29098e+07	3.85806e+07	1.13561e+07	8.99159e+06	5.18192e+07	1.60532e+07	5.34012e+06	3.80926e+06	2.37314e+07	6.7589e+06	1.8286e+07	6.50256e+06	1.3968e+07	2.22914e+07	2.29198e+07	8.32611e+06
G3XCZ8	PIGA_PSEAE	Heme oxygenase PigA	pigA	Cytoplasmic			0.651	0.857062	869992	178390	771675	161605	4.62554e+06	632141	5.84478e+06	869992	219290	4.15733e+06	2.60025e+06	490279	3.47221e+06	268248	124306	113886	178390	719391	158152			6.27171e+06	471471	1.26303e+06	457414	1.33568e+06	177284	464513	2.97174e+06
G3XD01	WBPD_PSEAE	UDP-2-acetamido-3-amino-2,3-dideoxy-D-glucuronate N-acetyltransferase	wbpD	Cytoplasmic
G3XD04	G3XD04_PSEAE	DNA helicase	uvrD	Cytoplasmic	0.01	3.40087e-17	0.785	0.940869		982714	1.24042e+06										730816	1.77566e+06	3.65901e+06	982714	78693.4	1.11696e+06	613497	234549	1.51374e+06	2.27302e+06	992556	2.47239e+06	890965	1.1055e+06	2.90797e+06	1.39181e+06	851138
G3XD07	G3XD07_PSEAE	Uncharacterized protein	PA1018	Cytoplasmic
G3XD09	G3XD09_PSEAE	Glutamate synthase small chain	gltD	Cytoplasmic	100	3.40087e-17			2.0562e+06			3.37934e+06	1.21774e+06	841108	1.47309e+06	2.0562e+06	473628	3.39041e+06	6.14387e+06	2.72954e+06
G3XD10	G3XD10_PSEAE	Heme d1 biynthesis protein NirJ	nirJ	Cytoplasmic	0.01	3.40087e-17	0.01	3.71366e-17			308490																		530120	572405	364925	467804	133149	308490	295548	308442	284602
G3XD11	G3XD11_PSEAE	PhoP/Q and low Mg2+ inducible outer membrane protein H1	oprH	OuterMembrane	1.023	0.771976	0.01	3.71366e-17	1.88307e+06		2.82202e+06	1.88307e+06	2.02556e+06	3.74811e+06	997351		517367		5.31086e+06	385345								2.49724e+06	1.41223e+06	5.00199e+06	6.14893e+06	2.56664e+06	9.15154e+06	2.14968e+06	4.08188e+06	3.10281e+06	631291
G3XD12	HCNC_PSEAE	Hydrogen cyanide synthase subunit HcnC	hcnC	CytoplasmicMembrane	1.438	0.990766	1.36	0.862127	7.9148e+06	6.07609e+06	6.74799e+06	1.74674e+06	1.18533e+07	9.38899e+06	4.08005e+07	1.11102e+07	706604	7.9148e+06	4.35029e+06	6.36358e+06	3.23959e+06	1.09799e+07	1.33372e+07	6.07609e+06	4.34722e+06	9.07393e+06	5.77147e+06	1.21624e+06	9.58492e+06	1.2644e+07	6.14794e+06	6.76019e+06	5.08071e+06	3.22454e+06	2.45645e+07	9.34308e+06	6.73582e+06
G3XD13	G3XD13_PSEAE	Beta_elim_lyase domain-containing protein	PA0902	Cytoplasmic	1.067	0.822344	0.915	0.985005	1.57707e+06	2.40823e+06	3.28481e+06	4.47033e+06	3.35983e+06	1.48432e+06	766747			1.57707e+06	1.69255e+06	1.12363e+06	2.62991e+06	4.75786e+06	2.40823e+06	2.60047e+06	1.29837e+06	1.01933e+06	1.69846e+06	623852	4.58932e+06	2.82557e+06	2.44033e+06	4.3885e+06	3.50922e+06	3.41168e+06	3.3402e+06	3.23034e+06	139902
G3XD14	G3XD14_PSEAE	RNA polymerase-binding transcription factor DksA	dksA	Cytoplasmic	1.596	0.938876	1.319	0.87631	1.00757e+08	9.2529e+07	7.1552e+07	1.35222e+08	1.00757e+08	9.95057e+07	3.0074e+08	7.91093e+07	1.89848e+07	7.71068e+07	2.08669e+08	1.18432e+08	2.19084e+07	1.69131e+08	1.90079e+08	1.16024e+08	9.2529e+07	7.76411e+07	3.17126e+07	9.26761e+06	7.56883e+07	1.18464e+08	4.24253e+07	7.38033e+07	3.26394e+07	3.75085e+07	2.32071e+08	1.93851e+08	6.93694e+07
G3XD16	G3XD16_PSEAE	Probable two-component response regulator	PA2523	Cytoplasmic
G3XD17	G3XD17_PSEAE	Thiol:disulfide interchange protein	dsbC	Periplasmic	1.342	0.988043	2.26	0.563441	3.30431e+07	5.57969e+07	2.63863e+07	3.77332e+07	2.34622e+07	1.82597e+07	7.34378e+07	3.30431e+07	2.08382e+07	8.10927e+06	6.84911e+07	4.31343e+07	1.22998e+08	5.48175e+07	5.57969e+07	2.2253e+07	3.69293e+07	7.87642e+07	8.03282e+07	1.28837e+07	4.40251e+07	3.1709e+07	1.22276e+07	1.6691e+07	2.27085e+07	9.67931e+06	3.60176e+07	3.06599e+07	8.03024e+07
G3XD20	G3XD20_PSEAE	Periplasmic serine endoprotease DegP-like	mucD	Periplasmic	1.24	0.950422	2.461	0.498188	3.23623e+07	4.30811e+07	1.97696e+07	2.76894e+07	4.79143e+07	2.69913e+07	3.43408e+07	3.28591e+07	2.98232e+06	8.34725e+06	5.89421e+07	3.23623e+07	1.16116e+08	4.30811e+07	4.08603e+07	9.60671e+06	1.03941e+07	3.25843e+08	1.11089e+08	2.15798e+07	2.3007e+07	2.12197e+07	1.43795e+07	2.44207e+07	1.81666e+07	1.49659e+07	1.53554e+07	1.84185e+07	4.19575e+07
G3XD21	G3XD21_PSEAE	Resistance-Nodulation-Cell Division (RND) multidrug efflux membrane fusion protein	PA2019	CytoplasmicMembrane
G3XD22	G3XD22_PSEAE	Protein-tyrine-phphatase	arsC	Cytoplasmic			100	3.71366e-17		662887											96293.6	590952	881189		812083	743577	310352
G3XD23	WBPB_PSEAE	UDP-N-acetyl-2-amino-2-deoxy-D-glucuronate oxidase	wbpB	Cytoplasmic
G3XD25	G3XD25_PSEAE	Resistance-Nodulation-Cell Division (RND) multidrug efflux membrane fusion protein MexC	mexC	CytoplasmicMembrane	0.01	3.40087e-17	1.111	0.940869		714905	508151										2.67096e+06	714905	548581	3.42065e+06	519498	1.27619e+06	382741	188097		982936	384691	961567	671232	264710	1.00176e+06	231944
G3XD26	G3XD26_PSEAE	Uncharacterized protein	PA3978	Unknown			100	3.71366e-17		1.10127e+06											2.61803e+06	708190	1.10127e+06	703919	375701	1.52546e+06	2.14642e+06
G3XD27	G3XD27_PSEAE	DUF971 domain-containing protein	PA5055	Periplasmic/Cytoplasmic	1.861	0.800787	2.612	0.447649	2.63911e+06	4.61948e+06	986891	2.77021e+06	1.55513e+06	2.04898e+06	1.20619e+07	1.98244e+06	82930.6	7.68271e+06	6.38965e+06	2.63911e+06	1.10009e+06	4.61948e+06	8.44497e+06	7.00908e+06	3.98488e+06	7.16364e+06	2.57811e+06		1.17763e+06	928919	94150.2	1.04848e+06	127125		5600754	3.22878e+06	511352
G3XD28	PILM_PSEAE	Type IV pilus inner membrane component PilM	pilM	CytoplasmicMembrane
G3XD32	G3XD32_PSEAE	Uncharacterized protein	PA1872	Cytoplasmic
G3XD35	G3XD35_PSEAE	Heptyltransferase II	waaF	Cytoplasmic
G3XD36	G3XD36_PSEAE	Phphoenolpyruvate--protein phphotransferase	ptsP	Cytoplasmic	2.529	0.424538	0.885	0.977378	5.02682e+06	2.03388e+06	2.85866e+06	6.5576e+06	4.07277e+06	1.81536e+06	2.06219e+06	1.27277e+07		6.20434e+06	1.00649e+07	3.77808e+06	1.95197e+06	2.9194e+06	3.55713e+06	2.94527e+06	862770	2.03388e+06	1.78295e+06	391256	4.14743e+06	3.44427e+06	2.58021e+06	3.16717e+06	1.55311e+06	867200	5.35747e+06	3.18924e+06	2.1239e+06
G3XD39	G3XD39_PSEAE	Probable bacteriophage protein	PA0622	Cytoplasmic
G3XD40	G3XD40_PSEAE	Probable acyl-CoA thiolase	PA3925	Cytoplasmic	2.418	0.480194	0.758	0.928017	4.45113e+06	1.23996e+06	2.36944e+06	2.02726e+06	3.01681e+06	2.62269e+06	4.45113e+06	8.10961e+06			4.72359e+06	1.1076e+07	1.1176e+06	1.43186e+06	6.13671e+06	2.62513e+06	474985	670895	1.23996e+06	799693	2.84296e+06	7.76749e+06	1.52676e+06	3.8513e+06	1.97479e+06	4.39218e+06	789131	3.91523e+06	1.48294e+06
G3XD47	G3XD47_PSEAE	Arginine/ornithine binding protein AotJ	aotJ	Periplasmic	0.344	0.00627407	1.753	0.734751	3.4372e+06	1.67827e+07	1.28517e+07	866150	1.17828e+07	4.86724e+06	5.60308e+06	774758	4.22558e+06	283716	3.18087e+06	3.4372e+06	3.72297e+07	1.05745e+07	5.35071e+06	1.67827e+07	1.11528e+07	2.38303e+07	7.39693e+07	5.73891e+07	3.72817e+06	8.54023e+06	4.76822e+07	6.60539e+06	4.96266e+07	4.39703e+07	4.1174e+06	2.86627e+06	1.93398e+07
G3XD49	G3XD49_PSEAE	Type III secretion protein PcrV	pcrV	Extracellular
G3XD52	G3XD52_PSEAE	MaoC-like domain-containing protein	PA3302	Cytoplasmic	1.765	0.861384	0.636	0.850345	7.13161e+06	2.58297e+06	7.1205e+06	6.51726e+06	5.2872e+06	2.71132e+06	7.13161e+06	1.61006e+07	110701	2.89223e+07	7.70842e+06	1.04175e+07	1.24308e+06	3.32546e+06	1.27126e+06	4.92719e+06	2.53161e+06	3.39213e+06	2.58297e+06	974380	1.63255e+07	7.40411e+06	3.43459e+06	6.84775e+06	3.50666e+06	7.43897e+06	1.09634e+07	1.42727e+07	4.40977e+06
G3XD53	G3XD53_PSEAE	Gluconokinase	PA2321	Unknown
G3XD54	G3XD54_PSEAE	DNA polymerase III subunit epsilon	dnaQ	Cytoplasmic	2.264	0.574737			3.12333e+06	147302	1.57261e+06	3.74055e+06	1.20674e+06	299008	2.18594e+06	2.62352e+06		3.94722e+06	3.71835e+06	4.40189e+06	112903	852216	1.09262e+06	76426.5		192182	78598.5	105967	1.67221e+06	3.2097e+06	1.40831e+06	2.82918e+06	988384	1.47894e+06	2.61737e+06	4.3963e+06	1.15287e+06
G3XD55	G3XD55_PSEAE	Type 4 fimbrial biogenesis protein PilY2	pilY2	Periplasmic	1.258	0.951163	0.01	3.71366e-17	3.76183e+06		4.55483e+06	4.96904e+06	3.76183e+06	2.07449e+06	3.40512e+06	2.07272e+06	3.29105e+06	5.63534e+06	1.13478e+07	4.42901e+06								3.99753e+06	8.15418e+06	1.99948e+06	4.56939e+06	3.20159e+06	4.54031e+06	1.91811e+06	7111356	5.10208e+06	1.57909e+07
G3XD59	G3XD59_PSEAE	Uncharacterized protein	PA4118	Periplasmic	0.01	3.40087e-17	0.01	3.71366e-17			1.42739e+06																	2.61978e+06		284844	5.46378e+06	453108	1.18132e+06	1.72472e+06	351566		2.55397e+06
G3XD61	WBPI_PSEAE	UDP-2,3-diacetamido-2,3-dideoxy-D-glucuronate 2-epimerase	wbpI	Cytoplasmic
G3XD63	G3XD63_PSEAE	Probable methylesterase	chpB	Cytoplasmic			100	3.71366e-17		328800											624419	66817.6	1.20535e+06	333021	76562.3	328800	271399
G3XD64	FLEN_PSEAE	Antiactivator FleN	fleN	CytoplasmicMembrane	0.91	0.648547	0.925	0.991431	3.65939e+06	5.32511e+06	7.80878e+06	7.1132e+06	2.50082e+06	2.96469e+06	7.49346e+06		539328	1.71275e+07	4.51689e+06	2.76553e+06	2.39988e+06	5.8934e+06	1.49278e+07	1.03513e+07	4.23663e+06	5.32511e+06	3.36134e+06	2.18744e+06	1.19843e+07	7.98624e+06	1.50031e+07	6.25289e+06	4.69864e+06	7.63526e+06	8.1881e+06	8.47901e+06	5.22476e+06
G3XD65	G3XD65_PSEAE	Uncharacterized protein	PA0626	Unknown
G3XD67	HCNA_PSEAE	Hydrogen cyanide synthase subunit HcnA	hcnA	CytoplasmicMembrane	5.027	0.0141267	1.551	0.800967	9.69611e+06	1.28264e+06	1.54686e+06	8.98834e+06	4.63664e+06	3.90984e+06	2.15835e+07	3.67809e+07		8.33924e+06	1.04596e+07	1.24054e+07	1.42876e+06	2.47525e+06	2.36343e+07	961986	341189	1.28264e+06	569766	129955	4.08983e+06	9.64575e+06	233136	5.51592e+06	269473	121995	23000272	8.08192e+06	585059
G3XD68	G3XD68_PSEAE	Uncharacterized protein	PA0634	Cytoplasmic	0.587	0.153013	0.01	3.71366e-17	890090		2.81983e+06		299412		1.72565e+06	427149	1.47801e+06	446591	1.05417e+06	890090								4.48425e+06	3.56455e+06	464017		592817	1.1732e+07	2.81983e+06	1.96084e+06	855463	6.8425e+06
G3XD70	G3XD70_PSEAE	Uncharacterized protein	PA5279	Cytoplasmic
G3XD72	G3XD72_PSEAE	Probable purine-binding chemotaxis protein	PA1464	Cytoplasmic	1.457	0.986729	0.656	0.861274	6.66504e+06	3.53734e+06	7.73825e+06	1.05201e+07	6.9548e+06	6.19899e+06	6.33155e+06	1.77917e+07	490538	4.70964e+07	5.53445e+06	6.66504e+06	1.67741e+07	2.46267e+06	4.99245e+06	3.53734e+06	2.02625e+06	4.93299e+06	2.98564e+06	2.29775e+07	9.44538e+06	8.10721e+06	1.2457e+06	7.38609e+06	3.38986e+06	5.5186e+06	8.17557e+06	1.0564e+07	1.00463e+06
G3XD75	G3XD75_PSEAE	Uncharacterized protein	PA0629	Cytoplasmic	0.01	3.40087e-17	0.01	3.71366e-17			151907																	28942.5	258177	128993		313083		53166.3	153878	151914	151900
G3XD76	DAPD_PSEAE	2,3,4,5-tetrahydropyridine-2,6-dicarboxylate N-succinyltransferase	dapD	Cytoplasmic	1.311	0.981815	0.631	0.847318	2.24382e+07	7.46952e+06	1.249e+07	3.88154e+07	1.96319e+07	2.24382e+07	1.35916e+07	3.94087e+06	236295	3.26889e+07	2.56227e+07	2.28849e+07	1.17054e+07	1.21341e+07	1.83303e+07	7.46952e+06	4.07023e+06	4.25789e+06	3.78438e+06	3.01957e+06	1.87495e+07	3.57424e+07	5.36065e+06	3.17086e+07	8.5564e+06	1.29595e+07	3.325e+07	1.20374e+07	4.49361e+06
G3XD78	G3XD78_PSEAE	Regulatory protein RsaL	rsaL	Cytoplasmic	0.871	0.598313	0.01	3.71366e-17	1.06592e+06		1.30698e+06	694075	4.30742e+06	1.57943e+06	73670.8	422480			1.06592e+06	1.35453e+06								188845	1.84048e+06	54428.9	2.62257e+06	2.31529e+06	958662	1.41791e+06	1204725	1.46452e+06	619466
G3XD80	G3XD80_PSEAE	SUMT	PA0510	Cytoplasmic
G3XD83	G3XD83_PSEAE	Uncharacterized protein	PA0625	OuterMembrane	0.969	0.675024	0.01	3.71366e-17	262567		309554	1.7861e+06	148119	262567	49272.8		274722		731207	206330									732593	83014	139049	640876		183734	345618	446467	277253
G3XD87	G3XD87_PSEAE	Respiratory nitrate reductase beta chain	narH	Cytoplasmic			100	3.71366e-17		1.13376e+06											5.94964e+06	1.73786e+06	739652	7.52297e+06		264021	84623.3
G3XD89	G3XD89_PSEAE	Putative copper transport outer membrane porin OprC	oprC	OuterMembrane	0.01	3.40087e-17	0.01	3.71366e-17			379276																	32258.3	446474	951580	167098	502814	151796	556620	630153	322192	117416
G3XD90	G3XD90_PSEAE	MotD	motD	CytoplasmicMembrane
G3XD93	G3XD93_PSEAE	Probable chaperone	PA3842	Cytoplasmic
G3XD94	UGND_PSEAE	UDP-N-acetyl-D-glucamine 6-dehydrogenase	wbpA	Membrane	100	3.40087e-17			789067			212077		152848	3.36429e+06	1.01882e+06	1.00782e+06	770542	808038	93501
G3XD95	G3XD95_PSEAE	Probable chemotaxis protein	chpC	Cytoplasmic	100	3.40087e-17			1.17636e+06			1.88174e+06	264970	239004	1.03005e+06	1.9545e+06		2.12466e+06	1.34346e+06	438873
G3XD96	G3XD96_PSEAE	Probable binding protein component of ABC transporter	PA0186	OuterMembrane
G3XD97	G3XD97_PSEAE	Transcriptional regulator PtxS	ptxS	Cytoplasmic	100	3.40087e-17			498823			441502	116915	335115	860612	897478		785001	498823
G3XDA1	EXOS_PSEAE	Exoenzyme S	exoS	Extracellular	1.578	0.951149	6.325	0.0402885	486950	2.07342e+06	238036	146857	486950		110966	851779		605199	228211	959948	2.07342e+06	1.23065e+06	2.80655e+06	7.16168e+06	1.44618e+06	9.24721e+06	1.59524e+06	87731.1	539671	140129	658832	96067		58765	1.27394e+06	356793	238036
G3XDA2	G3XDA2_PSEAE	3-oxoacyl-[acyl-carrier-protein] synthase 2	fabF1	CytoplasmicMembrane	1.22	0.939047	0.544	0.765637	2.85405e+07	1.59643e+07	2.79305e+07	2.66599e+07	2.85405e+07	2.28325e+07	3.35667e+07	6.4592e+07	3.28529e+06	2.26587e+07	2.98899e+07	3.16477e+07	1.34316e+07	4.46217e+07	3.40257e+07	2.12531e+07	1.59643e+07	1.37255e+07	1.06117e+07	9.17959e+06	2.43716e+07	4.5702e+07	3.04559e+07	4.09175e+07	2.55495e+07	4.71565e+07	2.5479e+07	3.39849e+07	2.56145e+07
G3XDA4	G3XDA4_PSEAE	Uncharacterized protein	PA0653	Cytoplasmic	0.01	3.40087e-17	0.661	0.862127		165336	259905										117242	342860	216771	165336	83035.8	115651	191079		133317	240122	446230	281317	458567	129051	639526	63251.3
G3XDA5	G3XDA5_PSEAE	Anaerobically-induced outer membrane porin OprE	oprE	OuterMembrane
G3XDA8	PSTS_PSEAE	Phphate-binding protein PstS	pstS	Extracellular/Periplasmic	0.01	3.40087e-17	0.823	0.952556		1.83605e+06	4.34909e+06										3.31284e+06	643542	234229	484874	2.04588e+06	9.37756e+06	1.83605e+06	1.0363e+07		5.4582e+06	4.34909e+06	5.95348e+06	4.69896e+06	3.61142e+06	2.10992e+06	338644	1.70209e+06
G3XDB0	G3XDB0_PSEAE	Exodeoxyribonuclease III	crc	Cytoplasmic	1.124	0.870373	0.858	0.964342	6.6327e+06	4.45461e+06	8.14011e+06	1.12433e+07	1.15556e+07	1.30368e+07	1.00607e+07	4.93014e+06	308269	2.12356e+06	6.35005e+06	6.6327e+06	4.45461e+06	6.2117e+06	8.68039e+06	2.47913e+06	3.24737e+06	4.15008e+06	4.68929e+06	2.05078e+06	1.11058e+07	1.46251e+07	3.4745e+06	1.15663e+07	3.01285e+06	1.10778e+07	1.80489e+07	5.98146e+06	4.01941e+06
G3XDB2	G3XDB2_PSEAE	Cell division coordinator CpoB	cpoB	Periplasmic	1.73	0.870373	3.622	0.222925	4.93007e+06	1.1054e+07	1.51395e+06	2.37375e+06	4.93007e+06	3.05089e+06	9.33736e+06	2.56602e+07	5.08123e+06	633062	4.58562e+06	6.19755e+06	1.04624e+07	2.55747e+07	1.1054e+07	3.68742e+06	7.07885e+06	7.87984e+07	4.9991e+07	952822	1.89097e+06	4.83461e+06	902837	1.45284e+06	1.57764e+06	840291	3411275	1.12478e+06	5.6057e+06
O05927	CYSH_PSEAE	Phphoadenine phphulfate reductase	cysH	Cytoplasmic			0.01	3.71366e-17	438477		195725	404689	198623	447021	629253	983479		183400	430097	492234								59695.2		995165	195725	604391	454779	166994	334299	176270	186781
O30506	AOTP_PSEAE	Arginine/ornithine transport ATP-binding protein AotP	aotP	CytoplasmicMembrane			1.564	0.765191	387019	518261	341229	592091	123030		387019	1.75461e+06		362903	1.55501e+06	138531	1.09116e+06	1.7518e+06	1.76107e+06	510868	115919	518261	370467	168669	393991	768826	224883	450843		176817		519448	295532
O30508	ARUC_PSEAE	Succinylornithine transaminase/acetylornithine aminotransferase	aruC	Cytoplasmic	0.871	0.598313	0.597	0.817033	6.43289e+06	7.97204e+06	1.49495e+07	9.97921e+06	3.74374e+06	2.94268e+06	5.82511e+06	6.7372e+06	1.24242e+06	2.0168e+07	9.48252e+06	6.43289e+06	1.72401e+07	1.384e+07	3.09173e+07	7.97204e+06	3.07542e+06	7.17249e+06	6.80788e+06	5.93784e+06	1.97436e+07	3.12714e+07	1.53594e+07	1.88838e+07	1.06726e+07	2.21192e+07	1.45506e+07	1.14876e+07	5.56057e+06
O33407	ESTA_PSEAE	Esterase EstA	estA	OuterMembrane	100	3.40087e-17			1.14229e+06			1.53812e+06	1.21184e+06	658040	1.07674e+06	1.50902e+07	240435		1.61545e+06	197432
O33877	FABA_PSEAE	3-hydroxydecanoyl-[acyl-carrier-protein] dehydratase	fabA	Cytoplasmic	1.469	0.981815	1.178	0.932591	3.68883e+07	3.31001e+07	2.662e+07	3.68883e+07	6.02932e+07	2.24897e+07	1.39885e+08	3.30786e+07	5.78496e+06	2.30003e+07	9.10576e+07	6.24326e+07	6.44943e+06	3.31001e+07	5.43074e+07	3.92994e+07	1.19332e+07	4.14814e+07	8.66396e+06	5.66754e+06	3.26503e+07	4.66982e+07	2.39823e+06	2.96052e+07	5.49383e+06	2.39357e+07	4.66983e+07	3.02836e+07	1.84489e+07
O50174	ASTD_PSEAE	N-succinylglutamate 5-semialdehyde dehydrogenase	astD	Cytoplasmic	1.059	0.814428	0.807	0.948496	1.63855e+07	6.52817e+06	1.92606e+07	1.11519e+07	2.23299e+07	1.96198e+07	1.63855e+07	3.5214e+07	2.77424e+07	1.30205e+07	1.396e+07	1.51688e+07	3.56543e+06	1.25011e+07	1.26168e+07	6.52817e+06	3.55999e+06	6.00033e+06	6.69905e+06	9.89015e+06	1.72694e+07	3.5112e+07	4.77582e+07	2.06507e+07	2.80876e+07	6.0562e+07	1.79641e+07	1.67968e+07	6.28564e+06
O50175	ASTB_PSEAE	N-succinylarginine dihydrolase	astB	Cytoplasmic	0.83	0.526531	0.609	0.830046	1.00245e+07	7.93573e+06	1.11924e+07	1.12759e+07	9.95564e+06	1.00245e+07	1.34798e+07	3.01028e+06	521870	1.07679e+07	4.46639e+06	1.09544e+07	7.93573e+06	1.57693e+07	2.0547e+07	6.1713e+06	4.41282e+06	8.62134e+06	7.40156e+06	2.93537e+06	1.14006e+07	4.09098e+07	1.05971e+07	1.64383e+07	8.416e+06	2.41317e+07	1.7425e+07	1.09879e+07	6.28129e+06
O50177	ASTE_PSEAE	Succinylglutamate desuccinylase	astE	Cytoplasmic	1.85	0.806464	1.233	0.906639	1.99146e+06	3.19984e+06	1.08356e+06	3.04612e+06	1.77077e+06	1.73614e+06	2.94268e+06	1.99146e+06	322804	6.17894e+06	2.74217e+06	1.30331e+06	3.19984e+06	1.6845e+06	7.95765e+06	5.83964e+06	1.82603e+06	2.13274e+06	3.82807e+06	480522	1.89071e+06	2.14419e+06	714835	1.36083e+06	894214	958731	4.71295e+06	1.22464e+06	557099
O50273	CYSD_PSEAE	Sulfate adenylyltransferase subunit 2	cysD	Cytoplasmic	1.866	0.796574	0.439	0.638992	3.87672e+06	1.19073e+06	2.16323e+06	9.3297e+06	2.66531e+06	2.92017e+06	2.40102e+06		371222	4.17194e+07	1.40484e+07	5.1466e+06	1.19073e+06	8.69231e+06	3.10635e+06	1.77041e+06	730895	661647	1.10509e+06	159555	3.08521e+06	3.52304e+06	1.05633e+06	2.88771e+06	1.62052e+06	752451	7.14451e+06	3.23129e+06	913873
O50274	CYSNC_PSEAE	Bifunctional enzyme CysN/CysC	cysNC	Cytoplasmic			0.794	0.942885	2.19264e+06	830647	703468	3.40178e+06	1.28109e+06	694700	853878	6.36995e+06	506443	3.00939e+06	6.23516e+06	2.19264e+06	628334	5.3687e+06	2.26791e+06	830647	710712	698384	968996	567786	810609	1.26077e+06		1.42316e+06	468834	596589	1.41037e+06	686542	703468
O52658	ACP2_PSEAE	Acyl carrier protein 2	acpP2	Cytoplasmic	0.01	3.40087e-17	0.01	3.71366e-17			1.22649e+06																		1.91015e+06	46479.4	1.15727e+06	1.55614e+06	705792	1.32727e+06	8.87527e+06	1.06604e+06	1.22649e+06
O52759	RS4_PSEAE	30S ribomal protein S4	rpsD	Cytoplasmic	0.374	0.0113632	0.22	0.161039	1.43272e+08	2.93389e+07	2.33345e+08	6.37017e+08	3.90058e+08	1.34481e+08	7.93893e+07	1.49877e+08	5.34899e+06	5.5814e+07	1.43272e+08	3.80317e+08	3.98059e+07	1.27225e+08	8.92049e+07	2.93389e+07	2.84457e+07	2.25735e+07	1.67834e+07	6.28048e+07	3.85676e+08	3.61934e+08	2.3545e+08	3.35055e+08	2.31258e+08	3.55557e+08	9.6988e+07	1.96596e+08	1.07498e+08
O52760	RPOA_PSEAE	DNA-directed RNA polymerase subunit alpha	rpoA	Cytoplasmic	1.187	0.91603	0.403	0.573612	6.53874e+07	1.60627e+07	5.90951e+07	1.23307e+08	6.53874e+07	4.71213e+07	4.50035e+07	1.12233e+08	1.64244e+06	4.89208e+07	9.48008e+07	1.29343e+08	2.66005e+07	5.44829e+07	4.72764e+07	1.60627e+07	1.14515e+07	1.5511e+07	5.45184e+06	1.31918e+07	8.89744e+07	9.62124e+07	3.23552e+07	1.09945e+08	4.37408e+07	6.05057e+07	6.13316e+07	5.77173e+07	2.92377e+07
O52761	RL17_PSEAE	50S ribomal protein L17	rplQ	Cytoplasmic	0.01	3.40087e-17	0.254	0.235102		3.48317e+06	2.37501e+07										7.4498e+06	2.46429e+07	2.71811e+07	2.61834e+06	3.0667e+06	3.48317e+06	2.17094e+06	1.74623e+07	7.56254e+06	1.17114e+08	2.83766e+07	8.45965e+07	4.35058e+07	9.30636e+07	9.7921e+06	1.29269e+07	1.98779e+07
O52762	CATA_PSEAE	Catalase	katA	Cytoplasmic	0.503	0.0703659	0.352	0.448736	579048	85341.1	1.59549e+06	579048	852603	159009	493637	591495			291806	924950		52990.6	61842.9	117768	120429	121786	48533.6	331517	1.91596e+06	2.53102e+06	2.64772e+06	1.67631e+06	500847	2.41108e+06	1.21987e+06	910758	1.51858e+06
O54438	FABG_PSEAE	3-oxoacyl-[acyl-carrier-protein] reductase FabG	fabG	Cytoplasmic	2.229	0.599498	2.177	0.591592	6.85177e+07	4.91124e+07	1.7284e+07	5.01636e+07	6.85177e+07	6.81356e+07	1.18389e+08	1.27633e+08	9.65667e+06	6.02141e+07	1.12321e+08	1.03183e+08	3.32035e+07	2.30723e+08	7.3878e+07	4.18244e+07	2.10304e+07	5.84797e+07	4.91124e+07	1.45137e+07	1.88437e+07	5.04582e+07	1.597e+07	3.86887e+07	1.69829e+07	1.04801e+07	4.22446e+07	1.50373e+07	1.75904e+07
O54439	ACP1_PSEAE	Acyl carrier protein 1	acpP1	Cytoplasmic	0.537	0.0989501	1.741	0.734751	8.55302e+07	4.56156e+08	3.19108e+08	8.03823e+07	4.2974e+08	2.80497e+08	1.60271e+09	1.2986e+07	8.55302e+07	1.47614e+07	5.06668e+07	2.28905e+08	2.74876e+08	3.56833e+08	6.97294e+08	5.21076e+08	4.56156e+08	7.59179e+08	4.03195e+08	7.73125e+07	3.4801e+08	5.24786e+08	9.77542e+07	3.91617e+08	1.16562e+08	3.19577e+08	6.56708e+08	3.1864e+08	2.37499e+08
O68281	HEXR_PSEAE	HTH-type transcriptional regulator HexR	hexR	Cytoplasmic
O68282	G6PD_PSEAE	Gluce-6-phphate 1-dehydrogenase	zwf	Cytoplasmic	2.415	0.481515	0.486	0.704217	1.22389e+07	1.61636e+06	5.51339e+06	1.8036e+07	1.14982e+07	8.92568e+06	1.06823e+07	1.22389e+07	491772	2.6342e+07	5.587e+07	3.88074e+07	1.16837e+06	1.90308e+06	3.36908e+06	1.61636e+06	5.36e+06	1.30854e+06	476652	1.3464e+06	9.56308e+06	6.41484e+06	2.13749e+06	7.08826e+06	2.90291e+06	6.56029e+06	1.04857e+07	4.73861e+06	2.52959e+06
O68562	BAME_PSEAE	Outer membrane protein assembly factor BamE	bamE	OuterMembrane	2.748	0.327155	3.923	0.18078	1.30365e+07	2.42359e+07	4.91957e+06	7.87988e+06	6.60668e+06	5.7054e+06	2.61347e+07	6.18411e+07	6.90967e+06	1.30365e+07	2.88904e+07	2.22507e+07	1.38482e+07	3.77315e+07	7.50668e+06	2.42359e+07	1.10819e+07	2.71143e+07	2.78401e+07	2.97452e+06	3.95928e+06	4.55952e+06	7.09094e+06	5.67485e+06	5.02058e+06	3.49191e+06	4.82059e+06	6.4642e+06	1.0747e+07
O68799	MOBA_PSEAE	Molybdenum cofactor guanylyltransferase	mobA	Cytoplasmic
O68822	AMPA_PSEAE	Cytol aminopeptidase	pepA	Cytoplasmic	0.01	3.40087e-17	0.576	0.792303		109725	214182										80045.7	147213	223274	159598		81783.6	57367.8		89390.5	180157	214182	340254	609967	313481	265934	78630.1	122069
O69077	AK_PSEAE	Aspartokinase	lysC	Cytoplasmic	1.344	0.98912	1.043	0.965825	3.30189e+07	2.01821e+07	2.40733e+07	3.67245e+07	2.61884e+07	3.30189e+07	4.4113e+07	3.05041e+07	4.09366e+06	3.05091e+07	3.97612e+07	3.8638e+07	2.25986e+07	6.62787e+07	4.59734e+07	1.98897e+07	1.80318e+07	2.01024e+07	2.01821e+07	6.49943e+06	2.66177e+07	4.56347e+07	1.12178e+07	3.44353e+07	1.58787e+07	9.96775e+06	6.31343e+07	4.16459e+07	2.17721e+07
O69078	CSRA_PSEAE	Translational regulator CsrA	csrA	Cytoplasmic	1.605	0.935143	0.274	0.283663	1.33314e+07	2.83066e+06	6.37145e+06	2.40325e+07	1.33314e+07	6.35203e+06	6.86806e+06	1.42779e+07	285513	4.66203e+07	4.20841e+07	4.83643e+06	3.06009e+06	2.9197e+06	5.28939e+06	2.83066e+06	876695	2.53555e+06	316473	931744	1.88719e+07	6.18367e+06	8.47979e+06	6.56494e+06	8.30365e+06	4.77027e+06	7.28357e+06	5.48128e+06	3.03047e+06
O69753	PHZB1_PSEAE	Phenazine biynthesis protein PhzB1	phzB1	Cytoplasmic
O69754	PHZF_PSEAE	Trans-2,3-dihydro-3-hydroxyanthranilate isomerase	phzF1	Cytoplasmic
O82850	RS2_PSEAE	30S ribomal protein S2	rpsB	Cytoplasmic	1.259	0.951163	0.293	0.329261	1.06798e+08	2.49958e+07	9.60758e+07	2.56273e+08	1.06798e+08	7.82021e+07	6.30272e+07	1.58185e+08	3.05265e+06	9.63836e+07	1.54175e+08	1.34723e+08	2.49958e+07	6.89403e+07	5.33325e+07	2.65067e+07	2.23885e+07	1.34437e+07	1.26241e+07	3.4185e+07	1.46494e+08	1.23018e+08	8.20996e+07	1.39936e+08	8.73227e+07	2.03693e+08	5.45344e+07	1.05706e+08	6.39413e+07
O82851	EFTS_PSEAE	Elongation factor Ts	tsf	Cytoplasmic	1.465	0.985087	1.804	0.717094	4.66364e+08	9.37786e+08	5.85201e+08	6.51787e+08	8.58991e+08	5.78385e+08	4.15473e+08	2.12265e+08	2.73492e+09	2.56585e+08	3.42915e+08	4.66364e+08	9.37786e+08	9.41161e+08	7.0896e+08	7.54209e+08	6.22845e+08	9.65568e+08	1.20584e+09	2.0807e+09	4.05464e+08	4.77645e+08	2.16724e+09	4.26032e+08	2.48106e+09	7.16977e+08	3.03254e+08	3.87956e+08	1.64134e+09
O82852	PYRH_PSEAE	Uridylate kinase	pyrH	Cytoplasmic	2.315	0.542402	0.557	0.778044	1.00084e+07	4.2262e+06	2.0093e+07	2.87544e+07	9.3534e+06	6.55665e+06	1.00084e+07	1.15696e+06	128333	2.49004e+07	2.23437e+07	2.39893e+07	3.89876e+06	9.13736e+06	9.19052e+06	2.95946e+06	4.2262e+06	5.52013e+06	3.12941e+06	4.77722e+06	2.50353e+07	4.21143e+07	1.22343e+07	3.66288e+07	1.02494e+07	2.57628e+07	1.61264e+07	2.7811e+07	1.23434e+07
O82853	RRF_PSEAE	Ribome-recycling factor	frr	Cytoplasmic	1	0.751443	2.663	0.434411	9.65893e+07	1.89693e+08	7.56493e+07	6.82943e+07	9.65893e+07	1.03974e+08	2.34885e+08	2.11841e+07	1.71958e+07	1.23082e+08	2.13451e+08	6.82663e+07	5.79997e+07	1.89693e+08	2.20394e+08	2.48208e+08	1.64723e+08	3.42475e+08	1.23221e+08	1.72511e+07	8.50629e+07	2.07174e+08	5.22041e+07	1.09577e+08	5.08948e+07	4.98718e+07	2.24366e+08	1.81434e+08	6.72774e+07
O85732	FMT_PSEAE	Methionyl-tRNA formyltransferase	fmt	Cytoplasmic			1.294	0.886466	726732	1.59706e+06	1.26376e+06	4.74212e+06	331218	510655	1.43146e+06	1.67772e+06			479038	726732	1.36991e+06	5.74293e+06	7.47978e+06	2.9773e+06	1.42883e+06	1.59706e+06	1.48105e+06	337712	1.51371e+06	4.29138e+06	213820	1.36212e+06	622453	808023	4.20697e+06	2.26391e+06	1.17249e+06
O86062	NUDC_PSEAE	NADH pyrophphatase	nudC	Cytoplasmic			0.9	0.985005	1.47899e+06	827609	424277	2.40139e+06	1.062e+06	1.02331e+06	1.03642e+06	2.84352e+06		3.61931e+06	1.67144e+06	1.3087e+06	827609	1.55731e+06	2.01035e+06	1.75072e+06	638054	776932	629595	132564	406261	485675	340790	582381	266961	1.07791e+06	1126752	429489	419128
O86428	ILVE_PSEAE	Branched-chain-amino-acid aminotransferase	ilvE	Cytoplasmic
O87014	USG_PSEAE	USG-1 protein homolog	usg	Cytoplasmic	0.01	3.40087e-17	0.01	3.71366e-17			188033																	85750.8	159449	999886		548598	140182	221742	226430	148470
O87016	TRUA_PSEAE	tRNA pseudouridine synthase A	truA	Cytoplasmic	0.737	0.373383	0.01	3.71366e-17	1.86081e+06		2.24262e+06	2.43439e+06	1.86081e+06		1.96166e+06	2.27719e+06	422459	1.67237e+06	1.66908e+06									2.6552e+06	1.89416e+06	1.7347e+06		1.67976e+06		3.09455e+06	1.7198e+06	3.30994e+06	4.02128e+06
O87125	CHEB1_PSEAE	Protein-glutamate methylesterase/protein-glutamine glutaminase 1	cheB1	Cytoplasmic	1.618	0.926333	1.331	0.873401	4.14482e+06	1.08963e+07	7.68416e+06	9.49236e+06	6.04417e+06	4.14482e+06	1.39314e+07	2.33506e+06	630099	4.0351e+06	1.08721e+07	2.89798e+06	1.59232e+06	1.4643e+07	1.2072e+07	1.08963e+07	5.5201e+06	1.40234e+07	2.90817e+06	1.12017e+06	8.10822e+06	1.24276e+07	3.15801e+06	8.56808e+06	2.75722e+06	3.77872e+06	9.42658e+06	1.79739e+07	7.28229e+06
O87131	CHER1_PSEAE	Chemotaxis protein methyltransferase 1	cheR1	Cytoplasmic	1.277	0.959905	1.165	0.933215	3.47312e+06	4.15337e+06	8.46104e+06	4.00485e+06	3.87181e+06	2.56857e+06	8.06121e+06	3.10653e+06	174640	4.57449e+06	3.00883e+06	3.47312e+06	1.51377e+06	4.38043e+06	3.74412e+06	7.16372e+06	4.15337e+06	1.41399e+07	3.17382e+06	3.11598e+06	7.94612e+06	9.21512e+06	5.23859e+06	9.00932e+06	2.78257e+06	1.09901e+07	1.22264e+07	1.22424e+07	2.73965e+06
P00099	CY551_PSEAE	Cytochrome c-551	nirM	Periplasmic	0.01	3.40087e-17	0.026	5.09e-06		493011	1.1319e+07										168235	493011	72326.3	172726	995829	1.81461e+06	1.41229e+06	2.10283e+08	1.13077e+07	4.31983e+06	5.45166e+07	1.13303e+07	5.32718e+07	9.62221e+06	1.08582e+06	2.60728e+06	8.34086e+07
P00282	AZUR_PSEAE	Azurin	azu	Periplasmic	0.741	0.379374	2.877	0.374827	9.07139e+07	8.41915e+08	1.01875e+08	7.14278e+07	9.07139e+07	1.31354e+08	1.6909e+09	2.20125e+07	3.20008e+08	2.06691e+07	9.60376e+07	5.34305e+07	1.12668e+09	4.13493e+08	1.59235e+08	2.79072e+08	2.58917e+09	8.41915e+08	1.23058e+09	8.1033e+08	1.246e+08	8.32942e+07	2.29992e+08	8.25853e+07	2.9281e+08	5.7492e+07	56711732	6.72609e+07	5.47673e+08
P05384	DBHB_PSEAE	DNA-binding protein HU-beta	hupB	Cytoplasmic	0.106	4.04078e-08	0.472	0.688776	8.04607e+06	9.26539e+07	1.56378e+08	6.41359e+06	1.35673e+08	741679	5.78226e+07	3.72185e+06	1.00941e+07		1.96926e+06	6.54665e+08	5.23424e+07	3.63471e+08	2.27678e+08	3.73856e+07	3.6572e+07	1.35732e+08	9.26539e+07	3.95893e+07	8.49665e+07	6.9362e+08	1.42305e+08	7.32283e+08	1.29213e+08	3.59077e+08	3.23311e+08	1.61489e+08	1.51428e+08
P07344	TRPA_PSEAE	Tryptophan synthase alpha chain	trpA	Cytoplasmic	0.01	3.40087e-17	1.351	0.866588		4.19889e+06	1.12001e+06										4.19889e+06	4.88898e+06	2.24504e+07	6.79664e+06	2.97033e+06	2.58347e+06	2.30614e+06	45410.4	408003	2.04486e+06	1.21259e+06	1.58449e+06	1.09385e+06	818198	1.84038e+06	816050	1.1468e+06
P07345	TRPB_PSEAE	Tryptophan synthase beta chain	trpB	Cytoplasmic	2.333	0.533566	0.01	3.71366e-17	4.5229e+06		3.17232e+06	1.43387e+07	1.00752e+07	1.58828e+06	403527	2.03041e+06		4.57169e+07	1.5964e+07	1.80537e+06								99797.9	722401	490251	3.52109e+06	1.03111e+07	4.67717e+06	6.7701e+06	6918802	1.79432e+06	2.8581e+06
P08280	RECA_PSEAE	Protein RecA	recA	Cytoplasmic	1.443	0.990766	0.49	0.705437	1.46403e+07	4.29996e+06	1.48091e+07	5.29697e+07	2.61402e+07	9.99886e+06	1.00632e+07	1.46403e+07	1.25281e+06	1.14674e+07	3.37035e+07	2.76328e+07	3.22441e+06	1.21671e+07	8.03481e+06	4.29996e+06	6.49112e+06	2.24323e+06	1.66149e+06	5.43568e+06	2.28166e+07	2.08181e+07	7.60345e+06	2.78739e+07	1.43088e+07	5.7286e+06	1.53268e+07	2.17903e+07	1.17351e+07
P08308	OTCC_PSEAE	Ornithine carbamoyltransferase, catabolic	arcB	Cytoplasmic	1.6	0.937678	0.01	3.71366e-17	546881		2.10974e+06	546881	3.51223e+06	336589	426609			2.20772e+06	783537	316177								811448	3.21199e+06	2.60526e+06	3.12531e+06	1.70846e+06	3.48702e+06	5.34906e+06	830700	1.31139e+06	1.45016e+06
P09591	EFTU_PSEAE	Elongation factor Tu	tufA	Cytoplasmic	0.945	0.692794	0.94	0.996308	3.39508e+09	1.83131e+09	2.26092e+09	3.39508e+09	3.75566e+09	2.37432e+09	4.59931e+09	1.37333e+09	1.36861e+08	2.16614e+09	3.57474e+09	3.99034e+09	7.87036e+08	4.19095e+09	5.24822e+09	3.1289e+09	1.51005e+09	1.83131e+09	1.2348e+09	4.10281e+08	3.56078e+09	3.96746e+09	1.14823e+09	2.59866e+09	1.1164e+09	1.43375e+09	4.68587e+09	5.95712e+09	1.96707e+09
P09785	PHNA_PSEAE	Anthranilate synthase component 1, pyocyanine specific	phnA	Cytoplasmic	0.01	3.40087e-17	0.01	3.71366e-17			2.39128e+06																	877141	1.08797e+07		2.39128e+06	7.65754e+06	1.55672e+06	2.95476e+06	2.22742e+06	9.23519e+06	1.57815e+06
P09786	PHNB_PSEAE	Anthranilate synthase component 2, pyocyanine specific	phnB	Cytoplasmic
P0C2B2	DSBA_PSEAE	Thiol:disulfide interchange protein DsbA	dsbA	Periplasmic	0.574	0.137861	1.163	0.933215	1.2339e+07	1.79632e+07	1.49442e+07	1.2339e+07	1.96839e+07	1.50275e+07	1.28753e+07	8.40736e+06	2.11261e+07	1.07592e+07	1.13061e+07	1.03976e+07	1.79632e+07	7.25656e+06	2.08783e+06	2.01421e+07	1.34454e+07	5.91062e+07	4.82746e+07	3.84021e+07	4.63409e+06	4.07618e+06	2.79892e+07	1.07996e+07	3.10687e+07	2.64554e+07	3.06234e+06	2.41975e+06	2.06793e+07
P0DP44	PPK1_PSEAE	Polyphphate kinase	ppk	CytoplasmicMembrane	1.468	0.981815	0.788	0.940869	1.7714e+06	1.22568e+06	2.30571e+06	2.05876e+06	1.38667e+06	1.29865e+06	1.7013e+06	4.20678e+06		563032	1.84439e+06	3.63463e+06	1.22568e+06	2.08513e+06	2.67019e+06	1.74566e+06	435016	844353	901400	482841	2.25995e+06	3.454e+06	8.84031e+06	3.28995e+06	4.1337e+06	2.30763e+06	1.94932e+06	2.30379e+06	1.35885e+06
P0DPC1	PHZD2_PSEAE	Phenazine biynthesis protein PhzD2	phzD2	Cytoplasmic	0.01	3.40087e-17	0.01	3.71366e-17			3.26786e+06																	128847	5.58364e+06		3.26786e+06	1.99655e+07	1.30428e+06	9.44459e+06	1.86724e+07	2.16638e+06	2.88838e+06
P11221	OPRI_PSEAE	Major outer membrane lipoprotein	oprI	OuterMembrane	2.198	0.621045	0.751	0.92427	9.45883e+06	3.94013e+06	5.46097e+06	1.44443e+07	4.05937e+07	1.02495e+07	9.45883e+06	5.16976e+06	812995	7.83254e+06	1.49632e+07	2.20403e+06	7.35068e+06	3.94013e+06	4.00742e+06	7.33177e+06	3.04836e+06	2.74109e+06	3.03987e+06	196528	1.29073e+07	8.89301e+06	6.81303e+06	5.17292e+06	2.82242e+07	1.26434e+06	5.76505e+06	1.17838e+06	2.58638e+06
P11436	AMIE_PSEAE	Aliphatic amidase	amiE	Cytoplasmic
P11439	TOXA_PSEAE	Exotoxin A	eta	Extracellular	0.01	3.40087e-17	0.01	3.71366e-17			595848																	166297	320692	452612		1.15536e+06		1.69619e+06	1.09072e+06	347638	784413
P11724	OTCA_PSEAE	Ornithine carbamoyltransferase, anabolic	argF	Cytoplasmic	100	3.40087e-17			352756			506859	322623	178691	280682	696349		352756		773039
P11759	ALGD_PSEAE	GDP-manne 6-dehydrogenase	algD	Cytoplasmic	100	3.40087e-17	100	3.71366e-17	177172	706684		177172	624905	137731	41147.9	196580		138235	2.67326e+06		300449		156616	1.85441e+06	553485	985663	902286
P13794	PORF_PSEAE	Outer membrane porin F	oprF	OuterMembrane	1.477	0.981815	1.907	0.688776	4.78744e+07	1.16803e+08	6.53608e+07	3.05648e+07	4.48411e+07	6.08281e+07	4.38717e+07	3.42538e+08	4.78744e+07	4.98239e+07	1.53625e+08	3.97049e+07	8.34454e+07	8.22692e+07	5.64636e+07	1.64747e+08	2.15332e+08	1.47289e+08	1.16803e+08	3.04112e+07	4.1982e+07	6.50448e+07	6.72359e+07	6.72363e+07	6.56783e+07	3.47532e+07	1.01898e+08	8.32737e+07	5.97833e+07
P13981	ARCA_PSEAE	Arginine deiminase	arcA	Cytoplasmic	0.186	2.72332e-05	0.318	0.385015	8.69291e+07	3.59542e+07	2.35411e+08	9.98406e+07	2.27569e+09	1.85333e+08	8.69291e+07	4.23336e+06	4.30777e+06	1.56994e+07	1.66936e+08	2.92396e+07	2.55527e+07	2.64063e+08	3.90443e+08	1.97395e+07	3.52123e+07	3.59542e+07	7.76401e+08	1.29087e+08	2.08462e+08	3.41017e+08	4.14365e+08	2.65845e+08	4.41583e+08	6.12994e+08	1.27118e+08	9.7128e+07	1.81873e+08
P13982	ARCC_PSEAE	Carbamate kinase	arcC	Cytoplasmic	0.926	0.673555	0.673	0.870838	1.64201e+07	4.0674e+07	7.34065e+07	3.7117e+07	3.63121e+08	2.54819e+07	3.82137e+07	1.64201e+07	1.12527e+06	1.37176e+06	8.10837e+06	3.81487e+06	1.40745e+07	9.06004e+07	1.50794e+08	4.0674e+07	2.10921e+07	1.98984e+07	5.07939e+08	2.03921e+07	8.81039e+07	8.30878e+07	8.23302e+07	5.18592e+07	6.42468e+07	6.73547e+07	8.00021e+07	5.98121e+07	8.11651e+07
P14165	CISY_PSEAE	Citrate synthase	gltA	Cytoplasmic	2.696	0.349043	0.606	0.826232	1.26711e+07	1.62145e+06	3.43811e+06	3.32051e+07	5.72493e+06	3.3011e+06	8.05839e+06	6.76706e+07		1.46288e+07	1.09753e+07	6.21288e+07	2.74021e+06	1.62145e+06	4.37104e+06	1.67578e+06	314929	657829	725195	1.38308e+06	9.15193e+06	5.07415e+06	941260	5.37385e+06	1.91096e+06	4.97933e+06	2.19925e+06	9.33715e+06	2.37393e+06
P14532	CCPR_PSEAE	Cytochrome c551 peroxidase	ccpA	Periplasmic	1.104	0.86174	0.01	3.71366e-17	3.41659e+07	333599	4.91662e+07	6.15458e+07	6.55797e+07	1.84134e+07	1.16175e+08	2.26721e+07	3.76051e+06	3.58552e+07	2.3287e+07	3.41659e+07	311092	224438	196106	4.97745e+06	747340	975335	333599	4.84228e+07	6.39633e+07	2.31036e+08	3.98046e+07	4.01391e+07	5.19837e+07	1.71433e+07	1.10873e+07	4.99209e+07	1.07564e+08
P14756	ELAS_PSEAE	Elastase	lasB	Extracellular	1.241	0.950422	0.323	0.395635	3.69524e+06	1.68908e+06	4.24447e+07	1.18225e+07	6.07031e+06	2.54355e+06	1.2652e+06	7.35686e+06	275191	1.13941e+06	5.46356e+06	3.69524e+06	419518	913207	1.26954e+06	6.80334e+06	3.30561e+06	1.68908e+06	1.75058e+06	5.33088e+06	5.32867e+07	4.71249e+06	1.08488e+08	2.3134e+07	5.96432e+07	5.87007e+07	38699509	2.58235e+07	4.65523e+07
P14789	LASA_PSEAE	Protease LasA	lasA	OuterMembrane	1.245	0.951149	0.567	0.789357	2.02172e+06	2.44566e+06	3.58216e+06	6.6592e+06	2.85095e+06	2.02172e+06	1.26288e+06		526682		9.97748e+06	1.78986e+06	837264	2.44566e+06	2.80541e+06	1.78458e+06	2.31269e+06	5.96684e+06	5.53915e+06	1.13426e+06	6.86e+06	2.36386e+06	9.85249e+06	4.03836e+06	3.92644e+06	2.62297e+06	3.9977e+06	1.18929e+06	3.26807e+06
P15275	ALGQ_PSEAE	Transcriptional regulatory protein AlgQ	algQ	Cytoplasmic	1.361	0.994284	2.008	0.656257	625678	2.58725e+06	1.07542e+06	111094	1.00241e+06	822060	625678			625124	628428	53470.5		1.13464e+07	1.36953e+06	2.63217e+06	1.15018e+06	5.4496e+06	2.5431e+06	425435	245820	3.83463e+06	946250	2.47154e+06	1.22222e+06	628010	2.29839e+06	905076	1.25901e+06
P15276	ALGP_PSEAE	Transcriptional regulatory protein AlgP	algP	Cytoplasmic	1.333	0.98558	0.472	0.688776	3.1024e+06	787395	3.30556e+06	2.9793e+06	9.37619e+06	5.11401e+06	3.47541e+06	2.23178e+06	527465	3.1024e+06	1.32866e+06	1.11225e+07	785840	1.69368e+06	2.17506e+06	1.26443e+06	280485	299504	787395	807437	2.3777e+06	8.00338e+06	2.89255e+06	9.67014e+06	3.77755e+06	3.82884e+06	6.31625e+06	571267	951492
P19572	DCDA_PSEAE	Diaminopimelate decarboxylase	lysA	Cytoplasmic	1.081	0.838941	0.778	0.935317	1.66746e+07	1.43883e+07	3.13488e+07	2.10109e+07	1.53308e+07	1.22935e+07	1.66746e+07	1.88875e+07	408778	1.96773e+07	2.09438e+07	1.53153e+07	1.3234e+07	3.46498e+07	4.84191e+07	2.89286e+07	8.93868e+06	1.43883e+07	4.77859e+06	5.53765e+06	5.33549e+07	4.43398e+07	1.46227e+07	3.54765e+07	1.78222e+07	2.77014e+07	4.0316e+07	4.59612e+07	1.62333e+07
P20574	TRPD_PSEAE	Anthranilate phphoribyltransferase	trpD	Cytoplasmic	1.481	0.981815	0.672	0.870838	1.72474e+06	1.55305e+06	2.45035e+06	1.26561e+06	1.76567e+06	1.68477e+06	1.95941e+06	1.61135e+06		715086	3.61136e+06	8.71547e+06	1.52726e+06	2.99121e+06	3.32086e+07	1.92688e+06	1.14343e+06	1.45263e+06	1.55305e+06	311885	1.57348e+06	9.42214e+06	1.02009e+06	5.29131e+06	1.46684e+06	3.81588e+06	5.42315e+06	3.84495e+06	1.04414e+06
P20576	TRPG_PSEAE	Anthranilate synthase component 2	trpG	Cytoplasmic	0.964	0.677566	1.754	0.715898	478726	1.04079e+06	597379	303917	393854	581887	1.51394e+06	1.00638e+06	146199		136102	8.92528e+06	309384	1.04079e+06	1.08993e+07	741382	1.30579e+06	1.48011e+06	642581	78561.8	253316	1.2714e+06		839199		254983	2.68339e+06	1.50827e+06	425241
P20577	TRPC_PSEAE	Indole-3-glycerol phphate synthase	trpC	Cytoplasmic	1.37	0.996861	1.262	0.898139	1.79807e+07	1.38843e+07	1.28052e+07	1.79807e+07	9.21974e+06	9.04591e+06	2.31694e+07	2.75565e+07	3.32007e+06	1.73249e+07	2.28204e+07	2.37856e+07	8.01741e+06	1.13955e+07	3.12625e+07	4.87162e+07	2.70203e+07	1.38843e+07	9.2404e+06	2.14152e+06	3.35545e+07	1.36346e+07	4.44047e+06	1.55563e+07	5.01274e+06	9.81211e+06	5.76634e+07	3.32006e+07	1.20263e+07
P20580	TRPE_PSEAE	Anthranilate synthase component 1	trpE	Cytoplasmic	0.995	0.746913	0.998	0.983958	8.03194e+06	6.47146e+06	3.798e+06	1.12209e+07	8.03194e+06	7.55201e+06	4.87495e+07	4.80806e+07	606059	7.69138e+06	7.86151e+06	2.36258e+07	3.54383e+06	1.45583e+07	2.76097e+08	1.76956e+07	6.47146e+06	3.98386e+06	2.9416e+06	1.06537e+06	3.82781e+06	6.05911e+06	2.61732e+06	6.41217e+06	3.48466e+06	1.13143e+06	5.80322e+06	4.72914e+06	3.76843e+06
P20581	PQSE_PSEAE	2-aminobenzoylacetyl-CoA thioesterase	pqsE	Cytoplasmic	0.01	3.40087e-17	0.824	0.952556		1.07553e+06	1.15415e+06										209303	1.7062e+06	79832.4	1.78742e+06	677976	2.12053e+06		233058	1.72956e+06		702237	3.04751e+06	565233	1.15415e+06	3.44035e+06	9.37211e+06	729196
P20582	PQSD_PSEAE	Anthraniloyl-CoA anthraniloyltransferase	pqsD	Cytoplasmic	0.987	0.742306	0.371	0.510328	7.95652e+06	5.35397e+06	2.72833e+07	1.09439e+07	2.06218e+07	6.63225e+06	9.99198e+06	7.95652e+06	1.97233e+06	3.61806e+06	2.24355e+07	585933	4.78608e+06	1.28139e+07	872245	9.40614e+06	5.35397e+06	9.06644e+06	1.76583e+06	6.89965e+06	7.47042e+07	381900	2.74405e+07	5.37272e+07	2.71271e+07	4.25318e+07	2.3872e+07	5.67013e+07	1.26903e+07
P21175	BRAC_PSEAE	Leucine-, isoleucine-, valine-, threonine-, and alanine-binding protein	braC	Periplasmic	0.806	0.481891	0.873	0.971366	6.91689e+06	3.95309e+07	3.54324e+07	6.91689e+06	1.23236e+07	3.10259e+06	1.97409e+07	1.01254e+07	4.49323e+06	2.37917e+06	5.45011e+06	9.01651e+06	1.08275e+08	1.12502e+07	3.95309e+07	8.61773e+07	1.10364e+07	4.43826e+07	1.53883e+07	7.70327e+07	3.48058e+07	3.60701e+07	2.99435e+07	2.33533e+07	3.73129e+07	4.2315e+07	6.28931e+06	1.52412e+07	3.75933e+07
P21630	BRAG_PSEAE	High-affinity branched-chain amino acid transport ATP-binding protein BraG	braG	CytoplasmicMembrane
P22008	P5CR_PSEAE	Pyrroline-5-carboxylate reductase	proC	Cytoplasmic	0.891	0.625933	1.245	0.902872	4.20088e+06	9.86529e+06	8.00937e+06		5.96624e+06	5.26251e+06	1.03983e+07		587967	295841	1.90886e+06	4.20088e+06	5.74318e+06	1.45583e+07	9.86529e+06	1.7381e+07	6.22193e+06	1.10738e+07	6.41046e+06	2.91475e+06	4.49931e+06	1.57813e+07	1.12374e+07	1.11095e+07	8.07509e+06	7.94417e+06	1.74646e+07	7.05698e+06	5.76866e+06
P22567	ARGA_PSEAE	Amino-acid acetyltransferase	argA	Cytoplasmic
P22608	PILB_PSEAE	Type IV pilus assembly ATPase PilB	pilB	Cytoplasmic	0.01	3.40087e-17	0.01	3.71366e-17			665112																	228831	1.76246e+06	1.04553e+06	310892	902271	703473	628842	832210	120384	502044
P23189	GSHR_PSEAE	Glutathione reductase	gor	Cytoplasmic			100	3.71366e-17		118366												36557.8	144336	120519	64047.9	157592	116251
P23620	PHOB_PSEAE	Phphate regulon transcriptional regulatory protein PhoB	phoB	Cytoplasmic	100	3.40087e-17	100	3.71366e-17	1.5622e+06	474937		1.53734e+06	627224	448253	1.78938e+06	831896		1.77128e+06	1.58747e+06	2.55915e+06	107614	1.0968e+06	3.45954e+06		558031	334483	404215
P23747	ALGB_PSEAE	Alginate biynthesis transcriptional regulatory protein AlgB	algB	Cytoplasmic	3.178	0.185328	0.864	0.966179	1.1827e+07	2.92379e+06	4.53789e+06	2.46072e+07	9.16582e+06	8.42743e+06	1.1827e+07	6.81374e+07	96615.9	1.57795e+07	3.51861e+07	1.05038e+07	2.92379e+06	1.11616e+06	1.24673e+07	6.73847e+06	2.73023e+06	8.29741e+06	1.97206e+06	1.27014e+06	7.58555e+06	6.85882e+06	3.55659e+06	8.25906e+06	2.71158e+06	3.60062e+06	5.71914e+06	1.45089e+07	2.90551e+06
P23926	ANR_PSEAE	Transcriptional activator protein anr	anr	Cytoplasmic			100	3.71366e-17		1.02644e+06											1.02644e+06	2.99616e+06	8.5747e+06	1.35454e+06	840050	774074	728411
P24474	NIRS_PSEAE	Nitrite reductase	nirS	Periplasmic	0.746	0.385227	0.372	0.511102	6.18917e+07	5.57653e+07	2.72244e+08	3.1813e+07	1.65277e+08	6.18917e+07	1.16177e+08	1.36445e+08	2.63006e+07	3.17587e+07	4.64267e+07	1.9351e+08	3.33543e+08	5.57653e+07	6.38418e+07	2.64412e+06	5.07092e+06	1.15117e+08	3.00996e+07	2.65308e+08	4.27217e+08	3.7213e+08	2.79362e+08	2.44261e+08	2.83722e+08	2.02676e+08	184915454	1.49323e+08	7.50241e+08
P24559	PILT_PSEAE	Type IV pilus retractation ATPase PilT	pilT	Cytoplasmic	2.462	0.459177	0.652	0.859048	2.71257e+06	498410	904627	9.98981e+06	916537	647668	1.04278e+06	8.13682e+06		1.42113e+07	4.81202e+06	1.5291e+06	502213	783109	1.48587e+06	494636	212567		330225	149577	2.79768e+06	1.22412e+06	320241	1.24526e+06	446945	668523	1.48751e+06	1.7113e+06	354083
P24562	PLPHP_PSEAE	Pyridoxal phphate hometasis protein	PA0394	Cytoplasmic	1.146	0.888248	1.314	0.86659	1.02013e+06	617331	804191	1.02013e+06	898678	1.13378e+06	1.02519e+06	364710	284905	2.1303e+06	780969	1.04881e+06	381991	754238	617331	1.08764e+06	216805	751927	441173	199749	735785	922957	520478	950459	397374	1.77311e+06	2.05376e+06	878956	493583
P24735	AMPC_PSEAE	Beta-lactamase	ampC	Periplasmic	1.747	0.870373	3.952	0.177174	283406	8.87495e+06	577114	172932	134336		342899	3.21833e+06	234236	1.23099e+06	844018	72026.6	4.35629e+07	8.84982e+06	1.08999e+07	6.25826e+06	8.87495e+06	3.65759e+06	4.4561e+08	1.43491e+06	564053	499616	396995	519905	843000	590478	3368420	75644.2	1.62417e+06
P24908	TRPO_PSEAE	Putative transcriptional regulator	PA0034	Cytoplasmic	100	3.40087e-17	100	3.71366e-17	816906	4.48713e+06		760840	2.2323e+06	2.88044e+06	2.29202e+06	204515	816906	369247	1.36986e+06	588371	1.40437e+06	4.48713e+06	2.29358e+06	1.23085e+07	4.89873e+06	6.46186e+06	2.98642e+06
P25084	LASR_PSEAE	Transcriptional activator protein LasR	lasR	Cytoplasmic
P26275	ALGR_PSEAE	Pitive alginate biynthesis regulatory protein	algR	Cytoplasmic	1.624	0.92313	0.609	0.829897	6.74687e+06	3.96851e+06	6.7435e+06	1.45737e+07	4.33078e+06	6.74687e+06	6.01356e+06	1.60044e+07	199452	1.23341e+07	9.1542e+06	5.01255e+06	3.52082e+06	3.96851e+06	4.17855e+06	5.41534e+06	1.1166e+06	6.8778e+06	2.78061e+06	1.90669e+06	1.10228e+07	6.78725e+06	6.0671e+06	1.11567e+07	3.17803e+06	7.67853e+06	8.56454e+06	6.70003e+06	2.67484e+06
P26276	ALGC_PSEAE	Phphomannomutase/phphoglucomutase	algC	Cytoplasmic	1.838	0.81423	0.614	0.831722	5.3332e+07	1.13447e+07	2.21377e+07	5.3332e+07	2.19816e+07	5.91339e+07	5.20051e+07	1.39895e+08	1.45332e+06	1.00027e+08	1.07559e+08	1.9122e+07	1.13447e+07	1.95828e+07	2.94982e+07	7.83305e+06	7.61431e+06	2.32914e+07	9.75802e+06	5.38055e+06	3.31556e+07	2.46802e+07	7.5244e+06	2.44796e+07	5.19429e+06	2.00198e+07	6.06679e+07	3.83733e+07	6.5059e+06
P26480	RPOD_PSEAE	RNA polymerase sigma factor RpoD	rpoD	Cytoplasmic	1.666	0.899272	0.465	0.677723	1.96343e+07	7.60615e+06	1.48791e+07	3.90783e+07	1.96343e+07	1.55722e+07	7.90615e+06	1.92738e+07	403265	3.2864e+07	4.72293e+07	2.98855e+07	8.50805e+06	1.54085e+07	1.06164e+07	7.60615e+06	3.90905e+06	7.55252e+06	4.6238e+06	5.49008e+06	3.08772e+07	3.47645e+07	1.37051e+07	3.40907e+07	1.4213e+07	1.30734e+07	3.55673e+07	1.55765e+07	1.18807e+07
P26995	EXSC_PSEAE	Transcriptional anti-antiactivator ExsC	exsC	Cytoplasmic
P27726	G3P_PSEAE	Glyceraldehyde-3-phphate dehydrogenase	gap	Cytoplasmic	0.01	3.40087e-17	0.538	0.754708		759617	410383										378043	792550	877392	2.80069e+06	759617	395987	502029	145716	2.76206e+06	840385	161698	336604	576707	372095	452610	220384	871800
P28811	MMSB_PSEAE	3-hydroxyisobutyrate dehydrogenase	mmsB	Cytoplasmic	100	3.40087e-17	100	3.71366e-17	867525	134252		1.32993e+06	235594	742692	514605	2.19606e+06	426366	3.52596e+06	1.5128e+06	867525	110964	136233	1.2593e+06	164729	86989.8		132299
P29248	FLIA_PSEAE	RNA polymerase sigma factor FliA	fliA	Cytoplasmic	0.842	0.545984	1.769	0.732275	763518	4.46772e+06	2.11626e+06	531433	763518	827070	6.46668e+06	538054	149519			2.56835e+06	1.39779e+06	4.6898e+06	1.12858e+07	6.0871e+06	2.40184e+06	4.46772e+06	1.65982e+06	164987	1.93461e+07	3.2362e+06	1.83898e+06	1.91763e+06	715674	2.33545e+06	3.48105e+06	4.72648e+06	1.57631e+06
P29363	THRC_PSEAE	Threonine synthase	thrC	Cytoplasmic	1.052	0.806565	0.43	0.622169	2.13734e+07	6.91855e+06	1.90052e+07	4.07398e+07	2.60975e+07	2.13734e+07	1.85678e+07	6.19942e+06	881034	6.76883e+06	2.78085e+07	4.53284e+07	8.92181e+06	2.58463e+07	1.54907e+07	6.91855e+06	5.81117e+06	6.03741e+06	4.0639e+06	6.57694e+06	2.91621e+07	3.33505e+07	1.08942e+07	5.11196e+07	1.51999e+07	3.52988e+07	2.37631e+07	1.3815e+07	1.13406e+07
P29364	KHSE_PSEAE	Homerine kinase	thrB	Cytoplasmic
P29365	DHOM_PSEAE	Homerine dehydrogenase	hom	Cytoplasmic	1.618	0.926333	0.847	0.95834	4.90051e+06	5.11142e+06	6.72515e+06	6.37474e+06	6.18031e+06	3.21501e+06	6.21767e+06	1.19934e+06		724534	3.88573e+06	8.44506e+06	4.47085e+06	1.96474e+07	1.1231e+07	5.11142e+06	3.81556e+06	4.07091e+06	5.25452e+06	2.07107e+06	1.20606e+07	1.16037e+07	4.53762e+06	1.66862e+07	7.31191e+06	4.6866e+06	1.26532e+07	6.18547e+06	4.87153e+06
P29436	RL34_PSEAE	50S ribomal protein L34	rpmH	Cytoplasmic	0.384	0.0134749	0.393	0.554302	1.09331e+06	6.64138e+06	1.81466e+07	865298	1.0917e+07	6.57332e+06	2.34969e+06		171319		301132	1.09331e+06	8.19373e+06	1.8618e+07	2.39508e+07	5.38314e+06	2.46609e+06	3.79072e+06		9.89612e+06	4.92368e+06	4.16356e+07	4.22938e+07	3.99301e+07	3.51625e+07	3.1611e+07	8.59446e+06	6.47061e+06	1.04173e+07
P30417	FKBZ_PSEAE	Probable FKBP-type 25 kDa peptidyl-prolyl cis-trans isomerase	fkl	OuterMembrane			100	3.71366e-17		1.47823e+06											3.52693e+06	269008	1.47823e+06	1.22311e+06	596711	2.42745e+06	1.74313e+06
P30718	CH60_PSEAE	60 kDa chaperonin	groL	Cytoplasmic	1.717	0.875526	0.216	0.152889	7.53379e+07	1.24533e+07	5.47444e+07	2.02038e+08	1.60858e+08	3.14966e+07	3.09621e+07	1.07215e+08	259820	8.27908e+07	3.8277e+07	7.53379e+07	1.24533e+07	2.56035e+07	1.48932e+07	5.68324e+06	1.6482e+07	5.41363e+06	5.17723e+06	1.8628e+07	9.31911e+07	9.88487e+07	4.66422e+07	1.22892e+08	6.4254e+07	1.13307e+08	3.95008e+07	3.85047e+07	1.47332e+07
P30720	CH10_PSEAE	10 kDa chaperonin	groS	Cytoplasmic	3.477	0.121857	2.528	0.474452	6.44349e+08	3.55309e+08	2.7325e+08	1.21038e+09	3.89758e+08	1.72206e+08	6.44349e+08	1.19451e+09	1.23487e+07	1.46157e+09	1.34052e+09	4.51947e+08	6.9695e+07	1.04974e+09	8.5541e+08	3.55309e+08	3.68181e+08	2.26851e+08	2.12522e+08	2.57021e+07	2.93768e+08	5.90504e+08	4.98139e+07	2.68183e+08	8.77407e+07	1.09524e+08	5.59439e+08	4.36505e+08	2.78413e+08
P30819	NADC_PSEAE	Nicotinate-nucleotide pyrophphorylase [carboxylating]	nadC	Cytoplasmic	0.01	3.40087e-17				597253	1.05629e+06										173704	646327	1.73849e+06	641703		555882	539256	209560	452801	384496	5.69765e+06	761087	2.29542e+06	1.466e+06			2.44184e+06
P31961	EDD_PSEAE	Phphogluconate dehydratase	edd	Cytoplasmic	3.13	0.198653	0.831	0.953493	5.22718e+07	1.75161e+07	1.81479e+07	3.64808e+07	3.24983e+07	4.09138e+07	5.74346e+07	5.22718e+07	1.81978e+06	1.05154e+08	1.06869e+08	1.14137e+08	1.0279e+07	1.74401e+07	4.03192e+07	1.9368e+07	2.98798e+07	1.75161e+07	1.21126e+07	1.05053e+07	5.09735e+07	9.8807e+06	1.47051e+07	5.36677e+07	2.01921e+07	1.53962e+07	4.3539e+07	3.20452e+07	1.63105e+07
P32265	NFXB_PSEAE	HTH-type transcriptional regulator NfxB	nfxB	Cytoplasmic	1.32	0.981299	0.01	3.71366e-17	524922		1.10476e+06	1.56335e+06	259237		420083	1.26798e+06		298016	524922	884520								259808	1.10476e+06	1.68652e+06	515679	1.70142e+06	419287		1.70806e+06	1.402e+06	316672
P32722	PORD_PSEAE	Porin D	oprD	OuterMembrane
P33640	RLUD_PSEAE	Ribomal large subunit pseudouridine synthase D	rluD	Cytoplasmic			100	3.71366e-17		203194												220837	56871.3	1.53988e+06	186960	506927	179135
P33641	BAMD_PSEAE	Outer membrane protein assembly factor BamD	bamD	OuterMembrane
P33642	GLYOX_PSEAE	Glycine oxidase	thiO	Cytoplasmic	1.022	0.771976	1.011	0.981204	2.98308e+06	2.99936e+06	3.06235e+06	3.32803e+06	8.16797e+06	2.67389e+06	2.42016e+06	4.70182e+06		325060	7.43934e+06	2.12552e+06	8.65003e+06	2.99936e+06	610392	285271	388422	2.22852e+07	3.86316e+06	3.07402e+06	3.65192e+06	2.77108e+06	1.4779e+06	3.714e+06	3.05072e+06	3.41263e+06	1.41241e+06	512195	3.38941e+06
P33663	PURNU_PSEAE	Purine nucleide phphorylase PA4543	PA4543	Cytoplasmic			100	3.71366e-17		194443											86817.3	585463	461420	101970		276167	136903
P33883	LASI_PSEAE	Acyl-homerine-lactone synthase	lasI	Cytoplasmic
P34002	AROB_PSEAE	3-dehydroquinate synthase	aroB	Cytoplasmic	0.383	0.0133139	0.823	0.952556	6.8442e+06	1.02269e+07	2.16067e+07	7.43236e+06	5.98047e+06	4.13541e+06	7.21454e+06	1.30578e+07		4.04571e+06	6.49287e+06	7.63275e+06	6.54622e+06	2.05424e+07	2.41796e+07	1.86727e+07	6.34142e+06	1.02269e+07	7.39136e+06	3.20528e+06	2.96865e+07	2.65597e+07	1.13992e+07	2.5785e+07	1.08471e+07	1.81054e+07	5.84579e+07	2.98046e+07	1.44776e+07
P34003	AROK_PSEAE	Shikimate kinase	aroK	Cytoplasmic	0.01	3.40087e-17	1.077	0.952556		1.52953e+06	472217										710337	1.28957e+06	2.62383e+06	2.9318e+06	909070	2.08768e+06	1.52953e+06	105370	648700	472217	443860	396921		340747	1.08532e+06	1.509e+06	565236
P34750	PILQ_PSEAE	Fimbrial assembly protein PilQ	pilQ	OuterMembrane	0.887	0.621647	1.688	0.755575	5.53339e+06	1.63738e+07	1.00568e+07	7.38863e+06	7.20336e+06	4.23422e+06	5.51159e+06	1.01089e+07	1.46028e+06	5.53339e+06	4.78362e+06	1.16683e+07	2.75618e+07	1.88525e+07	6.50009e+06	6.44407e+06	8.40757e+06	1.63738e+07	2.94549e+07	8.95034e+06	1.85541e+07	9.12276e+06	1.01213e+07	5.77014e+06	1.09644e+07	7.02273e+06	1.24503e+07	9.99261e+06	2.88208e+07
P37452	LEXA_PSEAE	LexA repressor	lexA	Cytoplasmic	1.472	0.981815			2.56001e+06	172924	523095	3.58534e+06	2.88441e+06	880435	1.58717e+06	2.23907e+06		2.53721e+06	3.52553e+06	2.58302e+06	145836	296293	315209	205043		130984	119412		152154	557920	247390	777864		226479	978145	626194	490443
P37798	ACCC_PSEAE	Biotin carboxylase	accC	Cytoplasmic	1.679	0.8957	0.619	0.837183	2.41481e+08	4.94468e+07	9.55834e+07	3.24137e+08	1.01362e+08	1.04405e+08	1.19301e+08	3.69104e+08	3.12807e+06	2.41481e+08	7.72065e+08	4.68754e+08	4.94468e+07	1.10089e+08	1.33571e+08	3.41057e+07	3.76859e+07	5.76329e+07	3.23116e+07	1.99456e+07	2.01235e+08	1.33062e+08	3.94651e+07	1.91834e+08	5.73472e+07	6.86614e+07	1.55507e+08	1.33227e+08	6.1342e+07
P37799	BCCP_PSEAE	Biotin carboxyl carrier protein of acetyl-CoA carboxylase	accB	Cytoplasmic	0.743	0.382707	0.539	0.762486	708629	281963	4.95851e+06	376697	4.49052e+06	2.74538e+06	573419	875722	167131		498483	3.05538e+06	235876	392097	340179	358237	208030	169289	281963	1.18868e+06	505469	4.95851e+06	7.56596e+06	6.94232e+06	1.26298e+07	7.57761e+06	3.26359e+06		1.15324e+06
P37860	RECX_PSEAE	Regulatory protein RecX	recX	Cytoplasmic
P38098	CARA_PSEAE	Carbamoyl-phphate synthase small chain	carA	Cytoplasmic	0.626	0.205372	0.566	0.788675	2.16576e+06	7.11627e+06	1.74059e+07	6.20784e+06	1.01803e+07	9.95033e+06	1.05274e+07	306516	251946		755578	226645	7.11627e+06	2.95481e+07	1.84224e+07	6.43614e+06	5.53818e+06	4.99029e+06	8.64775e+06	8.17328e+06	1.36094e+07	3.90798e+07	1.524e+07	4.38218e+07	1.88475e+07	2.51606e+07	2.02822e+07	1.60745e+07	1.4147e+07
P38100	CARB_PSEAE	Carbamoyl-phphate synthase large chain	carB	Cytoplasmic	1.077	0.83641	0.45	0.65757	1.64689e+08	5.15447e+07	1.8602e+08	2.11039e+08	1.92506e+08	1.77247e+08	1.01921e+08	1.93789e+08	1.70007e+06	8.38316e+07	1.16657e+08	1.64689e+08	4.22919e+07	1.29128e+08	1.39913e+08	5.8952e+07	4.54486e+07	3.37526e+07	5.15447e+07	4.20222e+07	2.2628e+08	2.12462e+08	2.02371e+08	3.29632e+08	1.7099e+08	2.76732e+08	1.63043e+08	1.65606e+08	1.38377e+08
P38103	DAPB_PSEAE	4-hydroxy-tetrahydrodipicolinate reductase	dapB	Cytoplasmic	1.418	0.996861	0.892	0.981702	7.22332e+06	1.12191e+07	1.26206e+07	7.72823e+06	5.98963e+06	5.80438e+06	9.67105e+06	1.46793e+07		1.01559e+07	3.54602e+06	6.75139e+06	1.12191e+07	1.34196e+07	2.35468e+07	1.20131e+07	6.63839e+06	7.11602e+06	5.71961e+06	4.59879e+06	1.17752e+07	1.68181e+07	6.60905e+06	2.15466e+07	8.41185e+06	1.34813e+07	1.69666e+07	1.62541e+07	1.18149e+07
P38107	MUCA_PSEAE	Sigma factor AlgU negative regulatory protein	mucA	CytoplasmicMembrane	0.01	3.40087e-17	0.422	0.578224		266866	459979										249233	595770	266866	280405	235678	318289	188015		583192	326726	459979	587986	297820	354286	790385	586620	356667
P38108	MUCB_PSEAE	Sigma factor AlgU regulatory protein MucB	mucB	Periplasmic	2.52	0.429801	4.006	0.171079	1.36478e+06	1.06302e+07	1.50755e+06	675631	1.76489e+06	1.82859e+06	5.38462e+06	2.16002e+06	1.10584e+06	1.11915e+06	1.36478e+06	1.20416e+06	1.06302e+07	1.10621e+07	4.30927e+06	1.09732e+07	7.92872e+06	1.38253e+08	9.20368e+06	1.03713e+06	469122	1.23259e+06	1.28114e+06	2.07708e+06	1.78154e+06	548622	1.77398e+06	1.77481e+06	2.74797e+06
P40695	PLCR_PSEAE	Phpholipase C accessory protein PlcR	plcR	Periplasmic	100	3.40087e-17			204168				97289.6	148798	280141	529372	131778	867786	549366	119647
P40882	Y3753_PSEAE	Uncharacterized protein PA3753	PA3753	Cytoplasmic	100	3.40087e-17			556656			368967	159131	666982	464579	1.45315e+06		1.36145e+06	1.03225e+06	237146
P40883	PCHR_PSEAE	Regulatory protein PchR	pchR	Cytoplasmic	0.01	3.40087e-17	0.01	3.71366e-17			123551																	25673.7	351867	106774	159710	130608	167318	116875	200967	79140.4	115694
P40947	SSB_PSEAE	Single-stranded DNA-binding protein	ssb	Cytoplasmic	1.405	0.99774	1.254	0.899967	1.78241e+07	9.22827e+06	1.00402e+07	4.01503e+07	2.0536e+07	5.92397e+06	1.89249e+07	4.04724e+06	156612	5.62888e+07	1.15396e+07	1.78241e+07	2.75552e+06	7.18609e+06	2.86459e+07	1.27858e+07		1.18508e+07	6.11067e+06	2.76746e+06	2.69771e+07	3.16412e+07	7.86668e+06	2.11213e+07	7.01657e+06	1.43697e+07	4.96047e+06	1.28143e+07	1.49842e+06
P42512	FPTA_PSEAE	Fe(3+)-pyochelin receptor	fptA	OuterMembrane			100	3.71366e-17		290394											174413	121157	214093	736900	696591		393889
P42805	ISPE_PSEAE	4-diphphocytidyl-2-C-methyl-D-erythritol kinase	ispE	Cytoplasmic					999655	406404	170727		506966	345830	999655	1.81981e+06		1.8561e+06	1.35662e+06	372086	271844	722740	1.37832e+06	535986	189635	406404	101509	61838.9	170727	211959	136137	133514	129683	222941	348734		436906
P42806	RF1_PSEAE	Peptide chain release factor 1	prfA	Cytoplasmic	2.85	0.290183	0.933	0.993523	4.20309e+06	1.69744e+06	2.70946e+06	4.91236e+06	1.81056e+06	1.76221e+06	4.61244e+06	1.94551e+06		1.42771e+07	8.21882e+06	3.83006e+06	1.69744e+06	8.16374e+06	1.05594e+07	1.63813e+06	1.3389e+06	1.77474e+06	1.49853e+06	294127	3.47477e+06	5.45005e+06	956531	4.03661e+06	1.22791e+06	1.22175e+06	7.71158e+06	6.2488e+06	2.11271e+06
P42810	Y4667_PSEAE	TPR repeat-containing protein PA4667	PA4667	Unknown			100	3.71366e-17		149216											169912	79826.4	339443	132288	174015	149216	144530
P43334	PH4H_PSEAE	Phenylalanine-4-hydroxylase	phhA	Cytoplasmic	1.646	0.911569	0.01	3.71366e-17	1.89535e+06		2.14298e+06	5.08797e+06	2.09767e+06	832355	1.62618e+06	4.45402e+06	878116	1.71254e+06	5.20461e+06									636256	3.98683e+06	3.30095e+06	1.57408e+06	2.81011e+06	2.08405e+06	2.84235e+06	1.58464e+06	2.20357e+06	1.55533e+06
P43335	PHS_PSEAE	Pterin-4-alpha-carbinolamine dehydratase	phhB	Cytoplasmic	1.621	0.924736	3.397	0.25915	4.03064e+07	9.5263e+07	2.10931e+07	8.87948e+07	1.90062e+07	1.20736e+07	6.22069e+07	1.01318e+08	3.82165e+06	1.38975e+08	2.53822e+07	4.03064e+07	5.14749e+06	5.942e+07	1.42418e+08	3.93798e+08	9.5263e+07	1.28806e+08	1.50903e+07	4.15013e+06	2.52967e+07	4.95769e+07	6.10688e+06	2.39153e+07	8.36215e+06	1.10634e+07	4.81476e+07	6.35478e+07	1.8604e+07
P43336	PHHC_PSEAE	Aromatic-amino-acid aminotransferase	phhC	Cytoplasmic	1.212	0.935143	1.189	0.928017	2.09264e+07	1.46246e+07	1.37539e+07	2.66137e+07	1.86695e+07	6.25521e+06	2.57195e+07	3.08185e+07	3.98349e+06	1.25265e+07	2.09264e+07	2.97312e+07	4.98803e+06	1.14533e+07	5.16022e+07	6.0277e+07	1.46246e+07	2.11955e+07	2.62888e+06	8.50905e+06	1.28139e+07	1.90067e+07	2.25731e+07	9.37982e+06	1.95916e+07	2.61304e+07	9.502e+06	1.16807e+07	1.4763e+07
P43501	PILH_PSEAE	Protein PilH	pilH	Cytoplasmic	0.925	0.672539	1.225	0.910867	2.6254e+07	4.9957e+07	4.4231e+07	2.24586e+07	4.18784e+07	3.09089e+07	9.17224e+07	2.19887e+07	4.27894e+06	7.4855e+07	2.6254e+07	2.58047e+07	311573	4.92473e+07	8.91708e+07	9.11362e+07	4.9957e+07	7.62869e+07	3.78784e+07	5.1574e+06	4.05254e+07	9.80849e+07	3.58721e+07	4.82755e+07	2.25434e+07	3.13669e+07	1.08173e+08	9.95102e+07	5.06617e+07
P43898	HEM6_PSEAE	Oxygen-dependent coproporphyrinogen-III oxidase	hemF	Cytoplasmic	1.477	0.981815	0.423	0.611858	3.83873e+07	9.37155e+06	3.05705e+07	3.84437e+07	2.47669e+07	2.80262e+07	4.81714e+07	6.45606e+07	3.73258e+07	3.02192e+07	3.83873e+07	4.66932e+07	9.37155e+06	3.33118e+07	2.08562e+07	1.64626e+07	8.75549e+06	7.93778e+06	5.03397e+06	1.02442e+07	5.36433e+07	3.43127e+07	2.35366e+07	2.72364e+07	2.24785e+07	3.75206e+07	1.63849e+07	6.72941e+07	3.90727e+07
P43903	QOR_PSEAE	Quinone oxidoreductase	qor	Cytoplasmic	2.247	0.587832	4.381	0.132928	7.5123e+06	1.25324e+07	3.35786e+06	7.5123e+06	1.26564e+06	3.27e+06	1.2767e+07	2.41913e+06	457900	4.33769e+07	2.19801e+07	9.70764e+06	5.70191e+06	1.20985e+07	2.73679e+07	3.62542e+07	3.72031e+06	1.25324e+07	1.78158e+07	2.2362e+06	1.04494e+07	2.43111e+06	2.3142e+06	1.88434e+06	1.01742e+06	6.83305e+06	4.63788e+06	1.31125e+07	4.90222e+06
P43904	AROE_PSEAE	Shikimate dehydrogenase (NADP(+))	aroE	Cytoplasmic	1.653	0.906572	1.144	0.940869	3.4734e+06	2.43604e+06	4.35368e+06	3.56697e+06	1.11844e+06	593350	4.71424e+06	1.0706e+07		8.63617e+06	3.38228e+06	1.19103e+06	140904	2.43604e+06	3.6375e+06	3.23177e+06	1.95638e+06	2.5313e+06	1.24797e+06	9.27311e+06	3.89242e+06	3.67813e+06	1.4535e+07	2.3946e+06	1.92988e+07	1.00647e+06	4.86959e+06	5.31809e+06	1.42158e+06
P45682	NLPD_PSEAE	Lipoprotein NlpD/LppB homolog	PA3623	CytoplasmicMembrane			100	3.71366e-17		261201											238367	293049		158082	180475	329851	286221
P45683	PIMT_PSEAE	Protein-L-isoaspartate O-methyltransferase	pcm	Cytoplasmic	0.01	3.40087e-17	1.066	0.955019		705002	1.51777e+06										254669	1.35295e+06	951873	522158	352651	1.17558e+06		322061	1.32944e+06	3.56105e+06	2.67145e+06	2.32074e+06	321055	1.26874e+06	5.86192e+06	1.35694e+06	1.69765e+06
P45684	RPOS_PSEAE	RNA polymerase sigma factor Rp	rpoS	Cytoplasmic	0.851	0.5624	0.765	0.932591	635552	855233	2.90217e+06	1.43737e+06	635552	357534	505457	892346			556752	1.99836e+06		1.02284e+06	566964	715090	1.19522e+06	654420	3.99938e+06	599590	5.25225e+06	1.26882e+06	2.21066e+06	4.51438e+06	1.36762e+06	8.30623e+06	4.84385e+06	3.80997e+06	1.74752e+06
P46384	PILG_PSEAE	Protein PilG	pilG	Cytoplasmic	1.247	0.951149	0.409	0.58535	1.92602e+06	4.55817e+06	5.11126e+06	1.32483e+06	3.91898e+06	3.23526e+06	4.85975e+06	1.92602e+06	174348	3.48082e+06	1.56022e+06	472520		4.95025e+06	7.22198e+06	3.3599e+06	2.97857e+06	5.58544e+06	4.19715e+06	355365	5.05068e+06	1.28684e+07	9.53295e+06	5.17256e+06	3.83124e+06	3.59992e+06	1.218e+07	7.13016e+06	4.35384e+06
P47203	FTSA_PSEAE	Cell division protein FtsA	ftsA	Cytoplasmic	1.823	0.822344	0.734	0.910867	2.86794e+07	1.19838e+07	1.8495e+07	5.10488e+07	1.88644e+07	1.08227e+07	2.86794e+07	7.18588e+07	1.16532e+06	6.16229e+07	6.87388e+07	1.11118e+07	7.11449e+06	2.24098e+07	5.74319e+07	1.19838e+07	4.90546e+06	1.78019e+07	9.06871e+06	3.2748e+06	2.14155e+07	3.55406e+07	2.39797e+07	2.5675e+07	1.43292e+07	1.18774e+07	3.09037e+07	1.59727e+07	1.10306e+07
P47204	FTSZ_PSEAE	Cell division protein FtsZ	ftsZ	Cytoplasmic	0.798	0.470209	1.029	0.97225	5.63302e+07	7.07297e+07	7.0665e+07	5.01521e+07	9.29453e+07	5.63302e+07	1.31871e+08	1.43151e+07	8.15264e+06	7.4768e+07	9.94482e+07	5.46201e+07	2.88048e+07	1.03163e+08	2.77524e+08	7.07297e+07	2.34162e+07	6.35274e+07	9.44341e+07	1.96623e+07	5.88451e+07	1.18448e+08	8.70944e+07	8.10225e+07	4.5691e+07	7.35566e+07	1.25133e+08	6.78871e+07	5.1412e+07
P47205	LPXC_PSEAE	UDP-3-O-acyl-N-acetylglucamine deacetylase	lpxC	Cytoplasmic	2.552	0.410933	1.362	0.862127	7.54621e+07	3.48483e+07	3.07892e+07	1.02126e+08	3.29347e+07	1.99373e+07	7.54621e+07	1.38694e+08	2.24031e+06	1.54553e+08	1.34254e+08	5.17504e+07	1.51913e+07	6.81748e+07	1.35746e+08	5.37357e+07	1.61134e+07	3.48483e+07	2.08737e+07	4.8529e+06	6.27446e+07	6.04888e+07	1.26517e+07	3.97384e+07	1.11202e+07	1.21837e+07	7.94549e+07	6.75743e+07	2.38554e+07
P48246	HEM4_PSEAE	Uroporphyrinogen-III synthase	hemD	Cytoplasmic	100	3.40087e-17	100	3.71366e-17	1.10603e+06	1.19845e+06		329774	329601	252254	1.98955e+06	3.17005e+06		2.44982e+06	1.24427e+06	983152	279146	1.19845e+06	1.87567e+06	1.2131e+06	629000	1.78718e+06	533777
P48247	GSA_PSEAE	Glutamate-1-semialdehyde 2,1-aminomutase	hemL	Cytoplasmic	0.706	0.324935	0.641	0.853858	3.195e+07	2.38444e+07	6.92033e+07	5.96106e+07	6.59465e+07	3.195e+07	4.19252e+07	2.53957e+07	1.51322e+06	1.03135e+07	2.32995e+07	6.57487e+07	2.38444e+07	4.9117e+07	7.66041e+07	2.62568e+07	1.74059e+07	1.63117e+07	2.11448e+07	1.8384e+07	6.88998e+07	1.33198e+08	5.06195e+07	7.29436e+07	4.32255e+07	1.25304e+08	9.03587e+07	6.95081e+07	1.56812e+07
P48372	GYRA_PSEAE	DNA gyrase subunit A	gyrA	Cytoplasmic	1.657	0.903621	0.523	0.747501	2.85778e+07	4.88362e+06	1.66961e+07	4.99603e+07	2.85778e+07	1.80917e+07	6.49769e+07	1.35404e+07	279489	2.66054e+07	3.8464e+07	4.63514e+07	5.41546e+06	2.39426e+07	1.70068e+07	4.28026e+06	3.98253e+06	4.88362e+06	3.44383e+06	4.80096e+06	3.22962e+07	3.76636e+07	7.99562e+06	4.35495e+07	1.35811e+07	1.57511e+07	2.84171e+07	1.76979e+07	9.58821e+06
P48632	FPVA_PSEAE	Ferripyoverdine receptor	fpvA	OuterMembrane
P48636	LOGH_PSEAE	Cytokinin ribide 5'-monophphate phphoribohydrolase	PA4923	Unknown	0.01	3.40087e-17	0.714	0.898139		2.49938e+06	2.24876e+06										494150	4.52019e+06	3.17513e+06	2.49938e+06	2.57189e+06	1.19619e+06	646599	293631	3.17252e+06	3.86993e+06	793040	3.27e+06	621245	1.17465e+06	4.56537e+06	5.4513e+06	1.59398e+06
P49988	RP54_PSEAE	RNA polymerase sigma-54 factor	rpoN	Cytoplasmic	0.01	3.40087e-17	1.499	0.804919		1.01489e+06	728842										1.36943e+06	1.27651e+06	3.10374e+06	786575	647253	806884		298213	1.26334e+06	1.23865e+06	682179	1.39657e+06	778697	543100	422862	788837	276910
P50587	PYRE_PSEAE	Orotate phphoribyltransferase	pyrE	Cytoplasmic	1.216	0.937678	1.198	0.92427	3.44881e+06	1.73644e+07	8.39166e+06	2.51925e+06	6.65718e+06	7.404e+06	1.29613e+07	3.24088e+06	144921	803951	3.44881e+06	9.88523e+06	9.03854e+06	5.0123e+07	3.556e+07	1.12323e+07	9.67081e+06	1.73644e+07	1.75728e+07	1.81585e+06	4.30605e+06	2.87833e+07	6.46836e+06	1.22611e+07	6.97952e+06	8.5841e+06	1.92904e+07	1.25829e+07	8.20354e+06
P50597	RNPH_PSEAE	Ribonuclease PH	rph	Cytoplasmic	0.827	0.519521	0.237	0.18145	1.02965e+06	318233	1.34031e+06	1.68538e+06	3.44876e+06	1.7463e+06	444633	810578		766819	579721	1.30793e+06	301294	318233	515486	426809	412797	86316.9	243800	247264	1.41269e+06	3.41889e+06	1.97628e+06	4.33805e+06	1.27164e+06	4.34923e+06	1.01133e+06	363468	270475
P50599	TOLR_PSEAE	Tol-Pal system protein TolR	tolR	CytoplasmicMembrane
P50600	TOLA_PSEAE	Tol-Pal system protein TolA	tolA	CytoplasmicMembrane	1.903	0.771976	1.073	0.955711	2.52817e+06	5.43354e+06	1.52067e+07	5.14307e+06	2.52817e+06	1.48386e+06	5.30099e+06	7.14621e+06	1.38425e+06	1.34512e+06	1.36508e+07	1.17222e+06	1.68791e+07	2.83956e+06	2.90615e+06	6.61832e+06	4.20967e+06	1.44526e+07	5.43354e+06	1.64854e+06	3.34014e+07	1.53304e+06	1.33756e+07	2.16923e+07	8.352e+06	1.72886e+07	1.97225e+07	2.16946e+07	1.31645e+07
P50601	TOLB_PSEAE	Tol-Pal system protein TolB	tolB	Periplasmic	1.412	0.996861	3.397	0.25915	1.23663e+08	2.14421e+08	9.31705e+07	1.23663e+08	8.86363e+07	1.05323e+08	6.99766e+08	1.48537e+09	1.00905e+08	1.06088e+08	4.48991e+08	1.27732e+08	8.17978e+08	1.92269e+08	2.14421e+08	1.31396e+08	1.11511e+08	6.67502e+08	4.75678e+08	9.96061e+07	9.45873e+07	1.21347e+08	7.42399e+07	6.51278e+07	8.44198e+07	3.16172e+07	1.60232e+08	9.17749e+07	2.20975e+08
P50987	ARLY_PSEAE	Argininuccinate lyase	argH	Cytoplasmic	2.196	0.621647	0.01	3.71366e-17	2.28536e+06		1.19603e+06	2.47821e+06	1.6412e+06	1.29036e+06	3.01397e+06	6.54193e+06		1.79518e+06	2.10752e+06	2.52734e+06								154446	1.2244e+06	907047	1.21895e+06	1.87983e+06	547851	1.17353e+06	9.34036e+06	2.35782e+06	769770
P52003	MEXR_PSEAE	Multidrug resistance operon repressor	mexR	Cytoplasmic			100	3.71366e-17		254897											134365	574246	436868	395115	134564	254897	106108
P52024	HOLB_PSEAE	DNA polymerase III subunit delta'	holB	Cytoplasmic			100	3.71366e-17		308736											87602.9	401130	611357	237623	174727	1.49529e+06
P52111	GLPD_PSEAE	Glycerol-3-phphate dehydrogenase	glpD	Cytoplasmic	0.01	3.40087e-17	0.01	3.71366e-17			89946.9																	82262	94577.5	85543		144037	73010.4	162631	79854.2	117391
P52477	MEXA_PSEAE	Multidrug resistance protein MexA	mexA	CytoplasmicMembrane
P53593	SUCC_PSEAE	Succinate--CoA ligase [ADP-forming] subunit beta	sucC	Cytoplasmic	0.924	0.67025	0.619	0.837183	5.76192e+08	1.81652e+08	4.65089e+08	1.07739e+09	5.76192e+08	5.42411e+08	2.5116e+08	8.12181e+08	2.72872e+07	3.56206e+08	9.67366e+08	7.36092e+08	2.51462e+08	5.01876e+08	4.28438e+08	1.3739e+08	1.81652e+08	1.62618e+08	1.25695e+08	1.28367e+08	6.55104e+08	5.85431e+08	2.69318e+08	6.84211e+08	3.10584e+08	4.44055e+08	7.81719e+08	4.87118e+08	2.16524e+08
P53641	SODF_PSEAE	Superoxide dismutase [Fe]	sodB	Periplasmic	0.01	3.40087e-17	0.79	0.940869		5.27993e+06	5.04558e+06										4.10768e+06	2.51869e+06	1.83554e+06	6.51451e+07	5.27993e+06	5.73231e+06	9.20327e+06	3.77304e+06	3.41297e+06	4.29307e+06	1.34493e+07	5.93e+06	1.3549e+07	9.17828e+06	1.03253e+07	907870	4.10473e+06
P54291	RHLI_PSEAE	Acyl-homerine-lactone synthase	rhlI	Cytoplasmic
P54292	RHLR_PSEAE	Regulatory protein RhlR	rhlR	Cytoplasmic	0.519	0.0836353	0.01	3.71366e-17	1.55156e+06		1.52774e+06	1.86804e+06	298962	992116	204858	4.6878e+06	1.55156e+06	1.57168e+06	2.38471e+06	475470									3.33026e+06	394144	1.57065e+06	1.71641e+06	1.37657e+06	1.52774e+06	1.93342e+06	959743	1.40154e+06
P55218	METZ_PSEAE	O-succinylhomerine sulfhydrylase	metZ	Cytoplasmic	1.818	0.826117	0.399	0.564649	1.00416e+07	414885	4.9212e+06	1.05331e+07	9.32414e+06	7.84866e+06	3.09924e+06	1.31972e+07	296864	1.35135e+07	1.00416e+07	2.06813e+07	344248	1.46146e+06	807822	414885	81869.2	472413	266456	2.04708e+06	3.58748e+06	3.09535e+06	4.82919e+06	8.67266e+06	5.50659e+06	1.45939e+07	6.64248e+06	5.01496e+06	4.5621e+06
P55222	VFR_PSEAE	cAMP-activated global transcriptional regulator Vfr	vfr	Cytoplasmic	0.01	3.40087e-17	0.485	0.703181		762169	4.42532e+06										768099	1.79844e+06	3.91595e+06	623949	339890	711187	762169	2.53314e+06	5.07009e+06	5.18379e+06	4.04926e+06	4.83631e+06	3.6046e+06	7.53975e+06	3.54422e+06	6.30238e+06	3.42497e+06
P57109	MAAI_PSEAE	Maleylacetoacetate isomerase	maiA	Cytoplasmic	1.729	0.870373	1.614	0.778044	440683	6.56745e+07	5.36034e+07	4.93895e+06	440683	287055	606635	247548	332959	8.69516e+06	2.78976e+06	244752	2.19757e+07	1.5654e+08	4.01912e+08	3.47262e+07	4.25844e+07	9.43177e+07	6.56745e+07	1.98781e+07	1.39192e+07	1.52385e+08	7.26463e+07	1.18168e+08	5.39704e+07	3.70747e+07	1.04965e+08	3.56417e+07	5.32388e+07
P57112	STHA_PSEAE	Soluble pyridine nucleotide transhydrogenase	sthA	Cytoplasmic	1.254	0.951149	0.358	0.477268	4.25933e+07	6.31881e+06	4.67842e+07	5.85803e+07	4.25933e+07	2.31098e+07	2.44018e+07	4.55005e+07	839311	4.45778e+07	4.03198e+07	8.41114e+07	2.05725e+07	2.66335e+07	3.81351e+07	4.83477e+06	6.06688e+06	6.31881e+06	4.08238e+06	9.15806e+06	8.49442e+07	7.11509e+07	1.97392e+07	9.11139e+07	2.72659e+07	5.45502e+07	4.57531e+07	4.78386e+07	1.81935e+07
P57665	ORN_PSEAE	Oligoribonuclease	orn	Cytoplasmic	0.01	3.40087e-17	0.88	0.975849		894469	2.88677e+06										998970	1.77593e+06	894469	795686	715551	810437	1.70559e+06		2.88677e+06	5.57713e+06	1.20595e+06	4.77178e+06	2.58935e+06	3.83843e+06	6.8056e+06	2.55682e+06	2.23218e+06
P57668	TPX_PSEAE	Thiol peroxidase	tpx	Cytoplasmic	1.613	0.928769	3.007	0.345035	5.05211e+07	9.89317e+07	3.05774e+07	5.30477e+07	5.05211e+07	3.67767e+07	8.60799e+07	3.90332e+07	1.04627e+07	6.01841e+07	1.11452e+08	3.06243e+07	3.02075e+07	1.01716e+08	9.89317e+07	1.56386e+08	7.90963e+07	1.05723e+08	3.71704e+07	5.64764e+06	3.14357e+07	5.00747e+07	1.91353e+07	4.03653e+07	1.66052e+07	1.80308e+07	1.34975e+08	7.0091e+07	2.97425e+07
P57703	METE_PSEAE	5-methyltetrahydropteroyltriglutamate--homocysteine methyltransferase	metE	Cytoplasmic
P57707	ISPD_PSEAE	2-C-methyl-D-erythritol 4-phphate cytidylyltransferase	ispD	Cytoplasmic	0.01	3.40087e-17	0.701	0.895487		288591	347372										146501	438841	281595	701037	288591	308657	67549.7	183769	634580	525426	263978	413459	248075	534639	998332	209356	291848
P65116	IF1_PSEAE	Translation initiation factor IF-1	infA	Cytoplasmic	1.151	0.889884	0.972	0.991522	1.55451e+07	3.11176e+07	3.37135e+07	6.12685e+06	2.28523e+07	9.54039e+06	1.8829e+07	1.55451e+07	5.06998e+06	1.23411e+07	1.68509e+07	1.80037e+07	9.5165e+06	5.05258e+07	3.80903e+07	3.11176e+07	2.96911e+07	4.28811e+07	2.30633e+07	6.24017e+06	1.37908e+07	7.32766e+07	3.63808e+07	3.77389e+07	1.8314e+07	3.12417e+07	1.15212e+08	3.84226e+07	2.15863e+07
P72138	HIS52_PSEAE	Imidazole glycerol phphate synthase subunit HisH 2	hisH2	Cytoplasmic
P72139	HIS62_PSEAE	Putative imidazole glycerol phphate synthase subunit hisF2	hisF2	Cytoplasmic
P72151	FLICB_PSEAE	B-type flagellin	fliC	Extracellular	0.01	3.40087e-17	0.205	0.132274		458830	3.05838e+06											1.4999e+07	418411	142097	7.97296e+06	503154	375446	1.26304e+06	2.56408e+06	4.32255e+06	1.95715e+06	7.01758e+06		3.05838e+06	640653	8.24395e+06	1.15109e+07
P72154	TRUB_PSEAE	tRNA pseudouridine synthase B	truB	Cytoplasmic	1.381	0.99774	0.555	0.777831	3.07308e+06	801422	1.73913e+06	6.81802e+06	2.92157e+06	2.14533e+06	1.97031e+06	3.62425e+06	277763	3.07308e+06	4.49315e+06	5.2385e+06	1.85266e+06	2.05435e+06		933659	361447	677615	687915	1.25798e+06	2.49798e+06	1.93614e+06		1.8268e+06		1.65567e+06	921555	2.03408e+06	665800
P72161	PBP5_PSEAE	D-alanyl-D-alanine endopeptidase	pbpG	Periplasmic	0.01	3.40087e-17	0.01	3.71366e-17			302433																	478683	165411	160226	1.66193e+06	80010.4	346321	184733	2.0433e+06		302433
P72170	PYRC_PSEAE	Dihydroorotase	pyrC	Cytoplasmic	0.01	3.40087e-17	0.01	3.71366e-17			175106																	148258	160380	138699	405153	115196	237522	1.05274e+06	175106		184081
P72173	AAT_PSEAE	Aspartate aminotransferase	aspC	Cytoplasmic	1.775	0.853952	0.826	0.952556	5.13203e+06	2.58621e+06	4.12377e+06	5.13203e+06	3.66077e+06	6.04134e+06	4.67256e+06	1.52828e+07	189513	5.36225e+06	4.86591e+06	1.69894e+07	2.58621e+06	3.43227e+06	2.76023e+06	2.40953e+06	1.47409e+06	2.96696e+06	2.37559e+06	1.85795e+06	4.46308e+06	6.73725e+06	2.0608e+06	1.4208e+07	3.81025e+06	1.32886e+07	1.74871e+07	3.23992e+06	3.01967e+06
P72174	UVRB_PSEAE	UvrABC system protein B	uvrB	Cytoplasmic	1.936	0.757273	0.815	0.951961	4.2691e+06	1.45127e+06	1.63531e+06	4.22998e+06	1.52345e+06	1.44296e+06	2.5752e+06	5.23479e+06		1.25252e+07	4.30857e+06	4.38257e+06	1.28451e+06	1.45127e+06	5.15723e+06	1.77843e+06	482844	1.56784e+06	1.13752e+06		1.96296e+06	2.00528e+06	581073	1.63531e+06	260893	551451	2.5151e+06	1.84987e+06	700217
P77915	HEMN_PSEAE	Oxygen-independent coproporphyrinogen III oxidase	hemN	Cytoplasmic	1.32	0.981815	0.786	0.940784	4.20478e+07	2.20767e+07	3.23463e+07	4.70705e+07	4.20478e+07	2.37725e+07	7.02576e+07	3.30433e+07	4.15378e+06	6.79432e+07	5.12297e+07	3.82076e+07	9.94421e+06	4.83325e+07	6.58388e+07	2.20767e+07	1.54848e+07	2.59045e+07	1.72448e+07	7.5586e+06	4.19798e+07	5.90001e+07	1.22842e+07	3.14614e+07	1.38719e+07	2.33217e+07	4.5584e+07	7.03097e+07	3.3256e+07
P80357	ASTA_PSEAE	Arginine N-succinyltransferase subunit alpha	astA	Cytoplasmic	1.706	0.882991	1.241	0.902872	3.4658e+06	2.51528e+06	2.76063e+06	2.13548e+06	2.24899e+06	4.65694e+06	5.39475e+06	7.16453e+06	3.4658e+06	677455	3.39272e+06	6.88837e+06	2.55982e+06	7.4626e+06	1.00116e+07	2.33863e+06	1.53998e+06	2.51528e+06	1.65511e+06	412629	3.17617e+06	5.84981e+06	1.46164e+06	4.46832e+06	1.34122e+06	2.39945e+06	8.43247e+06	3.62497e+06	1.48553e+06
P80358	ASTG_PSEAE	Arginine N-succinyltransferase subunit beta	aruG	Cytoplasmic	1.222	0.939495	0.818	0.952047	2.92751e+06	2.03048e+06	4.03224e+06	1.37342e+06	2.79719e+06	3.02528e+06	7.01767e+06	2.92751e+06	96211.9	2.19108e+06	3.48094e+06	4.35436e+06	1.94533e+06	3.30238e+06	7.51485e+06	2.03048e+06	634820	2.24874e+06	1.41879e+06	567165	4.68908e+06	6.61264e+06	3.26582e+06	6.68616e+06	3.23076e+06	4.8027e+06	1.06912e+07	3.46741e+06	1.95422e+06
P95412	NIRD_PSEAE	Siroheme decarboxylase NirD subunit	nirD	Cytoplasmic			0.01	3.71366e-17	1.90901e+06		419464	1.85039e+06	1.11561e+06	4.43145e+06	2.60928e+06	1.07719e+07		1.9695e+06	1.48355e+06	1.38843e+06									1.01775e+06	818914	108404	339029	107741	360400	419464	1.64616e+06	569951
P95413	NIRL_PSEAE	Siroheme decarboxylase NirL subunit	nirL	Cytoplasmic	0.01	3.40087e-17	0.01	3.71366e-17			1.20841e+06																		3.85783e+06	1.54694e+06	416357	1.20841e+06	512990	634825	1.34112e+06	2.724e+06	896827
P95414	NIRG_PSEAE	Siroheme decarboxylase NirG subunit	nirG	Cytoplasmic	0.01	3.40087e-17	0.01	3.71366e-17			800412																	89358.1	806502	958739	138211	921158	91101.2		800412	1.35963e+06	340547
P95415	NIRH_PSEAE	Siroheme decarboxylase NirH subunit	nirH	Cytoplasmic	2.408	0.484292	0.796	0.941539	1.14465e+07	5.34753e+06	2.94277e+06	2.20048e+07	4.73623e+06	5.72128e+06	1.76308e+07	1.14465e+07	573694	1.03538e+07	6.21547e+07	1.15415e+07	8.42219e+06	5.20853e+06	8.86218e+06	5.33143e+06	8.03047e+06	5.34753e+06	4.91789e+06	1.14769e+06	2.46155e+07	852348	945710	6.10283e+06	812843	1.83243e+06	1.05781e+07	1.93758e+07	4.72591e+06
P95434	PSCF_PSEAE	Type III export protein PscF	pscF	Extracellular
P95453	Y4753_PSEAE	Probable RNA-binding protein PA4753	PA4753	Cytoplasmic			0.392	0.5543	1.87299e+06	727177	2.32913e+06	3.30254e+06	4.3394e+06	412299	1.87299e+06			486509	3.09374e+06	1.83283e+06	818663	1.29087e+06	1.15142e+06	464367	132175	727177	261655	146242	2.84528e+06	6.74873e+06	1.9066e+06	4.76769e+06	2.9529e+06	2.92983e+06	1.80738e+06	1.90233e+06	1.06111e+06
P95454	RLME_PSEAE	Ribomal RNA large subunit methyltransferase E	rlmE	Cytoplasmic			1.211	0.917053	157415	1.6251e+06	1.17817e+06	96699.3	145681	74465	791719			1.49976e+06	157415	941410	1.6251e+06	2.50142e+06	2.24046e+06	2.66881e+06	712574	1.15804e+06	429708	246547	2.30875e+06	1.01178e+06	3.08847e+06	1.86367e+06	766690	1.78298e+06	1.34884e+06	742836	1.02909e+06
P95458	DCUP_PSEAE	Uroporphyrinogen decarboxylase	hemE	Cytoplasmic	0.727	0.357686	0.874	0.97187	1.15217e+06	1.86417e+06	3.44813e+06	779987	4.97819e+06	1.3636e+06	658456	4.10679e+06		954533	1.02654e+06	1.29318e+06	380281	6.63464e+06	2.97763e+06	1.86417e+06	1.35945e+06	2.00026e+06	1.10328e+06	831375	4.03748e+06	1.01093e+07	1.66848e+06	7.83675e+06	3.47897e+06	4.39088e+06	2.52999e+06	2.57228e+06	3.41756e+06
P95459	CSPA_PSEAE	Major cold shock protein CspA	cspA	Cytoplasmic	0.594	0.161345	1.358	0.862127	7.77701e+06	3.30379e+07	1.34398e+07	1.86972e+06	1.03038e+08	5.00128e+07	1.52444e+08	3.63259e+06	3.10009e+06		1.07271e+06	1.66498e+07	2.30506e+07	1.16993e+08	5.90475e+07		1.07072e+07	3.2908e+07	3.31683e+07	3.47425e+06	9.02765e+06	4.87396e+07	5.99302e+06	3.44945e+07	1.45818e+07	7.47944e+06	59743396	1.58164e+07	1.23872e+07
P96963	RADA_PSEAE	DNA repair protein RadA	radA	Cytoplasmic
Q00514	GSPG_PSEAE	Type II secretion system core protein G	xcpT	CytoplasmicMembrane
Q00517	GSPJ_PSEAE	Type II secretion system protein J	xcpW	CytoplasmicMembrane
Q00934	PILR_PSEAE	Response regulator protein PilR	pilR	Cytoplasmic	2.468	0.456308	0.01	3.71366e-17	2.36442e+06		1.27447e+06	4.84919e+06	1.5631e+06	2.36442e+06	1.55803e+06	3.74452e+06	502000	6.37982e+06	5.51288e+06	1.52331e+06								306754	2.83402e+06	2.42384e+06	1.08295e+06	1.49987e+06	260835	784551	2.3453e+06	1.66287e+06	804330
Q01269	PHEC_PSEAE	Cyclohexadienyl dehydratase	pheC	Periplasmic	1.108	0.862265	1.24	0.902872	7.00839e+06	1.63299e+07	3.40397e+06	7.00839e+06	3.26666e+07	6.07653e+07	4.77032e+07	320493	7.33131e+06	2.20438e+06	4.62667e+06	4.22212e+06	2.19686e+08	1.63299e+07	1.32401e+07	7.16642e+06	6.26945e+06	2.35416e+07	3.49106e+07	3.23326e+06	5.53598e+06	4.04554e+06	3.18405e+06	2.82748e+06	3.37387e+06	3.70538e+06	4.12497e+06	871807	3.43433e+06
Q03026	INH_PSEAE	Proteinase inhibitor	inh	Periplasmic	0.73	0.361498	0.467	0.681293	1.07152e+06	663618	5.08748e+06	669052	2.13714e+06	2.24221e+06	165123			2.34775e+06	1.07152e+06	242293	663307	73027.2		433212	1.34278e+06	663929	1.42889e+06	3.89425e+06	1.49328e+06		8.62671e+06	5.29745e+06	5.14742e+06	3.64797e+06	1.32845e+07	5.08748e+06	2.47239e+06
Q03456	FUR_PSEAE	Ferric uptake regulation protein	fur	Cytoplasmic	1.835	0.814428	1.07	0.95716	6.60973e+06	6.74766e+06	7.97507e+06	8.90159e+06	4.41121e+06	7.03596e+06	1.08994e+07	2.51683e+06	952129	6.60973e+06	1.1711e+07	6.22365e+06	5.39666e+06	9.1942e+06	1.89829e+07	1.46826e+07	3.8424e+06	5.356e+06	6.74766e+06	1.88437e+06	1.1501e+07	5.86913e+06	6.89346e+06	9.55147e+06	3.67007e+06	1.00137e+07	3.34794e+07	9.22638e+06	6.45585e+06
Q04628	Y1545_PSEAE	Uncharacterized protein PA1545	PA1545	Periplasmic
Q04633	APT_PSEAE	Adenine phphoribyltransferase	apt	Cytoplasmic	0.01	3.40087e-17	1.183	0.932591		1.54229e+06	933225										410272	2.3768e+06	1.58781e+06	1.70912e+06	767596	781178	1.54229e+06	125865	763621	1.08572e+06	605022	3.1671e+06	616956	802146	2.3196e+06	1.17411e+06	1.39001e+06
Q04803	PFER_PSEAE	Transcriptional activator protein PfeR	pfeR	Cytoplasmic
Q06062	ALGF_PSEAE	Alginate biynthesis protein AlgF	algF	Periplasmic	0.01	3.40087e-17				343636	158013										588326	211022	283990	128777		650046	415809	271448	312377	122789			163055	111987	153128	175323	130040
Q06198	RPSH_PSEAE	RNA polymerase sigma-H factor	algU	Cytoplasmic	0.01	3.40087e-17	0.01	3.71366e-17			660765																		625553	398282	705799	697960	441953	500561	2655299	794453
Q06553	PRTR_PSEAE	HTH-type transcriptional regulator PrtR	prtR	Cytoplasmic
Q06579	IMM2_PSEAE	Pyocin-S2 immunity protein	imm2	Cytoplasmic	3.435	0.128906	1.357	0.862603	1.43478e+08	7.55963e+07	7.4684e+07	5.11755e+08	1.43478e+08	6.17257e+07	2.91138e+08	6.73934e+07	3.6295e+06	1.07568e+09	7.9115e+08	7.24244e+07	1.63248e+07	3.15918e+08	3.34604e+08	8.90316e+07	7.55963e+07	4.72419e+07	4.1095e+07	6.30272e+06	1.4679e+08	2.12788e+08	1.71694e+07	8.02722e+07	3.4866e+07	1.7805e+07	232452464	1.74772e+08	6.94848e+07
Q06584	PYS2_PSEAE	Pyocin-S2	pys2	Extracellular
Q06749	ALGL_PSEAE	Alginate lyase	algL	Periplasmic			100	3.71366e-17		1.32697e+06											1.33745e+06	106543	96443.4	1.70632e+06	1.88411e+06	1.13128e+06	1.32697e+06
Q14T74	Q14T74_PSEAE	Putative NAD(P) transhydrogenase, subunit alpha part 1	pntAA	CytoplasmicMembrane	1.894	0.777078	1.096	0.952556	1.06424e+07	2.07731e+06	2.41338e+06	2.32156e+06	6.8439e+06	2.89524e+07	2.22433e+06	2.00211e+07	2.57242e+07	1.61787e+07	7.13723e+06	1.06424e+07	1.13146e+06	2.07731e+06	4.65178e+06	2.39723e+06	1.19724e+06	9.66591e+06	1.29212e+06	577004	2.01546e+06	3.23329e+06	1.9652e+06	3.81437e+06	1.95248e+06	5.16772e+06	2.88987e+06	3.62964e+06	1.27229e+06
Q51342	PUR1_PSEAE	Amidophphoribyltransferase	purF	Cytoplasmic	1.701	0.88665	0.736	0.910867	2.34806e+07	5.37398e+06	1.10539e+07	2.34806e+07	1.15294e+07	8.71055e+06	1.03361e+07	3.81416e+07	691675	5.13326e+07	3.12492e+07	2.73714e+07	1.03376e+07	1.59965e+07	1.64976e+07	4.3342e+06	3.98321e+06	5.37398e+06	5.32365e+06	4.84872e+06	1.67974e+07	1.66006e+07	3.76139e+06	2.25525e+07	6.21587e+06	6.97808e+06	1.68363e+07	1.65013e+07	7.40483e+06
Q51344	DHAS_PSEAE	Aspartate-semialdehyde dehydrogenase	asd	Cytoplasmic	1.87	0.794479	0.426	0.616823	2.38312e+07	6.07853e+06	1.50718e+07	3.21496e+07	1.37451e+07	9.33556e+06	2.90022e+07	1.64336e+08	112955	2.38312e+07	1.74739e+07	8.92105e+07	6.60151e+06	6.07853e+06	2.1468e+07	1.01222e+07	1.49685e+06	2.8209e+06	1.57608e+06	3.07295e+06	1.4088e+07	3.83143e+07	3.63703e+06	1.77989e+07	5.62061e+06	1.61242e+07	2.11411e+07	4.77967e+07	5.98622e+06
Q51363	NADB_PSEAE	L-aspartate oxidase	nadB	Cytoplasmic	100	3.40087e-17	100	3.71366e-17	4.9437e+06	768182		7.22637e+06	402302		53754.7	2.90148e+07		8.24375e+06	3.72919e+06	4.9437e+06	569944	1.21173e+06	768182	1.29951e+06	323321	848358	547068
Q51366	GM4D_PSEAE	GDP-manne 4,6-dehydratase	gmd	Cytoplasmic			0.415	0.596621	611517	966228	910176	1.88922e+06	928596	372945	544428	341850		611517	1.3996e+06		663776	1.55818e+06	1.32529e+06	1.09107e+06	748638	966228	612592	467753	2.28826e+06	1.41153e+06	1.52444e+06	784490	1.056e+06	3.62344e+06	75809.7	212571	663597
Q51368	TONB_PSEAE	Protein TonB	tonB	CytoplasmicMembrane			100	3.71366e-17		687659											760252	91778	180169	250960	687659	705325	705301
Q51371	ALGG_PSEAE	Mannuronan C5-epimerase	algG	Periplasmic
Q51373	GACA_PSEAE	Response regulator GacA	gacA	Cytoplasmic	0.997	0.746913	1.445	0.841176	2.72304e+06	2.84727e+06	2.74745e+06	2.72304e+06	3.01909e+06	1.95043e+06	3.19575e+06	240018	473873	1.68068e+07	8.40847e+06	1.92982e+06	3.15912e+06	2.20339e+06	4.439e+06	2.84727e+06	1.32026e+06	5.42884e+06	1.97153e+06	940346	3.00546e+06	2.35635e+06	3.66552e+06	2.51159e+06	919479	2.17577e+06	7.12854e+06	3.94811e+06	4.15453e+06
Q51375	LEU3_PSEAE	3-isopropylmalate dehydrogenase	leuB	Cytoplasmic	1.241	0.950422	0.903	0.983958	1.2817e+07	1.23487e+07	1.54002e+07	1.26189e+07	1.56988e+07	1.2817e+07	1.32941e+07	2.16613e+06	350360	1.33971e+07	1.19716e+07	1.30606e+07	1.30003e+07	1.23487e+07	3.1003e+07	2.3793e+07	5.72485e+06	7.06049e+06	5.74723e+06	4.60117e+06	1.48771e+07	3.31995e+07	5.848e+06	1.81498e+07	6.77008e+06	1.99601e+07	2.24959e+07	1.59417e+07	6.17094e+06
Q51382	HSCA_PSEAE	Chaperone protein HscA homolog	hscA	Cytoplasmic	2.777	0.318182	0.646	0.857062	1.21476e+07	3.27084e+06	2.51159e+06	1.90626e+07	5.80998e+06	3.46395e+06	7.52675e+06	1.04176e+07		1.85319e+07	1.4165e+07	1.46092e+07	3.27084e+06	6.98878e+06	1.09149e+07	6.83139e+06	2.25194e+06	2.04536e+06	612769	365323	5.83843e+06	4.90509e+06	1.58598e+06	3.59386e+06	1.5805e+06	1.50887e+06	5.25269e+06	3.63528e+06	1.75524e+06
Q51383	FER_PSEAE	2Fe-2S ferredoxin	fdx	Cytoplasmic	1.036	0.787912	0.493	0.709359	2.10827e+06	736074	2.00138e+06	505087	2.10827e+06	1.26154e+06	2.23926e+06	6.56924e+06	1.03747e+06	2.17278e+06	1.45142e+06	5.52083e+06	726053	1.01307e+06	1.66992e+06	1.16068e+06	538571	382994	736074	510348	1.07664e+06	3.72851e+06	1.87944e+06	2.13124e+06	1.12386e+06	3.1679e+06	1.34572e+06	2.59055e+06	4.49065e+06
Q51384	Y3808_PSEAE	Uncharacterized protein PA3808	PA3808	Cytoplasmic	1.913	0.767288	1.556	0.799508	5.27415e+06	7.91559e+06	2.21187e+06	3.74075e+06	1.74393e+06	2.04017e+06	1.3922e+07	1.08846e+07	580271	7.47689e+06	5.27415e+06	5.83523e+06	1.42631e+06	1.13398e+07	1.01696e+07	3.22052e+06	7.07121e+06	8.40669e+06	7.91559e+06	223874	2.08167e+06	3.00756e+06	1.23021e+06	4.14044e+06	331413	2.35022e+06	9658617	7.38178e+06	1.72919e+06
Q51385	RLMN_PSEAE	Dual-specificity RNA methyltransferase RlmN	rlmN	Cytoplasmic	2.001	0.717051	0.01	3.71366e-17	1.02313e+06		525130	985185	1.02313e+06	1.28843e+06	513629			1.30728e+06	1.6042e+06	340712									562400	731671	578614	382126	490331	189550	804775	278092
Q51390	GLPK2_PSEAE	Glycerol kinase 2	glpK2	Cytoplasmic	0.01	3.40087e-17	0.01	3.71366e-17			147621																	75867.5	312012	205239		151974		405896	90229.5	143393	97798.4
Q51391	GLPR_PSEAE	Glycerol-3-phphate regulon repressor	glpR	Cytoplasmic	2.834	0.296211	0.01	3.71366e-17	2.00655e+06		168890	2.00655e+06	1.57374e+06	3.33649e+06	4.56001e+06	9.25089e+06	373125	1.24171e+06	1.2929e+06	4.42139e+06									185666	522672	132382	679377	151741		344002	73950.5	153629
Q51397	OPRJ_PSEAE	Outer membrane protein OprJ	oprJ	OuterMembrane	100	3.40087e-17	100	3.71366e-17	126858	239973		440330	73940.4		37598.7	570170		126858	200507	94448.5	303328	239973	1.81085e+06	140949	202244	439347	235371
Q51404	FUMC2_PSEAE	Fumarate hydratase class II 2	fumC2	Cytoplasmic			1.99	0.649777	868356	1.3896e+06	799332	337618	1.55405e+06	632516	670185	3.23824e+06		1.77316e+06	1.12512e+06	137881		7.79938e+06	1.33563e+06	1.44574e+06	1.95784e+06	1.31838e+06	220002	239045	260484	2.89914e+06	969174	1.82697e+06	866033	737768	392422	946051	523750
Q51422	SYDND_PSEAE	Aspartate--tRNA(Asp/Asn) ligase	aspS	Cytoplasmic	1.555	0.951149	0.564	0.786434	1.44967e+08	3.42466e+07	7.50193e+07	2.07168e+08	7.73831e+07	6.82155e+07	8.10656e+07	1.49716e+08	1.9322e+06	1.44967e+08	1.53139e+08	1.54146e+08	3.19848e+07	1.05258e+08	7.14231e+07	4.005e+07	2.60092e+07	3.42466e+07	2.29863e+07	1.56167e+07	1.32435e+08	9.38587e+07	4.94231e+07	1.18876e+08	5.39782e+07	6.10193e+07	1.00254e+08	9.22313e+07	4.46865e+07
Q51423	PMPR_PSEAE	Transcriptional regulatory protein PmpR	pmpR	Cytoplasmic	1.44	0.990766	1.293	0.886608	1.6991e+07	1.81886e+07	1.10951e+07	6.22837e+06	1.921e+07	1.6991e+07	5.87245e+07	1.18595e+07	854224	3.47376e+07	1.90263e+07	9.98133e+06	5.03945e+06	2.25524e+07	3.10657e+07	1.88983e+07	1.1479e+07	1.81886e+07	1.12091e+07	1.4445e+06	7.94334e+06	2.27256e+07	1.11308e+07	1.10594e+07	6.8293e+06	4.69845e+06	3.74584e+07	1.50615e+07	1.27287e+07
Q51425	RUVA_PSEAE	Holliday junction ATP-dependent DNA helicase RuvA	ruvA	Cytoplasmic	0.01	3.40087e-17	0.503	0.70536		297294	574773										307806	1.03557e+06	1.68879e+06	297294	138034	213297	289087		325089	2.26929e+06	516691	1.83268e+06	574773	469151	2.99976e+06	853588	477400
Q51426	RUVB_PSEAE	Holliday junction ATP-dependent DNA helicase RuvB	ruvB	Cytoplasmic	100	3.40087e-17	100	3.71366e-17	332412	192770		291833	442699	367939	615325			304082	246017	332412	93118.3	493611	1.57661e+06	128217		286118	129878
Q51434	CHEZ_PSEAE	Protein phphatase CheZ	cheZ	Cytoplasmic			0.985	0.985005	1.19326e+06	2.21693e+06	1.68352e+06	184783	1.59093e+06	894985	885170	4.45228e+07		280743	2.89631e+06	1.8591e+06	2.21693e+06	4.02492e+06	4.43693e+06	1.11916e+06	763144	1.5531e+06	2.32241e+06	240366	2.89698e+06	2.24778e+06	681108	1.54276e+06	697319	686011	2.09641e+06	3.28974e+06	1.83712e+06
Q51455	CHEY_PSEAE	Chemotaxis protein CheY	cheY	Cytoplasmic	2.671	0.359215	6.649	0.0318751	2.34172e+06	1.10473e+07	948406	2.56928e+06	1.19679e+06	1.46262e+06	1.14194e+07		708009	2.35951e+06	3.51134e+06	2.32405e+06	1.19414e+06	1.10473e+07	1.31029e+07	1.31509e+07	1.00753e+07	1.90475e+07	5.11941e+06	404054	1.48489e+06	1.84351e+06	473653	2.35044e+06	1.00363e+06	659775	3.15818e+06	896225	593618
Q51464	FLIG_PSEAE	Flagellar motor switch protein FliG	fliG	Cytoplasmic	2.655	0.341222	0.01	3.71366e-17	884090		332955	1.20446e+06	884090	290777	796257			2.82346e+06	1.17873e+06	291509								56939.2	986732	698998	355301	335625	273428	330306	178009	678210	201757
Q51465	FLIM_PSEAE	Flagellar motor switch protein FliM	fliM	CytoplasmicMembrane	0.01	3.40087e-17	0.537	0.753142		93632.1	181248										46006.5	92510.1		103391	68280.9	128575	94767.8	61258.3		71023.1	207084	256721	181248	194743	52594.6	220413	170316
Q51466	FLIN_PSEAE	Flagellar motor switch protein FliN	fliN	CytoplasmicMembrane	2.636	0.37346	1.373	0.861274	9.91513e+06	1.41272e+06	3.38135e+06	1.05969e+07	9.27721e+06	2.38951e+06	3.63627e+06	2.18851e+07		1.79726e+07	1.77036e+07	4.38691e+06	9.10868e+06	1.41272e+06	5.00947e+06	1.44214e+06	534835	571122	530466	189753	1.08824e+07	4.07391e+06	1.26737e+06	5.02172e+06	1.6719e+06	1.91551e+06	6.27947e+06	7.87636e+06	2.80653e+06
Q51470	MIAB_PSEAE	tRNA-2-methylthio-N(6)-dimethylallyladenine synthase	miaB	Cytoplasmic			0.581	0.801269	442799	2.48991e+06	5.45717e+06	387496		432373	426208	646520	241699	482509	453476	1.13968e+06	61729.9	7.49632e+06	4.62962e+06	2.48991e+06	1.55989e+06	2.49948e+06	1.47743e+06	356488	6.64848e+06	8.55498e+06	2.23424e+06	7.1775e+06	2.72628e+06	3.15016e+06	8.11791e+06	6.5334e+06	4.55823e+06
Q51472	IHFA_PSEAE	Integration ht factor subunit alpha	ihfA	Cytoplasmic	0.997	0.747478	0.478	0.691588	6.35643e+06	3.47726e+06	8.16674e+06	1.01481e+07	9.76549e+06	3.39865e+06	4.8016e+06	1.31844e+07		2.93847e+06	3.31647e+06	8.41473e+06	2.25262e+06	5.09559e+06	3.47726e+06	7.13821e+06	1.53584e+06	4.07253e+06	3.22372e+06	1.55029e+06	1.13884e+07	1.11738e+07	6.44741e+06	1.06242e+07	3.86449e+06	1.34764e+07	9.9964e+06	6.67197e+06	5.63071e+06
Q51473	IHFB_PSEAE	Integration ht factor subunit beta	ihfB	Cytoplasmic	0.01	3.40087e-17	1.38	0.860244		2.02301e+06	1.43381e+06										1.72274e+06	599679	2.02301e+06	1.48191e+07	2.58287e+06	4.50385e+06	203832	150728	4.25696e+06	1.91902e+06	558148	1.91062e+06	636039	692833	1.68117e+06	3.42292e+06	1.22285e+06
Q51480	NIRF_PSEAE	Protein NirF	nirF	Cytoplasmic
Q51481	NIRQ_PSEAE	Denitrification regulatory protein NirQ	nirQ	Cytoplasmic			0.01	3.71366e-17	376019		4.61877e+06		780210	376019	71151.5	432456	128091	420763	213233									542371	4.95457e+06	4.30573e+06	6.04717e+06	4.21471e+06	3.5693e+06	5.14776e+06	3.2915e+06	6.63005e+06	5.10516e+06
Q51487	OPRM_PSEAE	Outer membrane protein OprM	oprM	OuterMembrane			0.01	3.71366e-17	425267		273456	425267	581882	334523	308458			549566	2.13848e+06	213348								156680		287918	288788	416546	191479	530232	197361		259720
Q51507	PCHB_PSEAE	Isochorismate pyruvate lyase	pchB	Cytoplasmic	0.01	3.40087e-17	0.01	3.71366e-17			1.99076e+06																	767674	864016	5.06958e+06	789120	2.97709e+06	1.55437e+06	1.41397e+06	1.52044e+07	1.00563e+07	2.54966e+06
Q51508	PCHA_PSEAE	Salicylate biynthesis isochorismate synthase	pchA	Cytoplasmic
Q51546	PSTB_PSEAE	Phphate import ATP-binding protein PstB	pstB	CytoplasmicMembrane	0.01	3.40087e-17	0.01	3.71366e-17			290354																		180772	258053	326671	258074		521205	616867	734856	187207
Q51547	PHOU_PSEAE	Phphate-specific transport system accessory protein PhoU homolog	phoU	Cytoplasmic	100	3.40087e-17	100	3.71366e-17	2.88279e+06	406681		5.35286e+06	1.01204e+06	715843	920277	1.15462e+07		2.38014e+07	7.46876e+06	1.55253e+06	498504	486149	775140	406681	197696	196040	159627
Q51548	PVDA_PSEAE	L-ornithine N(5)-monooxygenase	pvdA	Cytoplasmic
Q51559	RHLA_PSEAE	3-(3-hydroxydecanoyloxy)decanoate synthase	rhlA	Cytoplasmic	100	3.40087e-17			1.30906e+06			2.90402e+06	624325		181208	8.74662e+06		2.64588e+06	1.30906e+06	679894
Q51561	RPOB_PSEAE	DNA-directed RNA polymerase subunit beta	rpoB	Cytoplasmic	1.557	0.951149	0.357	0.475735	1.68292e+08	3.23464e+07	1.43888e+08	2.67156e+08	1.5371e+08	1.1685e+08	1.07521e+08	2.56907e+08	1.10934e+06	1.68292e+08	1.99661e+08	3.81569e+08	6.01405e+07	8.42597e+07	1.01669e+08	2.37452e+07	2.02986e+07	3.23464e+07	1.98295e+07	2.56262e+07	2.04256e+08	3.01646e+08	7.52189e+07	2.98379e+08	1.21126e+08	1.50371e+08	1.5724e+08	1.37684e+08	6.87204e+07
Q51564	DAPF_PSEAE	Diaminopimelate epimerase	dapF	Cytoplasmic	100	3.40087e-17			1.31583e+06			1.67278e+06	965909	288357		3.54575e+06	288839	1.3253e+06	1.76564e+06	1.30643e+06
Q51567	SUCD_PSEAE	Succinate--CoA ligase [ADP-forming] subunit alpha	sucD	Cytoplasmic	0.409	0.0204075	0.573	0.795766	9.95671e+07	1.02329e+08	1.70861e+08	9.95671e+07	2.21401e+08	1.99922e+08	9.01854e+07	7.03219e+07	8.18052e+06	1.38178e+07	1.13711e+08	1.91871e+08	1.5598e+08	3.82512e+08	2.26177e+08	5.29017e+07	5.92574e+07	1.02329e+08	8.4409e+07	9.48895e+07	1.27016e+08	3.95043e+08	1.64123e+08	4.36074e+08	1.77877e+08	2.57118e+08	3.71725e+08	1.63045e+08	9.58821e+07
Q51576	Y3106_PSEAE	Uncharacterized oxidoreductase PA3106	PA3106	Cytoplasmic			100	3.71366e-17		176919												164214	316284	357235	139114	170266	183831
Q59635	CATB_PSEAE	Catalase	katB	Periplasmic	0.01	3.40087e-17	0.724	0.902872		999149	1.48661e+06										802375	1.92034e+06	827782	4.89116e+06	1.20599e+06	746129			929109	1.94088e+06	2.27844e+06	1.48661e+06	2.11648e+06	3.2753e+06	1.19977e+06	1.18222e+06	1.07281e+06
Q59636	NDK_PSEAE	Nucleide diphphate kinase	ndk	Cytoplasmic	0.896	0.632056	0.248	0.22243	9.20178e+06	3.88465e+06	2.72116e+07	1.11631e+07	4.33743e+07	3.29129e+07	8.8839e+06	5.00961e+06		4.94726e+06	7.9781e+06	9.53104e+06	4.00959e+06	6.27455e+06	8.46483e+06	2.77434e+06	1.59834e+06	1.63182e+06	3.88465e+06	4.42913e+06	1.34621e+07	5.27534e+07	3.21347e+07	6.14274e+07	3.41706e+07	5.80061e+07	2.30426e+07	9.42852e+06	3.52843e+06
Q59637	ODP1_PSEAE	Pyruvate dehydrogenase E1 component	aceE	Cytoplasmic	1.378	0.996861	0.429	0.620327	1.07275e+08	1.83919e+07	8.59323e+07	1.34725e+08	1.07275e+08	6.35004e+07	2.57429e+08	7.23142e+07	1.40234e+06	1.25598e+08	1.17627e+08	4.51522e+07	4.62683e+07	8.21767e+07	1.92579e+08	1.83919e+07	1.19212e+07	7.98518e+06	9.70595e+06	3.34874e+07	2.01368e+08	2.77029e+08	6.13155e+07	1.95764e+08	8.50478e+07	8.6826e+07	3.68808e+07	1.13922e+08	6.76449e+07
Q59638	ODP2_PSEAE	Dihydrolipoyllysine-residue acetyltransferase component of pyruvate dehydrogenase complex	aceF	Cytoplasmic	1.749	0.863773	0.403	0.57368	1.22851e+08	1.09024e+07	8.82183e+07	1.41388e+08	1.00705e+08	4.95448e+08	1.4721e+08	7.46907e+07	1.22851e+08	1.38066e+08	1.16701e+08	5.74682e+07	2.43519e+07	3.4844e+07	1.01654e+08	9.88031e+06	1.09024e+07	5.06855e+06	1.03908e+07	3.78651e+07	1.11422e+08	1.01748e+08	1.21136e+08	1.08409e+08	1.84304e+08	6.74043e+07	5.75406e+07	7.64878e+07	4.0832e+07
Q59641	PPIA_PSEAE	Peptidyl-prolyl cis-trans isomerase A	ppiA	Periplasmic	0.706	0.323824	2.314	0.548611	8.90966e+07	3.74729e+08	1.26901e+08	5.24792e+07	8.08803e+07	8.90966e+07	2.12891e+08	1.77221e+08	8.7489e+07	1.85565e+07	1.17325e+08	9.80193e+07	5.25383e+08	2.94636e+08	8.2263e+07	2.05718e+08	6.05563e+08	3.74729e+08	7.84148e+08	2.73272e+08	1.16833e+08	8.02994e+07	2.2808e+08	1.15036e+08	1.37837e+08	8.07022e+07	9.9351e+07	1.69616e+08	4.17206e+08
Q59643	HEM2_PSEAE	Delta-aminolevulinic acid dehydratase	hemB	Cytoplasmic	2.01	0.717051	0.422	0.58267	2.86737e+06	141255	855890	1.04984e+07	2.93267e+06	1.29171e+06	1.50672e+06	4.60655e+07	126885	3.96989e+06	665812	2.86737e+06	812505	101738	892608	141255	194647	89762.4	54912.5	610576	9.60654e+06	1.64545e+06	960091	1.9198e+06	762998	1.92529e+06	641162	735122	689662
Q59649	TRPF_PSEAE	N-(5'-phphoribyl)anthranilate isomerase	trpF	Cytoplasmic	0.01	3.40087e-17	0.529	0.747501		994242	371427										37220.4	994242	1.44827e+06	1.38104e+06	285035	1.44652e+06	554183	244536	127474	145402	729512	659213	1.60937e+06		564161	78447.8
Q59650	MURE_PSEAE	UDP-N-acetylmuramoyl-L-alanyl-D-glutamate--2,6-diaminopimelate ligase	murE	Cytoplasmic	1.733	0.869924	1.622	0.777831	2.09418e+07	2.60735e+07	1.00074e+07	2.09418e+07	2.15714e+07	8.54929e+06	1.81295e+07	3.67068e+07	1.17433e+06	4.02837e+07	3.12021e+07	1.46816e+07	1.75313e+07	2.90196e+07	5.41815e+07	3.55227e+07	9.95336e+06	2.60735e+07	1.4691e+07	1.41483e+06	1.20874e+07	1.44979e+07	4.82914e+06	1.14622e+07	4.9353e+06	8.73721e+06	2.28411e+07	1.71594e+07	6.6282e+06
Q59654	PYRF_PSEAE	Orotidine 5'-phphate decarboxylase	pyrF	Cytoplasmic	1.599	0.937678	2.115	0.615704	5.55838e+06	6.56164e+06	2.29458e+06	9.31911e+06	740695	808222	5.55838e+06	6.56745e+06	245060	1.47397e+06	7.72955e+06	6.16285e+06	1.61886e+06	1.8079e+07	2.17168e+07	3.41574e+06	4.4549e+06	6.56164e+06	6.89325e+06	523842	610616	1.25702e+07	1.25168e+06	5.55448e+06	1.55556e+06	2.25608e+06	8.29267e+06	4.08941e+06	2.33373e+06
Q60169	HEM3_PSEAE	Porphobilinogen deaminase	hemC	Cytoplasmic	1.324	0.981815	0.593	0.814707	4.74753e+06	3.03148e+06	5.53465e+06	3.57475e+06	6.82016e+06	4.70329e+06	6.54206e+06	4.79218e+06		1.72397e+06	2.95944e+06	6.04685e+06	2.05622e+06	3.03148e+06	6.03147e+06	4.3945e+06	1.89865e+06	4.60953e+06	1.95272e+06	1.22224e+06	5.07557e+06	1.00543e+07	3.85216e+06	8.25682e+06	3.83844e+06	6.90944e+06	7.53149e+06	6.03526e+06	3.37647e+06
Q7DC81	Q7DC81_PSEAE	Phenazine biynthesis protein PhzE	phzE1	Cytoplasmic	0.01	3.40087e-17	0.612	0.830885		495748	4.89895e+06										91225.3	704047		694618	353815	1.19649e+06	294141		1.94982e+07	384231	4.21407e+06	1.77666e+07	3.03606e+06	1.09124e+07	3.37048e+07	1.97892e+06	4.89895e+06
Q7DC82	Q7DC82_PSEAE	Phpho-2-dehydro-3-deoxyheptonate aldolase	phzC1	Cytoplasmic	0.01	3.40087e-17	0.01	3.71366e-17			1.38083e+06																	63369.3	7.7669e+06	626120	673427	1.96642e+06	299642	2.59046e+06	1.15279e+07	3.81731e+06	969626
Q9HT07	MNME_PSEAE	tRNA modification GTPase MnmE	mnmE	Cytoplasmic	2.374	0.493598	0.01	3.71366e-17	1.11198e+06		468044	1.46442e+06	421307	468759	196219	1.85882e+06		1.94761e+06	844362	1.54583e+06									402912	596651	257008	741393	234149	468044	482641	633723	280788
Q9HT09	MNMG_PSEAE	tRNA uridine 5-carboxymethylaminomethyl modification enzyme MnmG	mnmG	Cytoplasmic			100	3.71366e-17		109899											43707.7	306545	509838	132059	63011.4	91457.9
Q9HT10	RSMG_PSEAE	Ribomal RNA small subunit methyltransferase G	rsmG	Cytoplasmic	0.01	3.40087e-17	1.49	0.824823		4.44739e+06	771559										892231	4.66393e+06	6.25938e+06	5.25495e+06	3.31939e+06	4.44739e+06	1.52819e+06	140395	2.75174e+06	907435	656029	615683	82540.3	307051	2.40575e+06	3.32055e+06	922335
Q9HT11	Q9HT11_PSEAE	Chromome partitioning protein Soj	soj	Cytoplasmic			100	3.71366e-17		202709											102992	803014	717410	236022		134364	174099
Q9HT12	Q9HT12_PSEAE	Probable chromome-partitioning protein ParB	spoOJ	Cytoplasmic	1.935	0.757273	0.597	0.817226	1.01111e+06	2.89492e+06	4.9547e+06	4.46849e+06	1.01111e+06	687417	1.35172e+06		194849		2.50291e+06	605744	2.04502e+06	4.14802e+06	5.30311e+06	4.05065e+06	880822	2.89492e+06	2.22341e+06	1.4049e+06	5.27125e+06	4.65717e+06	9.97748e+06	7.0086e+06	3.90879e+06	7.82469e+06	7.01862e+06	3.70833e+06	2.7258e+06
Q9HT16	ATPF_PSEAE	ATP synthase subunit b	atpF	CytoplasmicMembrane	100	3.40087e-17	100	3.71366e-17	3.42148e+06	525327		4.98257e+06	3.42148e+06	416852		1.04268e+07	1.12998e+06	512018	3.69468e+06		412015	525327	185204	2.4637e+06	1.89517e+06	745396	211631
Q9HT18	ATPA_PSEAE	ATP synthase subunit alpha	atpA	Cytoplasmic	1.928	0.758178	0.688	0.878739	1.24664e+07	3.16835e+06	6.49829e+06	3.76618e+07	1.07529e+07	1.24664e+07	7.34695e+06	1.25903e+07	334642	5.98024e+07	2.13006e+07	5.99318e+06	1.46508e+06	5.62688e+06	6.43682e+06	3.16835e+06	3.13913e+06	1.88633e+06	6.82922e+06	3.29809e+06	9.44995e+06	1.05282e+07	2.98444e+06	1.33624e+07	4.46857e+06	3.05865e+06	1.45514e+07	9.84467e+06	3.19833e+06
Q9HT20	ATPB_PSEAE	ATP synthase subunit beta	atpD	Cytoplasmic	1.072	0.828504	0.642	0.854001	5.97154e+06	2.69475e+06	7.16866e+06	9.42927e+06	5.88295e+06	8.69115e+06	5.97154e+06	1.15046e+07	112300	2.91272e+06	4.86056e+06	6.75223e+06	1.45643e+06	6.71555e+06	2.28978e+07	5.76605e+06	1.93402e+06	2.30202e+06	2.69475e+06	1.78281e+06	8.2368e+06	1.22923e+07	4.37588e+06	9.83951e+06	4.60122e+06	6.89593e+06	8.58211e+06	7.45217e+06	6.46687e+06
Q9HT21	ATPE_PSEAE	ATP synthase epsilon chain	atpC	Cytoplasmic	1.404	0.998519	1.417	0.850345	5.35194e+06	1.02941e+07	4.95045e+06	1.41606e+07	3.88862e+06	4.54502e+06	1.57214e+07	1.08385e+07	943895	773953	1.21233e+07	5.35194e+06	1.22452e+06	6.21279e+06	1.04201e+07	2.19769e+07	1.02941e+07	1.31668e+07	490408	1.30975e+06	6.64989e+06	5.79714e+06	4.22742e+06	7.46056e+06	3.40063e+06	2.88007e+06	20160469	6.12455e+06	3.30443e+06
Q9HT22	GLMU_PSEAE	Bifunctional protein GlmU	glmU	Cytoplasmic	1.55	0.951149	0.449	0.656424	1.0438e+07	1.24308e+06	1.02549e+07	1.0721e+07	6.53253e+06	7.72341e+06	6.36912e+06	1.17558e+07		1.14525e+07	1.56268e+07	1.01624e+07	1.24308e+06	2.87616e+06	3.87889e+06	1.8574e+06	736937	636249	548342	832121	1.84222e+07	1.82731e+07	2.87501e+06	1.93915e+07	4.94109e+06	6.78889e+06	1.54906e+07	1.63345e+07	2.61208e+06
Q9HT25	GLMS_PSEAE	Glutamine--fructe-6-phphate aminotransferase [isomerizing]	glmS	Cytoplasmic	1.493	0.974673	0.542	0.764739	1.63119e+07	4.11623e+06	1.11254e+07	1.20298e+07	1.05836e+07	1.89283e+07	1.63119e+07	1.83424e+07	1.14982e+06	1.4653e+07	5.49474e+07	2.38835e+07	3.29225e+06	1.73019e+07	1.2683e+07	3.706e+06	6.02496e+06	3.35384e+06	4.11623e+06	3.12103e+06	1.25244e+07	1.6514e+07	7.34594e+06	2.20069e+07	9.19791e+06	9.26467e+06	3.45078e+07	2.32071e+07	9.88274e+06
Q9HT28	Q9HT28_PSEAE	PKS_MT domain-containing protein	PA5546	Cytoplasmic	1.337	0.987604	0.01	3.71366e-17	1.43879e+06		490948	3.12076e+06	1.2519e+06	611386	2.13241e+06	1.04277e+06	684828	3.57755e+06	3.04259e+06	1.43879e+06								278004	497125	484848		526589		2.31997e+06	277583	284895	676755
Q9HT29	Q9HT29_PSEAE	Uncharacterized protein	PA5545	Periplasmic			100	3.71366e-17		842824											2.16085e+06		1.92769e+06	760698	166277	885881	801860
Q9HT32	Q9HT32_PSEAE	Beta-lactamase domain-containing protein	PA5542	OuterMembrane/Periplasmic	0.891	0.574221	1.104	0.946558	449466	1.27151e+06	777429	691988		242968	367547	2.38994e+06		449466	143082	541265	2.0372e+06	617175	844351	1.38187e+06	1.27151e+06	638272	3.46898e+06	212056	1.09914e+06	672913	1.11721e+06	651936	777429	1.13996e+06		690870	1.96524e+06
Q9HT34	Q9HT34_PSEAE	Uncharacterized protein	PA5540	Cytoplasmic	0.01	3.40087e-17	5.936	0.0486027		6.91749e+06	1.15923e+06										1.35051e+07	3.32714e+06	6.91749e+06	1.08562e+07	1.24605e+06	1.41759e+07	696717	283454		1.11235e+06	1.16527e+06	1.60059e+06	1.38823e+06	644485	488664	1.15923e+06	4.65563e+06
Q9HT35	GCH4_PSEAE	GTP cyclohydrolase FolE2	folE2	Cytoplasmic
Q9HT36	Q9HT36_PSEAE	N-acetylmuramoyl-L-alanine amidase	amiA	OuterMembrane
Q9HT38	Q9HT38_PSEAE	RNA polymerase-binding transcription factor DksA	dksA	Cytoplasmic
Q9HT39	Q9HT39_PSEAE	CobW C-terminal domain-containing protein	PA5535	Cytoplasmic
Q9HT40	Q9HT40_PSEAE	Uncharacterized protein	PA5534	Cytoplasmic	100	3.40087e-17			216264			216264	211716	131942	530260	645423			342208	46995.8
Q9HT41	Q9HT41_PSEAE	Uncharacterized protein	PA5533	Periplasmic			100	3.71366e-17		1.82197e+06											7.70147e+06	730892	760368	1.82197e+06	6.40062e+06	1.76428e+06	4.68429e+06
Q9HT42	Q9HT42_PSEAE	cobW domain-containing protein	PA5532	Cytoplasmic
Q9HT45	Q9HT45_PSEAE	Tim44 domain-containing protein	PA5528	CytoplasmicMembrane	4.963	0.0154003	0.01	3.71366e-17	5.73407e+06		2.93767e+06	7.75845e+06		1.37333e+06	4.23791e+06	3.83507e+07	1.51852e+06	1.67478e+07	1.0863e+07	63656.3								341936	7.37189e+06	5.69864e+06	1.55789e+06	3.97465e+06	1.25471e+06	2.17124e+06	1.08114e+07	7.67969e+06	1.19164e+06
Q9HT47	Q9HT47_PSEAE	Uncharacterized protein	PA5526	Periplasmic
Q9HT50	Q9HT50_PSEAE	Probable aminotransferase	PA5523	Cytoplasmic			100	3.71366e-17		901213											1.05849e+06	2.39467e+06	901213	917858	305518	672269	630937
Q9HT52	Q9HT52_PSEAE	Probable short-chain dehydrogenase	PA5521	Cytoplasmic	2.499	0.439487	1.119	0.940869	2.09913e+06	946874	915493	4.27913e+06	1.76934e+06	2.54062e+06	2.1168e+06	2.20977e+07		1.42609e+06	2.04468e+06	2.0816e+06	753424	1.96919e+06	3.68939e+06	1.65864e+06	846076	946874	922924	159540	3.20553e+06	1.07263e+06	840123	1.54722e+06	915493	395593	1.7473e+06		639436
Q9HT53	Q9HT53_PSEAE	Uncharacterized protein	PA5520	Periplasmic
Q9HT54	Q9HT54_PSEAE	HotDog ACOT-type domain-containing protein	PA5519	Periplasmic/Cytoplasmic	0.01	3.40087e-17	1.409	0.817567		259294	300880										174771	1.2731e+06	284548	604404		198219	236282	76298		409887	116896	723957		147195	565620	348452	259803
Q9HT62	Q9HT62_PSEAE	MifR	mifR	Cytoplasmic
Q9HT65	Q9HT65_PSEAE	Probable glutamine synthetase	PA5508	Cytoplasmic	0.01	3.40087e-17	0.01	3.71366e-17			925102																	167268	1.09938e+06	2.02915e+06		1.73666e+06	1.0203e+06		737829	838790	574501
Q9HT66	Q9HT66_PSEAE	Isochorismatase domain-containing protein	PA5507	Cytoplasmic	1.256	0.951149	0.197	0.11685	5.00036e+06	558265	4.00638e+06	1.22687e+07	3.67865e+06	3.8675e+06	4.1931e+06	1.89814e+07		5.45368e+06	4.93083e+06	5.07087e+06	667261	884116	3.79857e+06	337088	371314	558265	423085	1.67569e+06	8.55913e+06	5.66687e+06	3.37219e+06	7.31598e+06	3.53153e+06	1.47972e+07	3.76786e+06	3.30305e+06	4.26e+06
Q9HT67	Q9HT67_PSEAE	Uncharacterized protein	PA5506	Cytoplasmic	0.01	3.40087e-17	0.01	3.71366e-17			258785																		214505	363233	222574	313642	259121	258448	317419		148637
Q9HT68	Q9HT68_PSEAE	Probable TonB-dependent receptor	PA5505	CytoplasmicMembrane	0.553	0.115438	0.854	0.961074	2.72856e+06	7.69146e+06	7.36223e+06	771673	7.24941e+06	2.49321e+06	4.75884e+06	3.32216e+07	5.14654e+06	183265	2.29731e+06	2.72856e+06	7.69146e+06	5.5629e+06	1.64037e+06	1.16865e+07	5.49216e+06	1.33387e+07	2.72934e+07	1.58768e+07	4.30769e+06	3.87889e+06	1.46993e+07	5.31999e+06	1.52501e+07	1.34474e+07	2.27649e+06	3.01416e+06	1.01884e+07
Q9HT74	Q9HT74_PSEAE	Transcriptional regulator np20	np20	Cytoplasmic
Q9HT75	Q9HT75_PSEAE	High-affinity zinc uptake system protein ZnuA	PA5498	Periplasmic	1.527	0.95828	2.471	0.49584	5.86594e+06	4.16918e+06	3.1565e+06	5.86594e+06	2.83265e+06	1.69177e+06	3.0375e+07	9.43457e+06	1.74724e+06	1.00392e+07	1.44168e+07	3.41629e+06	1.15394e+07	4.05611e+06	3.29253e+06	4.19945e+06	4.16918e+06	4.08511e+06	8.19473e+06	3.51522e+06	6.32273e+06	2.10227e+06	1.28197e+06	2.83438e+06	2.42977e+06	861260	6968136	5.07537e+06	9.96122e+06
Q9HT76	Q9HT76_PSEAE	Vitamin B12-dependent ribonucleotide reductase	nrdJa	Cytoplasmic	0.748	0.3888	0.765	0.932591	3.19818e+06	541587	3.48823e+06	3.0926e+06	2.34202e+06	2.27886e+06	4.27668e+06	3.57436e+06	655880	3.19818e+06	3.47675e+06	8.41933e+06		573732	267970	511243	941709	356172	3.35022e+06	1.09349e+06	8.54913e+06	9.35452e+06	2.08704e+06	9.26783e+06	1.68836e+06	2.7611e+06	4406847	6.82455e+06	2.34365e+06
Q9HT77	Q9HT77_PSEAE	NrdJb	nrdJb	Cytoplasmic			0.01	3.71366e-17	1.45691e+06		341105	1.45691e+06	842055	302218	1.16844e+06	3.97337e+06	127025	5.70485e+06	2.67923e+06	4.57738e+06								30955.7	355147	985054	317305	792424	159070	464596	227783	577776	327618
Q9HT79	Q9HT79_PSEAE	Uncharacterized protein	PA5494	Periplasmic	1.063	0.81912	4.111	0.159578	1.09735e+07	3.80574e+07	1.01053e+07	6.27792e+06	7.50552e+06	5.01759e+06	3.57951e+07	2.90664e+07	1.50971e+07		1.12457e+07	1.07079e+07	4.72714e+07	3.44853e+07	2.39462e+07	3.80574e+07	8.65456e+07	3.21402e+07	6.17598e+07	7.54845e+06	1.41024e+07	7.31076e+06	8.45922e+06	5.51557e+06	1.33457e+07	1.61939e+06	12071683	1.24075e+07	4.88859e+07
Q9HT80	DPO1_PSEAE	DNA polymerase I	polA	Cytoplasmic	3.559	0.108517	0.543	0.765191	4.52401e+06	1.44973e+06	4.15742e+06	9.61983e+06	1.2392e+06	1.6264e+06	1.54666e+06	1.11576e+07		1.08742e+07	5.76653e+06	3.54921e+06	1.44973e+06	3.69258e+06	3.9509e+06	1.58434e+06	1.13279e+06	1.33871e+06	1.39138e+06	906990	9.87132e+06	7.65024e+06	1.83365e+06	9.26379e+06	3.00304e+06	3.67587e+06	1.03358e+07	4.70206e+06	3.58937e+06
Q9HT81	ENGB_PSEAE	Probable GTP-binding protein EngB	engB	Unknown	0.01	3.40087e-17	0.01	3.71366e-17			213410																	139581		741286	822721	262451	149399	173533	335239	64847.8
Q9HT84	DGCP_PSEAE	Diguanylate cyclase DgcP	dgcP	CytoplasmicMembrane
Q9HT89	YID1_PSEAE	Uncharacterized protein PA5481	PA5481	Periplasmic	0.909	0.647505	0.258	0.2434	3.79387e+07	1.93381e+07	5.05706e+07	5.83739e+07	5.344e+07	2.12848e+08	3.17179e+07	1.1306e+07	2.63938e+07	5.36513e+07	1.22227e+07	3.79387e+07	3.31924e+07	2.67176e+06	317660	4.82027e+07	1.01414e+08	1.93381e+07	8.77928e+06	7.77786e+07	8.27781e+07	998575	1.19305e+08	4.91942e+07	8.89419e+07	4.50522e+07	151771	5.19855e+07	3.13001e+07
Q9HT95	ATSE4_PSEAE	Acetyltransferase PA5475	PA5475	Cytoplasmic	3.743	0.0836353	1.581	0.792303	5.6324e+07	1.98163e+07	1.42017e+07	6.32588e+07	2.5359e+07	1.17749e+07	7.68559e+07	9.86192e+07	1.2587e+06	1.26763e+08	5.6324e+07	6.48632e+06	1.05511e+07	4.65737e+07	9.11623e+07	1.98163e+07	1.52242e+07	3.78716e+07	9.56856e+06	2.61023e+06	3.26901e+07	3.0337e+07	1.47796e+07	1.13623e+07	1.10838e+07	1.01618e+07	18744678	3.24213e+07	1.36465e+07
Q9HT98	Q9HT98_PSEAE	Uncharacterized protein	PA5472	Periplasmic	0.523	0.0865683	1.069	0.957435	623673	1.76815e+06	3.71018e+06	623673	698691	321750	3.13337e+06		414427		189473	3.44371e+06	4.06196e+06	8.39979e+06		1.87066e+06	1.44938e+06	1.67125e+06	1.49433e+06	6.37154e+06	1.44857e+06	4.97434e+06	3.03361e+06	3.12157e+06	4.81907e+06	1.49405e+06	2.5908e+06	4.40978e+06	1.46629e+07
Q9HT99	Q9HT99_PSEAE	3'-phphate/5'-hydroxy nucleic acid ligase	PA5471	Cytoplasmic
Q9HTA0	Q9HTA0_PSEAE	Probable peptide chain release factor	PA5470	Cytoplasmic
Q9HTA6	Q9HTA6_PSEAE	DUF4105 domain-containing protein	PA5464	Unknown	1.461	0.985087	1.027	0.973079	5.3129e+06	3.3885e+06	3.36632e+06		7.48373e+06	3.93854e+06	2.9838e+07	2.29889e+06	548641		5.3129e+06	2.2481e+07	1.65385e+06	1.2063e+07	1.4879e+07	3.3885e+06	3.29836e+06	4.97659e+06	2.01161e+06	1.195e+06	2.70115e+06	1.47646e+07	3.12248e+06	8.36166e+06	3.05161e+06	1.85036e+06	14203700	1.21069e+07	3.62919e+06
Q9HTA9	Q9HTA9_PSEAE	Uncharacterized protein	PA5461	Periplasmic
Q9HTB1	Q9HTB1_PSEAE	Methyltransf_11 domain-containing protein	PA5459	Cytoplasmic	2.09	0.67685	0.838	0.959371	1.71724e+06	458451	674580	1.97143e+06	1.1625e+06	597968	2.25255e+06	525401		3.03617e+06	5.64322e+06	1.49582e+06	230192	913051	3.90606e+06	1.05229e+06	228000		183294		1.31603e+06	996173	147763	663456	208472	340527	1.42599e+06	1.49228e+06	674580
Q9HTB6	RMD_PSEAE	GDP-6-deoxy-D-manne reductase	rmd	Cytoplasmic			100	3.71366e-17		273378											550093	141381	328555	667985	140853	273378	194575
Q9HTC2	Q9HTC2_PSEAE	Probable coenzyme A transferase	PA5445	Cytoplasmic	1.392	0.998519	0.308	0.363993	4.58748e+06	3.32899e+06	1.22845e+07	1.76843e+07	2.27309e+06	2.44976e+06	3.22585e+06			4.58748e+06	1.54844e+07	9.4052e+06	3.94732e+06	5.06776e+06	2.22196e+06	3.32899e+06	1.66128e+06	2.65742e+06	3.90384e+06	3.66379e+06	2.34124e+07	1.77508e+07	8.29767e+06	3.21524e+07	1.08837e+07	1.09282e+07	2.26707e+07	1.30941e+07	1.15249e+07
Q9HTC5	Q9HTC5_PSEAE	Uncharacterized protein	PA5441	OuterMembrane	1.022	0.771976	1.772	0.731998	2.01898e+07	5.13884e+07	2.43264e+07	3.51605e+07	3.6899e+07	2.04953e+07	4.55287e+07	8.86447e+06	3.49488e+06	1.26669e+07	2.01898e+07	1.89833e+07	1.65768e+08	1.24343e+08	5.13884e+07	2.32046e+07	1.3639e+07	3.49433e+07	1.47819e+08	5.12207e+07	1.64832e+07	4.63063e+07	1.68983e+07	1.70669e+07	2.05211e+07	2.88372e+07	4.55275e+07	1.95284e+07	6.19044e+07
Q9HTC6	Q9HTC6_PSEAE	Probable peptidase	PA5440	Cytoplasmic			0.01	3.71366e-17	3.82383e+06		728592	2.14653e+06	4.21434e+06	1.14072e+06	3.36049e+06	4.97799e+06		4.68071e+06	3.4695e+06	5.00747e+06									1.59993e+06	1.84708e+06	402779	1.06752e+06	393440	560190	299891	1.69277e+06	728592
Q9HTC7	Q9HTC7_PSEAE	Gluce-6-phphate 1-dehydrogenase	zwf	Cytoplasmic
Q9HTD0	Q9HTD0_PSEAE	Biotin carboxylase	PA5436	Cytoplasmic	3.544	0.11072	0.991	0.983958	4.92216e+06	5.17082e+06	3.21298e+06	4.92216e+06	3.47145e+06	2.13361e+06	2.50741e+06	1.38279e+07	83374.9	8.54408e+06	7.36221e+06	1.15238e+07	4.78175e+06	1.92252e+07	8.95561e+06	6.97279e+06	4.812e+06	4.9629e+06	5.17082e+06	2.21904e+06	5.10132e+06	7.07536e+06	2.18701e+06	7.84637e+06	2.24221e+06	2.53502e+06	4.07225e+06	4.74517e+06	2.53104e+06
Q9HTD1	Q9HTD1_PSEAE	Probable transcarboxylase subunit	PA5435	Cytoplasmic	2.186	0.625686	0.816	0.952047	2.63443e+07	2.32198e+07	1.04185e+07	5.07365e+07	2.61492e+07	1.85766e+07	1.38596e+07	2.63443e+07	2.26759e+06	4.30199e+07	3.23764e+07	8.04163e+07	1.76385e+07	6.64557e+07	4.17579e+07	1.58125e+07	2.39371e+07	2.32198e+07	1.6342e+07	3.64674e+06	1.70236e+07	1.83132e+07	4.6986e+06	2.25766e+07	6.54343e+06	7.90854e+06	1.85639e+07	1.3725e+07	5.83642e+06
Q9HTD3	Q9HTD3_PSEAE	N-acetyltransferase domain-containing protein	PA5433	Cytoplasmic			100	3.71366e-17		145949											64533.1	211157	492263	161848		131612	110759
Q9HTD4	Q9HTD4_PSEAE	Probable acetyltransferase	PA5432	Cytoplasmic			100	3.71366e-17		203758											606750	169232	593404		141946	162966	245328
Q9HTD7	ASPA_PSEAE	Aspartate ammonia-lyase	aspA	Cytoplasmic	3.486	0.120359	0.617	0.835721	4.8784e+06	5.99046e+07	1.3298e+08	7.78508e+06	6.53081e+06	3.49602e+06	3.19436e+06	3.98155e+06	3.20815e+06	1.44364e+07	4.8784e+06	5.4956e+06	1.96591e+07	1.56273e+08	2.25204e+08	4.57533e+07	6.96275e+07	5.99046e+07	2.71592e+07	2.07359e+07	5.15325e+07	3.4506e+08	1.39958e+08	1.89741e+08	8.7697e+07	1.423e+08	2.22456e+08	1.26349e+08	6.54461e+07
Q9HTD8	Q9HTD8_PSEAE	Probable transcriptional regulator	PA5428	Cytoplasmic	0.01	3.40087e-17				373488	611590											356104	391721	1.04613e+06	91067.9	172329	430420	220555	1.8866e+06		615530		607676	174306	400616	1.15097e+06	1.82394e+06
Q9HTD9	Q9HTD9_PSEAE	Alcohol dehydrogenase	adhA	Cytoplasmic	1.518	0.961843	0.988	0.984548	6.80452e+07	2.33445e+07	3.04216e+07	1.44737e+08	6.7591e+07	3.62976e+07	1.18609e+08	1.06059e+08	4.4758e+06	6.80452e+07	8.01445e+07	5.33733e+07	1.46139e+07	7.93353e+07	8.40258e+07	2.13416e+07	1.53353e+07	4.82617e+07	2.33445e+07	1.18931e+07	4.41774e+07	4.66482e+07	1.75962e+07	5.5106e+07	1.54731e+07	4.6356e+07	2.93942e+07	3.14849e+07	1.30821e+07
Q9HTE1	Q9HTE1_PSEAE	Uncharacterized protein	PA5423	Periplasmic/Cytoplasmic	0.937	0.683404	2.848	0.381137	3.39758e+06	1.15046e+07	9.67655e+06	1.90462e+06	2.97007e+06	2.02812e+06	8.07227e+06	3.39758e+06	7.4949e+06	169649	6.56147e+06	3.91156e+06	2.40025e+07	8.58135e+06	4.29198e+06	1.15046e+07	9.87043e+06	1.54909e+07	1.39534e+07	1.01999e+07	4.65387e+06	2.20053e+06	9.18009e+06	5.14463e+06	6.87589e+06	1.03997e+07	1.16585e+07	1.15359e+07	1.6199e+07
Q9HTE2	Q9HTE2_PSEAE	Putative gluce-6-phphate 1-epimerase	PA5422	Cytoplasmic	1.167	0.899272	1.393	0.857062	1.42273e+07	1.59084e+07	1.54504e+07	9.83482e+06	1.08379e+07	1.42273e+07	3.07938e+07	1.88931e+07	1.54076e+06	3.30979e+07	5.23091e+07	7.43565e+06	6.89608e+06	1.59084e+07	2.47727e+07	4.27774e+07	7.55429e+06	5.1275e+07	8.28475e+06	1.92657e+06	1.21839e+07	2.00087e+07	1.28183e+07	1.86229e+07	7.83724e+06	2.35728e+07	2.31902e+07	2.50536e+07	9.30173e+06
Q9HTE3	FADH_PSEAE	Glutathione-independent formaldehyde dehydrogenase	fdhA	Cytoplasmic
Q9HTE9	GLYA1_PSEAE	Serine hydroxymethyltransferase 1	glyA1	Cytoplasmic	100	3.40087e-17			495228			1.07282e+06	485075	1.96404e+06	667258		102972	495228	320198
Q9HTF1	LTAE_PSEAE	Low specificity L-threonine aldolase	ltaE	Cytoplasmic	1.471	0.981815	0.549	0.769435	2.19791e+07	7.58122e+06	2.96897e+07	1.44968e+07	2.19791e+07	1.47011e+07	1.07027e+07	2.7456e+07	615977	3.10563e+07	2.20857e+07	3.17743e+07	6.08548e+06	2.31631e+07	1.30689e+07	7.58122e+06	5.79285e+06	4.88588e+06	8.31223e+06	7.76814e+06	4.50019e+07	2.6556e+07	1.93449e+07	5.93511e+07	1.59668e+07	3.46268e+07	3.31932e+07	7.00938e+07	1.10854e+07
Q9HTF4	Q9HTF4_PSEAE	GbcA	gbcA	Cytoplasmic
Q9HTF8	Q9HTF8_PSEAE	Uncharacterized protein	PA5406	Cytoplasmic
Q9HTG7	Q9HTG7_PSEAE	V4R domain-containing protein	PA5397	Cytoplasmic
Q9HTH8	LCDH_PSEAE	L-carnitine dehydrogenase	lcdH	Cytoplasmic	0.01	3.40087e-17	0.501	0.720853		1.37457e+06	2.25926e+06										4.09174e+06	3.7076e+06	1.15616e+06	1.63423e+06		599858	477018	1.35055e+06	3.39958e+06	9.5645e+06	1.0495e+06	3.07657e+06	696924	1.65907e+06	5.13739e+06	1.47523e+07	1.49844e+06
Q9HTI6	Q9HTI6_PSEAE	OpuAC domain-containing protein	PA5378	Periplasmic	0.01	3.40087e-17				378839	371395										3.85072e+06	101865	163027	198821		721850	923675	931125		163931	324697	232675	514631	514809		121230	424810
Q9HTJ0	BETI_PSEAE	HTH-type transcriptional regulator BetI	betI	Cytoplasmic	0.01	3.40087e-17	0.01	3.71366e-17			516799																		432014	545929	659182	516799	218428	700878	967782	363753	280234
Q9HTJ1	BETB_PSEAE	NAD/NADP-dependent betaine aldehyde dehydrogenase	betB	Cytoplasmic	0.992	0.746621	0.27	0.273246	1.02834e+07	2.15767e+06	2.6102e+07	1.57224e+07	2.08997e+07	1.02834e+07	4.16308e+06	1.24894e+07	337307	3.28702e+06	6.76563e+06	1.93385e+07	4.99495e+06	8.44234e+06	1.0099e+07	1.02825e+06	1.57438e+06	2.15767e+06	1.78459e+06	9.85157e+06	2.94233e+07	3.31278e+07	2.71285e+07	6.67906e+07	2.37483e+07	2.51144e+07	1.59582e+07	3.56774e+07	1.49721e+07
Q9HTJ6	Q9HTJ6_PSEAE	Probable two-component response regulator	PA5364	Cytoplasmic	100	3.40087e-17	100	3.71366e-17	3.51862e+06	223636		4.82527e+06	439485	971115	3.25474e+06	1.20416e+07		3.80389e+06	1.16275e+07	105961	109297	1.02657e+06		195141	197151	618893	253679
Q9HTJ7	Q9HTJ7_PSEAE	Uncharacterized protein	PA5363	Periplasmic
Q9HTJ9	Q9HTJ9_PSEAE	Uncharacterized protein	PA5359	Periplasmic	0.6	0.170009	3.116	0.320017	1.24514e+06	9.78677e+06	2.10746e+06	257316	2.49621e+06	4.34163e+06	1.39616e+06	1.11045e+06	5.88387e+06	200773	576648		9.78788e+06	4.7414e+06		7.21014e+06	1.69879e+07	9.78565e+06	6.56068e+07	7.29484e+06	1.30826e+06	216264	1.96935e+07	2.42308e+06	6.9392e+06	1.83294e+06	1.77602e+06	236605	2.9256e+06
Q9HTK1	UBIC_PSEAE	Probable chorismate pyruvate-lyase	ubiC	Cytoplasmic	0.931	0.67685	0.508	0.731998	4.00447e+06	949028	3.10075e+06	4.00447e+06	1.26613e+06	1.59886e+06	4.15235e+06			1.6027e+07	4.30433e+06	1.0484e+06	388328	949028	1.62294e+06	6.91067e+06	784075	1.15417e+06	639077	319536	3.56306e+06	4.48837e+06	1.05595e+06	3.49125e+06	1.21715e+06	2.75393e+06	4.58298e+06	4.0029e+06	2.18747e+06
Q9HTK7	RUBR1_PSEAE	Rubredoxin-1	rubA1	Cytoplasmic
Q9HTK9	RURE_PSEAE	Rubredoxin-NAD(+) reductase	alkT	Cytoplasmic	1.841	0.81423	0.654	0.860748	5.84448e+06	3.08948e+06	3.4814e+06	8.56456e+06	4.6552e+06	2.71761e+06	5.84448e+06			6.35889e+06	1.22881e+07	2.17501e+06	1.1954e+06	5.42771e+06	1.01229e+07	5.11321e+06	1.72576e+06	3.08948e+06	1.72919e+06	166065	4.19225e+06	6.11436e+06	2.5915e+06	5.6429e+06	1.98717e+06	2.89109e+06	1.3262e+07	6.27676e+06	2.77953e+06
Q9HTL1	Q9HTL1_PSEAE	Uncharacterized protein	PA5347	Periplasmic
Q9HTL2	Q9HTL2_PSEAE	HDOD domain-containing protein	PA5346	Cytoplasmic			100	3.71366e-17		1.8896e+06											1.8896e+06	4.37888e+06	321808	6.92324e+06	1.24339e+06	4.74921e+06	274446
Q9HTL3	Q9HTL3_PSEAE	ATP-dependent DNA helicase RecG	recG	Cytoplasmic
Q9HTL4	Q9HTL4_PSEAE	OxyR	oxyR	Cytoplasmic	1.814	0.828504	1.419	0.848871	1.41775e+06	3.3327e+06	2.10197e+06	1.49805e+06	827646	168464	1.34176e+06	221429		2.65424e+06	1.51534e+06	1.59225e+06	1.76383e+06	5.36629e+06	8.88193e+06	3.3327e+06	572395	3.60751e+06	2.8935e+06	318321	2.05898e+06	5.536e+06	1.05365e+06	4.14318e+06	1.38936e+06	1.42372e+06	5.01663e+06	2.93185e+06	2.14587e+06
Q9HTL5	Q9HTL5_PSEAE	Epimerase domain-containing protein	PA5343	Cytoplasmic	1.278	0.959905	1.7	0.754708	2.296e+06	6.93353e+06	2.8908e+06	2.34638e+06	3.01493e+06	2.296e+06	7.9442e+06	322671	111474	409681	4.39008e+06	884433	1.25695e+06	7.05708e+06	8.25064e+06	6.93353e+06	3.36233e+06	7.38975e+06	3.35417e+06	458900	3.13208e+06	5.02079e+06	711624	4.37082e+06	766540	1.58493e+06	7.67243e+06	5.08815e+06	2.66811e+06
Q9HTL8	Q9HTL8_PSEAE	Uncharacterized protein	PA5340	Extracellular
Q9HTL9	Q9HTL9_PSEAE	Uncharacterized protein	PA5339	Cytoplasmic	0.01	3.40087e-17	0.664	0.862127		191787	293790										82085.8	218064	59980.9	397583		511428	168676	104328	235293	455908	309570	293790	392372	1.03616e+06	98880.2		269263
Q9HTM0	Q9HTM0_PSEAE	Guanine-3',5'-bis(Diphphate) 3'-pyrophphohydrolase	spoT	Cytoplasmic	1.46	0.990766	0.01	3.71366e-17	631020		385777	631020	691591	184828	151865	829492	71647.3	233609	856107	1.27583e+06									367848	404580		633570	153054	967975	456173	253012	90740
Q9HTM1	RPOZ_PSEAE	DNA-directed RNA polymerase subunit omega	rpoZ	Unknown	3.909	0.06691	0.398	0.548611	6.26235e+06	320785	1.02739e+06	8.12488e+06	1.08718e+06	443927	1.70457e+06	1.97958e+07		1.09621e+07	4.82678e+06	9.47733e+06	1.25633e+06	763319	2.40082e+06	276799	257079	320785	116929	259377	3.46929e+06	3.31268e+06		1.43477e+06	298570	645398	1.02739e+06	2.60025e+06	906812
Q9HTM2	KGUA_PSEAE	Guanylate kinase	gmk	Cytoplasmic	2.62	0.382212	0.774	0.933215	7.17968e+06	3.46626e+06	4.38224e+06	7.04368e+06	4.3449e+06	3.27386e+06	7.17968e+06	2.05617e+07	966974	1.24447e+07	1.38279e+07	7.82145e+06	1.94416e+06	9.27441e+06	7.37076e+06	3.12393e+06	3.46626e+06	3.84236e+06	1.95768e+06	478818	5.7359e+06	8.85034e+06	2.12464e+06	6.29179e+06	2.19278e+06	3.02266e+06	1.12836e+07	9.85059e+06	3.34804e+06
Q9HTM3	Q9HTM3_PSEAE	Uncharacterized protein	PA5335	Cytoplasmic	2.049	0.695943	0.453	0.66296	2.68842e+06	856230	1.54451e+06	5.29545e+06	1.92205e+06	945131	1.39484e+06	6.94115e+06		9.06131e+06	3.76036e+06	1.89705e+06	534002	1.17035e+06	2.42519e+06	1.06836e+06	351325	856230	318433	515475	6.54957e+06	5.72208e+06	926273	4.95056e+06	1.10699e+06	562908	6.45626e+06	2.15494e+06	959718
Q9HTM5	Q9HTM5_PSEAE	Uncharacterized protein	PA5330	OuterMembrane/Periplasmic	1.015	0.767097	2.268	0.560588	8.60651e+06	6.71374e+07	1.99712e+07	8.60651e+06	1.09311e+07	4.64e+06	1.69137e+07	4.85673e+06	7.88521e+06	4.61568e+06	1.23026e+07	1.14777e+07	1.38215e+08	6.71374e+07	1.51578e+07	4.63681e+07	8.01505e+07	4.25777e+07	1.82456e+08	4.35947e+07	1.14192e+07	1.60773e+07	5.87205e+07	1.43112e+07	4.66137e+07	1.01613e+07	2.48082e+07	1.34731e+07	9.29633e+07
Q9HTM6	Q9HTM6_PSEAE	4HBT domain-containing protein	PA5329	Cytoplasmic	100	3.40087e-17	100	3.71366e-17	725016	378660		191302	684245	473793	768215	1.28557e+06		2.62511e+06	2.08619e+06	441814	156524	360007	1.11823e+06	394334	146813	378660	524042
Q9HTN2	ARGB_PSEAE	Acetylglutamate kinase	argB	Cytoplasmic	1.791	0.845953	0.979	0.988915	1.91929e+06	2.22691e+06	3.10668e+06	3.64484e+06	1.37323e+06	1.91929e+06	1.97358e+06			998668	3.97786e+06	1.09354e+06	1.68027e+06	5.93987e+06	8.65649e+06	2.22691e+06	2.00036e+06	3.65117e+06	1.82493e+06	848036	3.97249e+06	6.87388e+06	2.42957e+06	7.00291e+06	2.33979e+06	1.91345e+06	1.09884e+07	4.44031e+06	1.80887e+06
Q9HTN4	Q9HTN4_PSEAE	Coenzyme A biynthesis bifunctional protein CoaBC	coaC	Cytoplasmic	0.01	3.40087e-17	0.565	0.781109		527873	769525										527873	1.1918e+06	1.6007e+06	812036	294096	448935	218278		1.43813e+06	1.25485e+06	402034	1.41947e+06	611250	428497	930878	769525	369898
Q9HTN7	Q9HTN7_PSEAE	Probable binding protein component of ABC dipeptide transporter	PA5317	Periplasmic	1.154	0.893135	1.383	0.859048	4.48026e+06	1.09346e+07	8.99238e+06	8.96139e+06	4.01512e+06	2.88839e+06	1.49599e+07	325491	1.85698e+06	7.88936e+06	9.72869e+06	4.48026e+06	1.0101e+07	1.09346e+07	2.12891e+07	1.28874e+07	5.81731e+06	9.88333e+06	1.61016e+07	1.13971e+07	1.29012e+07	4.71664e+06	4.64437e+06	6.01538e+06	6.26254e+06	8.00712e+06	1.97727e+07	1.13539e+07	1.00989e+07
Q9HTN8	RL28_PSEAE	50S ribomal protein L28	rpmB	Cytoplasmic	0.799	0.472649	0.186	0.0989691	1.99593e+07	4.82217e+06	2.54178e+07	6.34416e+07	4.89492e+07	1.74144e+07	2.66595e+07	1.99593e+07	545707	1.86633e+07	8.39795e+06	4.92832e+07	4.91912e+06	2.06486e+07	1.55685e+07	4.26989e+06	4.82217e+06	2.83208e+06	3.28597e+06	1.03774e+07	5.12166e+07	4.17313e+07	2.62314e+07	7.59116e+07	2.46293e+07	8.85579e+07	2.27024e+07	1.7322e+07	1.35912e+07
Q9HTN9	RL33_PSEAE	50S ribomal protein L33	rpmG	Cytoplasmic	0.083	1.40779e-09	1.51	0.817033	1.40896e+06	3.30696e+07	2.88803e+07	389648	8.07693e+06	3.60339e+06	1.83992e+06	1.40896e+06	2.03673e+06	509364	285923	424654	7.89757e+06	3.30696e+07	1.23349e+07	3.67228e+07	5.18508e+07	4.37636e+07	1.28072e+07	1.32959e+07	1.12585e+07	2.9827e+07	2.19107e+08	2.79636e+07	7.24773e+07	5.39009e+07	9.38126e+06	8.54424e+06	7.17984e+07
Q9HTP0	Q9HTP0_PSEAE	Cupin_3 domain-containing protein	PA5314	Cytoplasmic	100	3.40087e-17	100	3.71366e-17	670187	749932		643052	841670	273900	6.56033e+06	507206		698466	469337	6.66862e+06	136175	749932	4.37598e+06	5.9611e+06	2.16828e+06	137466	301229
Q9HTP1	Q9HTP1_PSEAE	Probable pyridoxal-dependent aminotransferase	PA5313	Cytoplasmic	100	3.40087e-17	100	3.71366e-17	1.01389e+06	419408		6.41728e+06	173793		368905	1.05672e+07		6.02025e+06	464915	1.01389e+06	346534	311221	1.14036e+06	1.92167e+06	429225	219704	419408
Q9HTP2	Q9HTP2_PSEAE	Probable aldehyde dehydrogenase	PA5312	Cytoplasmic	1.406	0.99774	0.455	0.665875	5.94992e+06	2.06814e+06	3.99744e+06	1.23768e+07	4.22379e+06	3.17448e+06	8.38145e+06	1.71658e+07		2.43391e+06	1.6632e+06	1.32735e+07	464193	2.79517e+06	1.34516e+07	9.44153e+06	1.22947e+06	1.67527e+06	2.06814e+06	1.85588e+06	4.13084e+06	8.0615e+06	3.42936e+06	8.63037e+06	3.86835e+06	1.0872e+07	3.80572e+06	4.3942e+06	3.39583e+06
Q9HTP6	Q9HTP6_PSEAE	Leucine-responsive regulatory protein	lrp	Cytoplasmic			100	3.71366e-17		483856											483856	897890	1.09944e+06	511613	83406.5	384478	370017
Q9HTP9	Q9HTP9_PSEAE	Uncharacterized protein	PA5305	Periplasmic	1.105	0.86174	4.004	0.171079	3.15927e+07	1.33396e+08	3.42033e+07	3.14635e+07	3.35887e+07	3.04068e+07	3.42337e+07	4.37254e+07	9.04451e+07	1.5671e+07	3.15927e+07	2.91864e+07	1.33396e+08	7.6656e+07	4.22753e+07	1.30341e+08	7.56178e+08	1.5003e+08	5.38041e+08	7.69435e+07	2.98099e+07	2.74469e+07	4.69406e+07	3.51851e+07	6.43131e+07	9.70421e+06	18960696	3.32489e+07	1.00659e+08
Q9HTQ0	DADA1_PSEAE	D-amino acid dehydrogenase 1	dadA1	CytoplasmicMembrane	1.566	0.950539	0.385	0.537485	5.11208e+06	1.20637e+06	1.16555e+07	1.1706e+07	4.40169e+06	3.30458e+06	2.72383e+06	1.37407e+07	146784	9.90434e+06	5.11208e+06	1.08686e+07	210503	6.88875e+06	1.14491e+07	645510	1.20637e+06	2.75095e+06	852505	3.972e+06	1.26469e+07	3.6456e+07	1.86621e+07	1.07418e+07	5.45796e+06	2.34767e+07	9.5115e+06	1.7067e+07	4.41191e+06
Q9HTQ1	Q9HTQ1_PSEAE	Uncharacterized protein	PA5303	Cytoplasmic			0.01	3.71366e-17	1.61198e+06		246635	2.97215e+06	358093	293099	571954	6.76176e+06		5.6782e+06	917333	2.83264e+06									1.64375e+06	82831.3	207217	69445.6	152486	293552	772860	737931
Q9HTQ2	ALR2_PSEAE	Alanine racemase, catabolic	dadX	Cytoplasmic	0.822	0.510285	1.217	0.913635	1.24755e+07	1.6449e+08	2.12854e+07	1.32574e+07	1.24755e+07	9.89378e+06	8.62213e+06	4.50811e+07	247976	1.77258e+07	7.21068e+06	2.69671e+07	7.8484e+07	6.94805e+07	2.01043e+07	1.82321e+08	7.45659e+08	1.6449e+08	2.44569e+08	1.77574e+07	2.45632e+07	3.30399e+07	2.03579e+07	1.76543e+07	2.03403e+07	1.94251e+07	2.75339e+07	2.60922e+07	2.22551e+07
Q9HTQ3	Q9HTQ3_PSEAE	Probable transcriptional regulator	PA5301	Cytoplasmic	2.142	0.645272	0.816	0.952556	656915	965909	1.10695e+06	2.45126e+06	540982	295497	655913	657918		962804	1.06623e+06	343488	397026	1.84268e+06	1.87118e+06	965909	354836	737440	986819	425391	2.40399e+06	1.39584e+06	2.45853e+06	1.70069e+06	526970	755534	3.60148e+06	877847	704326
Q9HTQ4	Q9HTQ4_PSEAE	Cytochrome c5	cycB	Periplasmic	0.995	0.746913	0.579	0.799508	1.22049e+07	8.55689e+06	2.17787e+07	1.22049e+07	1.26895e+07	1.73324e+07	8.60243e+06	1.02638e+07	3.21137e+07	1.7684e+06	3.20835e+07	8.77191e+06	7.61614e+06	2.60045e+07	1.57722e+06	142778	9.30593e+07	8.55689e+06	7.30516e+07	2.33363e+07	1.27862e+07	1.50688e+07	2.10162e+07	2.33681e+07	2.99727e+07	7.15636e+06	1.74683e+07	2.25689e+07	2.97036e+07
Q9HTQ5	Q9HTQ5_PSEAE	AcetylCoA_hyd_C domain-containing protein	PA5299	Cytoplasmic			0.01	3.71366e-17	480596		408103	3.08453e+06	436768	488215	412141			480596	2.18496e+06	237166									812122	468077	326488	408103	333890	206514	661942	1.06092e+06	322115
Q9HTQ6	XPT_PSEAE	Xanthine phphoribyltransferase	xpt	Cytoplasmic	0.01	3.40087e-17	0.95	0.99845		8.03301e+06	8.62694e+06										7.05324e+06	1.74261e+07	1.30455e+07	1.16573e+07	6.19265e+06	8.03301e+06	2.02752e+06	517790	9.57202e+06	1.67632e+07	7.77518e+06	1.19326e+07	4.60837e+06	5.54139e+06	3.13665e+07	1.5557e+07	6.46659e+06
Q9HTQ8	Q9HTQ8_PSEAE	ATP-dependent DNA helicase Rep	rep	Cytoplasmic
Q9HTR2	Q9HTR2_PSEAE	Phphorylcholine phphatase	pchP	Periplasmic	0.01	3.40087e-17	0.01	3.71366e-17			765218																	1.04751e+06	555185	462401	1.25064e+06	604460	1.13084e+06	742871	788236	248314	1.01168e+06
Q9HTR3	Q9HTR3_PSEAE	Probable choline transporter	PA5291	CytoplasmicMembrane
Q9HTR5	Q9HTR5_PSEAE	Uncharacterized protein	PA5289	Cytoplasmic	0.01	3.40087e-17	0.769	0.933215		879767	300101										215974	538670	879767	1.86069e+06	802588	2.01821e+06	1.23599e+06	94365.2	125925	344009		458275	94834.3	465824	300101	358225	228152
Q9HTR6	Q9HTR6_PSEAE	Nitrogen regulatory protein P-II 2	glnK	Cytoplasmic	1.498	0.972506	1.047	0.964342	4.63804e+06	6.2948e+06	3.98985e+06	3.81814e+06	7.42294e+06	7.33003e+06	1.54489e+06	1.30866e+07		819370	2.77994e+06	5.63399e+06	3.48945e+06	6.53063e+06	3.36097e+06	6.2948e+06	3.52374e+06	8.3003e+06	6.4953e+06	491462	3.20496e+06	8.00019e+06	4.59562e+06	9.36293e+06	6.4419e+06	1.95707e+06	8.59161e+06	3.46394e+06	2.03242e+06
Q9HTR9	Q9HTR9_PSEAE	Uncharacterized protein	PA5285	Unknown	1.422	0.996861	0.626	0.844665	3.61482e+07	4.01117e+07	6.86e+07	4.23159e+07	3.11761e+07	1.87088e+07	3.61482e+07	9.67085e+07	3.43405e+06	1.9652e+08	4.04251e+07	2.42076e+07	1.16024e+07	8.55159e+07	5.47407e+07	2.43549e+07	2.33884e+07	4.23971e+07	4.01117e+07	1.02394e+07	3.92014e+07	1.2429e+08	6.69469e+07	7.18453e+07	3.28199e+07	7.1555e+07	9.02728e+07	7.02938e+07	2.8104e+07
Q9HTS3	Q9HTS3_PSEAE	Probable hydrolase	PA5281	Cytoplasmic
Q9HTS5	CYAY_PSEAE	Iron-sulfur cluster assembly protein CyaY	cyaY	Cytoplasmic	0.961	0.714235	1.095	0.952556	3.47421e+06	7.54955e+06	4.95475e+06	2.14469e+06	2.78749e+06	4.04678e+06	9.26634e+06	8.94521e+06	640783	1.22523e+06	3.47421e+06	3.95883e+06	1.42784e+06	7.7854e+06	7.54955e+06	8.74728e+06	7.42749e+06	9.02799e+06	3.23713e+06	368383	3.87069e+06	6.34243e+06	2.36057e+06	6.86126e+06	1.82524e+06	6.4466e+06	1.27719e+07	9.31533e+06	2.88101e+06
Q9HTS6	Q9HTS6_PSEAE	Nucleide diphphate kinase regulator	rnk	Cytoplasmic	0.383	0.0132895	1.881	0.693509	7.26318e+06	2.75074e+07	1.13323e+07	1.43369e+07	1.21081e+07	525396	1.48773e+06	4.80476e+07	212622	1.11037e+06	7.72726e+06	7.26318e+06	4.20994e+06	2.75074e+07	5.1742e+07	3.52216e+07	1.45101e+07	3.51894e+07	1.06563e+07	901622	7.14045e+06	7.65349e+06	9.36229e+06	2.84112e+07	4.58945e+06	4.09479e+07	5.0032e+07	4.07463e+07	1.37168e+07
Q9HTT0	Q9HTT0_PSEAE	PBPb domain-containing protein	PA5270	Periplasmic	0.01	3.40087e-17	2.51	0.47913		4.41e+06	1.07063e+06										6.94977e+06	3.3382e+06	1.18804e+06	4.41e+06	2.68685e+06	4.68331e+06	6.82619e+06	1.52137e+06	2.20106e+06	501556	946947	503239	826526		1.37798e+06	1.07063e+06	2.94526e+06
Q9HTT1	Q9HTT1_PSEAE	Uncharacterized protein	PA5269	Cytoplasmic	1.92	0.762684	2.582	0.454883	1.1436e+06	5.77614e+06	1.90922e+06	2.1382e+06	876659	572075	790628	1.49182e+06		6.78661e+06	3.34079e+06	645502	2.35167e+06	7.4847e+06	5.77614e+06	1.36262e+07	2.19895e+06	8.98378e+06	4.88678e+06	357964	743837	2.10913e+06	1.19123e+06	2.75989e+06	877026	2.498e+06	5.51386e+06	2.27628e+06	1.72827e+06
Q9HTU2	Q9HTU2_PSEAE	Probable ATP-binding component of ABC transporter	PA5252	Cytoplasmic	1.102	0.861384	0.62	0.837183	3.82768e+06	4.15723e+06	7.14258e+06	2.93927e+06	3.82768e+06	2.80461e+06	9.82277e+06	1.16541e+07	534697	2.95961e+06	4.17292e+06	5.40135e+06	1.39098e+06	8.14809e+06	7.5271e+06	4.44897e+06	1.58912e+06	4.15723e+06	1.99918e+06	1.27247e+06	9.49283e+06	6.85792e+06	5.26433e+06	7.84586e+06	3.53072e+06	8.65747e+06	9.24816e+06	7.43905e+06	5.54628e+06
Q9HTU9	Q9HTU9_PSEAE	Glyoxalase	PA5245	Cytoplasmic	1.452	0.987604	2.12	0.614062	1.25922e+07	1.24417e+07	7.08226e+06	1.7802e+07	6.8397e+06	4.80296e+06	1.25922e+07	2.55329e+07	2.4678e+06	1.81933e+07	1.57912e+07	9.70791e+06	8.18593e+06	2.32411e+07	3.22726e+07	2.33688e+07	9.14901e+06	1.11497e+07	1.24417e+07	2.08514e+06	1.15785e+07	6.15315e+06	3.14104e+06	1.04957e+07	3.02259e+06	8.15167e+06	5.97481e+06	2.28325e+07	8.66107e+06
Q9HTV1	RHO_PSEAE	Transcription termination factor Rho	rho	Cytoplasmic	1.601	0.937678	0.558	0.778044	4.07927e+07	1.91768e+07	3.29104e+07	8.65009e+07	4.21173e+07	2.04568e+07	2.04674e+07	2.41774e+07	941100	4.07927e+07	9.01612e+07	5.34077e+07	1.91768e+07	4.37049e+07	3.03295e+07	2.64758e+07	1.19369e+07	1.28734e+07	1.21639e+07	7.34811e+06	6.14799e+07	4.51918e+07	2.76159e+07	6.13793e+07	2.72917e+07	2.91347e+07	7.66746e+07	3.71754e+07	2.52508e+07
Q9HTV3	UBID_PSEAE	3-octaprenyl-4-hydroxybenzoate carboxy-lyase	ubiD	Cytoplasmic			0.01	3.71366e-17	477056		444866	312297	671235	297786	192918	1.31258e+06		671165	2.05293e+06	339086								234395	444866	668402	153595	1.26915e+06	160314	286354	511463		489278
Q9HTV4	Q9HTV4_PSEAE	Probable aromatic hydrocarbon reductase	PA5236	Cytoplasmic			100	3.71366e-17		206709											94195.5	256287	782650	794401		166722	95361.3
Q9HTV6	Q9HTV6_PSEAE	Probable oxidoreductase	PA5234	Cytoplasmic	2.134	0.649758	1.087	0.952556	3.08743e+06	1.86451e+06	1.59426e+06	4.62788e+06	2.05377e+06	1.34648e+06	2.05974e+06	7.11058e+06		2.93444e+07	6.71213e+06	1.6613e+06		1.74494e+06	4.26943e+06	7.10559e+06	1.8347e+06	1.74844e+06	1.8948e+06	235517	2.12103e+06	1.84956e+06		1.37421e+06		901582	4752014	2.91535e+06	528409
Q9HTV7	Q9HTV7_PSEAE	Flagellar protein FliL	PA5233	CytoplasmicMembrane	1.269	0.957088	4.438	0.128478	681175	1.22606e+07	2.35799e+06	315788	434994		1.59814e+06	1.30988e+06	400189	859340	661674	701250	2.70119e+07	6.96601e+06	6.99935e+06	1.25147e+07	1.22606e+07	7.67753e+06	3.72831e+07	1.61152e+06	4.06816e+06	1.14492e+06	2.05236e+06	1.76317e+06	2.70913e+06	1.06936e+06	5.22572e+06	3.00638e+06	6.13746e+06
Q9HTW1	Q9HTW1_PSEAE	EVE domain-containing protein	PA5229	Unknown	2.112	0.667619	2.795	0.394983	3.22316e+06	5.60028e+06	1.25103e+06	4.67961e+06	2.69064e+06	747177	4.93671e+06	7.92497e+06	502430	2.21552e+07	1.28742e+06	3.22316e+06	1.70167e+06	5.27524e+06	1.05134e+07	1.44834e+07	3.31907e+06	1.06056e+07	5.60028e+06	229358	2.64058e+06	3.28848e+06	1.1304e+06	680674	1.11399e+06	1.23528e+06	6.90355e+06	4.49056e+06	1.26698e+06
Q9HTW3	ZAPA_PSEAE	Cell division protein ZapA	zapA	Cytoplasmic	100	3.40087e-17	100	3.71366e-17	2.07467e+06	1.19393e+06		2.06886e+06	628016	547682	3.87551e+06	2.08049e+06		1.30153e+06	4.61926e+06	2.35901e+06	1.19393e+06	410885	1.68323e+06	1.97671e+06	607329	1.26152e+06	767675
Q9HTW5	YGFB_PSEAE	UPF0149 protein PA5225	PA5225	Cytoplasmic
Q9HTW6	Q9HTW6_PSEAE	Aminopeptidase P	pepP	Cytoplasmic	1.829	0.81912	0.774	0.933215	7.40391e+06	9.64222e+06	7.51178e+06	8.59942e+06	5.37093e+06	4.07364e+06	6.96309e+06	879804		1.07769e+07	7.87264e+06	1.6843e+07	5.52314e+06	3.00897e+07	2.20061e+07	2.0271e+06	9.64222e+06	2.01283e+07	4.33339e+06	2.88036e+06	1.05862e+07	9.45908e+06	5.55201e+06	1.71617e+07	6.57222e+06	8.58564e+06	1.02497e+07	5.57605e+06	6.2156e+06
Q9HTX0	Q9HTX0_PSEAE	Uncharacterized protein	PA5220	Cytoplasmic	1.32	0.981815	0.01	3.71366e-17	2.98075e+06		2.6439e+06	9.88184e+06	4.3304e+06	265404	216378			2.98075e+06	4.1053e+06	389005									4.20986e+06	173242	1.10623e+06	4.77075e+06	2.53372e+06	3.00507e+06	5.81325e+06	2.6439e+06	2.53604e+06
Q9HTX3	P5217_PSEAE	Probable binding protein component of ABC iron transporter PA5217	PA5217	Periplasmic	2.157	0.639001	4.365	0.134279	4.33455e+07	8.95852e+07	2.38628e+07	7.19278e+07	2.44345e+07	2.50311e+07	3.04558e+08	5.58949e+08	3.47821e+07	1.21509e+07	9.72828e+07	4.33455e+07	5.58096e+08	5.08544e+07	1.28013e+08	5.72447e+07	8.95852e+07	3.54095e+08	1.2569e+07	5.31486e+07	3.87237e+07	2.55513e+07	1.12735e+07	1.85205e+07	2.22859e+07	1.96944e+07	1.32343e+07	2.58291e+07	3.44429e+07
Q9HTX5	GCST_PSEAE	Aminomethyltransferase	gcvT	Cytoplasmic	0.665	0.262677	1.194	0.926674	7.76414e+06	2.40179e+07	1.2386e+07	2.08428e+06	1.15047e+07	7.76414e+06	2.10748e+07	2.26475e+06	814421	3.02341e+06	1.45115e+07	8.00153e+06	5.65201e+06	3.63808e+07	4.59314e+07	2.55877e+07	9.03895e+06	2.40179e+07	1.77924e+07	4.83314e+06	9.44954e+06	4.11296e+07	1.09639e+07	2.24299e+07	8.69148e+06	1.7347e+07	4.07079e+07	1.39925e+07	6.81746e+06
Q9HTX6	GCSH2_PSEAE	Glycine cleavage system H protein 2	gcvH2	Cytoplasmic	0.745	0.38479	0.773	0.933215	2.03097e+06	6.15816e+06	8.68813e+06	2.03097e+06	5.20269e+06	3.97243e+06	7.64218e+06	1.14377e+06	1.00712e+06	605250	1.74363e+06	3.14596e+06	3.29475e+06	4.75894e+06	8.68654e+06	1.08377e+07	4.8613e+06	1.16836e+07	6.15816e+06	3.5992e+06	1.08167e+07	9.19381e+06	5.57007e+06	7.40746e+06	4.27094e+06	1.16412e+07	9.45497e+06	1.12431e+07	8.21027e+06
Q9HTX7	GCSP2_PSEAE	Glycine dehydrogenase (decarboxylating) 2	gcvP2	Cytoplasmic
Q9HTX8	Q9HTX8_PSEAE	Uncharacterized protein	PA5212	Periplasmic
Q9HTY0	Q9HTY0_PSEAE	Probable secretion pathway ATPase	PA5210	Cytoplasmic
Q9HTY1	Q9HTY1_PSEAE	CYTH domain-containing protein	PA5209	Cytoplasmic			0.79	0.940869	2.28441e+06	1.19052e+06	1.18999e+06	4.09086e+06	981971	731359	932536	2.74219e+06		3.73457e+06	5.20615e+06	1.90306e+06	1.42867e+06	1.68706e+06	1.09157e+06	1.35535e+06	397058	1.19052e+06	549197	502476	2.63319e+06	2.9976e+06	843125	3.50323e+06	1.17032e+06	1.20998e+06	2.77777e+06	1.0047e+06	481048
Q9HTY2	Q9HTY2_PSEAE	Uncharacterized protein	PA5208	Cytoplasmic	0.01	3.40087e-17	0.01	3.71366e-17			408885																	194292		724847	773282	709020	426651	408885	314121	105163	132894
Q9HTY4	Q9HTY4_PSEAE	Acetylornithine deacetylase	argE	Cytoplasmic	1.752	0.862403	1.427	0.847318	961277	2.73635e+06	823515	921724	873409	1.00253e+06	579320	5.44429e+06		4.29846e+06	3.14577e+06	651725	1.50556e+06	3.5465e+06	5.17316e+06	8.03229e+06	662997	2.04204e+06	2.73635e+06	105964	677422	2.18571e+06	544116	1.39152e+06	272976	1.00111e+06	1.92457e+06	1.09154e+06	384252
Q9HTY6	GSH1_PSEAE	Glutamate--cysteine ligase	gshA	Cytoplasmic	1.316	0.981815	0.835	0.954204	5.34714e+06	4.69312e+06	7.35124e+06	9.76889e+06	6.9262e+06	5.34714e+06	8.93372e+06	594932	178758	7.126e+06	5.18943e+06	3.6652e+06	3.51534e+06	9.50171e+06	1.73965e+07	1.08203e+07	4.69312e+06	3.73607e+06	2.65053e+06	968317	8.06623e+06	1.3241e+07	3.56143e+06	7.91619e+06	3.48226e+06	6.8266e+06	1.2011e+07	1.48696e+07	4.55426e+06
Q9HTY7	Q9HTY7_PSEAE	4HBT domain-containing protein	PA5202	Cytoplasmic	1.271	0.951149			738363	1.11944e+06	604457	1.1992e+06	614009	738363	922921			663931	2.98213e+06	378907	603764	1.14303e+06	1.11944e+06	528153	858354	1.89411e+06	3.24417e+06		661784	572498	292916	850532	312971	726832	1.35239e+06	604457	581056
Q9HTY8	Q9HTY8_PSEAE	S1 motif domain-containing protein	PA5201	Cytoplasmic	1.977	0.739193	0.451	0.660315	6.28579e+06	1.541e+07	8.48281e+06	1.17202e+07	5.04461e+06	2.90384e+06	4.69638e+06	7.83235e+06		1.16757e+06	9.03947e+06	8.36634e+06	2.39304e+07	1.541e+07	9.54241e+06	2.61931e+06	3.83465e+06	1.87993e+07	2.53897e+07	1.81711e+06	1.94316e+07	1.48021e+07	1.08857e+06	1.76274e+07	4.89729e+06	5.82948e+06	1.53718e+07	1.23438e+07	5.42274e+06
Q9HTY9	Q9HTY9_PSEAE	AmgR	amgR	Cytoplasmic	1.396	0.998519	1.327	0.875223	3.92431e+07	4.4351e+07	2.22263e+07	3.92431e+07	3.63652e+07	1.95393e+07	5.90156e+07	7.84113e+07	1.17667e+07	1.54068e+08	9.33572e+07	2.27047e+07	1.94343e+07	4.4351e+07	8.48974e+07	6.90508e+07	1.31381e+07	6.81113e+07	1.69973e+07	1.09422e+06	3.61973e+07	4.55637e+07	1.70786e+07	2.89255e+07	9.88909e+06	1.29148e+07	6.88044e+07	3.47221e+07	1.41886e+07
Q9HTZ6	HSLO_PSEAE	33 kDa chaperonin	hslO	Cytoplasmic	1.191	0.920543	0.98	0.988915	4.93915e+06	6.84611e+06	8.1017e+06	7.38172e+06	4.93915e+06	2.12146e+06	4.03292e+06	1.00051e+07	276541	6.15954e+06	9.34516e+06	3.85742e+06	2.45548e+06	9.30786e+06	8.98353e+06	7.20976e+06	4.41557e+06	6.84611e+06	4.1154e+06	1.47558e+06	1.07315e+07	1.15435e+07	4.07332e+06	9.17813e+06	3.8541e+06	7.15151e+06	1.13079e+07	1.18288e+07	6.68603e+06
Q9HTZ7	PCKA_PSEAE	Phphoenolpyruvate carboxykinase (ATP)	pckA	Cytoplasmic	0.858	0.574221	0.484	0.703058	7.63332e+07	4.25241e+07	8.35575e+07	1.18718e+08	8.26731e+07	6.88955e+07	3.7801e+07	7.63332e+07	2.4617e+06	3.88906e+07	8.35508e+07	9.42329e+07	4.25241e+07	4.58016e+07	6.71493e+07	3.55514e+07	3.62584e+07	4.26861e+07	1.77612e+07	4.17879e+07	1.2369e+08	9.68464e+07	8.0978e+07	1.04351e+08	6.8666e+07	1.32503e+08	8.62191e+07	5.71746e+07	5.28481e+07
Q9HTZ9	Q9HTZ9_PSEAE	Probable nitroreductase	PA5190	Cytoplasmic	2.183	0.625933	0.914	0.985005	1.04948e+07	3.71086e+06	2.10804e+06	1.95984e+07	4.12523e+06	2.83606e+06	6.94976e+06	6.78667e+07		1.50597e+07	1.19281e+07	9.23379e+06	3.12291e+06	4.40951e+06	1.19819e+07	4.57593e+06		2.42363e+06	1.67055e+06	736147	1.71123e+06	3.93198e+06	2.95309e+06	3.18778e+06	1.65067e+06	2.03371e+06	2.18509e+06	7.16884e+06	1.71814e+06
Q9HU01	Q9HU01_PSEAE	Probable 3-hydroxyacyl-CoA dehydrogenase	PA5188	Cytoplasmic	100	3.40087e-17	100	3.71366e-17	1.89688e+06	1.50325e+06		3.13828e+06	273512	502406	1.14654e+06	1.75467e+07		1.00999e+07	1.25018e+07	829833	822377	2.02813e+06	1.50325e+06	5.77271e+06	1.95731e+06	745467	344942
Q9HU02	Q9HU02_PSEAE	Probable acyl-CoA dehydrogenase	PA5187	Cytoplasmic
Q9HU03	Q9HU03_PSEAE	Probable iron-containing alcohol dehydrogenase	PA5186	Cytoplasmic	0.01	3.40087e-17				1.42115e+06	389201										2.50797e+06	1.63016e+06	1.42115e+06	2.05709e+06	521644	1.06879e+06	759183	850248	332875	170241	672582	245375	632292	145068	78571.7	455058	840742
Q9HU05	CHMU_PSEAE	Monofunctional chorismate mutase	aroQ	Periplasmic	1.528	0.970959			449250	505413	242033	1.16026e+06	273140	406671	449250	4.14119e+06	147597	179212	732238	1.87672e+06	2.46625e+06	365886	676362	121192	100468	505413	1.20465e+06	113817	181335	215020	619614	362664	732170	81484.2	162690	805546	272439
Q9HU06	Q9HU06_PSEAE	Gly-zipper_Omp domain-containing protein	PA5183	CytoplasmicMembrane
Q9HU07	Q9HU07_PSEAE	Uncharacterized protein	PA5182	Extracellular
Q9HU11	Q9HU11_PSEAE	Uncharacterized protein	PA5178	Cytoplasmic	1.374	0.996861	1.12	0.946249	4.04904e+07	2.12126e+07	2.02637e+07	9.61322e+07	4.04904e+07	5.67595e+07	4.74007e+07	2.53302e+07	3.63828e+06	1.6207e+07	1.47719e+08	1.17014e+07	2.92515e+07	2.55506e+07	1.15126e+07	2.12126e+07	4.64084e+06	3.20832e+07	7.02901e+06	6.75744e+06	4.30753e+07	1.84621e+07	1.14896e+07	4.87548e+07	1.68388e+07	2.22411e+07	2.2669e+07	3.7949e+07	1.16405e+07
Q9HU12	Q9HU12_PSEAE	Probable hydrolase	PA5177	Cytoplasmic			100	3.71366e-17		252993												257080	474751	248972	187187	436133	84982.9
Q9HU13	Q9HU13_PSEAE	Nudix hydrolase domain-containing protein	PA5176	Cytoplasmic	1.259	0.951163	0.77	0.933215	7.8322e+06	5.4728e+06	1.04673e+07	9.07248e+06	5.90118e+06	5.45124e+06	5.70689e+06	1.94185e+07	140800	1.17996e+07	8.46791e+06	7.8322e+06	3.08784e+06	9.65795e+06	1.93693e+07	1.58461e+07	5.4728e+06	4.09775e+06	3.90767e+06	1.26294e+06	5.27045e+06	1.63073e+07	7.25304e+06	1.23232e+07	3.64408e+06	1.37023e+07	2.27295e+07	1.36839e+07	8.89092e+06
Q9HU14	Q9HU14_PSEAE	3'(2'),5'-bisphphate nucleotidase CysQ	cysQ	CytoplasmicMembrane/Cytoplasmic	0.01	3.40087e-17	2.053	0.591592		894342	300506											1.26977e+06	1.52598e+06	367683	351468	1.15832e+06	690526			670931	185770	596317	139012	427807	1.5683e+06	188013	211085
Q9HU15	FABY_PSEAE	Beta-ketoacyl-[acyl-carrier-protein] synthase FabY	fabY	Cytoplasmic	1.952	0.746913	0.418	0.602945	7.70123e+06	898322	2.36353e+06	1.30477e+07	4.68239e+06	2.90214e+06	7.70123e+06	4.76032e+07	127375	7.06308e+06	1.34019e+07	2.91342e+07	1.11543e+06	2.83732e+06	2.41005e+06	650840	257766	898322	264061	1.36394e+06	5.36995e+06	1.64401e+06	2.1683e+06	4.89438e+06	2.31273e+06	9.21077e+06	5.51001e+06	2.41544e+06	754168
Q9HU18	DCTP_PSEAE	C4-dicarboxylate-binding periplasmic protein DctP	dctP	Periplasmic	0.918	0.662482	1.287	0.888889	6.44618e+06	8.85308e+06	4.12221e+06	1.40552e+07	1.79e+07	3.71251e+06	4.12115e+07	6.44618e+06	1.23611e+07	182952	3.81904e+06	3.68118e+06	8.85308e+06	8.13825e+06	10713.1	6.13375e+08	1.30401e+07	1.65011e+07	5.49454e+06	6.11107e+06	4.00831e+06	4.38261e+06	4.23935e+06	1.57597e+06	6.53089e+06	2.22201e+06	349116	452012	4.55654e+06
Q9HU19	DCTD_PSEAE	C4-dicarboxylate transport transcriptional regulatory protein DctD	dctD	Cytoplasmic	1.131	0.862265	0.621	0.837183	328859	644235	995737	207235	328859	337809	450748			158359	110426	1.30719e+06	446389	1.57432e+06	1.68355e+06	774138	64952.2	644235	399275		943333	2.07572e+06	616841	2.18709e+06	632762	959959	1.88439e+06	1.6108e+06	995737
Q9HU21	RMLC_PSEAE	dTDP-4-dehydrorhamne 3,5-epimerase	rmlC	Cytoplasmic	0.871	0.598313	0.907	0.983958	4.9723e+06	5.59604e+06	4.91105e+06	4.22221e+06	6.40928e+06	2.8035e+06	8.7683e+06	6.69837e+06	430545	1.41753e+07	3.11304e+06	4.9723e+06	2.6076e+06	4.69728e+06	7.18074e+06	9.40644e+06	2.52489e+06	6.66676e+06		261214	1.97531e+06	9.48574e+06	5.26895e+06	5.20677e+06	2.33968e+06	1.26951e+07	2.15321e+07	4.63213e+06	2.97279e+06
Q9HU22	Q9HU22_PSEAE	Gluce-1-phphate thymidylyltransferase	rmlA	Cytoplasmic	1.337	0.987604	0.633	0.847975	1.24359e+08	3.64718e+07	5.76086e+07	5.65965e+07	3.75995e+07	3.65359e+08	3.20629e+07	2.53036e+08	2.14004e+08	2.18982e+08	1.24359e+08	6.88675e+07	3.64718e+07	8.60771e+07	3.53468e+07	6.57408e+07	1.21108e+08	1.42615e+07	1.95708e+07	1.00937e+07	2.58421e+07	4.47023e+07	7.61439e+07	3.5588e+07	8.95366e+07	3.37165e+07	9.65058e+07	7.42413e+07	2.1188e+08
Q9HU23	Q9HU23_PSEAE	dTDP-4-dehydrorhamne reductase	rmlD	Cytoplasmic	1.264	0.945501	1.07	0.952047	416727	706620	329049	564007	1.29614e+06	249192	371150	467902		303244	235069	744202	213036	1.67838e+06	973458	705772	358163	706620	844509			1.17062e+06	172387	436436	136865	250062	1.05202e+06	285896	378716
Q9HU24	Q9HU24_PSEAE	dTDP-gluce 4,6-dehydratase	rmlB	Cytoplasmic	1.111	0.863773	1.266	0.898139	8.98854e+06	2.23884e+07	2.35045e+07	1.79811e+07	9.87394e+06	4.88739e+06	8.98854e+06	5.27647e+06	99670.1	1.90757e+07	6.34003e+06	1.27005e+07	1.68812e+07	6.66255e+07	5.31796e+07	3.75317e+07	1.94955e+07	2.01178e+07	2.23884e+07	5.7376e+06	3.83349e+06	1.18148e+08	3.25848e+07	2.4598e+07	1.70408e+07	2.48683e+07	3.68029e+07	1.71891e+07	2.24596e+07
Q9HU31	Q9HU31_PSEAE	Amino acid (Lysine/arginine/ornithine/histidine/octopine) ABC transporter periplasmic binding protein	PA5153	Periplasmic
Q9HU32	Q9HU32_PSEAE	Probable ATP-binding component of ABC transporter	PA5152	CytoplasmicMembrane	0.01	3.40087e-17	0.01	3.71366e-17			276130																		316990	291568	261508	189058		337414	127027	664372	117013
Q9HU34	Q9HU34_PSEAE	Probable short-chain dehydrogenase	PA5150	Cytoplasmic
Q9HU35	Q9HU35_PSEAE	Uncharacterized protein	PA5149	Cytoplasmic	100	3.40087e-17			218333			330299	144321	128043	109898	559774		2.11749e+06	581253	35608.2
Q9HU36	FETP_PSEAE	Probable Fe(2+)-trafficking protein	PA5148	Cytoplasmic	1.338	0.987604	1.743	0.734751	3.17098e+07	4.34035e+07	2.38638e+07	3.00237e+07	3.17098e+07	1.57153e+07	5.54578e+07	5.71229e+07	3.40795e+06	5.49482e+07	9.46123e+07	2.0105e+07	1.50028e+07	4.34035e+07	1.82519e+07	9.59161e+07	6.8751e+07	7.5824e+07	2.62263e+07	2.03584e+06	3.86558e+07	5.26944e+07	6.75648e+06	3.02368e+07	8.05271e+06	7.35753e+06	9.86439e+07	6.10937e+07	1.8834e+07
Q9HU38	Q9HU38_PSEAE	AsmA domain-containing protein	PA5146	OuterMembrane	2.605	0.386587	0.117	0.0175218	3.05303e+06	231627	2.77284e+06	7.43738e+06	648520	1.43023e+06	5.92804e+06	1.31039e+07		1.52343e+06	1.57236e+06	1.37785e+07	175408	1.01347e+06	250916	323599		169802	213821		2.92046e+06	2.63269e+06		3.12934e+06	116460	536821	4738131	7.15071e+06	134188
Q9HU42	HIS51_PSEAE	Imidazole glycerol phphate synthase subunit HisH 1	hisH1	Cytoplasmic	1.286	0.967206	1.326	0.875223	8.31726e+06	8.76479e+06	6.19124e+06	1.39112e+07	6.38075e+06	6.25744e+06	1.08415e+07		418090	2.52044e+07	1.91563e+07	4.72257e+06	3.70119e+06	1.16762e+07	1.10417e+07	1.31524e+07	5.38473e+06	8.76479e+06	3.57282e+06	613135	1.2107e+07	1.23958e+07	2.93888e+06	7.62566e+06	3.05261e+06	5.33887e+06	1.41837e+07	7.1797e+06	5.19293e+06
Q9HU43	HIS4_PSEAE	1-(5-phphoribyl)-5-[(5-phphoribylamino)methylideneamino] imidazole-4-carboxamide isomerase	hisA	Cytoplasmic	1.461	0.985087	1.194	0.926674	8.98667e+06	1.26827e+07	5.26259e+06	7.19831e+06	3.71839e+06	2.94065e+06	9.30705e+06	2.46816e+07	194558	1.84831e+07	1.52979e+07	8.98667e+06	2.70104e+06	1.7321e+07	1.72663e+07	1.26827e+07	1.03109e+07	1.36547e+07	6.74471e+06	973055	7.51425e+06	9.88521e+06	1.12104e+06	7.02779e+06	1.23975e+06	3.05958e+06	9.96962e+06	9.24945e+06	3.94077e+06
Q9HU44	HIS61_PSEAE	Imidazole glycerol phphate synthase subunit hisF1	hisF1	Cytoplasmic	1.319	0.981815	0.908	0.983958	1.05705e+07	5.39639e+06	5.97139e+06	1.16615e+07	8.0519e+06	3.51786e+06	8.14607e+06	1.40116e+07		2.27724e+07	1.8085e+07	9.58164e+06	3.8546e+06	1.19741e+07	1.5101e+07	8.06473e+06	3.71716e+06	5.39639e+06	3.17706e+06	339632	9.43998e+06	1.39897e+07	2.65575e+06	8.14163e+06	1.60048e+06	3.85682e+06	1.26641e+07	9.62279e+06	4.37965e+06
Q9HU45	Q9HU45_PSEAE	PBPb domain-containing protein	PA5139	Periplasmic/Cytoplasmic	0.451	0.0375784	0.714	0.898139	4.59897e+06	1.0051e+07	1.11527e+07	7.19867e+06	3.88221e+06	1.69924e+06	7.34272e+06	4.59897e+06	785662	8.37083e+06	433517	5.49951e+06	1.50299e+07	1.0051e+07	5.83223e+06	5.10769e+06	2.215e+07	1.99281e+06	1.74376e+07	8.18753e+06	1.92939e+07	1.36093e+07	6.93713e+06	7.3297e+06	1.01511e+07	1.22532e+07	5.9984e+06	1.31329e+07	3.33196e+07
Q9HU46	Q9HU46_PSEAE	PBPb domain-containing protein	PA5138	Periplasmic/Cytoplasmic	1.016	0.767097	3.428	0.254659	7.26305e+06	3.24431e+07	1.38175e+07	9.80067e+06	7.26305e+06	6.76004e+06	4.11999e+07	1.1105e+07	2.90148e+06	5.95735e+06	1.97551e+06	1.84911e+07	6.43361e+07	2.37746e+07	2.68784e+07	9.20753e+07	3.24431e+07	5.02308e+07	2.63431e+07	1.93193e+07	1.72011e+07	1.84524e+07	6.38047e+06	1.05069e+07	1.02951e+07	1.10994e+07	9.33401e+06	2.06044e+07	3.90354e+07
Q9HU47	Q9HU47_PSEAE	PBPb domain-containing protein	PA5137	Periplasmic	1.476	0.981815	3.537	0.236011	1.54946e+06	7.84845e+06	1.47305e+06	3.49672e+06	1.4148e+06	905990	5.8162e+06	9.50871e+06	553214	1.54946e+06	517437	3.78512e+06	1.15498e+07	3.01189e+06	7.84845e+06	1.79732e+07	5.00051e+06	2.61393e+07	881706	2.55191e+06	2.35981e+06	4.33272e+06	491967	1.43617e+06	1.51088e+06	623407	608972	417272	3.70405e+06
Q9HU50	Q9HU50_PSEAE	Probable carboxyl-terminal protease	PA5134	CytoplasmicMembrane	1.365	0.996861	1.515	0.816225	4.59267e+06	6.15698e+06	4.4296e+06	4.59267e+06	3.06393e+06	4.87033e+06	1.58238e+07	1.51089e+07	912984	1.86314e+06	1.52277e+07	3.32692e+06	2.03433e+07	5.64373e+06	6.15698e+06	4.07018e+06	2.36196e+06	8.40037e+06	6.64947e+06	5.96593e+06	9.55169e+06	3.91799e+06	2.93975e+06	2.33843e+06	3.41554e+06	4.2731e+06	6.98006e+06	4.59184e+06	1.1714e+07
Q9HU51	Q9HU51_PSEAE	Peptidase_M23 domain-containing protein	PA5133	OuterMembrane	1.193	0.92148	2.195	0.585905	1.02479e+07	1.81588e+07	1.10189e+07	8.44315e+06	6.99008e+06	4.90127e+06	1.0869e+07	2.84896e+07	1.02479e+07	1.39006e+07	1.96902e+07	6.60339e+06	4.44065e+07	1.46489e+07	1.20368e+07	1.81588e+07	8.92526e+06	2.5485e+07	3.51061e+07	3.1342e+07	1.72822e+07	8.49503e+06	1.18503e+07	7.31459e+06	9.86814e+06	1.02458e+07	1.18985e+07	8.79215e+06	1.55255e+07
Q9HU53	GPMI_PSEAE	2,3-bisphphoglycerate-independent phphoglycerate mutase	gpmI	Cytoplasmic	1.712	0.879115	0.833	0.953493	1.49547e+06	5.31759e+06	5.29195e+06	3.76761e+06	1.49547e+06	1.2688e+06	2.12338e+06	3.76995e+06	273802	1.01424e+06	1.91036e+06	1.41713e+06	5.31759e+06	4.64717e+06	1.07802e+07	1.01224e+07	4.99748e+06	6.06565e+06	4.81037e+06	1.86353e+06	1.79621e+07	1.39586e+07	957455	5.73006e+06	2.31815e+06	4.67618e+06	1.20161e+07	1.73275e+07	4.88734e+06
Q9HU55	GLRX_PSEAE	Glutaredoxin	grx	Cytoplasmic	0.01	3.40087e-17	1.47	0.830885		2.08581e+06	1.05148e+06										606206	2.08581e+06	8.71153e+06	1.29792e+06	2.55581e+06	3.17389e+06	1.10136e+06		539015	2.9377e+06		1.42361e+06	280320	603178	2.78657e+06	2.91289e+06	776633
Q9HU56	SECB_PSEAE	Protein-export protein SecB	secB	Cytoplasmic	1.449	0.988043	0.723	0.902872	6.14912e+07	1.6743e+07	3.80493e+07	1.29281e+08	4.60275e+07	4.43424e+07	4.52314e+07	7.82943e+07	2.29291e+06	6.14912e+07	8.01e+07	7.71061e+07	1.57428e+07	4.67591e+07	5.02977e+07	1.65955e+07	1.73117e+07	1.13234e+07	1.6743e+07	1.38674e+07	8.37555e+07	6.38472e+07	1.26886e+07	4.46811e+07	1.78168e+07	2.06807e+07	38334212	7.5451e+07	3.77665e+07
Q9HU59	Q9HU59_PSEAE	DNA-binding transcriptional regulator NtrC	ntrC	Cytoplasmic	2.683	0.323824	0.59	0.800967	1.05491e+06	195499	219301	1.68111e+06	671116	558367	1.06752e+06	706259		4.6836e+06	2.21369e+06	1.04245e+06	72927.2	242934	329072	221765		172343	114484		545769	198384		648125	159850	184028	163897	584538	242423
Q9HU61	Q9HU61_PSEAE	DUF4124 domain-containing protein	PA5123	Periplasmic	100	3.40087e-17	100	3.71366e-17	497180	998579		178460	540599	275742	805047		612487	254203	1.53489e+06	457248	3.85241e+06	998579	575723	968780	787579	1.35879e+06	2.1449e+06
Q9HU62	Q9HU62_PSEAE	DUF4124 domain-containing protein	PA5122	OuterMembrane	1.132	0.875526	5.155	0.0800467	2.50241e+06	1.25458e+07	2.60968e+06	1.00917e+06	1.10008e+06	1.85354e+06	7.0813e+06	8.9277e+06	1.01165e+07		304698	3.37841e+06	4.31191e+07	6.89958e+06	4.8785e+06	1.25458e+07	1.18107e+07	2.17603e+07	3.42929e+07	5.0464e+06	2.26818e+06	586279	3.22464e+06	2.36409e+06	2.5641e+06	1.95322e+06	4.05538e+06	2.65607e+06	7.2869e+06
Q9HU64	Q9HU64_PSEAE	Uncharacterized protein	PA5120	Periplasmic
Q9HU65	GLN1B_PSEAE	Glutamine synthetase	glnA	Cytoplasmic	0.945	0.692794	0.301	0.348361	4.88561e+07	1.40824e+07	7.3717e+07	4.16368e+07	1.23383e+08	5.24043e+07	2.768e+07	4.35833e+07	175390	4.88561e+07	5.55868e+07	7.85746e+07	1.40824e+07	6.06612e+07	3.80778e+07	1.88856e+07	1.35865e+07	1.23587e+07	8.39771e+06	2.45375e+07	6.92912e+07	1.09165e+08	7.84254e+07	1.14486e+08	8.39163e+07	8.1406e+07	2.65465e+06	3.70865e+07	3.7601e+07
Q9HU66	THII_PSEAE	tRNA sulfurtransferase	thiI	Cytoplasmic
Q9HU67	Q9HU67_PSEAE	Regulatory protein TypA	typA	Cytoplasmic	1.415	0.996861	0.515	0.734751	1.8941e+07	4.78943e+06	1.18533e+07	2.83633e+07	1.44666e+07	1.12699e+07	5.44311e+06	2.12577e+07		1.6992e+07	2.39846e+07	2.11135e+07	3.32767e+06	2.06149e+07	1.0125e+07	1.45602e+06	4.95362e+06	3.53905e+06	4.78943e+06	5.16137e+06	1.81858e+07	2.5843e+07	1.04119e+07	2.51793e+07	1.04996e+07	1.09968e+07	1.27766e+07	2.04618e+07	1.06454e+07
Q9HU69	Q9HU69_PSEAE	Methyltransf_25 domain-containing protein	PA5115	Cytoplasmic	3.139	0.169086	1.989	0.66296	945526	2.0788e+06	375747	877307	594846	945526	2.12411e+06	2.54575e+06	166077	6.6111e+06	2.26043e+06	873150	100623	2.57317e+06	3.96035e+06	4.23946e+06	1.23822e+06	2.0788e+06	735406	53697.7	311411	1.1608e+06	239537	603934	186729	256429	771862	2.42187e+06	453374
Q9HU72	LGUL_PSEAE	Lactoylglutathione lyase	gloA	Cytoplasmic
Q9HU73	F16PA_PSEAE	Fructe-1,6-bisphphatase class 1	fbp	Cytoplasmic	1.265	0.953589	0.666	0.866588	8.80247e+06	8.58896e+06	1.29799e+07	1.26011e+07	8.80247e+06	7.91627e+06	7.78038e+06	1.35212e+07	104054	1.58137e+06	1.23645e+07	1.27462e+07	7.62639e+06	2.29632e+07	1.24301e+07	1.02113e+07	7.61712e+06	8.58896e+06	6.54298e+06	2.89887e+06	1.96155e+07	2.16659e+07	8.09154e+06	2.27782e+07	9.81005e+06	6.97865e+06	2.1186e+07	1.2727e+07	1.32378e+07
Q9HU74	Q9HU74_PSEAE	Uncharacterized protein	PA5109	Cytoplasmic			1.263	0.886466	329757	741481	782661	329757	316602	184906	943716			6.94198e+06	2.69055e+06	266772	131574	741481	1.13797e+06	992236	463096	2.14465e+06	603619	98090	742195	1.90148e+06	209779	825333	233282	722111	4.09111e+06	2.01795e+06	830191
Q9HU78	HUTC_PSEAE	Histidine utilization repressor	hutC	Cytoplasmic	2.207	0.602151	1.303	0.862127	604400	393372	349553	2.44383e+06	512613	444349	442181			2.05659e+06	950429	604400	294465	458928	1.20462e+06	896136		186754	337181			517160	232199	751474	139412	232385	884961	595373	236266
Q9HU79	Q9HU79_PSEAE	Uncharacterized protein	PA5104	Cytoplasmic			100	3.71366e-17		671708												622051	1.18072e+06	725330	599704	552712	1.06508e+06
Q9HU80	Q9HU80_PSEAE	OpuAC domain-containing protein	PA5103	Periplasmic	0.01	3.40087e-17	1.642	0.764715		1.81188e+06	372612										1.17308e+06	1.44618e+06	668359	2.55158e+06	1.81188e+06	1.83433e+06	6.02818e+06	442811		180943	352209	274737	325253	574401	372612	767785	750815
Q9HU83	HUTU_PSEAE	Urocanate hydratase	hutU	Cytoplasmic	100	3.40087e-17	100	3.71366e-17	533242	203178		459016	157145	1.98918e+06	145860	1.09671e+06	208589		2.00975e+06	619470		588211	185449	289517	130862	222602	26711.2
Q9HU87	Q9HU87_PSEAE	Probable binding protein component of ABC transporter	PA5096	Periplasmic			100	3.71366e-17		221292												89671.8	102471	468863	282039	173629	352841
Q9HU91	HUTI_PSEAE	Imidazolonepropionase	hutI	Cytoplasmic	100	3.40087e-17	100	3.71366e-17	570874	583995		954665	385868	639072	654450		82299.4	509954	934310	444668	239522	658834	892141	1.05346e+06	583995	289234	283357
Q9HU92	Q9HU92_PSEAE	N-formylglutamate amidohydrolase	hutG	Cytoplasmic
Q9HU93	VGRG5_PSEAE	Type VI secretion system spike protein VgrG5	vgrG5	Extracellular
Q9HU95	Q9HU95_PSEAE	Uncharacterized protein	PA5088	Periplasmic	0.138	9.68173e-07	0.01	3.71366e-17	175629		2.71154e+06	395055	1.99158e+06	114393			5.42679e+06	145174	175629	137516								6.09055e+06	1.27618e+06		5.47101e+06	416535	5.12837e+06	2.71154e+06	2.00807e+06	467751	4.35473e+06
Q9HU96	Q9HU96_PSEAE	Uncharacterized protein	PA5087	Periplasmic	0.01	3.40087e-17	0.01	3.71366e-17			459526																		3.25521e+06	221991		712022	558961	140981	377780	2.04785e+06	203247
Q9HU97	Q9HU97_PSEAE	Uncharacterized protein	PA5086	Unknown	0.01	3.40087e-17	2.092	0.591592		1.07677e+06	506546										1.76104e+06	965640	1.07677e+06	180660	2.15491e+06	103447	2.2481e+06	506546	514611	120470	210829	399668	335983		4593118	1.00809e+06	848754
Q9HU99	DADA2_PSEAE	D-amino acid dehydrogenase 2	dadA2	CytoplasmicMembrane
Q9HUA0	Q9HUA0_PSEAE	Uncharacterized protein	PA5083	Cytoplasmic
Q9HUA1	Q9HUA1_PSEAE	Probable binding protein component of ABC transporter	PA5082	Periplasmic	1.522	0.959905	4.106	0.159873	3.22745e+06	1.14988e+07	2.53216e+06	2.56833e+06	4.17095e+06		1.2478e+06	4.31598e+06	2.5428e+06	2.49916e+07	4.05571e+06	553026	1.09339e+07	1.97353e+07	1.7569e+08	3.25877e+07	1.14988e+07	4.77416e+06	4.61332e+06	1.44926e+06	1.00604e+07	829765	1.65142e+06	3.24488e+06	1.40309e+06	1.97598e+06	1.85207e+07	1.80017e+07	9.1367e+06
Q9HUA3	Q9HUA3_PSEAE	Proline iminopeptidase	PA5080	Cytoplasmic	1.243	0.950539	0.735	0.910867	3.93504e+06	1.92904e+06	2.8461e+06	4.58997e+06	2.8533e+06	1.95694e+06	3.37357e+06	2.31191e+07		5.99567e+06	4.90641e+06	2.86801e+06	1.89587e+06	1.58423e+06	3.6672e+06	2.84013e+06	600677	1.92904e+06	2.02871e+06	494110	3.48671e+06	4.84431e+06	1.69393e+06	2.48828e+06	2.02581e+06	3.64143e+06	3.25537e+06	6.27295e+06	1.30783e+06
Q9HUA4	DTD_PSEAE	D-aminoacyl-tRNA deacylase	dtd	Cytoplasmic	2.714	0.341585	1.16	0.933735	4.9422e+06	1.94209e+06	1.53774e+06	2.99951e+06	1.32196e+06	1.21139e+06	2.40502e+06	1.27222e+07		1.29177e+07	8.14311e+06	8.53278e+06	848363	2.74797e+06	5.91136e+06	3.41675e+06	512719	1.94209e+06	1.74272e+06		1.53774e+06	2.53101e+06	454472	1.63134e+06	417165	888454	2.75256e+06	3.06894e+06	1.27427e+06
Q9HUA5	OPGG_PSEAE	Glucans biynthesis protein G	opgG	Periplasmic	1.255	0.951149	1.808	0.715898	4.15703e+07	5.19943e+07	4.56784e+07	4.15703e+07	5.28478e+07	3.85029e+07	4.60083e+07	2.28705e+08	6.67838e+06	1.36289e+07	5.70231e+07	3.78909e+07	6.42386e+08	5.19943e+07	1.2807e+07	1.48716e+07	7.88562e+06	1.49833e+08	8.96109e+07	4.94611e+07	5.84658e+07	6.09903e+07	2.632e+07	5.57516e+07	3.46494e+07	3.54988e+07	2.21805e+07	4.2185e+07	8.50504e+07
Q9HUA7	Q9HUA7_PSEAE	Probable binding protein component of ABC transporter	PA5076	Periplasmic	0.01	3.40087e-17	0.725	0.905065		287572	410815										530769	234077	155579	138445		353293	932360	523669	296065	566313	371685	454065	527722	299359	264877
Q9HUB5	TATA_PSEAE	Sec-independent protein translocase protein TatA	tatA	CytoplasmicMembrane
Q9HUB6	HIS2_PSEAE	Phphoribyl-ATP pyrophphatase	hisE	Cytoplasmic	0.01	3.40087e-17	1.323	0.875332		1.71364e+06	1.04455e+06										1.24222e+06		6.99228e+06	4.73778e+06	281564	2.36396e+06	928410	489745	4.55314e+06	7.38721e+06	858489	4.49122e+06		1.95418e+06	113823	355733	1.04455e+06
Q9HUB7	HIS3_PSEAE	Phphoribyl-AMP cyclohydrolase	hisI	Cytoplasmic	0.883	0.616836	1.434	0.847318	2.87235e+06	7.89441e+06	1.63614e+06	2.74133e+06	3.00962e+06	3.25381e+06	6.06161e+06	3.29983e+06	153139		2.19394e+06	1.822e+06	4.76701e+06	9.86241e+06	1.66357e+07	1.5016e+07	4.57309e+06	7.89441e+06	2.61221e+06	959315	167302	1.27961e+07	1.42021e+06	5.01249e+06	1.39354e+06	1.52922e+06	1.00338e+07	1.97003e+06	1.75053e+06
Q9HUB9	Q9HUB9_PSEAE	SCP2 domain-containing protein	PA5064	Cytoplasmic
Q9HUC0	UBIE_PSEAE	Ubiquinone/menaquinone biynthesis C-methyltransferase UbiE	ubiE	Cytoplasmic	0.01	3.40087e-17	0.01	3.71366e-17			620531																	264552	529751	2.46501e+06	579218	1.02774e+06	664790	921423	386021	969654	356761
Q9HUC1	Q9HUC1_PSEAE	Uncharacterized protein	PA5062	Cytoplasmic	100	3.40087e-17			550351			550351		568732	994691	357610		335826	1.3058e+06	132560
Q9HUC2	Q9HUC2_PSEAE	Uncharacterized protein	PA5061	Cytoplasmic	0.01	3.40087e-17	0.01	3.71366e-17			723884																		877384		861348	697143	314169	616346	1124501	357135	751651
Q9HUC3	Q9HUC3_PSEAE	Polyhydroxyalkanoate synthesis protein PhaF	phaF	Cytoplasmic	1.585	0.941426	0.51	0.732728	5.34042e+07	1.8437e+07	3.77664e+07	7.73798e+07	5.76809e+07	5.34042e+07	3.445e+07	5.33374e+07	1.91168e+06	5.60011e+07	1.71068e+08	2.09081e+07	8.52329e+06	1.8573e+07	2.12819e+07	1.8752e+07	1.8437e+07	1.67362e+07	1.20913e+07	1.03449e+07	4.85102e+07	3.35547e+07	4.68559e+07	5.82404e+07	3.75216e+07	3.80128e+07	5.57069e+07	2.73156e+07	1.43048e+07
Q9HUC5	HSLU_PSEAE	ATP-dependent protease ATPase subunit HslU	hslU	Cytoplasmic	2.651	0.367889	0.999	0.983958	9.56847e+06	4.51617e+06	6.56312e+06	3.03297e+07	9.56847e+06	9.17886e+06	1.30411e+07	4.24277e+06	281862	4.29973e+07	5.42788e+07	6.2565e+06	2.56078e+06	1.67124e+07	1.48568e+07	8.93195e+06	4.51617e+06	3.96151e+06	2.35166e+06	1.46036e+06	1.15659e+07	6.91588e+06	3.48796e+06	6.38737e+06	3.79573e+06	2.93874e+06	7.75167e+06	6.7437e+06	7.76194e+06
Q9HUC6	HSLV_PSEAE	ATP-dependent protease subunit HslV	hslV	Cytoplasmic	3.138	0.196543	0.01	3.71366e-17	2.80113e+06	182295	844737	6.10678e+06	3.08255e+06	1.37701e+06	5.52243e+06	1.41693e+06	2.80113e+06	2.25671e+06	5.31337e+06	1.719e+06		399012	247265	149392	111472	200137	166044	185752	1.38415e+06	866138		823865	221628		2.95813e+06	1.52483e+06	326377
Q9HUC7	Q9HUC7_PSEAE	SPOR domain-containing protein	PA5052	CytoplasmicMembrane
Q9HUC8	SYR_PSEAE	Arginine--tRNA ligase	argS	Cytoplasmic	1.165	0.899272	0.764	0.932591	6.67453e+07	3.32774e+07	9.51092e+07	9.70185e+07	9.55335e+07	6.67453e+07	8.7957e+07	5.07419e+07	2.34056e+06	4.03516e+07	4.81925e+07	7.4245e+07	2.87873e+07	1.09281e+08	1.11663e+08	6.09177e+07	3.32774e+07	2.88798e+07	3.0035e+07	1.54408e+07	9.26933e+07	1.3329e+08	4.55714e+07	1.02215e+08	3.64204e+07	9.75881e+07	1.08862e+08	1.08311e+08	4.11796e+07
Q9HUD0	RL31_PSEAE	50S ribomal protein L31	rpmE	Cytoplasmic	0.802	0.47636	0.4	0.565989	1.60165e+06	1.46565e+07	5.59991e+07	1.60165e+06	2.9589e+07	1.91591e+07	628482		2.60389e+06		1.15562e+06	585719	1.46565e+07	3.13569e+07	2.798e+07	2.6635e+07	1.01558e+07	7.8017e+06	6.71063e+06	1.35658e+07	2.75423e+07	9.50518e+07	6.01795e+07	6.10606e+07	5.59626e+07	5.60356e+07	3.59562e+07	7.32338e+07	3.99909e+07
Q9HUD1	Q9HUD1_PSEAE	Probable nuclease	PA5048	Cytoplasmic	0.01	3.40087e-17	0.01	3.71366e-17			1.30885e+06																	922372	1.67875e+06	843701	1.57662e+06	1.37483e+06	950040	559722	5.71514e+06	1.24605e+06	1.49143e+06
Q9HUD3	Q9HUD3_PSEAE	Malic enzyme	PA5046	Cytoplasmic	1.108	0.862265	0.756	0.927278	1.91363e+07	1.50615e+07	2.30431e+07	6.26281e+07	3.51502e+07	1.91363e+07	1.757e+07	2.83305e+07	378785	1.02185e+07	2.74068e+07	7.54531e+06	1.49042e+07	1.73839e+07	6.03297e+07	1.96411e+07	1.50615e+07	8.66379e+06	9.1736e+06	7.68127e+06	5.24157e+07	4.06227e+07	1.52386e+07	2.49819e+07	2.14185e+07	5.37157e+07	1.36886e+07	2.4791e+07	1.46243e+07
Q9HUD4	Q9HUD4_PSEAE	SPOR domain-containing protein	PA5037	Unknown	2.828	0.288344	0.842	0.961074	1.07392e+06	1.43365e+06	588781	5.49995e+06	549796	833258	1.07392e+06	1.43577e+06	200076	3.99278e+06	1.63361e+07	636586	758486	1.44835e+06	1.43365e+06	2.1972e+06	1.01574e+06	2.28182e+06	677756	268032	2.88554e+06	689218	260798	982466	166040	135058	1.90759e+06	2.71097e+06	502981
Q9HUD5	Q9HUD5_PSEAE	Glutamate synthase large chain	gltB	Cytoplasmic	1.365	0.996861	1.344	0.870368	3.65392e+06	2.89428e+06	2.19308e+06		3.65392e+06	2.58638e+06	2.51709e+06	4.97541e+06	833855		4.85898e+06	4.35715e+06	1.00157e+07	2.89428e+06	2.29549e+06	684931	753845	5.86543e+06	5.65744e+06	2.47207e+06	1.09578e+06	4.32385e+06	3.13006e+06	1.94558e+06	3.25361e+06	1.93651e+06	1.6007e+06	815158	4.40169e+06
Q9HUD6	Q9HUD6_PSEAE	Uncharacterized protein	PA5033	Extracellular
Q9HUE1	Q9HUE1_PSEAE	AAA_31 domain-containing protein	PA5028	CytoplasmicMembrane	1.458	0.988232	0.01	3.71366e-17	1.09097e+06		376371	1.31212e+06	596021	220589	907097	4.07646e+06		2.72144e+07	5.54768e+06	616852									556846	400457	233864	353733		266152	896334	583168	223258
Q9HUE2	Q9HUE2_PSEAE	Uncharacterized protein	PA5027	Cytoplasmic	0.01	3.40087e-17	0.739	0.913635		2.07644e+06	2.10203e+06										1.10766e+06	3.32291e+06	7.7518e+06	1.59933e+06	1.05656e+06	3.33956e+06	2.07644e+06	146780	564025	4.82002e+06	3.70308e+06	7.23845e+06	2.09507e+06	2.10902e+06	2.76761e+06	669226	1.67003e+06
Q9HUE3	Q9HUE3_PSEAE	Uncharacterized protein	PA5026	Cytoplasmic
Q9HUE4	Q9HUE4_PSEAE	Homocysteine synthase	metY	Cytoplasmic	100	3.40087e-17			547643			968353	455986	456214	582621			1.8901e+06	352742	547643
Q9HUE6	SELO_PSEAE	Protein adenylyltransferase SelO	selO	Cytoplasmic
Q9HUE7	Q9HUE7_PSEAE	Uncharacterized protein	PA5022	CytoplasmicMembrane			100	3.71366e-17		181795											376838	125153	47293.8	175066		188783	266095
Q9HUF0	Q9HUF0_PSEAE	Ribomal RNA large subunit methyltransferase J	rlmJ	Cytoplasmic	1.599	0.93912	0.781	0.938374	233393	1.23104e+06	1.28562e+06	710522	233393	94472.9	1.21177e+06	220003			109276	734963	697027	3.1247e+06	3.50578e+06	2.29291e+06	1.23104e+06	337893	711898	238483	1.86212e+06	3.40786e+06	380036	3.34449e+06	992090	1.51148e+06	2.91212e+06	1.09352e+06	915655
Q9HUF1	MSRA_PSEAE	Peptide methionine sulfoxide reductase MsrA	msrA	Periplasmic	1.857	0.801598	2.685	0.428117	2.22636e+07	2.61941e+07	7.55185e+06	3.21613e+07	2.22636e+07	1.36962e+07	3.75979e+07	1.9802e+07	5.32063e+06	7.17969e+07	3.79866e+07	1.90545e+07	4.09989e+06	2.61941e+07	4.07568e+07	7.94285e+07	1.94261e+07	6.34809e+07	2.09044e+07	3.4425e+06	8.00043e+06	2.37369e+07	5.87766e+06	2.22959e+07	5.80851e+06	6.01167e+06	3.72974e+07	2.04209e+07	7.12842e+06
Q9HUF4	GLNE_PSEAE	Bifunctional glutamine synthetase adenylyltransferase/adenylyl-removing enzyme	glnE	Cytoplasmic	1.102	0.83758	1.507	0.795766	851325	688166	538531	851325	649134	261625	2.15059e+06	9.38562e+06	117612	815078	2.82443e+06	1.48471e+06	4.84724e+06	671962	1.81555e+06	688166	265283	633437	929153	356907	4.22661e+06	618487	287763	405342	571740	418863	1.26505e+06	507251	818833
Q9HUF6	Q9HUF6_PSEAE	UDP-gluce:(Heptyl) LPS alpha 1,3-glucyltransferase WaaG	waaG	Cytoplasmic	1.576	0.948484	0.634	0.847318	1.28089e+06	212465	835818	749788	1.28089e+06	736509	1.8779e+06	380941			2.00629e+06	1.74604e+06	566023	654306	1.66668e+06	212465	143396	197317	93213.4		1.20231e+06	1.68021e+06		843060	239405	115589	2.20947e+06	828637	114328
Q9HUG0	Q9HUG0_PSEAE	Probable carbamoyl transferase	PA5005	Cytoplasmic	1.967	0.746621	0.01	3.71366e-17	374726		281280	1.57634e+06	246287	221329	410304	1.33287e+06	191874		342232	688005								49312.4	438794	323662	141975	269655	293407	118081	409648	536990	119326
Q9HUG1	Q9HUG1_PSEAE	Probable glycyl transferase	PA5004	Cytoplasmic	1.559	0.951163	0.49	0.691504	722074	185207	377989	867568	296436	161135	231118	1.48635e+06		2.90058e+06	601883	866265	2.15791e+06	222324	191779	178860	68688.3	125960		1.49874e+06	219890	479755	242571	377989	135608	621704	348337	568645
Q9HUG2	Q9HUG2_PSEAE	Uncharacterized protein	PA5003	Cytoplasmic
Q9HUG4	Q9HUG4_PSEAE	Uncharacterized protein	PA5001	Cytoplasmic
Q9HUG7	Q9HUG7_PSEAE	Uncharacterized protein	PA4998	Cytoplasmic	11.421	1.06305e-05	10.063	0.00544735	3.63234e+06	3.61022e+06	405122		2.20861e+06	1.26633e+06	2.62605e+06	2.47806e+07	969523	7.73085e+06	1.69219e+07	5.02423e+06	3.61022e+06	1.42228e+07	2.32728e+06	4.05809e+06	1.43968e+07	670899	3.57403e+06	54305.8	947380	405122		1.43069e+06	276337	460333	508546	234125	189932
Q9HUG9	HLDE_PSEAE	Bifunctional protein HldE	hldE	Cytoplasmic	1.452	0.987604	0.72	0.901632	4.11609e+06	4.6829e+06	7.48574e+06	5.76362e+06	2.67949e+06	1.90742e+06	3.2396e+06	6.97425e+06		3.09108e+06	1.46757e+08	5.22971e+06	7.95881e+06	8.41547e+06	8.03975e+06	4.16379e+06	2.4427e+06	2.86686e+06	4.6829e+06	2.68407e+06	1.21778e+07	1.144e+07	5.16405e+06	1.17013e+07	5.17223e+06	8.25779e+06	1.56562e+07	6.78587e+06	6.36678e+06
Q9HUH3	Q9HUH3_PSEAE	Aldo_ket_red domain-containing protein	PA4992	Cytoplasmic	1.127	0.871892	2.049	0.638992	4.79373e+06	1.72713e+07	3.31157e+06	8.24816e+06	3.65065e+06	7.25572e+06	2.84986e+07	933134	1.68575e+06	599197	4.79373e+06	1.03525e+07	4.983e+06	1.72713e+07	3.5644e+07	2.72448e+07	9.44033e+06	2.71545e+07	1.33708e+07	91969.4	5.1341e+06	8.80193e+06	1.63055e+06	9.84861e+06	1.24966e+06	2.13601e+06	3.48261e+07	2.81003e+07	523924
Q9HUH4	Y4991_PSEAE	Probable FAD-dependent oxidoreductase PA4991	PA4991	Cytoplasmic	0.01	3.40087e-17	1.169	0.927278		1.09067e+06	539975										116928	1.65031e+06	1.9308e+06	3.05526e+06	663433	1.09067e+06	802096	131774	531900	690700		548173		313496	756403	155864	563056
Q9HUI9	ARUH_PSEAE	Arginine--pyruvate transaminase AruH	aruH	Cytoplasmic	0.01	3.40087e-17	0.287	0.315321		1.18601e+06	3.29269e+06										520252	1.14375e+06	1.99728e+06	1.18601e+06	1.23321e+06	1.59559e+06	760076	2.81808e+06	2.44347e+06	1.33868e+06	3.84723e+06	5.10694e+06	6.02434e+06	2.67105e+07	2.25585e+06	1.17276e+06	6.13942e+06
Q9HUJ1	Q9HUJ1_PSEAE	Probable outer membrane protein	PA4974	OuterMembrane	0.01	3.40087e-17	0.718	0.899967		201432	321869										201432	166733	203952	170795	63584.8	388779	670546	367055	447674	97218.8	558457	168757	129988	603350	282246	92803.5	440266
Q9HUJ2	THIC_PSEAE	Phphomethylpyrimidine synthase	thiC	Cytoplasmic	3.064	0.216692	1.064	0.958127	7.97035e+06	3.08564e+06	2.31235e+06	1.36617e+07	3.8473e+06	4.75398e+06	8.39761e+06	7.56904e+07		7.56483e+06	9.92725e+06	1.68504e+06	1.70601e+06	1.32123e+07	6.8095e+06	1.88949e+06	3.08564e+06	3.24732e+06	723376	764098	2.28027e+06	3.81596e+06	2.38363e+06	3.92919e+06	2.34489e+06	1.88794e+06	2.73388e+06	1.90298e+06	1.36061e+06
Q9HUJ4	Q9HUJ4_PSEAE	ADP-ribe diphphatase	aspP	Cytoplasmic	1.411	0.997375	0.922	0.989929	6.8993e+06	6.09732e+06	6.21463e+06	5.40647e+06	5.2948e+06	4.59076e+06	1.11124e+07	2.78167e+07	314701	2.63305e+07	1.28767e+07	6.8993e+06	4.75111e+06	9.28364e+06	2.33357e+07	1.24711e+07	4.282e+06	6.09732e+06	3.30208e+06	803157	5.19292e+06	1.37207e+07	3.3691e+06	8.10711e+06	3.03258e+06	6.97832e+06	1.55256e+07	1.84956e+07	5.53452e+06
Q9HUJ6	Q9HUJ6_PSEAE	3',5'-cyclic adenine monophphate phphodiesterase CpdA	cpdA	Cytoplasmic
Q9HUJ7	Q9HUJ7_PSEAE	Uncharacterized protein	PA4968	Cytoplasmic
Q9HUJ8	PARE_PSEAE	DNA topoisomerase 4 subunit B	parE	Cytoplasmic	2.577	0.398973	0.697	0.887084	2.28591e+06	1.72905e+06	850064	4.98561e+06	2.11925e+06	1.09073e+06	1.63783e+06	1.88946e+06		2.46568e+06	5.55008e+06	5.40868e+06	1.71023e+06	3.9838e+06	9.45791e+06	2.17687e+06	1.14216e+06	1.72905e+06	1.11074e+06	40133.1	1.91001e+06	850064	157523	1.06863e+06	167341		1.49521e+06	905505	539274
Q9HUJ9	Q9HUJ9_PSEAE	Phytase-like domain-containing protein	PA4966	Periplasmic/Cytoplasmic	0.826	0.477656	2.551	0.467089	970851	1.95852e+06	522604	216710	708054	336126	1.51271e+06	6.51878e+06	313442		1.36118e+06	1.33119e+06	6.09592e+06	1.95852e+06	1.90051e+06	1.16388e+06	1.66448e+06	4.12402e+06	4.69752e+06	538428	152505	1.74906e+06	261854	522604	471558		825157	257627	1.51732e+06
Q9HUK1	PARC_PSEAE	DNA topoisomerase 4 subunit A	parC	Cytoplasmic	1.199	0.924296			2.81185e+06	305885	4.0649e+06	4.14182e+06	3.12602e+06	2.09366e+06	2.52924e+06	4.56241e+06		1.68196e+06	2.45271e+06	4.57335e+06	504468	562647	1.28365e+06	305885	158149	183649	117260	207830	5.49539e+06	7.2345e+06	1.53449e+06	7.64614e+06	2.71079e+06	3.18989e+06	6.7682e+06	5.17993e+06	2.71766e+06
Q9HUK2	Q9HUK2_PSEAE	ABC_trans_aux domain-containing protein	PA4963	Periplasmic	1.527	0.95828	0.567	0.789357	2.7607e+06	2.09884e+06	3.96523e+06	4.53283e+06	7.94381e+06	4.24586e+06	1.67092e+06	1.13865e+06		1.44884e+06	1.79503e+06	5.24587e+06	3.36578e+06	2.84188e+06	2.29445e+06	229558	781519	2.09884e+06	163472	923015	4.97026e+06	6.51908e+06	3.07887e+06	7.36052e+06	4.07689e+06	4.17971e+06	3.85663e+06	1.52793e+06	2.98713e+06
Q9HUK4	Q9HUK4_PSEAE	Uncharacterized protein	PA4961	CytoplasmicMembrane	0.01	3.40087e-17	0.555	0.768566		316767	781065										660859	694172	583135	223882	316767	128937	212064	72527.6	527762	5.71768e+06	391294	829588	781065		4.6202e+06	5.40459e+06	648039
Q9HUK5	Q9HUK5_PSEAE	Probable phpherine phphatase	PA4960	Cytoplasmic	1.749	0.864009	0.438	0.638463	3.64493e+06	1.4707e+06	1.92787e+06	5.11966e+06	2.55364e+06	3.64493e+06	997050	4.05656e+06	1.24959e+06	4.34076e+06	4.1045e+06	1.54841e+06	838272	1.92382e+06	2.16977e+06	3.0367e+06	1.4707e+06	387340	870142	151004	3.94983e+06	3.43338e+06	1.15875e+06	3.68325e+06	1.85417e+06	265358	4.0045e+06	2.0045e+06	1.37521e+06
Q9HUK6	Q9HUK6_PSEAE	FimX	fimX	Cytoplasmic	1.675	0.897544	0.627	0.847318	3.69423e+06	938725	1.29569e+06	5.68592e+06	1.74349e+06	735086	1.45617e+06	4.45536e+06	428480	7.999e+06	5.97647e+06	3.69423e+06	1.04551e+06	1.74766e+06	1.79384e+06	938725	241207	490087	724604	155337	2.20769e+06	1.65071e+06	340024	1.69652e+06	445926	1.07342e+06	2.37879e+06	1.56398e+06	722234
Q9HUK7	FIMW_PSEAE	Cyclic-di-GMP receptor FimW	fimW	Cytoplasmic	2.691	0.351325	0.805	0.950335	1.28961e+06	958583	573923	2.56349e+06	821617	425687	578986	2.02416e+06		4.39756e+06	3.38106e+06	483926	547124	1.5717e+06	1.70214e+06	870805		593581	1.05521e+06	64074.5	1.75154e+06	681145		656622		164075	1.57547e+06	501639	416470
Q9HUK9	THTR_PSEAE	Thiulfate sulfurtransferase	rhdA	Cytoplasmic	0.792	0.460421	1.177	0.932591	1.49833e+06	4.05724e+06	2.56855e+06	657123	2.83096e+06	1.9861e+06	3.52002e+06	5.03107e+06	784218	454895	1.49833e+06	666535	1.0428e+06	4.14245e+06	3.23766e+06	6.12034e+06	2.25791e+06	1.00138e+07	4.05724e+06	421598	1.64173e+06	3.57171e+06	2.37679e+06	2.77578e+06	1.33793e+06	3.84945e+06	5.25729e+06	1.40581e+06	3.06381e+06
Q9HUL0	Q9HUL0_PSEAE	HDOD domain-containing protein	PA4955	CytoplasmicMembrane
Q9HUL2	Q9HUL2_PSEAE	Chemotaxis protein MotB	motB	CytoplasmicMembrane			1.594	0.755575	821386	659576	153241	1.20835e+06	201860	165899	616371	8.21139e+06			1.01561e+06	821386	1.06633e+06	470039	591478	659576	384314	1.00905e+06	826218		218138	80899.2		331656	114667	168180	139629	109939	172164
Q9HUL6	Q9HUL6_PSEAE	t(6)A37 threonylcarbamoyladenine biynthesis protein TsaE	PA4948	Cytoplasmic			100	3.71366e-17		680111											278247	2.22859e+06	3.1563e+06	388713	66962.4	1.19606e+06	680111
Q9HUL7	Q9HUL7_PSEAE	N-acetylmuramoyl-L-alanine amidase	amiB	OuterMembrane/Periplasmic	1.273	0.95828	1.539	0.803472	3.93586e+06	1.05421e+07	3.4167e+06	7.65007e+06	3.93586e+06	826764	7.38418e+06	2.00425e+07	1.16624e+06	3.66401e+06	1.75186e+07	2.65095e+06	2.5669e+07	9.20291e+06	1.06115e+07	2.12414e+06	1.15886e+06	1.10404e+07	1.05421e+07	6.09023e+06	7.18177e+06	3.87179e+06	2.69717e+06	2.1978e+06	3.8141e+06	601750	3.0607e+06	2.56794e+06	1.31092e+07
Q9HUL8	MUTL_PSEAE	DNA mismatch repair protein MutL	mutL	Cytoplasmic	2.205	0.615172	0.988	0.984548	2.21487e+06	2.21178e+06	2.35063e+06	3.00654e+06	2.21487e+06	1.7796e+06	1.08124e+06	6.27747e+06	137670	7.02536e+06	2.95598e+06	1.49196e+06	1.12489e+06	2.21178e+06	8.77326e+06	1.19639e+06	2.56007e+06	8.00117e+06	569515	666267	2.03598e+06	3.30584e+06	2.71392e+06	4.33018e+06	1.75157e+06	2.82322e+06	3.93254e+06	404910	1.24269e+06
Q9HUL9	MIAA_PSEAE	tRNA dimethylallyltransferase	miaA	Cytoplasmic
Q9HUM1	Q9HUM1_PSEAE	GTPase HflX	hflX	Cytoplasmic	2.368	0.509699	0.601	0.817567	2.45296e+06	225994	409427	2.1899e+06	2.40941e+06	1.62761e+06	2.45296e+06	9.37479e+06	183334	3.38164e+06	5.77416e+06	2.83247e+06	351724	634089	118723	297206	118788	225994	149863	286870	444881	1.42308e+06	297017	1.22179e+06	97162	848802	685452	325499	376797
Q9HUM2	Q9HUM2_PSEAE	Protein HflK	hflK	OuterMembrane	1.726	0.872774			567304	1.31932e+06	570861	1.46135e+06	185394	567304	792899	7.37341e+06	154017	204247	528024	599448	906730	1.52592e+06	563364	3.12692e+06	1.14069e+06	2.36555e+06		438874	1.74992e+06	416969	725647	491656	365116	342555	1.2554e+06	662826	670098
Q9HUM5	HISZ_PSEAE	ATP phphoribyltransferase regulatory subunit	hisZ	Cytoplasmic	1.12	0.868154			1.51924e+06	302660	1.23258e+06	1.77023e+06	1.30384e+06	1.77512e+06	5.88057e+06	278608		882884	637166	2.83282e+06	273394	1.73069e+06	1.30115e+06		50626.7	335059	204184	191645	2.56185e+06	2.43753e+06	567678	1.81286e+06	1.70287e+06	2.17539e+06	892171	222936	762806
Q9HUM6	PURA_PSEAE	Adenyluccinate synthetase	purA	Cytoplasmic	1.355	0.993557	0.703	0.892946	6.54465e+07	2.59003e+07	5.84312e+07	1.52739e+08	6.09472e+07	6.54465e+07	6.17535e+07	2.88307e+07	1.8617e+06	1.43546e+08	8.00365e+07	1.2651e+08	2.5404e+07	9.99226e+07	7.86914e+07	3.15033e+07	2.59003e+07	2.07003e+07	2.09604e+07	1.45561e+07	1.0292e+08	9.25772e+07	2.31297e+07	1.00442e+08	3.25978e+07	3.86041e+07	1.00572e+08	8.84414e+07	3.66523e+07
Q9HUM7	Q9HUM7_PSEAE	Ribonuclease R	rnr	Cytoplasmic	1.254	0.951149	0.367	0.500647	1.02541e+07	2.19191e+06	1.27009e+07	1.02541e+07	1.09838e+07	6.26307e+06	7.73205e+06	5.56299e+06	1.02783e+06	2.07299e+07	1.66493e+07	1.24411e+07	2.01834e+06	3.52195e+06	4.85854e+06	2.59476e+06	1.19457e+06	2.19191e+06	1.39321e+06	1.49886e+06	1.94364e+07	1.78419e+07	9.00499e+06	2.47524e+07	1.0732e+07	1.64767e+07	1.28133e+07	1.25895e+07	7.0521e+06
Q9HUM8	RLMB_PSEAE	23S rRNA (guanine-2'-O-)-methyltransferase RlmB	rlmB	Cytoplasmic	0.01	3.40087e-17	1.034	0.964342		1.33283e+06	678962										1.86498e+06	2.93634e+06	3.25572e+06	759861	271830	1.33283e+06	747622		361328	1.45096e+06	939842	1.46639e+06	615420	565701	1.27519e+06	678962	346431
Q9HUM9	RS6_PSEAE	30S ribomal protein S6	rpsF	Cytoplasmic	1.894	0.777078	0.441	0.642314	1.64196e+08	2.97666e+07	8.71087e+07	5.32875e+08	1.64196e+08	1.00938e+08	8.64764e+07	1.73804e+08	4.24135e+06	5.62764e+07	2.75637e+08	2.08425e+08	2.97666e+07	8.27503e+07	1.18029e+08	4.18327e+07	2.67367e+07	2.05221e+07	1.87148e+07	1.60574e+07	1.80994e+08	1.27188e+08	5.5521e+07	1.4249e+08	5.96591e+07	4.71891e+07	1.44103e+08	1.33049e+08	5.71276e+07
Q9HUN0	RS18_PSEAE	30S ribomal protein S18	rpsR	Cytoplasmic	0.947	0.69494	0.325	0.400306	7.89128e+06	3.66182e+06	1.33014e+07	1.5142e+07	4.01961e+07	2.52373e+07	1.37741e+07	268263	1.10238e+06	2.08693e+06	6.87785e+06	7.89128e+06	7.53692e+06	1.02734e+07	6.84559e+06	3.66182e+06	2.53499e+06	2.57195e+06	1.52964e+06	7.99836e+06	2.01629e+07	2.61924e+07	1.25123e+07	2.72656e+07	3.41243e+07	1.41403e+07	1.03795e+07	7.03551e+06	8.56717e+06
Q9HUN2	RL9_PSEAE	50S ribomal protein L9	rplI	Cytoplasmic	0.724	0.353745	0.476	0.691504	9.72312e+07	4.35737e+07	1.01817e+08	1.03071e+08	1.8477e+08	1.13407e+08	9.72312e+07	1.11762e+07	2.32675e+07	943273	2.36375e+07	1.05056e+08	4.35737e+07	1.79468e+08	1.40584e+08	4.13863e+07	4.57816e+07	3.14371e+07	4.15083e+07	6.24986e+07	7.91354e+07	2.06268e+08	1.12245e+08	1.93542e+08	8.58004e+07	1.20437e+08	1.46306e+08	9.2358e+07	8.08614e+07
Q9HUN3	Q9HUN3_PSEAE	Replicative DNA helicase	dnaB	Cytoplasmic	3.621	0.0990896	0.537	0.760454	5.77372e+06	287947	1.54287e+06	9.18967e+06	2.35689e+06	1.86188e+06	1.89949e+06	7.51976e+06		6.97714e+06	8.19113e+06	4.77786e+06	293908	667430	862586	287947	80900.1	225793	186646	305237	2.78299e+06	2.83404e+06	999615	2.4067e+06	1.02947e+06	1.05769e+06	2.45477e+06	2.13809e+06	1.11336e+06
Q9HUN4	ALR1_PSEAE	Alanine racemase, biynthetic	alr	Cytoplasmic	1.022	0.744387	0.535	0.749788	490543	269865	502474	734570	489394	245201	405510	1.94007e+06		491695	450804	1.20525e+06		285478	323688	659576	255107	120063	247653		895301	828270	414061	257897	437282	721891	438804	994138	502474
Q9HUP3	NADE_PSEAE	NH(3)-dependent NAD(+) synthetase	nadE	Cytoplasmic	1.393	0.998519	1.082	0.953493	1.79301e+07	1.96637e+07	1.69945e+07	2.84942e+07	1.39335e+07	8.35119e+06	1.79301e+07	3.63799e+07	955725	1.56804e+07	3.40161e+07	2.01709e+07	1.18934e+07	2.77811e+07	7.08971e+07	2.73211e+07	1.69222e+07	1.96637e+07	1.40187e+07	2.02732e+06	3.04566e+07	5.84818e+07	3.11235e+06	1.42257e+07	3.71857e+06	8.23708e+06	2.51297e+07	4.59617e+07	2.03021e+07
Q9HUP4	PNCB1_PSEAE	Nicotinate phphoribyltransferase 1	pncB1	Cytoplasmic			0.01	3.71366e-17	1.12264e+06		1.08794e+06	1.59825e+06	1.06919e+06	590057	1.12781e+06	1.53642e+06	187853	1.12264e+06	1.51929e+06	1.05501e+06									1.28931e+06	1.72852e+06		578984	442760	1.206e+06	415166	981440	1.76432e+06
Q9HUP7	Q9HUP7_PSEAE	Nudix hydrolase domain-containing protein	PA4916	Cytoplasmic	0.743	0.382707	0.306	0.359109	1.13314e+06	323964	2.73082e+06	2.06591e+06	2.68906e+06	694289	1.3075e+06	982032		197448	861086	1.60978e+06	196260	693698	666309	219182		222710	471253	105415	3.52077e+06	2.2389e+06	3.01802e+06	3.28929e+06	2.47095e+06	1.49422e+06	5.27705e+06	3.78805e+06	1.6047e+06
Q9HUQ0	Q9HUQ0_PSEAE	Probable binding protein component of ABC transporter	PA4913	Periplasmic
Q9HUQ6	Q9HUQ6_PSEAE	Probable short-chain dehydrogenase	PA4907	Cytoplasmic	100	3.40087e-17			207484			555645	207484	196566	181534			724937	605340	145741
Q9HUS0	UREG_PSEAE	Urease accessory protein UreG	ureG	Cytoplasmic
Q9HUS9	Q9HUS9_PSEAE	Uncharacterized protein	PA4884	Periplasmic			100	3.71366e-17		568144											956501	179140	144650	1.1044e+06	617978	162437	568144
Q9HUT3	Q9HUT3_PSEAE	Probable bacterioferritin	PA4880	Cytoplasmic	1.413	0.996861	0.346	0.448736	2.52479e+07	5.12055e+06	1.39163e+07	3.84813e+07	5.24489e+07	7.62205e+07	1.87316e+07	5.82518e+07	785511	1.89738e+07	2.48318e+07	2.52479e+07	5.12055e+06	3.97628e+06	288620	6.34372e+06	5.81135e+06	8.84596e+06	1.45261e+06	3.94779e+06	3.97376e+07	5.50961e+06	1.62606e+07	4.29297e+07	1.20913e+07	1.60168e+07	4.90679e+06	3.18753e+07	1.78102e+06
Q9HUT6	Q9HUT6_PSEAE	Rho_N domain-containing protein	PA4877	Cytoplasmic	100	3.40087e-17			1.16777e+06			1.16777e+06	1.47475e+06	425356	153828	3.56482e+06	21697.5	3.3717e+06	2.72526e+06	441837
Q9HUT7	Q9HUT7_PSEAE	motically inducible lipoprotein mE	osmE	Periplasmic	0.01	3.40087e-17	0.01	3.71366e-17			233196																	245072		93493.3	221896	314479	272367	137526		387539	151212
Q9HUT8	Q9HUT8_PSEAE	MC domain-containing protein	PA4875	Cytoplasmic			2.129	0.61216	1.18041e+06	2.10151e+06	1.00483e+06	948618	672779	787572	1.63738e+06	1.46884e+06		7.67739e+06	3.02537e+06	389702		1.55921e+06	1.15615e+06	6.44089e+06	1.74481e+06	3.56474e+06	2.53114e+06	62394.6	228769	1.00483e+06		1.20332e+06	399200	1.5829e+06	2.36074e+06	1.16809e+06	619285
Q9HUT9	Q9HUT9_PSEAE	Uncharacterized protein	PA4874	Periplasmic	0.01	3.40087e-17	1.255	0.899585	370222	5.45789e+06	1.23556e+06	199385	64469.6			370222	371059	1.94147e+06	2.70002e+06	206537	3.56528e+06	1.85932e+06	5.45789e+06	6.06521e+06	1.01167e+07	1.47811e+06	8.12693e+06	214653	1.53131e+06	2.17515e+06	667171	1.60377e+06	756650	996924	1.80154e+06	5.61006e+06	693731
Q9HUU1	OADC_PSEAE	Oxaloacetate decarboxylase	PA4872	Cytoplasmic	1.393	0.998519	0.781	0.938374	1.48127e+07	4.82859e+06	1.13195e+07	1.91362e+07	1.42935e+07	1.48127e+07	7.36987e+06	2.69114e+07	1.77743e+06	1.61603e+07	1.28871e+07	2.85621e+07	7.20215e+06	1.35728e+07	8.57167e+06	4.82859e+06	3.42188e+06	4.02988e+06	3.78558e+06	2.21331e+06	7.17125e+06	1.16866e+07	1.09639e+07	1.86631e+07	6.14055e+06	1.33871e+07	2.70017e+07	1.3662e+07	5.21273e+06
Q9HUU5	URE1_PSEAE	Urease subunit alpha	ureC	Cytoplasmic
Q9HUU6	URE2_PSEAE	Urease subunit beta	ureB	Cytoplasmic
Q9HUU7	MDDA_PSEAE	L-methionine sulfoximine/L-methionine sulfone acetyltransferase	pitA	Cytoplasmic
Q9HUV0	Q9HUV0_PSEAE	N-acetyltransferase domain-containing protein	PA4863	Cytoplasmic
Q9HUV8	PUR2_PSEAE	Phphoribylamine--glycine ligase	purD	Cytoplasmic	0.962	0.714235	0.9	0.983958	3.59112e+07	2.42523e+07	3.18641e+07	2.41853e+07	4.07338e+07	3.59112e+07	7.85205e+07	1.80405e+07	2.08664e+06	1.94785e+07	3.79285e+07	4.17901e+07	1.33865e+07	7.00836e+07	1.02353e+08	2.42523e+07	2.45026e+07	2.20946e+07	1.27313e+07	7.01737e+06	3.50658e+07	7.88449e+07	1.60605e+07	4.87214e+07	1.45496e+07	2.89547e+07	9.50552e+07	8.75164e+07	2.55406e+07
Q9HUV9	PUR9_PSEAE	Bifunctional purine biynthesis protein PurH	purH	Cytoplasmic	1.693	0.888248	0.567	0.78969	2.24432e+07	1.2508e+07	2.86193e+07	2.24432e+07	1.32872e+07	2.28616e+07	1.39972e+07	2.77362e+07	506183	6.89211e+07	2.89333e+07	1.35055e+07	1.2508e+07	5.22292e+07	3.36357e+07	1.08311e+07	1.37173e+07	9.93829e+06	9.97263e+06	8.03726e+06	3.11938e+07	5.2123e+07	2.38516e+07	4.29353e+07	2.62573e+07	2.25598e+07	3.25213e+07	3.22127e+07	2.05304e+07
Q9HUW0	FISL_PSEAE	Putative Fis-like DNA-binding protein	PA4853	Cytoplasmic	100	3.40087e-17			449705				355502	546362	135514	718200		547113	449705	299606
Q9HUW2	Q9HUW2_PSEAE	Znf/thioredoxin_put domain-containing protein	PA4851	Cytoplasmic	1.638	0.91603	0.01	3.71366e-17	1.91111e+06		747232	5.66324e+06	1.66351e+06	1.91338e+06	872929	4.47564e+06	171567	1.49372e+06	8.09793e+06	1.91111e+06								271132	1.13001e+06	773338	843643	722008	681920	913611	1.66527e+06	649222	680531
Q9HUW3	PRMA_PSEAE	Ribomal protein L11 methyltransferase	prmA	Cytoplasmic	1.288	0.967465	1.843	0.705318	1.49783e+06	3.04092e+06	1.36612e+06	3.17022e+06	1.27333e+06	1.28294e+06	3.03533e+06	1.74872e+06	121042		1.24149e+06	2.5753e+06	718299	3.04092e+06	6.63958e+06	4.34125e+06	1.45297e+06	4.22022e+06	318295	369531	2.52054e+06	1.49333e+06	394873	1.4254e+06	572620	937114	5.50647e+06	3.90352e+06	1.30931e+06
Q9HUW7	Q9HUW7_PSEAE	Probable two-component response regulator	PA4843	Cytoplasmic	100	3.40087e-17	100	3.71366e-17	745587	626686		757500	397334	469646	1.75148e+06	733861		3.49792e+06	2.63963e+06	551105		447192	1.14598e+06	1.31818e+06	323014	878225	420237
Q9HUW9	Y4841_PSEAE	Uncharacterized Nudix hydrolase PA4841	PA4841	Cytoplasmic	1.87	0.794479	1.489	0.824823	1.12526e+06	1.64613e+06	930204	1.15324e+06	603044	557527	3.31616e+06		91288.4	5.23229e+06	3.30852e+06	1.09796e+06	422302	1.90573e+06	1.64613e+06	2.60304e+06	1.26872e+06	3.39795e+06	854613	139243	1.54558e+06	1.17093e+06	114575	1.16483e+06	277637	403077	3.40017e+06	2.17634e+06	742836
Q9HUX1	SPEA_PSEAE	Biynthetic arginine decarboxylase	speA	Cytoplasmic	1.858	0.801598	0.463	0.672649	1.78512e+07	1.52319e+06	2.85501e+06	2.97623e+07	1.01021e+07	6.40738e+06	1.18645e+07	1.78512e+07	183891	1.08036e+08	4.10196e+07	4.6642e+07	2.32061e+06	3.76812e+06	2.82436e+06	1.52319e+06	656722	1.12743e+06	913660	454536	9.71539e+06	4.85546e+06	1.64698e+06	7.47538e+06	1.76235e+06	2.06403e+06	3.94912e+06	5.13827e+06	1.42575e+06
Q9HUX3	CNTO_PSEAE	Metal-pseudopaline receptor CntO	cntO	OuterMembrane			100	3.71366e-17		167514											310840	151688	471454	77198.5		184991	100220
Q9HUX4	NASLL_PSEAE	L-histidine 2-aminobutanoyltransferase	cntL	Cytoplasmic
Q9HUX9	Q9HUX9_PSEAE	Probable transcriptional regulator	PA4831	Cytoplasmic	1.467	0.990766	0.929	0.996308	413525	283588	330942	1.01009e+06	387577		259106		413525	930454	1.20317e+06	335263	2.6862e+06	187842	283588	201600	267175	1.36781e+06	373001	293167	513094	281873	444503	373583	245048	264228	520228
Q9HUY3	Q9HUY3_PSEAE	Arylamine N-acetyltransferase	PA4827	Cytoplasmic	100	3.40087e-17			970136			1.28753e+06	960512	588117	640764	1.00238e+06	203682	2.24512e+06	970136	983517
Q9HV00	FDHE_PSEAE	Protein FdhE homolog	fdhE	Cytoplasmic	100	3.40087e-17	100	3.71366e-17	1.86113e+06	1.60309e+06		1.253e+06	1.48546e+06	1.18065e+06	3.34371e+06	4.44686e+06		2.33181e+06	7.43585e+06	779652	436087	1.60309e+06	3.23766e+06	3.55307e+06	1.55067e+06	2.17668e+06	1.38216e+06
Q9HV01	SELA_PSEAE	L-seryl-tRNA(Sec) selenium transferase	selA	Cytoplasmic
Q9HV06	Q9HV06_PSEAE	Methyltransf_11 domain-containing protein	PA4803	Cytoplasmic
Q9HV11	Y4798_PSEAE	UPF0157 protein PA4798	PA4798	Cytoplasmic
Q9HV12	Q9HV12_PSEAE	Uncharacterized protein	PA4796	Cytoplasmic
Q9HV13	Q9HV13_PSEAE	DrsE domain-containing protein	PA4795	Cytoplasmic	0.01	3.40087e-17	0.927	0.997363		237965	359029										102436	229522	1.05652e+06	956064		246718	218285	99469.8	167101	241419	796546	359029	373227	719607	318191		394243
Q9HV14	Q9HV14_PSEAE	N-acetyltransferase domain-containing protein	PA4794	Cytoplasmic
Q9HV15	Q9HV15_PSEAE	DUF4136 domain-containing protein	PA4793	OuterMembrane
Q9HV16	Q9HV16_PSEAE	GP-PDE domain-containing protein	PA4792	Unknown			100	3.71366e-17		1.09359e+06											6.77888e+06	532502	1.20699e+06	3.0335e+06		718730	990852
Q9HV22	Q9HV22_PSEAE	Probable short-chain dehydrogenase	PA4786	Cytoplasmic
Q9HV23	Q9HV23_PSEAE	Probable acyl-CoA thiolase	PA4785	Cytoplasmic
Q9HV26	Q9HV26_PSEAE	Uncharacterized protein	PA4782	Unknown	0.01	3.40087e-17				1.13731e+06	356288										2.13976e+07	596977	394637	3.42794e+07		2.16671e+06	110565	200791	171215	375115	559877	208814		356288	740510	908885	337224
Q9HV27	CDPD2_PSEAE	Cyclic di-GMP phphodiesterase PA4781	PA4781	Cytoplasmic
Q9HV28	Q9HV28_PSEAE	Non-specific serine/threonine protein kinase	PA4780	Cytoplasmic
Q9HV30	Y4778_PSEAE	Uncharacterized HTH-type transcriptional regulator PA4778	PA4778	Cytoplasmic	0.01	3.40087e-17	0.01	3.71366e-17			1.65337e+06																	1.04725e+06	1.25174e+06	230610	6.27366e+06	5.67392e+06	2.87441e+06	2.18388e+06	2.24993e+06	260908	1.15902e+06
Q9HV32	PMRA_PSEAE	Response regulator protein PmrA	pmrA	Cytoplasmic			100	3.71366e-17		4.53912e+06											2.83735e+06	1.25401e+07	9.30719e+06	5.90648e+07	1.62511e+06	4.53912e+06	1.16937e+06
Q9HV34	SPEE2_PSEAE	Polyamine aminopropyltransferase 2	speE2	Cytoplasmic
Q9HV35	SPEH_PSEAE	S-adenylmethionine decarboxylase proenzyme	speH	Cytoplasmic
Q9HV36	Q9HV36_PSEAE	Probable ferredoxin	PA4772	Cytoplasmic
Q9HV39	Q9HV39_PSEAE	Probable transcriptional regulator	PA4769	Cytoplasmic	100	3.40087e-17	100	3.71366e-17	840900	239942		1.27811e+06	347421	402134	537882	1.86155e+06		1.60241e+06	1.17733e+06	600606	235979	392185	511976	175434	243972	67194
Q9HV40	SSRP_PSEAE	SsrA-binding protein	smpB	Cytoplasmic
Q9HV41	Q9HV41_PSEAE	DNA repair protein RecN	recN	Cytoplasmic
Q9HV42	GRPE_PSEAE	Protein GrpE	grpE	Cytoplasmic	0.848	0.558035	0.529	0.754435	2.08046e+07	1.19944e+07	3.04028e+07	2.08046e+07	2.93027e+07	1.44957e+07	2.9308e+07	2.85294e+07	383858	3.32942e+06	7.55819e+06	3.27517e+07	1.19944e+07	4.43336e+07	3.17084e+07	1.42207e+07	7.49784e+06	5.49641e+06	3.33226e+06	7.58174e+06	4.25312e+07	5.62464e+07	1.75879e+07	6.06093e+07	1.94064e+07	1.43838e+07	4.06838e+07	5.413e+07	2.27198e+07
Q9HV43	DNAK_PSEAE	Chaperone protein DnaK	dnaK	Cytoplasmic	1.59	0.939495	0.588	0.807426	6.74685e+08	1.66986e+08	4.08061e+08	1.43023e+09	4.70057e+08	3.88816e+08	6.55894e+08	1.61993e+09	1.07611e+07	8.81732e+08	6.74685e+08	7.08714e+08	1.66986e+08	5.58611e+08	4.51188e+08	1.89189e+08	1.58982e+08	1.08494e+08	9.39993e+07	8.69312e+07	5.98211e+08	6.65386e+08	1.91091e+08	6.75268e+08	2.17486e+08	2.93356e+08	5.67616e+08	7.20648e+08	2.2662e+08
Q9HV44	DNAJ_PSEAE	Chaperone protein DnaJ	dnaJ	Cytoplasmic	4.886	0.0170381	1.388	0.858633	3.80543e+06	2.53752e+06	878471	3.80543e+06	1.2665e+06	756056	6.80551e+06	2.86635e+07	180660	9.53897e+06	1.14832e+07	1.04619e+06	377778	3.48004e+06	9.1075e+06	4.80333e+06	1.53094e+06	2.53752e+06	1.3081e+06	63497.2	1.47775e+06	1.61447e+06	676831	874353	426444	882610	373656	1.17497e+06	2.37355e+06
Q9HV46	GREA_PSEAE	Transcription elongation factor GreA	greA	Cytoplasmic	1.363	0.996861	1.85	0.705318	1.6514e+08	1.92254e+08	8.5801e+07	1.6514e+08	9.72437e+07	9.09119e+07	2.38698e+08	3.8776e+08	2.95088e+07	3.85082e+08	1.79006e+08	1.08762e+08	4.92697e+07	1.92254e+08	2.13177e+08	2.53065e+08	1.3109e+08	2.18917e+08	1.22167e+08	1.50728e+07	1.34083e+08	1.26732e+08	4.39445e+07	8.55966e+07	3.85677e+07	4.60761e+07	2.93085e+08	2.0322e+08	8.60058e+07
Q9HV48	Q9HV48_PSEAE	ATP-dependent zinc metalloprotease FtsH	ftsH	CytoplasmicMembrane	3.506	0.116859	0.783	0.940869	4.7293e+06	185698	277933	4.31966e+06	1.8186e+06	4.7293e+06	5.29913e+06	7.50835e+06	686094	1.88797e+07	3.22598e+06	6.23647e+06	252626	83046.2	311015	279674	136501	101906		87345		277933	182483	343346	275516	289070	386455	285060	179044
Q9HV49	Q9HV49_PSEAE	Dihydropteroate synthase	folP	Cytoplasmic	1.5	0.971631	0.801	0.944196	5.81796e+06	2.97687e+06	2.68394e+06	7.1834e+06	3.0181e+06	1.21709e+06	5.81796e+06	6.97343e+06	1.18622e+06	1.05092e+07	8.68106e+06	1.57731e+06	1.84359e+06	4.90263e+06	5.67117e+06	3.99235e+06	1.3666e+06	2.97687e+06	1.62457e+06	641431	3.60195e+06	4.9019e+06	1.13373e+06	1.99991e+06	190810	6.17007e+06	5.39983e+06	4.0069e+06	1.46032e+06
Q9HV50	GLMM_PSEAE	Phphoglucamine mutase	glmM	Cytoplasmic	2.841	0.293204	0.768	0.932789	4.26738e+06	7.54497e+06	1.45625e+07	1.11134e+07	3.85261e+06	3.7541e+06	4.26738e+06			5.82346e+06	1.01562e+07	2.94595e+06	9.88609e+06	2.24506e+07	1.47785e+07	7.54497e+06	4.77966e+06	7.09724e+06	3.63142e+06	3.592e+06	1.74335e+07	2.06378e+07	1.21644e+07	2.61128e+07	1.14823e+07	9.75403e+06	1.92867e+07	2.3566e+07	1.03788e+07
Q9HV51	TPIS_PSEAE	Triephphate isomerase	tpiA	Cytoplasmic	1.672	0.899272	0.817	0.952047	3.2312e+07	1.60366e+07	3.05469e+07	4.15808e+07	2.51094e+07	1.81321e+07	4.66974e+07		790756	8.44083e+07	1.08318e+08	1.51091e+07	6.13515e+06	4.0074e+07	3.97962e+07	2.8783e+07	1.14358e+07	1.60366e+07	1.26619e+07	4.29975e+06	2.69883e+07	4.68086e+07	1.91472e+07	3.45748e+07	1.42566e+07	3.8577e+07	4.66123e+07	5.07318e+07	1.41661e+07
Q9HV52	SECG_PSEAE	Protein-export membrane protein SecG	secG	CytoplasmicMembrane	1.392	0.998519	1.47	0.830885	4.53675e+06	3.69784e+06	2.75836e+06	1.14468e+07	3.41578e+06	4.00923e+06	4.53675e+06	5.99427e+07	4.16911e+06	4.24592e+06	9.24686e+06	5.622e+06	2.02309e+06	3.32311e+06	3.69784e+06	4.43094e+06	7.67506e+06	254322	6.87042e+06	1.66252e+06	2.95644e+06	3.19131e+06	4.93742e+06	2.57355e+06	2.14866e+06	286202	6.90861e+06	1.88387e+06	4.34291e+06
Q9HV53	RIMP_PSEAE	Ribome maturation factor RimP	rimP	Cytoplasmic
Q9HV54	Q9HV54_PSEAE	Transcription termination/antitermination protein NusA	nusA	Cytoplasmic	1.148	0.888248	0.756	0.927278	5.01578e+07	2.61204e+07	4.06921e+07	1.17065e+08	5.08517e+07	3.22085e+07	4.38651e+07	4.97108e+07	3.33081e+06	5.01578e+07	7.89074e+07	1.1583e+08	3.40568e+07	5.90282e+07	7.21115e+07	2.61204e+07	1.10919e+07	2.05539e+07	1.43333e+07	1.03582e+07	8.46994e+07	6.51926e+07	1.76862e+07	8.46665e+07	2.78156e+07	1.76703e+07	9.25732e+07	5.95297e+07	2.65101e+07
Q9HV55	IF2_PSEAE	Translation initiation factor IF-2	infB	Cytoplasmic	1.99	0.731238	0.661	0.862127	7.87202e+07	2.44484e+07	5.64658e+07	2.78719e+08	6.55641e+07	4.90165e+07	7.60121e+07	7.87202e+07	1.84406e+06	8.6242e+07	1.32517e+08	1.52327e+08	5.70915e+07	1.01875e+08	1.10245e+08	2.17235e+07	1.55584e+07	2.44484e+07	1.83731e+07	1.63068e+07	1.03696e+08	1.06784e+08	3.55202e+07	9.49181e+07	4.44403e+07	2.59428e+07	1.29048e+08	7.17456e+07	3.30278e+07
Q9HV56	RBFA_PSEAE	Ribome-binding factor A	rbfA	Cytoplasmic	0.01	3.40087e-17	1.9	0.690883		4.35488e+06	1.13615e+06										2.09712e+06	9.43962e+06	7.72187e+06	5.49002e+06	3.2089e+06	4.35488e+06	3.52074e+06	1.93984e+06		499823	4.35233e+06	653010	424813	2.17026e+06	343124	1.13615e+06	1.84625e+06
Q9HV58	RS15_PSEAE	30S ribomal protein S15	rpsO	Cytoplasmic	0.929	0.675875	0.461	0.672649	4.18919e+06	1.18195e+07	3.43015e+07	9.96556e+06	7.71953e+06	4.35896e+06	2.63637e+06		287628		4.18919e+06	1.94835e+06	1.65411e+07	4.83908e+07	3.67146e+07	8.67602e+06	7.08481e+06	1.18195e+07	1.00733e+07	2.3726e+07	1.0153e+07	4.57549e+07	6.17471e+07	5.02891e+07	5.66898e+07	7.42033e+07	1.5226e+07	1.13634e+07	2.57151e+07
Q9HV59	PNP_PSEAE	Polyribonucleotide nucleotidyltransferase	pnp	Cytoplasmic	1.763	0.861408	0.369	0.503713	6.60444e+07	7.84756e+06	3.3659e+07	1.27491e+08	5.69382e+07	2.76183e+07	1.52416e+07	7.66069e+07		9.22167e+07	9.62296e+07	4.97045e+07	8.2111e+06	1.1634e+07	2.10218e+07	6.61923e+06	7.84756e+06	2.90489e+06	2.84338e+06	3.38248e+07	9.7184e+07	6.78625e+07	1.45041e+07	7.7999e+07	2.6994e+07	4.90867e+07	3.3494e+07	3.0348e+07	1.51049e+07
Q9HV60	Q9HV60_PSEAE	BON domain-containing protein	PA4739	Periplasmic	0.705	0.323824	0.134	0.0302361	2.72815e+09	2.52168e+08	1.5172e+09	7.09441e+08	1.66961e+09	9.5965e+09	7.09698e+08	2.72815e+09	6.52119e+09	5.38795e+09	7.8982e+08	3.20098e+09	7.72317e+08	4.99264e+07	4.18322e+07	1.97986e+09	5.4545e+09	2.52168e+08	8.03626e+07	1.74909e+09	1.77792e+09	9.97237e+07	1.31604e+09	1.88235e+09	2.22257e+09	1.29608e+08	5.63881e+07	3.98737e+09	8.95613e+08
Q9HV61	Y4738_PSEAE	UPF0337 protein PA4738	PA4738	Cytoplasmic	5.147	0.0121149	0.223	0.166639	1.47904e+08	8.56807e+06	1.6545e+07	4.5067e+07	7.43721e+07	2.85707e+08	1.47904e+08	2.11296e+08	2.14053e+07	1.62566e+08	1.99466e+07	2.46685e+08	8.56807e+06	1.12311e+06	2.27245e+06	5.9695e+07	6.7322e+07	1.11614e+07	2.68557e+06	3.32543e+06	3.56008e+07	1.13394e+07	2.64199e+07	1.53866e+08	9.68063e+06	2.41403e+07	2.68885e+06	4.67388e+08	8.01086e+06
Q9HV62	Q9HV62_PSEAE	Uncharacterized protein	PA4737	Cytoplasmic	1.094	0.852639	2.266	0.560942	1.21015e+06	4.00958e+06	1.45768e+06	397888	1.23496e+06	879594	2.39393e+06		2.94746e+06	768755	8.81413e+06	1.18584e+06	4.91206e+06	2.44288e+06	515578	2.17716e+06	1.62363e+07	5.42275e+06	4.00958e+06	1.91716e+06	1.78333e+06	384905		984501	2.03388e+06		578253	1.19149e+06	7.62962e+06
Q9HV63	Q9HV63_PSEAE	Uncharacterized protein	PA4736	Periplasmic			0.315	0.376868	1.38696e+06	7.21383e+06	1.017e+07	330173	1.42561e+06	1.78006e+06	2.32598e+06		1.55923e+07	312719	1.34937e+06	1.10066e+06	1.81088e+07	7.21383e+06	978302	6.62631e+06	3.58459e+07	1.62988e+07	642793	2.08192e+07	1.367e+07	2.10572e+06	2.00118e+07	7.56614e+06	2.30756e+07	2.82229e+06	3.50929e+06	6.88966e+06	5.04643e+07
Q9HV64	Q9HV64_PSEAE	Uncharacterized protein	PA4735	OuterMembrane	0.01	3.40087e-17				205000	141489										193140	99419.2	696618	1.6826e+06	67433.8		217589		113335	115922	221161	139495	196695	143512	398096		86390.4
Q9HV66	ACSA2_PSEAE	Acetyl-coenzyme A synthetase 2	acsA2	Cytoplasmic
Q9HV69	PANC_PSEAE	Pantothenate synthetase	panC	Cytoplasmic	1.087	0.846853	1.179	0.932591	2.44258e+06	7.53321e+06	5.86651e+06	2.44258e+06	2.66015e+06	3.26347e+06	5.2212e+06	963052	227560	654911	4.03168e+06	1.0004e+06	3.097e+06	1.61749e+07	2.51997e+07	7.53321e+06	4.13073e+06	9.83887e+06	5.7538e+06	2.79221e+06	5.76979e+06	1.62317e+07	4.41627e+06	9.70378e+06	5.54933e+06	6.2142e+06	9.36612e+06	5.81402e+06	5.91947e+06
Q9HV70	PANB2_PSEAE	3-methyl-2-oxobutanoate hydroxymethyltransferase 2	panB2	Cytoplasmic	0.01	3.40087e-17	0.545	0.768566		708155	1.26093e+06										708155	2.93113e+06	2.46491e+06	403908	397089	806630	584750	660926	2.23515e+06	5.58765e+06	936436	4.31198e+06	773297	1.44848e+06	1.78954e+06	1.09766e+06	1.02139e+06
Q9HV71	HPPK_PSEAE	2-amino-4-hydroxy-6-hydroxymethyldihydropteridine pyrophphokinase	folK	Cytoplasmic
Q9HV72	Q9HV72_PSEAE	Poly(A) polymerase I	pcnB	Cytoplasmic	1.902	0.771976			5.22282e+06	519519	2.7104e+06	8.42781e+06	3.88874e+06	1.43391e+06	1.34191e+06	4.51195e+06		2.21009e+07	8.65096e+06	6.04568e+06		380095	221764	1.03711e+06	455548	1.16049e+06	592474	438403	4.97495e+06	4.76857e+06	2.65024e+06	5.43475e+06	1.96414e+06	2.08973e+06	2.77193e+06	3.36362e+06	1.13835e+06
Q9HV73	Q9HV73_PSEAE	Two-component response regulator CbrB	cbrB	Cytoplasmic	3.05	0.220728	1.402	0.854001	1.37733e+07	7.15592e+06	4.47726e+06	2.69027e+07	5.9471e+06	4.73828e+06	1.37733e+07	2.74863e+07	127291	2.42599e+07	2.72786e+07	1.0867e+07	7.15592e+06	9.93885e+06	3.66776e+07	1.31995e+07	2.28919e+06	4.97436e+06	3.35799e+06	1.12547e+06	8.71774e+06	1.04456e+07	1.4588e+06	6.9454e+06	1.81407e+06	2.8862e+06	1.16313e+07	7.19e+06	2.76268e+06
Q9HV75	GLUQ_PSEAE	Glutamyl-Q tRNA(Asp) synthetase	gluQ	Cytoplasmic
Q9HV76	Q9HV76_PSEAE	Aminotransferase	PA4722	Cytoplasmic			1.315	0.87702	281261	1.61943e+06	1.4138e+06	337804		166266	203169	2.40231e+06		281261	1.32423e+06	179312	1.61943e+06	3.15992e+06	2.7642e+06	2.0336e+06	510021	1.17956e+06	1.08108e+06	346924	1.57212e+06	3.32235e+06	603582	2.18833e+06	510254	1.27142e+06	3.84904e+06	2.39268e+06	750833
Q9HV77	SFSA_PSEAE	Sugar fermentation stimulation protein homolog	sfsA	Cytoplasmic
Q9HV78	TRMA_PSEAE	tRNA/tmRNA (uracil-C(5))-methyltransferase	trmA	Cytoplasmic	5.048	0.0137516	0.54	0.765191	7.97183e+06	685582	1.64996e+06	7.41731e+06	1.79723e+06	1.5269e+06	6.97099e+06	4.32258e+07		1.74254e+07	1.08091e+07	8.56781e+06	217651	1.23457e+06	7.2159e+06	810479	544084	685582	443284	315044	1.64996e+06	2.25906e+06		3.00953e+06	242362	1.23589e+06	5.4183e+06	7.96114e+06	663025
Q9HV80	Q9HV80_PSEAE	Uncharacterized protein	PA4718	Periplasmic
Q9HV81	Q9HV81_PSEAE	Uncharacterized protein	PA4717	CytoplasmicMembrane	2.109	0.66876	1.578	0.781109	2.52032e+06	959077	1.00745e+06		1.51706e+06	2.9148e+06	2.17923e+06	1.73506e+07	493469	1.72638e+07	2.3122e+07	467907	392092	211740	866528	1.72683e+06	959077	1.60597e+06	1.54896e+06	337436	3.32135e+06	435720	879535	1.98577e+06	976054	141783	1.9169e+06	1.31374e+06	1.03985e+06
Q9HV83	Q9HV83_PSEAE	Probable aminotransferase	PA4715	Cytoplasmic			100	3.71366e-17		676247											966843	676247	1.1111e+06	883352	126083	308289	246955
Q9HV84	Q9HV84_PSEAE	Uncharacterized protein	PA4714	Periplasmic			2.46	0.498188	927507	3.41777e+06	311663	4.8313e+06	243847	405138	683634			1.01911e+06	2.19343e+06	927507	1.13427e+07	5.90775e+06	3.41777e+06	1.15829e+06	1.10417e+06	8.29531e+06	1.90834e+06	145614	351028	206587	640541	427255		311663	177440	239348	1.45251e+06
Q9HV88	Q9HV88_PSEAE	Heme/hemoglobin uptake outer membrane receptor PhuR	phuR	OuterMembrane
Q9HV89	Q9HV89_PSEAE	Probable hemin degrading factor	PA4709	Cytoplasmic	4.183	0.0450665	2.833	0.38507	9.24706e+06	3.72576e+06	799313	9.24706e+06	3.33902e+06	725336	7.69468e+06	8.98222e+07	620348	1.58024e+07	1.17717e+07	1.5286e+07	1.20309e+06		5.65282e+06	3.40418e+06	4.07772e+06	2.01337e+06	4.17191e+06	560225	9.83395e+06	584509	776673	634486	822612	368939	1.82574e+06	7.91609e+06	1.336e+07
Q9HV90	Q9HV90_PSEAE	Heme-transport protein, PhuT	phuT	Periplasmic	2.01	0.717051	4.749	0.104586	3.15874e+07	7.53924e+07	5.20351e+06	3.15874e+07	9.37782e+06	4.37156e+06	3.25638e+07	8.96242e+07	86313.9	4.00351e+07	3.13873e+07	3.19253e+07	2.95578e+08	1.07652e+07	1.53119e+08	2.86863e+07	2.09918e+07	8.72164e+07	7.53924e+07	4.23131e+06	7.59687e+06	6.30562e+06	2.89818e+06	4.29404e+06	3.97e+06	1.05712e+06	6.79802e+06	7.56404e+06	1.74518e+07
Q9HV93	Q9HV93_PSEAE	cAMP-binding protein A	cbpA	Cytoplasmic
Q9HV95	Q9HV95_PSEAE	Uncharacterized protein	PA4702	Cytoplasmic	0.01	3.40087e-17	0.01	3.71366e-17			841487																		1.15161e+06	185020	841487	1.33526e+06	538362	1.33148e+06	1.53022e+06	512123	514857
Q9HV96	Q9HV96_PSEAE	APH domain-containing protein	PA4701	Cytoplasmic	1.172	0.903048	1.008	0.982006	4.33967e+07	3.69886e+07	3.67556e+07	4.56623e+07	4.52127e+07	3.96239e+07	6.58288e+07	3.55218e+07	3.14699e+06	1.59894e+07	4.33967e+07	5.8632e+07	2.05468e+07	7.64256e+07	1.17583e+08	6.24974e+07	1.98189e+07	3.69886e+07	2.37869e+07	4.82381e+06	3.83544e+07	6.38437e+07	2.2008e+07	5.71872e+07	2.14529e+07	3.52234e+07	1.01761e+08	8.07861e+07	2.90027e+07
Q9HV97	Q9HV97_PSEAE	TPR_REGION domain-containing protein	PA4699	Extracellular	1.346	0.989284	1.322	0.875332	1.02786e+07	1.2022e+07	9.1546e+06	2.57663e+07	1.14646e+07	6.35865e+06	9.21529e+06	1.36561e+07	1.74351e+06		2.24144e+07	5.7997e+06	3.19606e+07	8.30966e+06	1.2022e+07	6.44179e+06	1.45227e+07	1.62955e+07	8.88914e+06	5.8592e+06	9.7098e+06	8.63114e+06	1.14613e+07	6.17634e+06	1.17415e+07	3.04809e+06	1.50387e+07	6.22823e+06	1.20699e+07
Q9HV99	Q9HV99_PSEAE	DUF4124 domain-containing protein	PA4697	Periplasmic	3.742	0.0836703	2.302	0.552667	767199	6.46657e+06	2.62765e+06	738623	1.94729e+06	670837	302025	812208	460425		1.74958e+06	796880	1.0126e+07	8.84672e+06	3.01103e+06	4.25914e+06	6.46657e+06	3.65129e+06	2.39117e+07	3.81404e+06	2.1863e+06	2.45279e+06	6.09438e+06	1.85624e+06	6.73061e+06	606794	2.81498e+06	1.6325e+06	6.91658e+06
Q9HVA0	Q9HVA0_PSEAE	Acetolactate synthase	ilvI	Cytoplasmic	2.601	0.388038	0.651	0.859048	2.94736e+06	1.18382e+06	2.59903e+06	4.96262e+06	1.24803e+06	428081	902487	1.18418e+07		4.6902e+06	2.80524e+06	3.09668e+06	1.04381e+06	5.97231e+06	3.57842e+06	1.31691e+06	850529	1.18382e+06	1.06533e+06	796073	2.42366e+06	5.95448e+06	2.20079e+06	5.34276e+06	2.52112e+06	1.31073e+06	6.17249e+06	3.4008e+06	2.67935e+06
Q9HVA1	Q9HVA1_PSEAE	Acetolactate synthase	ilvH	Cytoplasmic	1.439	0.990766	0.686	0.878154	3.73705e+06	1.61516e+06	2.83969e+06	7.66878e+06	3.12599e+06	2.10694e+06	4.46755e+06		346070	2.55989e+06	4.54924e+06	8.21951e+06	1.52987e+06	4.52826e+06	3.73096e+06	1.61516e+06	1.26223e+06	2.0612e+06	1.01097e+06	1.94411e+06	8.40164e+06	4.72873e+06	1.69487e+06	5.13947e+06	1.22897e+06	2.08585e+06	3.86596e+06	5.1131e+06	1.94422e+06
Q9HVA2	ILVC_PSEAE	Ketol-acid reductoisomerase (NADP(+))	ilvC	Cytoplasmic	0.567	0.130042	0.373	0.515329	871550	714864	2.65831e+06	911285	3.16034e+06	569591	718991	1.31755e+06		744106	1.07604e+06	833548	540378	2.45219e+06	2.65005e+06	874765	644405	234087	714864	697220	2.37489e+06	2.97555e+06	2.37026e+06	4.38862e+06	3.97844e+06	3.7363e+06	6.08596e+06	827312	1.55621e+06
Q9HVA4	MSRP_PSEAE	Protein-methionine-sulfoxide reductase catalytic subunit MsrP	msrP	Periplasmic			2.299	0.554897	1.01442e+06	1.95371e+06	363123	1.01442e+06		378932	84664.5	2.66369e+06	121442	2.0421e+06	1.68772e+06		3.50493e+07	1.95371e+06	1.22074e+07	1.67548e+06	1.47766e+06	1.39421e+07	1.18504e+06	229730		1.31987e+06		269764	632493	217148	363724	362524	2.06786e+06
Q9HVA8	Q9HVA8_PSEAE	Ferric iron-binding periplasmic protein HitA	hitA	Periplasmic	0.779	0.440011	0.785	0.940593	2.87219e+06	5.16823e+06	5.36501e+06	3.01602e+06	3.42745e+06	2.74202e+06	1.34959e+06	3.00853e+06		201613	1.64748e+06	3.45302e+06	1.33259e+07	3.20036e+06	4.94551e+06	5.18183e+06	5.16823e+06	3.88293e+06	5.80522e+06	7.24823e+06	4.26327e+06	3.35086e+06	5.90162e+06	5.02693e+06	6.56582e+06	1.2243e+07	2.69641e+06	2.59399e+06	5.72582e+06
Q9HVA9	Q9HVA9_PSEAE	Uncharacterized protein	PA4686	Cytoplasmic	2.047	0.697229	0.01	3.71366e-17	4.47895e+06		5.11228e+06	1.03969e+07	4.50693e+06	2.1589e+06	2.34082e+06	4.45114e+06		7.22329e+06	1.70132e+07	2.95856e+06								1.53105e+06	9.65262e+06	9.53068e+06	2.93831e+06	1.04893e+07	4.5401e+06	4.56897e+06	1.20307e+07	5.7202e+06	2.25556e+06
Q9HVB0	Q9HVB0_PSEAE	Uncharacterized protein	PA4685	Cytoplasmic	2.253	0.58438	0.01	3.71366e-17	3.49657e+06		1.85299e+06	1.0546e+07	2.59765e+06	1.73217e+06	2.80197e+06	2.50862e+06		8.92795e+06	1.55803e+07	4.36335e+06								113872	2.87217e+06	1.91832e+06	1.78988e+06	2.08526e+06	1.73223e+06	847097	3.1959e+06	2.26613e+06	494141
Q9HVB1	Q9HVB1_PSEAE	Uncharacterized protein	PA4684	Cytoplasmic	0.01	3.40087e-17	0.01	3.71366e-17			513050																	132005	621600	787163	514828	767517	511278	186023	842598	486002	205758
Q9HVB6	Q9HVB6_PSEAE	Uncharacterized protein	PA4679	Cytoplasmic	0.01	3.40087e-17	0.01	3.71366e-17			450775																	153617	708007	662550	123210	555401	309166	255869	755949	691433	365858
Q9HVB7	Q9HVB7_PSEAE	[Ribomal protein S18]-alanine N-acetyltransferase	rimI	Cytoplasmic	0.01	3.40087e-17	0.01	3.71366e-17			195926																	38339.9	139057	276211		240069	167006	132541	268768	229855
Q9HVB9	Q9HVB9_PSEAE	Carbonic anhydrase	PA4676	Cytoplasmic	1.493	0.974274	0.435	0.631621	5.0221e+06	1.02799e+06	2.6709e+06	9.35705e+06	3.12211e+06	1.01718e+06	4.37711e+06	2.50034e+07	143880	9.08265e+06	5.0221e+06	7.50804e+06	754153	1.74618e+06	8.42593e+06	512670	1.29049e+06	956192	1.02799e+06	418739	4.01888e+06	2.59855e+06	155101	3.89849e+06	354203	3.85073e+06	3.96482e+06	2.74528e+06	308583
Q9HVC1	Q9HVC1_PSEAE	HTH cro/C1-type domain-containing protein	PA4674	Cytoplasmic	0.01	3.40087e-17	0.963	0.983958		276222	304877										174385	288659	151923		524375	650980	264321	304877	447426	227064		196688	170356	222344	482551	345893	535507
Q9HVC2	Q9HVC2_PSEAE	Ribome-binding ATPase YchF	ychF	Cytoplasmic	2.589	0.393178	0.599	0.817567	2.59305e+07	4.00565e+06	9.37234e+06	2.80865e+07	8.48518e+06	3.7023e+07	1.60493e+07	7.66255e+07	2.60946e+07	1.91473e+07	2.19035e+07	2.59305e+07	3.43149e+06	2.58577e+07	3.40371e+07	3.78978e+06	5.38768e+06	4.00565e+06	3.01824e+06	750342	1.77411e+07	1.99727e+07	2.39929e+06	1.26307e+07	2.76998e+06	3.44824e+06	2.49283e+07	3.81955e+07	6.95455e+06
Q9HVC3	PTH_PSEAE	Peptidyl-tRNA hydrolase	pth	Cytoplasmic
Q9HVC4	RL25_PSEAE	50S ribomal protein L25	rplY	Cytoplasmic	1.507	0.968622	0.49	0.70536	8.74614e+07	1.94474e+07	5.10767e+07	2.39811e+08	5.74386e+07	5.426e+07	1.06831e+08	2.03052e+08	3.91653e+06	7.74442e+07	8.74614e+07	2.45409e+08	2.36485e+07	6.1251e+07	1.12413e+08	1.77379e+07	1.94474e+07	1.76037e+07	1.60276e+07	2.78676e+07	8.04042e+07	6.05202e+07	6.17023e+07	1.19234e+08	2.2968e+07	4.31068e+07	7.11797e+07	3.42135e+07	2.99844e+07
Q9HVC5	KPRS_PSEAE	Ribe-phphate pyrophphokinase	prs	Cytoplasmic	1.528	0.95828	0.484	0.703058	7.04578e+06	2.30467e+06	6.75135e+06	7.7384e+06	5.26423e+06	3.65416e+06	6.41516e+06	5.00558e+06		1.10326e+07	1.22396e+07	1.95032e+07	2.55182e+06	1.41785e+07	8.54538e+06	1.45292e+06	1.75511e+06	1.01918e+06	2.30467e+06	1.60214e+06	4.21457e+06	1.93442e+07	3.55645e+06	2.27911e+07	3.36174e+06	6.80472e+06	1.75271e+07	1.28019e+07	6.6984e+06
Q9HVC8	PRMC_PSEAE	Release factor glutamine methyltransferase	prmC	Cytoplasmic	0.01	3.40087e-17	0.01	3.71366e-17			272566																		286284	202152	290325	292194	213545	215611	259504		330081
Q9HVC9	Q9HVC9_PSEAE	Molybdopterin biynthesis MoeB protein	moeB	Cytoplasmic	0.886	0.621647	0.491	0.705817	2.62013e+06	1.63129e+06	3.94177e+06	7.76933e+06	9.94931e+06	4.75661e+06	2.35564e+06		987298	2.91431e+06	1.53448e+06	618635	1.0225e+06	3.18843e+06	1.63129e+06	2.19631e+06	1.69762e+06	1.60032e+06	544422	1.0997e+06	1.65289e+06	4.3264e+06	5.09982e+06	8.50207e+06	3.32188e+06	1.20746e+07	5.24646e+06	3.59132e+06	1.90796e+06
Q9HVD0	MURI_PSEAE	Glutamate racemase	murI	Cytoplasmic	0.01	3.40087e-17				395995	357712										194660	313021	536323	500962		752626	305951	113705	331423	678032	321765	476733		357712	1.48334e+06	381237	353604
Q9HVD5	Q9HVD5_PSEAE	Renalase	PA4657	Cytoplasmic	1.246	0.942628	0.69	0.881929	597788	1.60477e+06	750242	564387	541339	597788	582471	4.26449e+06	146697	653698	1.1973e+06	631146	1.34018e+06	1.21967e+06	3.83784e+06	3.97943e+06	1.23695e+06	3.19817e+06	1.60477e+06	191140	627890	1.17094e+06	655817	789352	713069	1.25994e+06	2.02589e+06	1.04507e+06	539196
Q9HVD7	HEMH_PSEAE	Ferrochelatase	hemH	Cytoplasmic	100	3.40087e-17			311907			406409	281914	402613	345092	241514		187077	550742	113778
Q9HVE1	Q9HVE1_PSEAE	Probable pili assembly chaperone	PA4651	Unknown	0.01	3.40087e-17	0.41	0.587608		1.00167e+06	1.34112e+06										1.12715e+06	368503	955378	1.09417e+06	1.00167e+06	292839	1.13635e+06	1.34158e+06	982566		1.34112e+06	230495	2.2127e+06	790733	2.90635e+06	713481	2.81719e+06
Q9HVE6	UPP_PSEAE	Uracil phphoribyltransferase	upp	Cytoplasmic	2.171	0.632056	0.588	0.807453	3.4223e+06	744165	3.42585e+06		3.4223e+06	2.35657e+06	2.29682e+06	2.54297e+07		5.58301e+06	2.90118e+06	4.20892e+06	429546	128761	899493	1.1268e+06		615660	1.31187e+06	820392	5.28375e+06	4.14892e+06	3.14893e+06	4.35911e+06	2.85771e+06	2.75609e+06	6.86752e+06	3.72713e+06	2.99433e+06
Q9HVE7	Q9HVE7_PSEAE	Probable purine/pyrimidine phphoribyl transferase	PA4645	Cytoplasmic	0.998	0.747799	0.485	0.704036	2.97138e+06	2.51413e+06	5.89253e+06	5.77687e+06	4.42361e+06	2.97138e+06	4.28312e+06			2.49834e+06	2.65742e+06	1.81231e+06	2.51413e+06	4.76078e+06	6.40814e+06	3.43335e+06	2.12644e+06	1.16582e+06	1.51518e+06	1.18448e+06	9.78003e+06	1.45543e+07	2.9803e+06	8.01989e+06	3.64269e+06	4.32947e+06	8.76428e+06	9.306e+06	3.63674e+06
Q9HVE8	Q9HVE8_PSEAE	Uncharacterized protein	PA4644	Cytoplasmic			100	3.71366e-17		397816												1.24027e+06	953421	76362	174399	349479	452838
Q9HVE9	Q9HVE9_PSEAE	Uncharacterized protein	PA4643	Periplasmic			100	3.71366e-17		137504											1.35664e+06	31911.8	175788	46001.4		165048	114557
Q9HVF0	Q9HVF0_PSEAE	Uncharacterized protein	PA4642	Cytoplasmic	0.01	3.40087e-17	0.01	3.71366e-17			4.01725e+06																	570074	8.31265e+06	9.59202e+06	160810	5.57973e+06	1.11005e+06	1.09544e+06	2.2889e+07	1.3118e+07	2.89231e+06
Q9HVF1	MQO2_PSEAE	Probable malate:quinone oxidoreductase 2	mqo2	Cytoplasmic	2.401	0.488876	0.938	0.995817	7.79836e+06	3.35332e+06	3.38384e+06	1.15311e+07	3.81644e+06	2.01124e+06	2.04423e+06	7.79836e+06	115986	1.38022e+07	1.954e+07	8.83458e+06	3.35332e+06	5.17195e+06	1.16776e+07	1.02188e+06	788876	4.14937e+06	2.97112e+06	543356	5.30587e+06	8.19369e+06	6.2785e+06	4.22077e+06	2.24317e+06	2.71285e+06	1.25356e+07	2.57624e+06	2.3569e+06
Q9HVF2	Q9HVF2_PSEAE	Uncharacterized protein	PA4639	Periplasmic			100	3.71366e-17		434855											281384	434855	225897	342699	617401	449212	874215
Q9HVF5	Q9HVF5_PSEAE	PlsC domain-containing protein	PA4636	Cytoplasmic	0.01	3.40087e-17	0.01	3.71366e-17			190376																	47519.4		201253	438548	210545	180087		82042.9	371976	127502
Q9HVF9	Q9HVF9_PSEAE	Peptidase_M48 domain-containing protein	PA4632	Periplasmic	1.006	0.758178	1.618	0.778044	9.85373e+06	1.81422e+07	9.76047e+06	2.46252e+07	9.7368e+06	5.95994e+06	1.9704e+07	1.72868e+07	1.25265e+06	9.85373e+06	1.59821e+07	3.58381e+06	5.72306e+06	3.46561e+07	5.14763e+07	8.23496e+06	2.19219e+07	1.42658e+07	1.81422e+07	3.39872e+06	8.42502e+06	1.55492e+07	1.52693e+07	3.12784e+06	7.63857e+06	1.00622e+07	2.72903e+07	9.46776e+06	1.61528e+07
Q9HVG0	Q9HVG0_PSEAE	Epimerase domain-containing protein	PA4631	Cytoplasmic	0.01	3.40087e-17	0.762	0.933215		226517	404112										165593	469230	895183	226517	194534	412498	195878		789689	637442	112897		220435	256191	728199	725576	222222
Q9HVG5	Q9HVG5_PSEAE	Glycerate dehydrogenase	hprA	Cytoplasmic	2.57	0.401456	1.227	0.910867	4.89931e+06	5.23084e+06	3.99549e+06	4.89931e+06	2.71043e+06	3.39769e+06	1.24863e+07	1.93911e+07	314108	2.74416e+06	9.91727e+06	6.31996e+06	3.1264e+06	8.78073e+06	1.95889e+07	6.91572e+06	3.97385e+06	4.88616e+06	5.23084e+06	1.02109e+06	2.97808e+06	1.23651e+07	3.23144e+06	6.25949e+06	1.94064e+06	4.94019e+06	1.17579e+07	6.35489e+06	1.99024e+06
Q9HVG6	Q9HVG6_PSEAE	Haemagg_act domain-containing protein	PA4625	OuterMembrane
Q9HVG7	Q9HVG7_PSEAE	POTRA domain-containing protein	PA4624	OuterMembrane	100	3.40087e-17	100	3.71366e-17	474203	1.27665e+06		1.99881e+06	413346		173101	474203		539208	946143	244553	543315	2.7524e+06		3.64261e+06	1.95605e+06	833230	671549
Q9HVH0	Q9HVH0_PSEAE	Probable oxidoreductase	PA4621	Periplasmic			0.01	3.71366e-17	257132		195810	100712	321058	205935	161168	391137		627740	548952	134730								115760	343892			231843	118799	4.13591e+06	110704	283406	165377
Q9HVH1	Q9HVH1_PSEAE	2Fe-2S ferredoxin-type domain-containing protein	PA4620	Cytoplasmic			100	3.71366e-17		198312											935392	260922		150726	96649.1	92535.8	310562
Q9HVH2	Q9HVH2_PSEAE	Probable c-type cytochrome	PA4619	CytoplasmicMembrane	1.005	0.757273	0.931	0.996912	631819	636049	1.24489e+06	113451	631819	447112	1.4327e+06			2.2374e+06	1.52332e+06	434270	4.72043e+06	636049	953560	1.38618e+06	330187	347566	203060	260906	1.50019e+06	1.61667e+06	1.09015e+06	1.42161e+06	797920	950334	2.67279e+06	1.94426e+06	1.05978e+06
Q9HVH3	Q9HVH3_PSEAE	Uncharacterized protein	PA4618	Cytoplasmic	1.66	0.903621	0.948	0.994249	806560	555201	781124	1.54945e+06	687698	391139	806560			1.34989e+06	1.62532e+06	605247	1.58646e+06	555201	762608	808984	255610	265542	370414		898976	802433		824052	257919	391535	1.28409e+06	760381	212434
Q9HVH4	RLMG_PSEAE	Ribomal RNA large subunit methyltransferase G	rlmG	Cytoplasmic
Q9HVH5	Q9HVH5_PSEAE	Probable c4-dicarboxylate-binding protein	PA4616	Periplasmic	0.537	0.0990896	0.535	0.75698	678847	809644	3.02315e+06	904207	1.14759e+06	664279	961024		170211		678847	374683	1.2387e+06	809644	740395	687022	888052	498058	1.5196e+06	1.84434e+06	5.36614e+06	2.90545e+06	3.0029e+06	2.86282e+06	3.04353e+06	2.4157e+06	4.61626e+06	3.64229e+06	3.0481e+06
Q9HVH6	Q9HVH6_PSEAE	Ferredoxin--NADP reductase	PA4615	Cytoplasmic	0.792	0.460184	1.1	0.952047	3.38919e+06	1.79822e+06	2.55606e+06	3.52055e+06	3.01259e+06	3.07403e+06	5.41898e+06	5.78183e+06	537211	2.07498e+06	4.2889e+06	3.38919e+06	1.79822e+06	3.53728e+06	2.70941e+06	2.76364e+06	786781	1.26002e+06	1.67022e+06	365444	4.64863e+06	8.32735e+06	1.49735e+06	6.47567e+06	1.46812e+06	1.59974e+06	5.79866e+06	4.08404e+06	958266
Q9HVH9	Q9HVH9_PSEAE	Uncharacterized protein	PA4611	Cytoplasmic	0.7	0.317753	2.662	0.434411	1.41079e+07	6.97257e+07	2.58107e+07	1.41079e+07	3.25374e+07	1.77958e+07	4.73027e+07	3.76024e+06	7.83398e+06	3.97825e+07	1.25653e+07	3.35152e+06	6.06481e+06	7.89381e+07	4.51888e+07	4.542e+07	2.13938e+08	1.36832e+08	6.97257e+07	4.33107e+06	2.00105e+07	1.07869e+08	2.68481e+07	5.04757e+07	2.16208e+07	2.06112e+07	7.2156e+07	2.73037e+07	2.48135e+07
Q9HVI1	CDGBP_PSEAE	Cyclic diguanine monophphate-binding protein PA4608	PA4608	Cytoplasmic	1.126	0.856428	4.912	0.0941632	536360	5.12517e+06	521680	214068	643226	488683	1.88508e+06	825244	525573	512599	536360	553744	395662	1.57756e+06	8.10095e+06	6.17019e+06	2.94027e+06	5.12517e+06	6.10305e+06	174229		472336	576177	833619	226928	1.01931e+06	718859		297999
Q9HVI2	Q9HVI2_PSEAE	Uncharacterized protein	PA4607	Extracellular			100	3.71366e-17		110205												429644	886586	65279	120097	42564.3	101128
Q9HVI5	Q9HVI5_PSEAE	CobW C-terminal domain-containing protein	PA4604	Cytoplasmic	1.756	0.862265	1.214	0.902872	751119	745425	819757	1.90179e+06	295616	179843	1.45079e+06			1.9943e+06	364931	751119	788038	1.47518e+06	525396	628734	448384	3.0558e+06	745425		1.18637e+06	819757	366894	875305	433529	744634	1.2597e+06	1.42184e+06	345913
Q9HVI7	GLYA3_PSEAE	Serine hydroxymethyltransferase 3	glyA2	Cytoplasmic	1.37	0.996861	0.475	0.691504	3.51424e+07	1.51793e+07	3.65897e+07	3.51424e+07	5.50126e+07	4.48559e+07	4.25755e+07	1.02204e+07	2.00244e+06	9.67493e+06	2.26802e+07	7.42631e+07	1.51793e+07	3.7594e+07	4.13541e+07	9.15307e+06	2.41119e+07	8.07003e+06	1.24509e+07	1.65041e+07	3.16777e+07	9.69652e+07	2.04457e+07	6.11016e+07	2.70093e+07	5.11953e+07	6.10792e+07	4.22633e+07	2.89979e+07
Q9HVJ1	Q9HVJ1_PSEAE	Probable ATP-binding component of ABC transporter	PA4595	Cytoplasmic	1.125	0.870466	1.123	0.944196	1.7053e+08	1.27638e+08	1.45549e+08	1.69241e+08	1.7053e+08	2.59974e+08	1.81422e+08	2.54862e+08	5.61237e+06	1.26714e+08	1.4127e+08	1.83657e+08	6.56266e+07	2.52527e+08	3.92427e+08	1.91866e+08	5.5804e+07	1.27638e+08	1.16105e+08	3.24015e+07	1.70887e+08	2.73224e+08	9.5263e+07	2.00048e+08	8.51523e+07	1.23967e+08	2.32403e+08	2.80487e+08	1.22264e+08
Q9HVJ9	RTCA_PSEAE	RNA 3'-terminal phphate cyclase	rtcA	Cytoplasmic
Q9HVK1	Q9HVK1_PSEAE	3'-phphate/5'-hydroxy nucleic acid ligase	PA4583	Cytoplasmic	100	3.40087e-17	100	3.71366e-17	872700	680122		2.54562e+06	1.13634e+06	804781	633210		329120	946351	468843	1.00212e+06	207638	2.12506e+06	183179	1.48937e+06	1.38759e+06	680122	71811
Q9HVK3	Q9HVK3_PSEAE	Transcriptional regulator RtcR	rtcR	Cytoplasmic	0.01	3.40087e-17	0.01	3.71366e-17			816578																	625719	2.80389e+06	4.45437e+06	354223	1.5262e+06	425530	450629			1.06566e+06
Q9HVK4	Q9HVK4_PSEAE	Riboflavin biynthesis intermediates N-glycidase	PA4580	Cytoplasmic	100	3.40087e-17	100	3.71366e-17	869212	344098				274200	1.0995e+06	2.49714e+06	169178	869212	1.82672e+06	218489	73948.5	1.20808e+06	623157		539152	88434.6	219611
Q9HVK6	Q9HVK6_PSEAE	Uncharacterized protein	PA4578	Extracellular
Q9HVK7	Q9HVK7_PSEAE	DksA C4-type domain-containing protein	PA4577	Cytoplasmic	1.451	0.987604	4.46	0.126687	4.33704e+06	7.82434e+06	1.76744e+06	2.4271e+06	6.1104e+06	4.76167e+06	1.99144e+07	242951	1.87214e+06	6.32932e+06	4.33704e+06	473420	1.09084e+06	6.99965e+06	5.63601e+06	1.70514e+07	1.74866e+07	1.44594e+07	7.82434e+06	341179	2.04586e+06	3.45613e+06	1.23083e+06	1.63577e+06	1.19277e+06	1.11005e+06	4.7978e+06	2.1702e+06	1.90971e+06
Q9HVK8	Q9HVK8_PSEAE	Endopeptidase La	PA4576	Cytoplasmic	2.274	0.570035	0.295	0.333343	1.22962e+07	824864	1.02534e+07	1.58693e+07	5.91954e+06	3.76732e+06	3.49351e+06	2.05095e+07		1.27819e+07	1.59079e+07	1.1829e+07	965488	5.19717e+06	2.50566e+06	824864	557337	551162	319791	2.12877e+06	1.48269e+07	1.85509e+07	8.21261e+06	2.3674e+07	7.77275e+06	1.01403e+07	1.09958e+07	1.03677e+07	5.75174e+06
Q9HVL2	Q9HVL2_PSEAE	Peptidyl-prolyl cis-trans isomerase	fklB	Cytoplasmic	1.375	0.996861	0.781	0.938374	4.82927e+06	5.10006e+06	9.17108e+06	3.7545e+06	5.38866e+06	5.78061e+06	1.04471e+07	4.82927e+06	383291	3.48272e+06	2.81961e+06	1.5088e+07	2.39364e+06	2.02518e+07	3.28935e+07	5.10006e+06	4.04647e+06	5.22176e+06	5.06955e+06	2.59706e+06	8.54112e+06	1.44359e+07	8.52347e+06	1.22032e+07	9.24302e+06	1.14566e+07	9.25109e+06	7.42038e+06	9.0997e+06
Q9HVL3	Q9HVL3_PSEAE	Probable cytochrome c	PA4571	Periplasmic	1.7	0.8957	2.951	0.358342	269278	2.30724e+06	183700	769886	220924	250739	289188	482701		233590	689317	56130.1	1.00295e+06	2.26092e+06	270689		2.35451e+06	2.35677e+06	4.12741e+06	91900.2	174069	205737	193863		126930		105891	488189	302627
Q9HVL5	Q9HVL5_PSEAE	Octaprenyl-diphphate synthase	ispB	Cytoplasmic	1.106	0.862265	0.937	0.994687	1.91016e+07	1.78973e+07	2.01144e+07	2.4033e+07	1.49316e+07	1.07423e+07	2.17772e+07	1.45769e+07	784813	1.91016e+07	2.0422e+07	2.95197e+07	7.78188e+06	5.1373e+07	6.52682e+07	3.70161e+07	1.02393e+07	9.62214e+06	1.78973e+07	3.8279e+06	2.15246e+07	5.42713e+07	1.40495e+07	3.36839e+07	1.16296e+07	1.67034e+07	4.22219e+07	4.4161e+07	1.87965e+07
Q9HVL6	RL21_PSEAE	50S ribomal protein L21	rplU	Cytoplasmic	0.692	0.305133	0.198	0.120107	6.82448e+07	2.41482e+07	1.61491e+08	2.37851e+08	1.84002e+08	6.82448e+07	4.41544e+07	2.62957e+07	3.02898e+06	6.67599e+07	1.44142e+08	1.69883e+08	2.71468e+07	1.15636e+08	8.15567e+07	2.41482e+07	2.19098e+07	1.16146e+07	9.89484e+06	3.93865e+07	2.3286e+08	2.69833e+08	1.23226e+08	3.3091e+08	1.63344e+08	2.07697e+08	1.03032e+08	1.5966e+08	8.62309e+07
Q9HVL7	RL27_PSEAE	50S ribomal protein L27	rpmA	Cytoplasmic	0.01	3.40087e-17	0.01	3.71366e-17			4.7359e+06																	8.24009e+06		2.0521e+06	2.83799e+07	2.66153e+06	1.56612e+07	6.06487e+06		78159.7	3.69814e+06
Q9HVL8	OBG_PSEAE	GTPase Obg	obg	Cytoplasmic	1.316	0.981815	1.317	0.876753	1.31643e+07	4.54887e+06	4.30189e+06	1.87668e+07	6.54243e+06	5.81448e+06	9.34891e+06	2.73746e+07		1.84224e+07	9.90109e+06	1.7503e+07	3.30761e+06	1.22702e+07	1.185e+07	5.56165e+06	2.30389e+06	4.54887e+06	2.17138e+06	1.19956e+06	4.50554e+06	7.42908e+06	1.89709e+06	6.85485e+06	1.8793e+06	2.03097e+06	7.25025e+06	6.14359e+06	4.10745e+06
Q9HVL9	PROB_PSEAE	Glutamate 5-kinase	proB	Cytoplasmic	2.378	0.504847	0.869	0.969866	4.46121e+06	2.2355e+06	2.81095e+06	3.30193e+06	4.5015e+06	4.42129e+06	4.16138e+06	3.2536e+07		2.46989e+06	7.12465e+06	6.73825e+06	3.23724e+06	6.83058e+06	7.16459e+06	2.15463e+06	676057	2.2355e+06	2.09873e+06	873991	2.28833e+06	5.94077e+06	4.40593e+06	4.73263e+06	2.55362e+06	3.0942e+06	6.27419e+06	1.75324e+06	1.53396e+06
Q9HVM0	Q9HVM0_PSEAE	Uncharacterized protein	PA4564	Unknown	2.316	0.542402	4.175	0.152889	5.42148e+06	6.69503e+06	1.13022e+06	4.93411e+06	1.39471e+06		5.95699e+06	1.7349e+07	1.20152e+06	6.39027e+06	1.14138e+07	3.72121e+06	1.53489e+07	6.23745e+06	1.20541e+07	4.38208e+06	2.57746e+06	1.44062e+07	6.69503e+06	701487	2.99256e+06	2.49681e+06	440405	295860	536358	372523	4.12958e+06	1.82098e+06	3.99008e+06
Q9HVM1	RS20_PSEAE	30S ribomal protein S20	rpsT	Cytoplasmic	0.721	0.348345	0.475	0.691504	5.13901e+06	1.21427e+06	2.20399e+06	654191	1.075e+07	7.9441e+06	5.13901e+06		716502		201528	6.19765e+06	2.12894e+06	8.23665e+06	2.54816e+06		344317	549640	692573	4.04113e+06	765018	1.78748e+07	1.15258e+06	1.00143e+07	5.38893e+06	7.9688e+06	1.20203e+06	1.07293e+06	1.11228e+06
Q9HVM3	Q9HVM3_PSEAE	Riboflavin biynthesis protein	ribF	Cytoplasmic	0.501	0.0687232	1.491	0.824823	521199	8.63299e+06	4.47473e+06	312065	660167	346535	299173		729989	1.137e+06	702249	411485	3.74687e+06	8.63299e+06	1.17196e+07	9.80618e+06	5.47203e+06	1.26438e+07	5.56747e+06	1.84314e+06	5.30927e+06	5.67515e+06	3.34943e+06	4.07681e+06	2.14831e+06	3.46775e+06	1.20578e+07	6.40069e+06	4.91149e+06
Q9HVM4	SYI_PSEAE	Isoleucine--tRNA ligase	ileS	Cytoplasmic	1.563	0.951149	0.558	0.778044	1.13334e+07	5.13481e+06	1.00622e+07	1.7434e+07	1.13334e+07	8.81234e+06	1.08072e+07	4.25757e+07	180820	2.04269e+07	8.28218e+06	2.42292e+07	5.13481e+06	8.84451e+06	8.01349e+06	5.90997e+06	1.93466e+06	2.95045e+06	3.65024e+06	1.76583e+06	1.23576e+07	1.34687e+07	6.38582e+06	1.20896e+07	6.92193e+06	1.1034e+07	9.17593e+06	2.23977e+07	5.43326e+06
Q9HVM6	Q9HVM6_PSEAE	Peptidyl-prolyl cis-trans isomerase	PA4558	Cytoplasmic	1.006	0.758072	0.748	0.921079	1.98278e+08	1.80562e+09	1.87554e+09	2.0262e+08	2.00127e+09	1.43273e+09	1.98278e+08	3.67796e+07	7.16379e+09	4.77702e+07	1.09829e+08	5.06313e+07	3.20368e+09	5.15305e+08	3.74246e+07	2.49894e+09	1.28701e+09	1.80562e+09	3.07366e+09	7.42209e+09	9.94227e+08	1.95899e+08	6.73775e+09	4.62572e+08	6.93302e+09	3.53808e+09	148480112	5.21502e+07	4.68655e+09
Q9HVM7	ISPH_PSEAE	4-hydroxy-3-methylbut-2-enyl diphphate reductase	ispH	Cytoplasmic	0.476	0.0516834	1.816	0.713409	4.68191e+06	2.04998e+07	1.12289e+07	3.73921e+06	4.68191e+06	5.05492e+06	1.1811e+07	5.72523e+06	247483	6.01946e+06	3.88582e+06	3.39477e+06	4.99892e+07	3.62961e+07	2.04998e+07	1.9378e+07	1.14674e+07	1.5692e+07	7.99068e+07	2.41618e+07	8.75285e+06	1.26247e+07	5.07619e+06	9.98737e+06	5.72407e+06	4.59768e+06	2.26326e+07	1.9032e+07	2.84009e+07
Q9HVM8	PILY1_PSEAE	Type IV pilus biogenesis factor PilY1	pilY1	OuterMembrane	2.661	0.362768	0.607	0.828553	3.14505e+07	4.37178e+06	1.52016e+07	8.75998e+07	2.20126e+07	1.26162e+07	2.77257e+07	7.5827e+07	522470	3.14505e+07	5.30479e+07	6.74656e+07	2.33086e+06	2.92543e+07	2.64136e+07	4.37178e+06	6.88728e+06	3.44513e+06	3.00053e+06	2.35003e+06	2.53889e+07	1.85423e+07	3.79491e+06	2.82553e+07	4.53733e+06	1.24628e+07	3.92349e+07	2.38991e+07	1.09644e+07
Q9HVN5	CLPB_PSEAE	Chaperone protein ClpB	clpB	Cytoplasmic	2.109	0.66876	0.824	0.952556	1.64945e+08	5.24732e+07	7.0665e+07	3.37576e+08	8.8029e+07	9.81678e+07	1.90623e+08	2.77158e+08	5.38045e+06	2.44529e+08	1.3676e+08	1.64945e+08	5.24732e+07	1.15337e+08	9.68205e+07	7.04624e+07	2.94216e+07	3.83106e+07	3.8139e+07	1.85444e+07	1.88148e+08	1.06939e+08	3.97707e+07	1.35741e+08	4.65076e+07	4.47899e+07	1.70048e+08	1.23999e+08	4.66952e+07
Q9HVP2	Q9HVP2_PSEAE	Uncharacterized protein	PA4535	Cytoplasmic
Q9HVP4	Q9HVP4_PSEAE	Uncharacterized protein	PA4533	Unknown	0.65	0.238926	4.998	0.089049	2.17345e+06	4.23996e+07	6.39296e+06	895517	3.29704e+06	2.17345e+06	6.54331e+06		6.71678e+06		821506	821471	6.12743e+07	4.15632e+07	6.60841e+06	2.0868e+07	4.23996e+07	4.39212e+07	8.80643e+07	2.73757e+07	3.36824e+06	4.3093e+06	1.10492e+07	7.47569e+06	1.44411e+07	3.91824e+06	5.46705e+06	4.81157e+06	2.83976e+07
Q9HVP6	Q9HVP6_PSEAE	Uncharacterized protein	PA4531	Cytoplasmic
Q9HVP8	COAE_PSEAE	Dephpho-CoA kinase	coaE	Cytoplasmic	1.755	0.862265	1.744	0.734751	8.25041e+06	8.90556e+06	4.48928e+06	8.25041e+06	5.20025e+06	4.12915e+06	1.03511e+07	2.08456e+07	511905	3.00075e+07	1.91077e+07	4.96934e+06	1.69788e+06	8.90556e+06	9.71184e+06	1.6211e+07	5.96096e+06	1.43467e+07	5.05185e+06	496630	6.00194e+06	9.08694e+06	2.50228e+06	5.70552e+06	1.84145e+06	3.07906e+06	2.85521e+07	1.20234e+07	3.5323e+06
Q9HVQ1	Q9HVQ1_PSEAE	Uncharacterized protein	PA4523	Cytoplasmic	100	3.40087e-17			741329			357642		741329	1.51558e+06	3.7429e+06	75611.2	1.09512e+06	462375
Q9HVQ3	Q9HVQ3_PSEAE	Ornithine decarboxylase	speC	Cytoplasmic	1.428	0.996861	0.51	0.732275	2.11255e+07	5.88383e+06	1.49191e+07	3.19022e+07	2.35896e+07	1.27703e+07	1.48094e+07	1.06785e+07	85104.5	4.21554e+07	2.11255e+07	2.25865e+07	3.25332e+06	2.07016e+07	1.68408e+07	8.71122e+06	5.88383e+06	5.52873e+06	4.46028e+06	2.03087e+06	1.47507e+07	1.87215e+07	9.8377e+06	2.34494e+07	9.53132e+06	1.8212e+07	1.50894e+07	2.06248e+07	8.01039e+06
Q9HVR0	PXPA3_PSEAE	5-oxoprolinase subunit A 3	pxpA3	Cytoplasmic
Q9HVR9	Q9HVR9_PSEAE	Probable binding protein component of ABC transporter	PA4502	Periplasmic
Q9HVS1	Q9HVS1_PSEAE	Probable binding protein component of ABC transporter	PA4500	Periplasmic	0.935	0.682608	1.757	0.734751	2.05217e+06	6.06111e+06	2.88388e+06	3.13334e+06	5.1444e+06	1.13933e+06	2.05217e+06	1.53636e+06	121919	365936	2.88723e+06	3.11201e+06	8.54639e+07	2.86171e+06	5.16742e+06	6.14752e+07	6.06111e+06	9.80553e+06	3.49344e+06	5.10961e+06	2.57243e+06	3.4669e+06	2.80033e+06	2.71555e+06	3.51237e+06	6.68434e+06	2.67539e+06	1.99655e+06	2.96992e+06
Q9HVS2	Q9HVS2_PSEAE	Probable transcriptional regulator	PA4499	Cytoplasmic
Q9HVS3	Q9HVS3_PSEAE	Probable metallopeptidase	PA4498	Cytoplasmic
Q9HVS4	Q9HVS4_PSEAE	Probable binding protein component of ABC transporter	PA4497	Periplasmic
Q9HVS5	Q9HVS5_PSEAE	Probable binding protein component of ABC transporter	PA4496	Periplasmic	0.396	0.0105198			152056	507323	1.22853e+06			152056	115552	448402	131236	362433	192352	144772	9.99003e+06	69822.5	605811	5.08227e+06	345614	507323	247242	2.01095e+06	1.05137e+06	5.87088e+06	1.09819e+06	1.47955e+06	799049	1.37435e+06	1.90624e+06	666121	830732
Q9HVS6	Q9HVS6_PSEAE	Uncharacterized protein	PA4495	Periplasmic	0.01	3.40087e-17	1.5	0.818235		1.72376e+06	1.68168e+06										3.22654e+06	1.35202e+06	1.72376e+06	992770	129689	2.86456e+06	5.3893e+06	1.80103e+06	3.32844e+06	466191	1.04379e+06	1.21556e+06	1.90652e+06	1.57025e+06	2.48955e+06	3.50999e+06	604452
Q9HVS8	Q9HVS8_PSEAE	RoxR	roxR	Cytoplasmic	1.008	0.758178	2.227	0.575691	9.84319e+06	3.03133e+07	8.61952e+06	1.8289e+07	9.07097e+06	9.84319e+06	5.11681e+07	4.70505e+06	1.45991e+06	8.06254e+06	1.11392e+07	2.07487e+07	5.01048e+06	3.17046e+07	5.43729e+07	6.13362e+07	9.46887e+06	3.03133e+07	1.14411e+07	2.23002e+06	1.22695e+07	1.22186e+07	7.55939e+06	9.82833e+06	3.95573e+06	4.32059e+06	2.48733e+07	2.87493e+07	7.42702e+06
Q9HVT1	Y4490_PSEAE	Uncharacterized protein PA4490	PA4490	CytoplasmicMembrane			100	3.71366e-17		376258											1.6069e+06	692542	326960		432990	238722	90792.8
Q9HVT2	A2MGH_PSEAE	Alpha-2-macroglobulin homolog	PA4489	OuterMembrane	100	3.40087e-17			675324					1.10142e+06	93132.6	405274	797871	1.16688e+06	675324	216126
Q9HVT3	Q9HVT3_PSEAE	Uncharacterized protein	PA4488	Unknown
Q9HVT4	Q9HVT4_PSEAE	DUF2135 domain-containing protein	PA4487	OuterMembrane
Q9HVT5	Q9HVT5_PSEAE	CMD domain-containing protein	PA4486	Cytoplasmic	1.066	0.822064	0.616	0.831722	1.95149e+06	506985	935498	1.77925e+06	1.93315e+06	545813	2.91254e+06	2.38921e+06		2.12592e+06	1.97e+06	1.50023e+06	161158	506902	2.05848e+06	1.15783e+06		507068	288059		983527	1.60174e+06		693419	463566	889814	1.02545e+06	1.34352e+06	263692
Q9HVT7	GATB_PSEAE	Aspartyl/glutamyl-tRNA(Asn/Gln) amidotransferase subunit B	gatB	Cytoplasmic	1.605	0.935143	0.768	0.932789	3.81676e+07	1.70617e+07	3.1452e+07	4.7987e+07	3.81676e+07	3.45168e+07	6.14661e+07	2.34274e+07	3.32869e+06	6.24011e+07	5.09449e+07	3.52552e+07	1.42406e+07	4.66356e+07	6.53732e+07	2.04414e+07	1.63321e+07	1.70617e+07	1.55873e+07	4.83228e+06	4.35399e+07	5.68846e+07	1.61244e+07	5.20732e+07	2.16504e+07	1.97664e+07	6.67012e+07	5.56898e+07	2.272e+07
Q9HVT8	GATA_PSEAE	Glutamyl-tRNA(Gln) amidotransferase subunit A	gatA	Cytoplasmic	1.205	0.928309	0.853	0.961074	1.85185e+07	8.85254e+06	1.63581e+07	2.09913e+07	2.04073e+07	1.85185e+07	1.99039e+07	3.93484e+06	739636	7.25529e+06	1.00891e+07	2.18407e+07	6.08694e+06	2.04604e+07	2.49131e+07	7.66313e+06	6.56733e+06	9.3829e+06	8.85254e+06	3.63176e+06	1.95659e+07	2.67565e+07	1.00765e+07	2.51065e+07	1.51276e+07	1.02181e+07	3.15318e+07	1.76886e+07	8.5331e+06
Q9HVT9	GATC_PSEAE	Glutamyl-tRNA(Gln) amidotransferase subunit C	gatC	Cytoplasmic	1.985	0.732844	0.692	0.88277	5.93603e+06	1.42819e+06	4.04098e+06	7.69075e+06	6.01361e+06	4.40436e+06	5.93603e+06	5.17946e+06	266393	8.25152e+06	7.92603e+06	3.75778e+06	857186	3.72253e+06	3.81678e+06	2.06862e+06	1.31746e+06	1.42819e+06	1.09241e+06	733931	1.06865e+07	7.95887e+06	3.13697e+06	6.96017e+06	4.98095e+06	3.27839e+06	5.15714e+06	3.11388e+06	1.18071e+06
Q9HVU0	Q9HVU0_PSEAE	Rod shape-determining protein MreB	mreB	Cytoplasmic	1.134	0.876999	0.933	0.993523	2.58849e+07	2.46875e+07	3.35063e+07	5.85242e+07	4.07721e+07	2.46238e+07	4.55289e+07	1.59749e+07	1.22732e+06	1.84493e+07	5.25844e+07	2.58849e+07	1.49804e+07	5.88681e+07	6.69409e+07	4.00533e+07	1.49391e+07	2.46875e+07	1.57716e+07	9.54893e+06	3.39183e+07	5.47371e+07	4.10228e+07	3.79455e+07	2.34309e+07	2.78931e+07	6.20231e+07	3.30994e+07	2.50309e+07
Q9HVU3	NTPPA_PSEAE	dTTP/UTP pyrophphatase	PA4478	Cytoplasmic					193489	193073	144843	166849	202745		1.87245e+06		157315	225933	193489	77471.6	85866.6	208520	193073	245565	102222	197883	100712		147227	80186.9	142498	53444	177204		154663	323209	100724
Q9HVU4	Q9HVU4_PSEAE	Cytoplasmic axial filament protein	cafA	Cytoplasmic	100	3.40087e-17	100	3.71366e-17	739482	327865		1.40748e+06	721616	338500	372195	1.90986e+06	561069	2.61105e+06	1.08677e+06	739482	289776	257215	527146	292094	327865	820532	357059
Q9HVU6	Q9HVU6_PSEAE	CN hydrolase domain-containing protein	PA4475	Cytoplasmic	2.676	0.357686	2.189	0.587571	2.58565e+06	3.91623e+06	843563	1.45798e+06	1.61186e+06	317005	5.09597e+06	8.08619e+06		4.66995e+06	4.14776e+06	415452	1.86475e+06	3.91623e+06	4.87739e+06	6.2533e+06	2.00201e+06	4.09635e+06	2.03994e+06	404636	1.79453e+06	1.97438e+06	381441	840106	125712	847034	2.1978e+06	2.67923e+06	543358
Q9HVU7	Q9HVU7_PSEAE	Uncharacterized protein	PA4474	Cytoplasmic	1.169	0.899566	0.805	0.946558	1.55096e+06	2.71221e+06	3.80078e+06	1.81329e+06	1.55096e+06	2.96145e+06	1.57483e+06	238248	680331	197999	3.17267e+06	427325	2.38956e+06	6.56237e+06	1.26352e+06	3.38189e+06	1.9812e+06	3.22591e+06	2.71221e+06	687937	1.99119e+06	4.31393e+06	4.0757e+06	4.82476e+06	2.38904e+06	3.61865e+06	3.97497e+06	5.79982e+06	3.63421e+06
Q9HVU8	Y4473_PSEAE	UPF0307 protein PA4473	PA4473	Cytoplasmic	1.987	0.732844	0.837	0.958127	1.46298e+06	644525	769378	3.59565e+06	1.46298e+06	1.32608e+06	1.30125e+06	2.64621e+06			5.33348e+06	855863	291852	897861	886952	1.20811e+06	195999	433233	644525	382101	2.02893e+06	821703	639217	1.0185e+06	689880	3.08029e+06	1.42557e+06	455768	720384
Q9HVU9	Q9HVU9_PSEAE	PmbA protein	pmbA	Cytoplasmic	0.96	0.714235	0.673	0.870838	6.78595e+06	4.26236e+06	2.61155e+06	7.49703e+06	6.78595e+06	6.71289e+06	9.80375e+06	4.41378e+06	220138	1.79792e+07	4.00866e+06	9.23712e+06	7.77315e+06	1.34972e+07	1.01765e+07	2.27242e+06	1.66102e+06	4.04832e+06	4.26236e+06	549817	4.65113e+06	4.9509e+06	1.99866e+06	3.67291e+06	1.40326e+06	2.45776e+06	2774953	6.47497e+06	1.60861e+06
Q9HVV2	PTHP_PSEAE	Phphocarrier protein HPr	ptsH	Cytoplasmic
Q9HVV3	Y4465_PSEAE	Nucleotide-binding protein PA4465	PA4465	Cytoplasmic	1.728	0.870466	1.101	0.952047	1.68206e+06	1.04271e+06	1.84436e+06	3.19721e+06	1.76368e+06	337034	996248	547185	225221	2.9289e+06	1.68206e+06	1.78321e+06	707262	2.11614e+06	1.76966e+06	1.04271e+06	351096	766480	1.09474e+06	330093	2.01563e+06	2.75943e+06	2.20159e+06	3.27862e+06	1.28807e+06	1.68765e+06	2.69969e+06	1.03122e+06	1.58305e+06
Q9HVV4	PTSN_PSEAE	Nitrogen regulatory protein	ptsN	Cytoplasmic	0.984	0.739193	2.063	0.634312	4.74385e+06	1.2226e+07	4.97276e+06	2.27669e+06	6.73076e+06	6.38825e+06	1.44122e+07	4.74385e+06	1.82493e+06	6.01202e+06	3.1797e+06	4.71844e+06	1.2226e+07	3.60432e+06	1.46746e+07	1.52777e+07	7.49205e+06	1.7988e+07	6.08482e+06	1.89007e+06	5.46117e+06	1.12023e+07	3.54341e+06	6.99932e+06	3.21152e+06	4.52803e+06	1.22203e+07	9.00771e+06	3.12649e+06
Q9HVV5	Q9HVV5_PSEAE	Uncharacterized protein	PA4463	Cytoplasmic	1.323	0.981815	6.256	0.0401706	6.81205e+06	5.88315e+07	3.2165e+06	9.87191e+06	6.81205e+06	922329	5.62603e+07	2.91872e+06	5.25385e+06	5.00506e+07	2.95645e+06	1.0161e+07	1.6313e+07	5.66281e+07	1.76799e+08	6.01903e+07	1.0965e+08	5.88315e+07	1.24633e+07	1.04005e+06	3.39404e+06	4.23575e+06		2.7013e+06	249717	594581	13657732	3.2165e+06	7.9527e+06
Q9HVV6	Q9HVV6_PSEAE	Lipopolysaccharide export system ATP-binding protein LptB	PA4461	Cytoplasmic	0.01	3.40087e-17	0.01	3.71366e-17			296480																		243428	299991	420789	218854	125214	296480	545285	390993	171356
Q9HVV7	Q9HVV7_PSEAE	Lipopolysaccharide export system protein LptA	lptA	Periplasmic	0.982	0.736715	1.36	0.862127	2.71172e+07	3.23732e+07	2.87002e+07	5.26909e+07	2.50471e+07	1.19419e+07	2.71172e+07	9.33881e+07	2.05546e+07	2.78507e+07	1.53291e+08	1.32426e+07	1.163e+08	5.85119e+07	3.23732e+07	1.22144e+07	2.31186e+07	5.53667e+07	8.48817e+06	1.84479e+07	3.93078e+07	2.16105e+07	5.16597e+07	1.47916e+07	3.33158e+07	2.31108e+07	4.78251e+07	2.4724e+07	4.45483e+07
Q9HVV9	Q9HVV9_PSEAE	3-deoxy-D-manno-octulonate 8-phphate phphatase KdsC	PA4458	Cytoplasmic	0.636	0.187155	0.709	0.898139	636652	549281	870869	860393	573499		854003	269798	113082	470030	1.29682e+06	706760	74669.2	1.56198e+06	1.84696e+06		457204	495837	608486		273588	942226		1.28609e+06	455920	1.67922e+06	2776148	443921	804915
Q9HVW0	KDSD_PSEAE	Arabine 5-phphate isomerase KdsD	kdsD	Cytoplasmic	3.923	0.0655933	1.035	0.970053	7.88714e+06	1.46295e+06	1.44742e+06	1.05569e+07	1.88777e+06	1.96695e+06	3.92016e+06	3.02086e+07		1.35334e+07	6.6751e+06	9.31926e+06	1.46295e+06	3.23261e+06	2.52955e+06	1.25837e+06	680285	1.47769e+06	1.40815e+06	277970	6.06589e+06	1.556e+06	247409	1.90929e+06	555421	1.34641e+06	2.41802e+06	3.87104e+06	763368
Q9HVW4	Q9HVW4_PSEAE	Uncharacterized protein	PA4453	Periplasmic	0.985	0.739404	2.22	0.578155	2.26839e+08	4.03502e+08	1.75058e+08	2.26839e+08	1.47038e+08	1.04227e+08	3.42468e+08	2.72738e+08	2.60074e+08	7.76836e+07	4.71227e+08	1.58687e+08	1.41893e+09	3.1301e+08	1.69925e+08	1.64824e+08	7.42684e+08	4.03502e+08	7.5066e+08	3.48466e+08	2.8944e+08	1.12911e+08	2.24552e+08	1.50513e+08	1.83637e+08	1.6688e+08	1.46022e+08	1.62887e+08	4.5087e+08
Q9HVW6	Q9HVW6_PSEAE	Uncharacterized protein	PA4451	Cytoplasmic	0.01	3.40087e-17	0.824	0.954096		398452	462151											518556	843435	453442	350131	296876	168707		711296	1.02956e+06	203537	254727	393562		2.36535e+06	542693	350484
Q9HVW7	MURA_PSEAE	UDP-N-acetylglucamine 1-carboxyvinyltransferase	murA	Cytoplasmic	1.075	0.834016	1.302	0.88277	3.44364e+07	4.46369e+07	4.38017e+07	5.13522e+07	3.2168e+07	3.44364e+07	3.44284e+07	3.77357e+07	2.74673e+06	3.08129e+07	4.52016e+07	7.54961e+07	3.44042e+07	1.3196e+08	1.37234e+08	4.75234e+07	3.54056e+07	4.46369e+07	3.94869e+07	1.28816e+07	5.32368e+07	6.76449e+07	2.0424e+07	5.56229e+07	2.44417e+07	1.92345e+07	6.64783e+07	6.26985e+07	3.60388e+07
Q9HVW8	HIS1_PSEAE	ATP phphoribyltransferase	hisG	Cytoplasmic	0.01	3.40087e-17	0.875	0.976063		332695	1.01745e+06										61049.9	1.15645e+06		566611	175945	222912	496546	141550	988471	1.04727e+06	313306	1.3551e+06	616341	1.11008e+06	1.34126e+06	1.15767e+06	697530
Q9HVW9	HISX_PSEAE	Histidinol dehydrogenase	hisD	Cytoplasmic	2.076	0.683404	0.901	0.983958	5.19126e+06	6.29385e+06	2.70931e+06	2.88548e+06	3.11614e+06	1.13428e+06	5.19126e+06	2.67093e+07	1.01307e+06	1.02744e+07	9.89871e+06	6.7364e+06	7.2767e+06	6.29385e+06	1.40257e+07	3.03801e+06	2.61272e+06	7.32045e+06	4.32932e+06	1.72735e+06	5.06432e+06	5.06184e+06	1.54985e+06	1.89229e+06	1.84513e+06	1.89466e+06	5.54523e+06	3.87423e+06	4.07102e+06
Q9HVX0	HIS81_PSEAE	Histidinol-phphate aminotransferase 1	hisC1	Cytoplasmic	1.645	0.912031	0.865	0.966297	2.18345e+06	5.07882e+06	6.75168e+06	2.18345e+06	2.28034e+06	440914	2.94998e+06			178812	2.11626e+06	4.29114e+06	4.54619e+06	1.97791e+07	1.73184e+07	4.39926e+06	3.59743e+06	5.24694e+06	5.07882e+06	1.75383e+06	6.3166e+06	1.70776e+07	4.18218e+06	1.08328e+07	4.75686e+06	7.21672e+06	1.06813e+07	7.60231e+06	4.52128e+06
Q9HVX2	GCH1L_PSEAE	GTP cyclohydrolase 1 type 2 homolog	PA4445	Cytoplasmic
Q9HVX4	Q9HVX4_PSEAE	Uncharacterized protein	PA4441	Periplasmic	2.022	0.714235	0.831	0.953493	6.07077e+06	8.36538e+06	7.78909e+06	1.68881e+07	8.464e+06	1.22267e+07	5.31544e+06	2.51281e+06	3.21433e+06	4.68576e+06	3.85558e+07	6.07077e+06	1.32894e+07	8.36538e+06	1.09657e+07	8.60478e+06	2.72908e+06	2.67855e+06	3.15406e+06	1.75088e+06	6.62574e+06	1.20519e+07	8.00705e+06	1.50765e+07	8.93516e+06	7.57707e+06	3.58771e+07	7.56608e+06	3.4947e+06
Q9HVX5	Q9HVX5_PSEAE	Thioesterase domain-containing protein	PA4440	Cytoplasmic
Q9HVX6	SYW_PSEAE	Tryptophan--tRNA ligase	trpS	Cytoplasmic	1.049	0.803515	0.648	0.85806	1.33827e+07	8.94333e+06	1.91615e+07	2.91692e+07	1.59395e+07	1.56106e+07	1.325e+07	5.74301e+06	308098	3.99662e+06	1.45776e+07	1.33827e+07	8.94333e+06	4.11435e+07	4.16463e+07	1.0934e+07	7.47019e+06	8.49514e+06	7.08047e+06	6.91691e+06	1.55758e+07	3.64022e+07	1.4843e+07	3.30156e+07	1.23848e+07	2.26498e+07	2.53801e+07	2.53043e+07	1.62105e+07
Q9HVX7	Q9HVX7_PSEAE	Cell division protein ZapE	zapE	Cytoplasmic	1.742	0.868154	0.565	0.787319	9.6394e+06	2.47972e+06	7.79155e+06	6.73973e+07	9.88876e+06	2.51913e+06	9.39633e+06	1.51374e+08		3.08529e+06	6.49123e+07	2.31279e+06	2.05488e+06	7.14431e+06	9.46998e+06	1.38685e+06	1.26431e+06	2.9924e+06		445813	3.72949e+07	1.26411e+07	2.74753e+06	1.4608e+07	4.00678e+06	3.38142e+06	5.11764e+07	3.56673e+07	4.80247e+06
Q9HVY0	Q9HVY0_PSEAE	Probable acyl-CoA dehydrogenase	PA4435	Cytoplasmic
Q9HVY1	Q9HVY1_PSEAE	Probable oxidoreductase	PA4434	Cytoplasmic	1.239	0.950422	1.371	0.862127	1.04826e+07	1.62255e+07	1.21953e+07	1.37711e+06	1.10462e+07	1.15323e+07	1.99494e+07	4.13759e+06	657422	1.04826e+07	6.91782e+06	1.66836e+07	1.146e+07	1.95369e+07	1.90834e+07	2.31624e+07	4.52183e+06	1.35605e+07	1.62255e+07	2.52862e+06	6.18911e+06	2.1154e+07	1.23228e+07	1.67047e+07	1.09511e+07	1.9257e+07	1.80901e+07	1.20691e+07	7.33674e+06
Q9HVY2	RL13_PSEAE	50S ribomal protein L13	rplM	Cytoplasmic	0.674	0.27712	0.334	0.424566	6.34973e+07	3.47612e+07	1.31004e+08	6.34973e+07	1.14717e+08	1.60339e+08	1.54041e+08	3.61319e+07	3.51632e+06	1.91127e+06	4.29648e+07	1.50663e+08	2.7076e+07	1.4945e+08	1.44237e+08	5.75226e+07	2.99403e+07	3.47612e+07	2.55043e+07	3.88995e+07	1.01376e+08	1.37038e+08	2.36417e+08	2.05983e+08	1.61487e+08	1.77631e+08	1.25235e+08	8.23451e+07	1.22123e+08
Q9HVY3	RS9_PSEAE	30S ribomal protein S9	rpsI	Cytoplasmic	0.213	0.00010481	0.283	0.305051	3.74568e+07	1.87635e+07	9.37122e+07	7.67793e+07	1.60461e+08	5.95023e+07	3.39392e+07	4.81275e+06	4.21905e+06	4.36963e+06	3.74568e+07	1.00756e+08	1.94651e+07	5.37439e+07	4.63704e+07	1.78017e+07	1.87635e+07	1.24326e+07	1.15064e+07	2.98459e+07	9.53784e+07	1.13749e+08	1.17663e+08	1.27087e+08	9.20752e+07	1.69373e+08	3.2687e+07	6.50415e+07	5.884e+07
Q9HVY4	Q9HVY4_PSEAE	Ubiquinol-cytochrome c reductase iron-sulfur subunit	PA4431	CytoplasmicMembrane	1.421	0.996861	1.208	0.918343	1.42262e+06	1.93522e+06	1.71367e+06	2.59747e+06	1.57931e+06	841683	1.65714e+06	1.28148e+06		4.50398e+06	825303	310346	1.93522e+06	3.74298e+06	1.15435e+06	3.91568e+06	1.81793e+06	1.46679e+06	1.83272e+07	625078	1.81497e+06	1.4382e+06	2.56142e+06	1.61802e+06	2.19845e+06	2.12707e+06	4149009	1.02571e+06	890305
Q9HVY7	Q9HVY7_PSEAE	Stringent starvation protein A	sspA	Cytoplasmic	1.271	0.95828	1.065	0.958127	2.32508e+07	2.24642e+07	2.723e+07	4.41893e+07	3.32087e+07	2.38515e+07	2.32508e+07	2.0205e+07	9.11059e+06	1.05918e+07	9.87916e+06	7.50148e+07	3.73161e+07	2.24642e+07	4.36716e+07	2.76302e+07	7.37101e+06	1.51715e+07	1.56296e+07	7.29157e+06	5.2332e+07	4.37378e+07	8.86802e+06	2.7755e+07	1.33773e+07	2.6715e+07	2.53666e+07	4.88218e+07	3.65004e+07
Q9HVY8	Q9HVY8_PSEAE	Stringent starvation protein B	sspB	Cytoplasmic	100	3.40087e-17			455093			1.25753e+06	374722	416563	1.19298e+06	494700		418657	357400	1.19086e+06
Q9HVY9	Q9HVY9_PSEAE	Uncharacterized protein	PA4426	Periplasmic	2.145	0.645709	2.502	0.482059	3.52432e+06	8.29488e+06	1.26648e+06	1.41846e+07	2.34607e+06	254915	4.35098e+06	4.89084e+07	196899	1.9257e+06	1.49695e+07	3.52432e+06	1.3652e+07	6.59108e+06	5.57699e+06	1.04811e+07	6.5491e+06	8.29488e+06	1.00733e+07	218620	4.47331e+06	1.52988e+06	1.04843e+06	2.15735e+06	1.0316e+06	160492	13800165	1.92871e+06	187297
Q9HVZ0	GMHA_PSEAE	Phphohepte isomerase	gmhA	Cytoplasmic
Q9HVZ2	Q9HVZ2_PSEAE	Uncharacterized protein	PA4423	OuterMembrane
Q9HVZ3	RSMI_PSEAE	Ribomal RNA small subunit methyltransferase I	rsmI	Cytoplasmic	2.584	0.384367			599771	411502	234232	789745	259165	335818	455495	4.17686e+06		1.2127e+06	2.07748e+06	199014	377814	1.02484e+06	933680	448194		118756	120254	139894	299988	311406	194156	298452	271510		200708		202073
Q9HVZ5	RSMH_PSEAE	Ribomal RNA small subunit methyltransferase H	rsmH	Cytoplasmic	2.093	0.675875	1.261	0.898139	9.14889e+06	7.51284e+06	5.1785e+06	9.14889e+06	9.0389e+06	5.15943e+06	9.92587e+06	2.11957e+07	411174	1.83406e+07	1.62604e+07	5.60664e+06	5.04731e+06	1.29024e+07	2.00774e+07	1.38068e+07	3.57425e+06	7.51284e+06	4.18481e+06	1.11525e+06	3.87668e+06	7.1049e+06	3.5803e+06	5.70357e+06	4.70176e+06	7.38326e+06	1.10802e+07	5.82535e+06	3.60787e+06
Q9HVZ7	Q9HVZ7_PSEAE	UDP-N-acetylmuramoyl-tripeptide--D-alanyl-D-alanine ligase	murF	Cytoplasmic	0.936	0.683078	1.743	0.734751	4.6812e+06	1.44231e+07	5.27903e+06	4.72781e+06	6.04224e+06	4.63505e+06	2.10921e+07		459068	3.17135e+06	2.41126e+06	8.4367e+06	3.97028e+06	1.76179e+07	3.55803e+07	1.44231e+07	6.55372e+06	1.49714e+07	7.06901e+06	848086	7.98974e+06	9.29947e+06	865967	6.60368e+06	1.81566e+06	1.6626e+06	1.74774e+07	1.27757e+07	4.22009e+06
Q9HVZ9	MURD_PSEAE	UDP-N-acetylmuramoylalanine--D-glutamate ligase	murD	Cytoplasmic	1.542	0.951474	2.638	0.440241	6.97561e+06	2.71932e+07	4.33371e+06	7.16101e+06	6.97561e+06	5.61728e+06	2.35089e+07	1.48248e+06	567167	2.24783e+07	1.76606e+07	5.207e+06	1.70137e+07	3.74811e+07	5.69556e+07	3.42931e+07	9.48227e+06	2.71932e+07	1.59741e+07	1.20401e+06	4.75332e+06	1.14294e+07	1.47345e+06	5.57614e+06	1.86331e+06	2.22176e+06	1.05091e+07	1.07099e+07	3.95114e+06
Q9HW02	MURC_PSEAE	UDP-N-acetylmuramate--L-alanine ligase	murC	Cytoplasmic	3.314	0.152897	0.902	0.983958	8.19244e+06	9.11661e+06	1.38455e+07	1.54556e+07	8.19244e+06	4.59382e+06	7.87295e+06	4.46999e+07	304244	6.47579e+07	1.77205e+07	7.11133e+06	8.23218e+06	3.38834e+07	2.77807e+07	1.23822e+07	5.64603e+06	9.11661e+06	8.00158e+06	3.36627e+06	1.42293e+07	3.06195e+07	1.3472e+07	2.02582e+07	9.92667e+06	1.25476e+07	1.86004e+07	1.9386e+07	9.47207e+06
Q9HW04	ARGJ_PSEAE	Arginine biynthesis bifunctional protein ArgJ	argJ	Cytoplasmic	1.108	0.862265	2.377	0.5257	1.4745e+06	1.88115e+07	4.79936e+06	1.08404e+06	1.42747e+06	1.35412e+06	3.92912e+06	618665		1.81584e+06	2.96357e+06	1.52308e+06	1.10576e+07	2.40373e+07	2.69553e+07	1.99527e+07	9.66711e+06	1.88115e+07	1.50268e+07	2.68307e+06	1.39638e+06	7.07018e+06	2.94469e+06	6.99518e+06	3.29281e+06	2.99929e+06	1.69055e+07	9.69857e+06	9.01284e+06
Q9HW05	Q9HW05_PSEAE	Probable glutathione S-transferase	PA4401	Cytoplasmic	1.969	0.744387	1.866	0.701425	595022	3.44249e+06	319338	994220		355887	595022	660630	133617	476551	2.76725e+06		481556	3.44249e+06	4.90127e+06	9.45404e+06	1.20393e+06	5.84148e+06	2.72024e+06	93998.1	408885	441588	183098	341983	141803		847109		298193
Q9HW06	Q9HW06_PSEAE	Probable pyrophphohydrolase	PA4400	Cytoplasmic	2.116	0.664182	1.431	0.847318	4.66122e+06	8.25556e+06	5.93781e+06	4.66122e+06	4.40693e+06	4.13306e+06	1.50539e+07	1.60918e+07	340457	4.39402e+06	9.30326e+06	2.00334e+07	5.10429e+06	2.05876e+07	1.53436e+07	1.00563e+07	2.96544e+06	8.25556e+06	6.79166e+06	956058	8.50701e+06	1.42199e+07	2.57364e+06	9.73225e+06	2.07287e+06	4.14453e+06	3.0043e+07	1.57367e+07	3.75447e+06
Q9HW09	PANE_PSEAE	2-dehydropantoate 2-reductase	panE	Cytoplasmic			100	3.71366e-17		605933											74171.6	605933	580810	1.07643e+06	618933	528900	883289
Q9HW11	Y4395_PSEAE	UPF0234 protein PA4395	PA4395	Cytoplasmic	1.217	0.937997	1.957	0.67056	2.55016e+07	4.9598e+07	1.49565e+07	1.85032e+07	2.37246e+07	2.31554e+07	1.4056e+08	3.39984e+07	5.29892e+06	1.02483e+08	1.0539e+08	2.55016e+07	2.01065e+07	6.95191e+07	1.18678e+08	4.89962e+07	3.5947e+07	8.9516e+07	4.9598e+07	3.88033e+06	1.66226e+07	7.92627e+07	8.71466e+06	3.42009e+07	9.43711e+06	1.34575e+07	1.05837e+08	5.48077e+07	1.11077e+07
Q9HW15	Q9HW15_PSEAE	Probable short-chain dehydrogenase	speA	Cytoplasmic	0.79	0.459267	1.972	0.66645	1.2004e+07	5.01192e+07	3.90007e+07	6.77868e+06	2.38354e+07	1.2004e+07	2.47533e+07	8.18682e+06	1.73737e+06	3.90585e+06	1.40483e+07	3.26419e+07	5.01192e+07	6.41903e+07	1.0095e+08	9.59233e+07	6.65095e+06	3.28612e+07	1.99767e+07	8.12648e+06	8.33463e+07	4.68238e+07	2.44459e+07	5.69869e+07	2.4971e+07	3.05487e+07	4.76911e+07	5.22737e+07	3.24846e+07
Q9HW16	Q9HW16_PSEAE	DUF2470 domain-containing protein	PA4388	Cytoplasmic	1.384	0.99774	0.838	0.955019	4.11775e+06	2.71403e+06	2.66049e+06	5.67177e+06	2.98952e+06	1.70091e+06	2.8772e+06	6.14549e+06		7.1591e+06	1.7029e+06	5.73604e+06	2.95752e+06	3.0818e+06	7.91521e+06	1.13171e+06	1.28431e+06	2.71403e+06	1.92201e+06	108149	6.98898e+06	6.29357e+06	742880	4.51546e+07	1.28886e+06	1.58146e+06	7.73336e+06	4.26477e+06	1.65969e+06
Q9HW18	Q9HW18_PSEAE	Uncharacterized protein	PA4384	Periplasmic	0.524	0.0874436	0.54	0.764714	7.37181e+06	3.63528e+06	1.1687e+07	1.0917e+07	1.73398e+07	1.33404e+06	1.42701e+06	1.91732e+07	1.57867e+06	2.50989e+07	7.37181e+06	852267	7.04311e+06	2.91636e+06	1.51784e+06	2.61698e+06	4.53143e+06		2.90374e+07	2.82481e+06	1.99598e+07	1.00621e+06	1.04141e+07	1.44402e+07	1.72783e+07	9.91639e+06	3.01273e+07	7.46877e+06	1.31155e+07
Q9HW21	Q9HW21_PSEAE	Probable two-component response regulator	PA4381	Cytoplasmic	100	3.40087e-17	100	3.71366e-17	1.88845e+06	442924		943093	1.88845e+06	925960	2.05154e+06	1.59884e+06	578750	2.50274e+06	2.44093e+06	2.34713e+06		436078	1.10717e+06	449877	275226	733379	380138
Q9HW26	PNCB2_PSEAE	Nicotinate phphoribyltransferase 2	pncB2	Cytoplasmic	0.01	3.40087e-17	0.01	3.71366e-17			235204																			272439	225736	513127	183608	449628	245070	146327	101122
Q9HW29	Q9HW29_PSEAE	Uncharacterized protein	PA4373	CytoplasmicMembrane	2.595	0.371957	0.01	3.71366e-17	441307		534585	626649	930458	244568	295511	1.44659e+06		802902	186281	310782								154775	811340	825625	259159	610533	142711	384036	468084	787389	911986
Q9HW30	Q9HW30_PSEAE	Peptidase_M75 domain-containing protein	PA4372	Periplasmic
Q9HW32	Q9HW32_PSEAE	Insulin-cleaving metalloproteinase outer membrane protein	icmP	OuterMembrane			100	3.71366e-17		540686											1.54592e+06	395471	2.99709e+06	661982	522261	540686	421108
Q9HW39	Q9HW39_PSEAE	Sacchrp_dh_NADP domain-containing protein	PA4362	Cytoplasmic	100	3.40087e-17			814573			3.6365e+06	1.88495e+06	1.16048e+06	253674			315983	279463	814573
Q9HW42	Q9HW42_PSEAE	FeoA domain-containing protein	PA4359	Unknown
Q9HW44	Q9HW44_PSEAE	FeoC domain-containing protein	PA4357	Cytoplasmic	4.306	0.0379614	1.717	0.732275	2.54948e+06	1.23129e+06	408909	676736	1.71987e+06	971563	7.72673e+06	1.40155e+07		9.47256e+06	3.77926e+06	1.58084e+06	1.02755e+06	1.23129e+06	4.9354e+06	1.64378e+07	1.23974e+06	1.06067e+06	319051		408909	1.99039e+06	327751	796324	210996	361603	649952	2.38347e+06	349987
Q9HW45	Q9HW45_PSEAE	Xenobiotic reductase	xenB	Cytoplasmic	1.243	0.950539	0.969	0.992579	2.48756e+07	5.34419e+07	2.53488e+07	3.28373e+07	2.48756e+07	1.63882e+07	2.92427e+07	3.13788e+07	3.11094e+06	2.46432e+07	8.89598e+07	2.32524e+07	5.95371e+07	5.34419e+07	1.45015e+08	1.89048e+07	2.57205e+07	7.28638e+07	8.30293e+06	8.09326e+06	2.70814e+07	3.40542e+07	2.04787e+07	2.3727e+07	1.74034e+07	1.6428e+07	4.40713e+07	3.61721e+07	3.34061e+07
Q9HW48	Q9HW48_PSEAE	Uncharacterized protein	PA4353	Cytoplasmic
Q9HW49	Q9HW49_PSEAE	Uncharacterized protein	PA4352	Cytoplasmic	1.065	0.820547	1.204	0.921079	1.03317e+08	7.22288e+07	4.96081e+07	1.10948e+08	1.03317e+08	2.52983e+07	1.3522e+08	8.89525e+06	5.88114e+06	1.66992e+08	1.29954e+08	3.08189e+07	1.91838e+07	8.76133e+07	1.27307e+08	1.09063e+08	4.7061e+07	5.39435e+07	7.22288e+07	8.42463e+06	7.52043e+07	5.77632e+07	3.59319e+07	1.53303e+08	2.53185e+07	2.91561e+07	1.58559e+08	5.88596e+07	4.26044e+07
Q9HW52	Q9HW52_PSEAE	Uncharacterized protein	PA4349	Cytoplasmic	0.01	3.40087e-17	1.731	0.741007		1.47111e+06	957577										984797	1.47111e+06	2.65986e+06	5.12373e+06	1.01729e+06	1.08567e+06	2.35888e+06		1.11744e+06	957577	719892	1.29942e+06	626486	353126	1.25016e+06	1.138e+06	577720
Q9HW56	Q9HW56_PSEAE	YceI domain-containing protein	PA4345	Unknown					2.03661e+06	1.2828e+06	528680	1.12332e+06	299511	3.49644e+06	1.18628e+06	9.35737e+06	740572	5.16533e+06	1.27526e+07		5.46108e+06	1.10778e+06	1.2828e+06	1.02834e+06	2.7963e+06	9.26259e+06	918457	647934	487842	135002	439941	643278	551426		197254	1.76543e+06	528680
Q9HW61	Q9HW61_PSEAE	YceI domain-containing protein	PA4340	Unknown	1.007	0.758178	1.636	0.770643	1.08049e+06	2.69456e+06	1.32772e+06	507369	844963	787876	6.46674e+06	5.06047e+06	741480		3.7532e+06	1.38166e+06	3.32728e+06	2.11567e+06	1.58978e+06	1.21459e+06	2.69456e+06	3.4037e+06	4.22919e+06	1.41802e+06	1.15339e+06	1.51249e+06	662103	1.03185e+06	1.24317e+06	1.04901e+06	2.00975e+06	2.1296e+06	1.97659e+06
Q9HW65	Q9HW65_PSEAE	DJ-1_PfpI domain-containing protein	PA4336	Cytoplasmic	1.294	0.970959	0.401	0.549472	996532	277324	1.02464e+06	1.82253e+06	1.72397e+06	720615	631019	2.12867e+06		624220	800777	1.24014e+06	1.04277e+06	195376	1.32797e+06	420454	253841	203986	277324	274115	1.05046e+06	2.63749e+06	633665	827966	470902	1.28464e+06	1.02464e+06	1.23194e+06
Q9HW68	Q9HW68_PSEAE	Fumarate hydratase class I	PA4333	Cytoplasmic	1.267	0.955355	0.542	0.764739	7.6841e+07	2.29847e+07	6.9231e+07	1.10623e+08	1.01647e+08	6.93551e+07	4.06391e+07	1.16575e+08	3.51183e+06	4.78148e+07	7.6841e+07	3.51478e+08	2.29847e+07	8.94079e+07	4.80098e+07	1.89296e+07	2.192e+07	1.2271e+07	2.58009e+07	1.84648e+07	8.81383e+07	1.68272e+08	2.36573e+07	9.13277e+07	2.81855e+07	5.52548e+07	9.25396e+07	8.67425e+07	4.85905e+07
Q9HW70	Q9HW70_PSEAE	Probable ferredoxin reductase	PA4331	Cytoplasmic
Q9HW72	Q9HW72_PSEAE	Pyruvate kinase	pykA	Cytoplasmic	1.904	0.771976	0.431	0.622746	4.12723e+07	7.59617e+06	3.92487e+07	7.76679e+07	4.12723e+07	2.64805e+07	3.36412e+07	1.80536e+08	1.00361e+06	3.18933e+07	5.48696e+07	6.87624e+07	7.45505e+06	2.41854e+07	3.48535e+07	1.53715e+07	5.51534e+06	7.59617e+06	6.81314e+06	8.38355e+06	5.46895e+07	4.14118e+07	1.80846e+07	5.47177e+07	2.06286e+07	5.48746e+07	3.71985e+07	4.68973e+07	1.57084e+07
Q9HW73	Q9HW73_PSEAE	Uncharacterized protein	PA4328	Cytoplasmic	2.442	0.468227	2.023	0.649777	2.03982e+06	2.69851e+06	560015	3.79064e+06	1.67541e+06	1.05156e+06	2.48348e+06	754841		4.09585e+06	6.01412e+06	144624	395995	4.5983e+06	8.52701e+06	2.69851e+06	1.03178e+06	3.36883e+06	1.61869e+06		1.00886e+06	883495	292547	560015	359084	326671	686062	551463	739437
Q9HW76	Q9HW76_PSEAE	DUF4124 domain-containing protein	PA4325	Periplasmic	0.585	0.150378	3.155	0.312013	1.18842e+06	8.87763e+06	1.20665e+06	5.3275e+06	877730	686759	1.51657e+06	957515	4.96427e+06	1.18842e+06	1.56859e+06	218545	1.17673e+07	6.45557e+06	1.02095e+07	8.87763e+06	1.1569e+07	3.68276e+06	2.6542e+06	3.3509e+06	732123	478407	4.0707e+06	793402	2.75583e+06	785262	1.83513e+06	401964	3.40592e+06
Q9HW79	Q9HW79_PSEAE	AAA domain-containing protein	PA4322	Cytoplasmic	0.01	3.40087e-17				268353	362922										125920	1.52835e+06	410415	235878	305298		162497		383687	362922	182930	286434	168749	130361	975676	512704	368193
Q9HW80	Q9HW80_PSEAE	DUF4350 domain-containing protein	PA4321	CytoplasmicMembrane
Q9HW85	Q9HW85_PSEAE	Exodeoxyribonuclease I	sbcB	Cytoplasmic	1.216	0.937678	0.487	0.705318	3.92001e+06	290923	2.43991e+06	5.46324e+06	3.20556e+06	1.66326e+06	3.00458e+06	5.73963e+06	240435	5.1007e+06	5.48446e+06	3.92001e+06	290923	494294	1.04425e+06	359257	78295.9	204545	253990		2.51911e+06	3.12603e+06	595926	2.6701e+06	1.25315e+06	1.84594e+06	3.80192e+06	2.43991e+06	946001
Q9HW86	Q9HW86_PSEAE	MvaT	mvaT	Cytoplasmic	2.134	0.649758	0.307	0.36329	1.51516e+08	7.7028e+06	4.15591e+07	1.62854e+08	9.3424e+07	6.989e+07	4.06651e+07	2.32491e+08	2.86877e+06	1.51516e+08	1.56575e+08	1.58112e+08		3.02812e+07	3.87217e+07	1.85697e+06	4.96326e+06	7.59502e+06	7.8121e+06	1.06221e+07	7.69284e+07	9.44144e+07	4.35172e+07	8.47497e+07	3.9689e+07	2.34423e+07	1.0218e+08	3.50991e+07	2.35822e+07
Q9HW87	Q9HW87_PSEAE	Formyltetrahydrofolate deformylase	purU1	Cytoplasmic	1.739	0.868154	0.663	0.862127	8.11821e+06	3.06528e+06	7.20339e+06	9.44791e+06	9.36102e+06	5.1146e+06	6.40908e+06	7.0404e+06		4.45194e+06	1.04951e+07	1.37067e+07	1.76164e+06	9.92815e+06	4.61895e+06	4.07896e+06	2.35267e+06	2.33847e+06	3.06528e+06	806630	7.46833e+06	1.20227e+07	2.78294e+06	1.21303e+07	3.9626e+06	4.99138e+06	1.32803e+07	1.28695e+07	6.94785e+06
Q9HW91	PCTB_PSEAE	Methyl-accepting chemotaxis protein PctB	pctB	CytoplasmicMembrane
Q9HW92	Q9HW92_PSEAE	AAA domain-containing protein	PA4308	Cytoplasmic	2.05	0.69548	1.503	0.817567	6.66795e+06	6.02606e+06	4.50527e+06	1.16816e+07	2.72888e+06	6.66795e+06	1.09524e+07	2.48386e+06	420511	2.23621e+07	2.0341e+07	2.66858e+06	2.2586e+06	6.02606e+06	6.37331e+06	1.00141e+07	2.14069e+06	6.59341e+06	3.20504e+06	988204	7.17417e+06	5.63651e+06	5.85211e+06	8.35089e+06	3.58173e+06	3.52995e+06	1.00038e+07	3.60107e+06	2.93589e+06
Q9HWA4	PPRB_PSEAE	Two-component response regulator PprB	pprB	Cytoplasmic	1.322	0.981815	1.845	0.705318	4.48236e+07	7.53237e+07	3.00378e+07	2.0594e+08	4.48236e+07	3.26523e+07	7.74293e+07	4.63149e+06	2.33887e+06	8.97778e+07	2.01795e+08	3.07194e+07	8.67433e+06	1.00196e+08	1.57271e+08	9.12543e+07	4.39845e+07	7.53237e+07	4.65654e+07	4.57675e+06	1.20144e+08	5.96136e+07	1.206e+07	3.65035e+07	1.24785e+07	1.11179e+07	180972314	1.42502e+08	2.47173e+07
Q9HWB4	Q9HWB4_PSEAE	BPL/LPL catalytic domain-containing protein	PA4286	Cytoplasmic	1.005	0.757273	0.616	0.833309	1.74578e+06	1.92419e+06	1.06381e+06	602870	1.00164e+06	616996	2.5068e+06	2.16611e+06		2.2374e+06	2.25649e+06	1.40702e+06	5.10753e+06	2.75121e+06	1.92419e+06	2.59714e+06	787699	1.38557e+06	477380		1.11003e+06	3.32087e+06	662717	1.06381e+06	397946	972245	3.61238e+06	2.2311e+06	897130
Q9HWB5	Q9HWB5_PSEAE	RecBCD enzyme subunit RecC	recC	Cytoplasmic
Q9HWB6	Q9HWB6_PSEAE	RecBCD enzyme subunit RecB	recB	Cytoplasmic	0.01	3.40087e-17	0.01	3.71366e-17			1.10097e+06																	451223	379839	2.67353e+06	1.10097e+06	1.18787e+06	1.43766e+06	1.76091e+06	390268		471740
Q9HWB8	SBCC_PSEAE	Nuclease SbcCD subunit C	sbcC	Unknown
Q9HWB9	Q9HWB9_PSEAE	Nuclease SbcCD subunit D	sbcD	Cytoplasmic
Q9HWC1	COAX_PSEAE	Type III pantothenate kinase	coaX	Cytoplasmic	2.991	0.239468			2.31171e+06	626218	729400	1.08476e+06	951890	7.2238e+06	849995	3.89323e+06	7.48821e+06	2.31171e+06	5.54149e+06	1.78574e+06	147214	1.15646e+06	1.34707e+06	890981		440131	383886	391274	311270	182817	1.35972e+06	354852	1.38174e+06	325563	1702319	1.77635e+06	8.78047e+06
Q9HWC2	Q9HWC2_PSEAE	SPOR domain-containing protein	PA4278	Cytoplasmic	0.01	3.40087e-17	2.411	0.519557		1.37282e+06	960410										2.41154e+06	1.05203e+06	1.37282e+06	727873	1.93836e+06	1.01361e+06	4.51002e+06	1.1e+06	777655	701476	705484	1.12111e+06	944495	976592	2.48799e+06	382310	1.77294e+06
Q9HWC4	NUSG_PSEAE	Transcription termination/antitermination protein NusG	nusG	Cytoplasmic	2.018	0.714717	1.61	0.780142	4.93377e+07	4.98391e+07	2.73864e+07	9.93444e+07	4.43757e+07	2.66998e+07	1.06542e+08	3.99145e+07	3.36697e+06	4.93377e+07	1.04048e+08	5.07116e+07	6.63559e+06	4.98391e+07	9.54461e+07	6.66611e+07	2.63848e+07	7.20343e+07	2.09041e+07	2.65341e+06	4.9642e+07	5.29983e+07	1.1073e+07	3.41624e+07	1.28341e+07	1.66312e+07	1.00554e+08	6.52809e+07	2.19544e+07
Q9HWC5	RL11_PSEAE	50S ribomal protein L11	rplK	Cytoplasmic	0.947	0.69494	0.494	0.709359	7.98864e+07	4.47933e+07	8.70946e+07	7.71321e+07	1.64694e+08	8.2739e+07	9.69231e+07	2.89281e+07	7.02383e+06		4.16347e+07	1.76172e+08	1.31503e+07	8.83989e+07	7.03885e+07	4.47933e+07	3.69559e+07	4.51983e+07	2.09199e+07	2.00202e+07	8.85882e+07	1.35937e+08	9.65281e+07	1.60047e+08	8.50725e+07	1.08225e+08	7.23824e+07	8.56261e+07	5.0924e+07
Q9HWC6	RL1_PSEAE	50S ribomal protein L1	rplA	Cytoplasmic	0.939	0.685612	0.279	0.296166	1.02698e+08	2.72972e+07	1.29452e+08	2.08302e+08	1.94215e+08	9.66763e+07	6.74351e+07	1.33799e+08	4.447e+06	4.73023e+07	1.02698e+08	1.8833e+08	3.21782e+07	1.20774e+08	8.21854e+07	2.60559e+07	2.72689e+07	2.72972e+07	2.15661e+07	4.71287e+07	1.80647e+08	2.1261e+08	1.1644e+08	3.12615e+08	1.43919e+08	1.6854e+08	8.80319e+07	1.12975e+08	9.45658e+07
Q9HWC7	RL10_PSEAE	50S ribomal protein L10	rplJ	Cytoplasmic	0.893	0.628545	0.276	0.286454	4.38828e+07	1.35817e+07	6.95962e+07	1.45263e+08	1.07206e+08	4.38828e+07	4.72979e+07	1.27455e+07	1.05995e+06	5.9799e+06	3.77319e+07	1.71844e+08	1.81153e+07	8.33784e+07	4.24137e+07	1.22555e+07	1.35817e+07	7.56825e+06	5.99065e+06	1.73507e+07	1.32256e+08	1.27866e+08	2.58143e+07	1.63466e+08	5.6584e+07	6.43727e+07	7.83646e+07	7.52436e+07	3.28547e+07
Q9HWC8	RL7_PSEAE	50S ribomal protein L7/L12	rplL	Cytoplasmic	0.702	0.320984	0.29	0.322542	3.1881e+07	3.1038e+07	8.95848e+07	4.98091e+07	5.47406e+07	2.68608e+07	1.39333e+07	2.10813e+07	3.26642e+06	3.1881e+07	7.46664e+07	7.39742e+07	3.19609e+07	1.00583e+08	7.66984e+07	2.06931e+07	3.1038e+07	1.32164e+07	1.37198e+07	2.06234e+07	1.03275e+08	2.2642e+08	5.1843e+07	2.33162e+08	9.26471e+07	6.63786e+07	8.66237e+07	1.23093e+08	4.98477e+07
Q9HWC9	RPOC_PSEAE	DNA-directed RNA polymerase subunit beta'	rpoC	Cytoplasmic	1.239	0.950422	0.346	0.448736	1.25455e+08	3.10163e+07	1.29509e+08	1.59137e+08	1.34099e+08	1.01419e+08	9.14146e+07	1.50759e+08	2.86615e+06	8.75439e+07	1.25455e+08	3.44377e+08	5.0639e+07	8.20037e+07	1.03883e+08	3.10163e+07	2.1868e+07	3.05452e+07	1.00878e+07	2.22647e+07	2.04851e+08	2.66433e+08	6.53692e+07	2.76328e+08	1.11401e+08	1.39696e+08	1.41735e+08	1.20066e+08	6.57455e+07
Q9HWD0	RS12_PSEAE	30S ribomal protein S12	rpsL	Cytoplasmic	1.165	0.899272	0.199	0.120107	1.04688e+07	4.76322e+06	2.48313e+07	3.33512e+07	4.76675e+07	5.03894e+07	8.47673e+06	230608	618120	1.80324e+06	2.1122e+07	1.04688e+07	3.61896e+06	1.13957e+07	6.3985e+06	4.76322e+06	6.68217e+06	1.61693e+06	1.61805e+06	4.9216e+06	3.62467e+07	2.88492e+07	4.64989e+07	2.98782e+07	5.80648e+07	1.81837e+07	1.36287e+07	2.1373e+07	1.80847e+07
Q9HWD1	RS7_PSEAE	30S ribomal protein S7	rpsG	Cytoplasmic	0.941	0.688332	0.206	0.134279	1.34555e+08	3.12358e+07	1.6339e+08	3.22639e+08	3.63787e+08	1.34555e+08	1.10018e+08	6.96701e+07	2.39412e+06	7.04884e+07	1.37175e+08	3.07863e+08	3.12358e+07	1.29015e+08	9.54933e+07	2.90261e+07	4.37655e+07	2.52818e+07	1.59915e+07	5.19003e+07	2.79451e+08	3.10952e+08	1.2341e+08	3.38149e+08	1.94888e+08	3.5061e+08	8.53017e+07	1.36983e+08	1.02121e+08
Q9HWD2	EFG1_PSEAE	Elongation factor G 1	fusA	Cytoplasmic	1.333	0.98558	0.781	0.938374	8.85752e+08	3.55786e+08	6.42625e+08	1.01314e+09	5.3407e+08	8.85752e+08	9.85627e+08	1.36088e+09	3.99029e+08	8.23204e+08	8.6328e+08	1.2261e+09	2.94567e+08	1.16067e+09	1.37e+09	3.55786e+08	4.19098e+08	1.83267e+08	2.21197e+08	1.58028e+08	6.35461e+08	1.01551e+09	3.72946e+08	8.62761e+08	3.71922e+08	3.83166e+08	9.95196e+08	9.71192e+08	6.4987e+08
Q9HWD4	RS10_PSEAE	30S ribomal protein S10	rpsJ	Cytoplasmic	0.937	0.683404	0.388	0.546251	2.74063e+08	5.28629e+07	2.21324e+08	1.21676e+09	3.11482e+08	2.42742e+08	1.73389e+08	3.09511e+08	8.52938e+06	1.80222e+08	2.74063e+08	3.20914e+08	4.60674e+07	1.14215e+08	1.72659e+08	8.06322e+07	5.28629e+07	3.97567e+07	2.9392e+07	5.94216e+07	3.44926e+08	2.70376e+08	2.36951e+08	2.90249e+08	1.40887e+08	2.06728e+08	1.61078e+08	3.35241e+08	1.10065e+08
Q9HWD5	RL3_PSEAE	50S ribomal protein L3	rplC	Cytoplasmic	1.266	0.954912	0.254	0.2349	1.16439e+07	1.12062e+07	6.29196e+07	1.61167e+07	1.04192e+07	8.56778e+06	1.48282e+07	1.81721e+07	124704	4.28883e+06	1.16439e+07	2.33625e+07	1.22038e+07	4.90876e+07	4.20185e+07	1.07243e+07	1.12062e+07	8.91859e+06	6.85201e+06	3.00254e+07	4.30768e+07	9.93436e+07	1.11451e+08	1.19017e+08	9.03589e+07	7.70145e+07	3.07458e+07	3.8467e+07	5.14043e+07
Q9HWD6	RL4_PSEAE	50S ribomal protein L4	rplD	Cytoplasmic	0.876	0.602711	0.395	0.556146	1.92439e+07	7.64283e+06	3.30156e+07	2.18743e+07	6.08598e+07	2.87969e+07	1.92439e+07		2.05085e+06		1.81281e+07	5.82362e+06	1.22633e+07	4.6172e+07	2.12488e+07	4.75165e+06	7.64283e+06	7.13586e+06	7.22795e+06	2.42908e+07	1.67007e+07	3.70162e+07	7.12758e+07	4.97349e+07	4.88374e+07	5.58853e+07	19557085	1.31446e+07	2.94474e+07
Q9HWD7	RL23_PSEAE	50S ribomal protein L23	rplW	Cytoplasmic	0.319	0.00355481	0.305	0.358181	2.28985e+07	1.33742e+07	5.11091e+07	2.28985e+07	6.01198e+07	5.77411e+07	4.45114e+07	211510	3.09082e+06	3.49986e+06	1.47992e+07	5.84311e+07	1.33742e+07	5.00376e+07	2.20704e+07	2.06803e+07	8.47889e+06	7.84564e+06	9.86935e+06	2.28154e+07	4.04895e+07	7.93692e+07	8.64811e+07	9.45048e+07	6.4514e+07	1.97204e+08	2.43764e+07	2.10759e+07	3.18708e+07
Q9HWD8	RL2_PSEAE	50S ribomal protein L2	rplB	Cytoplasmic	1.163	0.899054	0.227	0.175176	1.33773e+08	3.28538e+07	2.05246e+08	3.36953e+08	3.21141e+08	1.61887e+08	1.28341e+08	6.47933e+07	5.11524e+06	1.75676e+07	1.33773e+08	2.71075e+08	6.49491e+07	1.43255e+08	9.90429e+07	2.831e+07	3.28538e+07	2.09062e+07	1.58312e+07	9.05163e+07	2.61136e+08	3.61399e+08	2.61196e+08	3.76214e+08	2.38392e+08	1.76708e+08	1.51569e+08	1.36085e+08	9.84098e+07
Q9HWD9	RS19_PSEAE	30S ribomal protein S19	rpsS	Cytoplasmic	0.688	0.298398	0.186	0.0989691	7.63251e+06	5.83058e+06	4.47286e+07	1.15091e+07	1.79063e+07	7.63251e+06	8.28103e+06	6.41163e+06	144643	2.26715e+06	1.97718e+06	4.27074e+07	7.31724e+06	4.30203e+07	3.74863e+07	4.21307e+06	5.83058e+06	4.45828e+06	3.55225e+06	9.15088e+06	3.73046e+07	1.1092e+08	5.43025e+07	1.35827e+08	5.23532e+07	1.05756e+08	2.59243e+07	3.82144e+07	2.23258e+07
Q9HWE0	RL22_PSEAE	50S ribomal protein L22	rplV	Cytoplasmic	1.788	0.846853	0.242	0.207056	1.47995e+07	1.17728e+07	5.74849e+07	2.59588e+07	1.30532e+07	1.47995e+07	2.17426e+07	6.94124e+07	732771	7.56708e+06	4.08964e+06	3.6965e+07	1.88942e+07	6.37517e+07	5.29503e+07	1.17728e+07	9.82514e+06	9.67667e+06	6.7859e+06	3.53711e+07	3.45086e+07	1.72195e+08	6.56146e+07	1.09699e+08	1.00335e+08	1.20184e+08	2.22058e+07	3.0682e+07	5.03625e+07
Q9HWE1	RS3_PSEAE	30S ribomal protein S3	rpsC	Cytoplasmic	0.532	0.0941376	0.299	0.344647	1.32992e+07	1.28385e+07	7.00894e+07	1.66638e+07	4.74856e+07	4.13472e+07	1.099e+07	299709	1.15178e+06		9.0064e+06	1.60936e+07	1.28385e+07	7.84402e+07	3.20761e+07	1.03564e+07	1.63243e+07	1.07082e+07	8.74012e+06	3.2709e+07	2.87341e+07	1.12798e+08	1.31208e+08	1.17434e+08	9.52144e+07	1.62633e+08	2.43333e+07	3.73036e+07	5.15943e+07
Q9HWE2	RL16_PSEAE	50S ribomal protein L16	rplP	Cytoplasmic	0.37	0.0105198	0.235	0.190788	6.82044e+06	5.01958e+06	3.07709e+07	6.82044e+06	2.48663e+07	1.37201e+07	9.29965e+06	1.00472e+06	293391	1.03578e+06	3.19214e+06	1.85937e+07	1.08793e+07	3.17528e+07	3.96177e+07	3.46212e+06	5.01958e+06	3.92531e+06	3.14684e+06	1.77946e+07	1.9444e+07	5.90751e+07	3.26418e+07	7.45144e+07	2.90072e+07	6.41734e+07	1.43005e+07	3.35958e+07	1.90583e+07
Q9HWE3	RL29_PSEAE	50S ribomal protein L29	rpmC	Cytoplasmic	1.158	0.8957	0.565	0.787701	6.08886e+07	3.17465e+07	4.89143e+07	8.53849e+07	6.98359e+07	3.8591e+07	6.67201e+07		1.53507e+06	6.75621e+06	7.24557e+07	5.55669e+07	2.48086e+07	4.6732e+07	5.66858e+07	3.40904e+07	1.63253e+07	3.17465e+07	1.33094e+07	2.27151e+07	6.55418e+07	9.83769e+07	2.46355e+07	7.06719e+07	5.65497e+07	8.27852e+07	4.23099e+07	2.34585e+07	2.31831e+07
Q9HWE4	RS17_PSEAE	30S ribomal protein S17	rpsQ	Cytoplasmic	0.499	0.0680644	0.367	0.499407	9.85306e+06	1.88676e+07	6.74774e+07	7.02213e+06	3.77509e+07	3.54427e+07	3.15155e+07	1.8533e+06	1.79177e+06		6.10773e+06	1.38253e+07	2.97336e+07	8.84141e+07	5.85678e+07	1.33521e+07	9.23439e+06	1.88676e+07	1.73879e+07	3.19375e+07	4.57922e+07	1.69295e+08	1.59924e+08	1.68e+08	9.76468e+07	1.10564e+08	4.03009e+07	3.37647e+07	4.66293e+07
Q9HWE5	RL14_PSEAE	50S ribomal protein L14	rplN	Cytoplasmic	0.928	0.675314	0.298	0.342372	3.34962e+07	2.27929e+07	7.45696e+07	4.20618e+07	5.94506e+07	6.64004e+07	3.34962e+07	8.39688e+06	2.85e+06	1.68259e+07	2.82992e+07	5.9708e+07	2.27929e+07	4.31402e+07	3.2432e+07	2.81082e+07	1.26682e+07	1.5875e+07	2.00824e+07	5.68476e+07	5.79714e+07	9.64637e+07	2.03462e+08	9.94132e+07	9.18146e+07	1.5073e+08	1.23632e+07	4.09084e+07	6.05635e+07
Q9HWE6	RL24_PSEAE	50S ribomal protein L24	rplX	Cytoplasmic	1.196	0.922394	0.368	0.502667	1.28109e+08	2.75515e+07	8.34158e+07	1.86944e+08	1.28109e+08	8.25353e+07	4.7786e+07	1.67023e+08	5.92528e+06	1.37404e+08	7.45477e+07	1.93469e+08	1.98805e+07	4.4321e+07	5.37828e+07	2.87998e+07	1.79308e+07	2.15951e+07	2.75515e+07	5.29811e+07	1.16641e+08	1.16502e+08	1.8832e+08	1.26655e+08	6.88268e+07	7.77609e+07	3.17031e+07	8.9482e+07	4.83511e+07
Q9HWE7	RL5_PSEAE	50S ribomal protein L5	rplE	Cytoplasmic	0.582	0.147789	0.406	0.578224	7.11561e+07	3.45589e+07	1.25232e+08	7.11561e+07	2.35325e+08	2.0161e+08	9.91929e+07	1.28484e+07	5.96326e+06	2.85495e+06	1.86903e+07	3.18784e+08	3.37767e+07	1.82979e+08	1.53835e+08	3.45589e+07	4.13769e+07	3.19284e+07	3.33937e+07	5.42196e+07	1.21073e+08	2.73569e+08	1.1782e+08	3.60908e+08	1.29533e+08	2.15261e+08	8.14996e+07	1.43764e+08	9.58063e+07
Q9HWE8	RS14_PSEAE	30S ribomal protein S14	rpsN	Cytoplasmic	0.011	3.40087e-17	0.243	0.209098	366207	1.0985e+07	4.62393e+07	366207	120795		63338.4		1.17867e+06	8.30409e+06	6.45336e+06	163692	1.62424e+07	5.38977e+07	3.88565e+07	1.0985e+07	5.29263e+06	7.7831e+06	6.63059e+06	1.36789e+07	7.17508e+07	4.98839e+07	5.38325e+07	5.79411e+07	5.12184e+07	4.08128e+07	22374224	4.2861e+07	2.03512e+07
Q9HWE9	RS8_PSEAE	30S ribomal protein S8	rpsH	Cytoplasmic	1.07	0.826472	0.366	0.498188	5.66892e+07	2.66106e+07	8.41412e+07	2.41117e+08	1.19967e+08	5.66892e+07	4.71632e+07	1.06895e+07	2.32627e+06	4.91592e+07	1.1665e+08	5.69634e+07	5.88654e+07	6.1278e+07	5.25634e+07	1.9528e+07	1.60848e+07	2.66106e+07	2.08419e+07	3.67461e+07	1.12571e+08	1.21424e+08	1.5836e+08	1.35472e+08	1.06002e+08	6.67887e+07	6.44502e+07	4.74908e+07	4.21383e+07
Q9HWF0	RL6_PSEAE	50S ribomal protein L6	rplF	Cytoplasmic	0.779	0.440011	0.467	0.681293	1.59045e+08	5.04138e+07	1.20723e+08	3.17282e+08	1.9098e+08	1.59045e+08	1.03506e+08	5.39019e+07	1.18579e+07	4.99896e+07	1.60474e+08	1.99071e+08	5.04138e+07	1.06979e+08	7.53823e+07	4.81339e+07	3.27088e+07	4.60387e+07	5.32253e+07	6.78619e+07	1.88004e+08	1.55642e+08	2.22355e+08	1.94863e+08	1.36142e+08	1.00755e+08	7.01886e+07	1.07051e+08	8.88174e+07
Q9HWF1	RL18_PSEAE	50S ribomal protein L18	rplR	Cytoplasmic	1.736	0.868154	0.252	0.231604	3.76353e+07	1.23502e+07	4.23854e+07	8.31136e+07	9.51294e+07	4.86711e+07	3.02646e+07	9.56709e+06	1.88278e+06	3.76353e+07	4.43264e+07	2.61141e+07	2.14526e+07	9.45296e+07	4.4322e+07	1.20256e+07	1.00505e+07	1.03424e+07	1.23502e+07	1.56036e+07	4.87948e+07	9.20349e+07	3.68179e+07	1.19701e+08	6.94444e+07	6.37252e+07	2.89283e+07	3.15321e+07	2.53975e+07
Q9HWF2	RS5_PSEAE	30S ribomal protein S5	rpsE	Cytoplasmic	0.728	0.359215	0.281	0.302207	6.43956e+07	2.24998e+07	1.02183e+08	6.64021e+07	1.5134e+08	9.77042e+07	5.9347e+07	6.43956e+07	3.02671e+06	5.59827e+06	2.77953e+07	1.1245e+08	2.87699e+07	8.90293e+07	6.23963e+07	2.24998e+07	1.57888e+07	1.5195e+07	1.42515e+07	3.39875e+07	8.04446e+07	1.59449e+08	1.75324e+08	1.9063e+08	1.29796e+08	1.39048e+08	4.78029e+07	6.38549e+07	7.12329e+07
Q9HWF3	RL30_PSEAE	50S ribomal protein L30	rpmD	Cytoplasmic	0.503	0.0703659	0.527	0.753142	7.9042e+07	7.72259e+07	1.8034e+08	8.62027e+07	1.51728e+08		3.14893e+08	7.24761e+07	7.1762e+06	1.1045e+07	7.12071e+07	1.63358e+08	1.50703e+07	1.14116e+08	1.24888e+08	7.72259e+07	6.35613e+07	1.181e+08	2.8747e+07	2.16784e+07	1.81054e+08	1.99158e+08	1.94389e+08	128594	9.35109e+07	1.79629e+08	183449680	3.13172e+08	7.57183e+07
Q9HWF4	RL15_PSEAE	50S ribomal protein L15	rplO	Cytoplasmic	1.225	0.940345	0.292	0.328041	6.24718e+07	2.35855e+07	1.08836e+08	5.79785e+07	1.53714e+08	1.06827e+08	8.53025e+07	2.14702e+07	3.67892e+06	7.86035e+06	6.24718e+07	2.05469e+08	5.11005e+07	1.34343e+08	1.08918e+08	2.35855e+07	2.07727e+07	1.91204e+07	1.92023e+07	6.46482e+07	8.11736e+07	2.37504e+08	2.72795e+08	2.37949e+08	2.00051e+08	1.42286e+08	66169279	6.56239e+07	8.32498e+07
Q9HWF7	RS13_PSEAE	30S ribomal protein S13	rpsM	Cytoplasmic	1.328	0.985087	0.163	0.0633193	1.13395e+08	1.29687e+07	1.2281e+08	3.15842e+08	1.44944e+08	8.24691e+07	8.97669e+07	1.13395e+08	1.33824e+06	9.49948e+07	1.98123e+08	2.06871e+08	1.8962e+07	5.36455e+07	7.21033e+07	1.29687e+07	1.20126e+07	8.81823e+06	5.45214e+06	2.73627e+07	2.58029e+08	2.41773e+08	8.36215e+07	2.31874e+08	1.20029e+08	1.26641e+08	1.06115e+08	1.25654e+08	6.64805e+07
Q9HWF8	RS11_PSEAE	30S ribomal protein S11	rpsK	Cytoplasmic	1.185	0.913946	0.259	0.245127	4.25549e+07	6.09987e+06	4.48832e+07	1.44839e+08	6.99634e+07	8.65794e+07	2.05119e+07		683269	2.01642e+07	8.73336e+07	2.58839e+07	6.09987e+06	2.9228e+07	1.56902e+07	9.13114e+06	4.65179e+06	4.3079e+06	4.32767e+06	1.88741e+07	7.58362e+07	7.21861e+07	6.4125e+07	6.50876e+07	7.07046e+07	3.14152e+07	1.93583e+07	3.12229e+07	2.02827e+07
Q9HWF9	BFR_PSEAE	Bacterioferritin	bfr	Cytoplasmic			100	3.71366e-17		2.00154e+06	877390										2.00154e+06	621758	1.86884e+07	2.57894e+06	549511	7.46966e+06	350093	88958.6	998415		419354	1.55269e+06	553562	598216	2.40074e+06	1.5968e+06	877390
Q9HWG0	UVRA_PSEAE	UvrABC system protein A	uvrA	Cytoplasmic	2.092	0.676245	0.442	0.643036	1.94603e+06	1.11014e+06	6.59784e+06	1.75753e+06	2.08877e+06	1.51256e+06	1.81305e+06	1.94913e+07		1.05005e+06	7.70657e+06	4.97658e+06	1.11014e+06	2.67328e+06	3.69302e+06	1.18307e+06	337992	1.09915e+06	449152	786620	1.08577e+07	8.39948e+06	4.50612e+06	1.32524e+07	4.06518e+06	5.18264e+06	11514500	1.35419e+07	3.83542e+06
Q9HWG2	Q9HWG2_PSEAE	Pyochelin biynthetic protein PchC	pchC	Cytoplasmic
Q9HWG3	Q9HWG3_PSEAE	Pyochelin biynthesis protein PchD	pchD	Cytoplasmic	0.01	3.40087e-17	0.01	3.71366e-17			1.6299e+06																	443152	4.54091e+06	3.12448e+06	2.0734e+06	785621	547145	792048	11527156	6.31365e+06	1.28127e+06
Q9HWG4	Q9HWG4_PSEAE	Pyochelin synthetase	pchF	Cytoplasmic	0.01	3.40087e-17	1.294	0.886466		1.85272e+06	553203										4.01714e+06	1.85272e+06	1.8731e+06	2.80127e+06	647070	1.2441e+06	1.49834e+06	432470	856474	774473	440642	1.28484e+06	694517	303022	2.35252e+06	376364	176003
Q9HWG5	Q9HWG5_PSEAE	Pyochelin biynthetic protein PchG	pchG	Cytoplasmic	0.918	0.662522	0.147	0.0436802	5.05979e+06	707251	4.66401e+06	4.86791e+06	5.7174e+06	5.11986e+06	6.46396e+06	5.00042e+06		714633	1.73307e+06	3.09915e+07	707251	2.23237e+06	3.67675e+06	262612	1.01669e+06	344586	292241		1.88087e+06	8.79843e+06	2.74389e+06	1.04646e+07	2.52191e+06	5.69556e+06	6.2531e+06	3.81928e+06
Q9HWG9	PHZS_PSEAE	5-methylphenazine-1-carboxylate 1-monooxygenase	phzS	Cytoplasmic			0.139	0.0354056	404855	981550	3.04777e+07	1.45534e+06	543839	166021	176362	404855	244048	1.22296e+06			743206	1.23515e+06	981550	1.55094e+07	139998	1.07666e+07	908062	276794	3.17489e+07	351906	5.72722e+07	6.21681e+07	2.92574e+07	5.1536e+07	37402520	9.23072e+06	1.80751e+07
Q9HWH2	PHZM_PSEAE	Phenazine-1-carboxylate N-methyltransferase	phzM	Cytoplasmic	0.01	3.40087e-17				180311	4.98987e+06										99348.8	93042.2	222849	473516	145892	249317			1.24758e+07	91784.6	9.16389e+06	1.35506e+07	4.98987e+06	1.4551e+07	4.63112e+06	1.77112e+06	4.72745e+06
Q9HWH7	Q9HWH7_PSEAE	Periplasmic gluconolactonase, PpgL	ppgL	Periplasmic	1.576	0.948484	1.81	0.715749	3.20451e+07	2.70122e+07	5.0299e+07	1.10088e+08	3.57832e+07	5.58733e+07	3.571e+07	3.20451e+07	2.7603e+07	7.17576e+06	1.04148e+07	1.7692e+07	2.24767e+08	2.70122e+07	1.27715e+07	4.16428e+07	1.75526e+07	9.28654e+07	2.66928e+07	3.48272e+08	1.07739e+08	2.38017e+07	7.2812e+07	3.93932e+07	8.08304e+07	4.47407e+07	1.49223e+07	2.23408e+07	5.65479e+07
Q9HWH9	NMO_PSEAE	Nitronate monooxygenase	nmoA	Cytoplasmic	0.01	3.40087e-17				302701	1.77627e+06										235909	287610	343403	1.03788e+06	311335	294307			1.65247e+06	328740	5.06225e+06	1.34853e+06	2.91609e+06	5.88271e+06	613775	3.59677e+06	1.77627e+06
Q9HWI0	DDLA_PSEAE	D-alanine--D-alanine ligase A	ddlA	Cytoplasmic	2.349	0.521532	1.314	0.87702	3.32411e+06	3.90607e+06	4.07123e+06	5.51248e+06	3.32411e+06	1.56937e+06	2.20921e+06			1.30317e+07	1.02818e+07	1.31504e+06	2.54665e+06	5.26368e+06	9.75701e+06	7.60833e+06	890820	1.49118e+06	3.90607e+06	94541.8	4.76153e+06	9.25211e+06	1.47285e+06	5.65595e+06	1.22142e+06	3.481e+06	7.74958e+06	7.48282e+06	2.42745e+06
Q9HWI1	Q9HWI1_PSEAE	Lactamase_B domain-containing protein	PA4200	Cytoplasmic	1.549	0.951149			2.47492e+06	101353	1.44219e+06	1.02306e+06	3.9417e+06	634857	3.66182e+06	2.31917e+06		1.83899e+06	2.64112e+06	3.14978e+06	87760.9	188675	191989	487779	61852.1	101353	66432.3	196666	1.43428e+06	2.99027e+06	476047	2.45042e+06	166677	1.45014e+06	3.06928e+06	4.08601e+06	686654
Q9HWI2	Q9HWI2_PSEAE	Probable acyl-CoA dehydrogenase	PA4199	Cytoplasmic	2.763	0.323824	0.376	0.520046	2.34537e+07	2.51022e+06	1.14289e+07	2.92212e+07	2.94773e+06	9.04354e+06	9.51839e+06	1.27173e+08		2.22681e+07	2.47025e+07	3.49777e+07	1.66918e+06	4.6408e+06	8.64955e+06	1.70669e+07	1.51619e+06	2.26853e+06	2.51022e+06	1.31604e+06	1.66191e+07	1.28317e+07	1.01795e+07	2.86202e+07	8.10566e+06	6.00727e+06	1.70037e+07	1.52973e+07	2.74402e+06
Q9HWI3	Q9HWI3_PSEAE	Probable AMP-binding enzyme	PA4198	Cytoplasmic			0.01	3.71366e-17	651853		639509	245775	651853	550799	1.25243e+06			1.6355e+06	276736	762943								121925	1.41077e+06	1.23e+06	542608		451354	639509	751453	832904	106685
Q9HWI4	Q9HWI4_PSEAE	Histidine kinase	bfiS	CytoplasmicMembrane	0.01	3.40087e-17	0.01	3.71366e-17			745888																	288368	2.62308e+06	62655.1	746107	648932	485427	1.00589e+06	745669	1.23605e+06	767875
Q9HWI6	Q9HWI6_PSEAE	Probable binding protein component of ABC transporter	PA4195	Periplasmic	0.01	3.40087e-17	2.317	0.520256		1.53853e+06	306773										3.24652e+06	1.53853e+06	587755	334215	443031	2.41427e+06	2.4474e+06	1.18812e+06	287820	217124	293655	378091	314479	378383	299255	225493	3.39983e+06
Q9HWJ1	Q9HWJ1_PSEAE	Probable FAD-dependent monooxygenase	pqsL	Cytoplasmic	0.01	3.40087e-17	0.01	3.71366e-17			2.65331e+06																	761830	4.9194e+06		3.73392e+06	4.95633e+06	3.36758e+06	2.60542e+06	1.22967e+06	2.65331e+06	1.686e+06
Q9HWJ3	Q9HWJ3_PSEAE	Uncharacterized protein	PA4188	Cytoplasmic
Q9HWJ6	Q9HWJ6_PSEAE	Probable transcriptional regulator	PA4185	Cytoplasmic
Q9HWJ8	Q9HWJ8_PSEAE	Uncharacterized protein	PA4183	Cytoplasmic			100	3.71366e-17		312127											207852	177781	1.63255e+06	403947		464117	241179
Q9HWJ9	Q9HWJ9_PSEAE	Uncharacterized protein	PA4182	Cytoplasmic			100	3.71366e-17		276821												278932	206295	1.11945e+06	137268	293805	274726
Q9HWK0	Q9HWK0_PSEAE	B3_4 domain-containing protein	PA4181	Cytoplasmic			100	3.71366e-17		1.17939e+06											498154	1.54924e+06		4.27271e+06	903428	1.53964e+06	760780
Q9HWK1	Q9HWK1_PSEAE	Probable acetolactate synthase large subunit	PA4180	Cytoplasmic	2.881	0.278257	1.046	0.964685	5.2863e+06	1.58468e+06	2.21177e+06	9.46513e+06		2.7147e+06	3.45657e+06	2.53823e+07	137133	7.99303e+06	3.94526e+06	7.08317e+06	1.58468e+06	2.17408e+06	4.37411e+06	2.13992e+06	448042	980572	612127	810944	3.86995e+06	2.46061e+06	1.25519e+06	2.72204e+06	1.42773e+06	1.9881e+06	3.01978e+06	3.62212e+06	1.17344e+06
Q9HWK5	Q9HWK5_PSEAE	Peptidylprolyl isomerase	ppiC2	Cytoplasmic	0.352	0.00735287	2.73	0.415214	3.45825e+06	7.06203e+07	2.58303e+07	3.45825e+06	1.89765e+06	9.82248e+06	2.15462e+07	9.60195e+06	2.09778e+06	2.8834e+06	3.2204e+06	1.30254e+07	2.44171e+07	6.38869e+07	4.68094e+07	2.27043e+08	7.12889e+07	1.43335e+08	7.06203e+07	3.84846e+06	2.17502e+07	8.27224e+07	2.49711e+07	4.11773e+07	1.94367e+07	2.39173e+07	9.76742e+07	5.12531e+07	2.67191e+07
Q9HWK6	LYSC_PSEAE	Lysyl endopeptidase	prpL	Extracellular	0.01	3.40087e-17	0.01	3.71366e-17			1.39327e+06																	976853	6.67656e+06		1.99124e+07	759309	1.70689e+07	1.39327e+06	1.13391e+06	1.37269e+06	1.48668e+06
Q9HWL0	Q9HWL0_PSEAE	Probable protease	PA4171	Cytoplasmic	2.263	0.569475	0.01	3.71366e-17	505348		412101	519684		161765	491407	4.67899e+06	259643	1.01588e+06	1.70444e+06	280502									383638		494737	442675	72497.1	475115	41440.8	673898	126637
Q9HWL1	Q9HWL1_PSEAE	Pyr_redox_2 domain-containing protein	PA4170	CytoplasmicMembrane
Q9HWL8	Q9HWL8_PSEAE	Uncharacterized protein	PA4163	Cytoplasmic	1.363	0.996861	0.836	0.954609	2.5518e+06	3.22941e+06	4.2923e+06	4.19533e+06	2.4858e+06	1.89572e+06	2.61956e+06	4.30605e+06		7.38524e+06	1.9066e+06	1.28439e+06	3.43088e+06	3.22941e+06	1.09087e+07	6.84024e+06	2.94451e+06	2.97339e+06	2.5918e+06	8.06772e+06	5.99454e+06	8.38607e+06	2.52138e+06	4.28629e+06	2.15848e+06	6.30374e+06	4.29833e+06	2.46474e+06	1.18574e+06
Q9HWP3	SYY1_PSEAE	Tyrine--tRNA ligase 1	tyrS1	Cytoplasmic			100	3.71366e-17		93333.6											65226.2	126713	264590	251393	59397.3	68746.9
Q9HWP6	Q9HWP6_PSEAE	Probable transcriptional regulator	PA4135	Cytoplasmic
Q9HWP9	Q9HWP9_PSEAE	HTH gntR-type domain-containing protein	PA4132	Cytoplasmic	0.01	3.40087e-17	0.438	0.622746		369621	1.1618e+06											440502	510878	453953	310145	125073	195049	42110.1	1.58036e+06	709835	1.54187e+06	1.58063e+06	1.26419e+06	977872	2.13975e+06	1.06771e+06	632511
Q9HWQ1	Q9HWQ1_PSEAE	Probable sulfite or nitrite reductase	PA4130	Cytoplasmic	0.752	0.395384	0.394	0.554897	4.45584e+06	3.5853e+06	9.2637e+06	4.07821e+07	3.33527e+06	5.31094e+06	2.74376e+06	2.51976e+07	3.80303e+06	1.55091e+06	1.37475e+07	4.45584e+06	2.28219e+07	1.42627e+06	2.41301e+06	8.75951e+06	3.51611e+06	3.61483e+06	3.5853e+06	3.81759e+07	1.82224e+07	1.54758e+06	9.71842e+06	8.57775e+06	1.05147e+07	2.68219e+07	8.83025e+06	4.59055e+06	8.37514e+06
Q9HWQ2	Q9HWQ2_PSEAE	Uncharacterized protein	PA4129	Cytoplasmic	0.01	3.40087e-17	0.01	3.71366e-17			731748																	84246.7	1.04015e+06	145457	1.46261e+06	53215.8	1.11738e+06		801622	731748	84698.4
Q9HWR2	Q9HWR2_PSEAE	Aminoglycide 3'-phphotransferase	aph	Cytoplasmic
Q9HWR4	Q9HWR4_PSEAE	Heme oxygenase, BphO	bphO	Cytoplasmic
Q9HWR5	Q9HWR5_PSEAE	AMP nucleidase	PA4115	Cytoplasmic			0.01	3.71366e-17	9.61686e+06		213768	2.45214e+07	325469	450867	4.03306e+06	9.96889e+07	190940	2.80793e+07	1.05244e+07	9.61686e+06									99125.8	210976	116312	611204		280383	391462	216598	150336
Q9HWS1	Q9HWS1_PSEAE	Uncharacterized protein	PA4107	Periplasmic							242663																		242988	89878.3	367427	68385.2	242339		293238	124238	444329
Q9HWS2	Y4106_PSEAE	UPF0276 protein PA4106	PA4106	Cytoplasmic
Q9HWS3	Q9HWS3_PSEAE	DUF2063 domain-containing protein	PA4105	Cytoplasmic	0.01	3.40087e-17	1.684	0.754435		1.54834e+06	559199										1.54834e+06	941151	1.7572e+07	9.71353e+06	3.69582e+06	1.06822e+06	1.05102e+06		143048	199619	629865	546246	572459	1.53852e+06	311356		2.61498e+06
Q9HWS7	Q9HWS7_PSEAE	BfmR	bfmR	Cytoplasmic	0.01	3.40087e-17	2.09	0.622505		5.38701e+06	2.54412e+06										1.27485e+07	311189	1.16873e+07	5.87903e+06	4.26605e+06	5.38701e+06	2.4298e+06	2.70321e+06	2.4339e+06	2.06147e+06	4.82555e+06	2.65932e+06	8.95529e+06	989893	2.10075e+06	1.05961e+06	2.66971e+06
Q9HWT8	Q9HWT8_PSEAE	Uncharacterized protein	PA4090	Cytoplasmic	100	3.40087e-17	100	3.71366e-17	5.87531e+06	8.43687e+06		5.87531e+06	3.18969e+06	2.37374e+06	1.22243e+07	2.32428e+07	149685	2.73002e+07	1.35611e+07	5.17891e+06	8.43687e+06	4.05147e+06	2.55525e+07	1.68884e+07	3.68615e+06	9.15884e+06	4.25633e+06
Q9HWU9	Q9HWU9_PSEAE	Probable dehydrogenase	PA4079	Cytoplasmic
Q9HWV0	Q9HWV0_PSEAE	Probable nonribomal peptide synthetase	PA4078	Cytoplasmic	0.01	3.40087e-17				188362	883770										36483.7	121915	78333.2	193452	188362	511642	1.63651e+06		3.96141e+06		1.14839e+06	795684	721163	1.56844e+06	981607	703338	175227
Q9HWV3	Q9HWV3_PSEAE	Uncharacterized protein	PA4075	Cytoplasmic
Q9HWV9	Q9HWV9_PSEAE	dTDP-4-dehydrorhamne reductase	PA4069	Cytoplasmic	100	3.40087e-17			633572			1.16107e+06	917329	633572	182405	1.29903e+06			367467	492740
Q9HWW0	Q9HWW0_PSEAE	Probable epimerase	PA4068	Cytoplasmic	1.578	0.94721	0.932	0.993523	5.62339e+06	5.10034e+06	5.03862e+06	9.64343e+06	4.65862e+06	5.29198e+06	7.78634e+06	4.44559e+06		3.30233e+06	1.02742e+07	5.97556e+06	2.70263e+06	1.37833e+07	1.15062e+07	7.28506e+06	4.06935e+06	5.10034e+06	4.45703e+06	1.09545e+06	4.9768e+06	1.08148e+07	1.52473e+06	7.86414e+06	2.57557e+06	5.10121e+06	1.20811e+07	8.47274e+06	4.28043e+06
Q9HWW1	Q9HWW1_PSEAE	Outer membrane protein OprG	oprG	OuterMembrane	0.488	0.0597801	0.403	0.57368	5.59034e+06	8.89984e+06	2.24225e+07	5.59034e+06	1.81345e+07	1.77154e+07	1.27002e+07	4.56137e+06	5.00046e+06	1.50331e+06	2.07547e+06	9.91149e+06	1.59198e+07	1.121e+07	8.89984e+06	1.02405e+07	6.49687e+06	7.46546e+06	5.77354e+06	3.2935e+07	1.20083e+07	3.45091e+07	4.2281e+07	9.62776e+06	5.54709e+07	2.2936e+07	5.58096e+06	2.78428e+06	2.19205e+07
Q9HWW2	Q9HWW2_PSEAE	Uncharacterized protein	PA4066	Periplasmic	100	3.40087e-17	100	3.71366e-17	1.19613e+06	1.56146e+06		2.0686e+06	606163		1.28527e+07	364485	381073	2.98934e+06	3.43303e+06	691645	3.77479e+06	611296	573691	1.9713e+06	2.36e+06	1.50954e+06	1.56146e+06
Q9HWW4	Q9HWW4_PSEAE	Probable ATP-binding component of ABC transporter	PA4064	CytoplasmicMembrane	1.329	0.985087	0.16	0.0594519	5.05104e+06	526163	3.97097e+06	5.41629e+07	5.05104e+06	1.55514e+06	86400.6	4.45379e+06			5.51582e+06	9.57876e+06	586842	471758	715144	428651	1.47969e+06		191332	308224	1.36771e+07	1.98613e+06	4.19792e+06	3.75628e+06	1.42162e+06	7.11919e+06	6.04379e+06	4.34181e+06	740997
Q9HWW5	Q9HWW5_PSEAE	Uncharacterized protein	PA4063	Unknown	1.034	0.746913	0.01	3.71366e-17	351564		342840	211331	468941	258933	8.47808e+06	1.22248e+06			351564	115701								453684	326987	232508	404189	342840	678286	497346	117928	271253
Q9HWW7	Q9HWW7_PSEAE	Probable thioredoxin	PA4061	Cytoplasmic	1.366	0.996861	1.127	0.942885	1.0288e+07	8.18997e+06	4.95759e+06	1.27366e+07	5.54465e+06	7.73366e+06	5.89919e+06	1.0288e+07	2.02579e+06	1.37835e+07	1.18347e+07	1.30256e+07	8.18997e+06	1.63279e+07	2.30751e+07	8.99813e+06	5.19989e+06	5.58982e+06	6.46923e+06	1.14595e+06	8.68867e+06	5.84273e+06	1.52401e+06	7.9128e+06	3.53969e+06	1.7905e+06	1.72753e+07	7.03248e+06	4.20654e+06
Q9HWW9	Q9HWW9_PSEAE	Uncharacterized protein	PA4059	Cytoplasmic	100	3.40087e-17			1.0358e+06			1.03851e+06	896374	590057	1.24707e+06	1.36371e+06		825911	1.0331e+06	1.05637e+06
Q9HWX1	NRDR_PSEAE	Transcriptional repressor NrdR	nrdR	Cytoplasmic	1.505	0.970606	0.713	0.898139	4.27779e+06	1.11405e+06	2.8299e+06	3.86648e+06	3.03676e+06	4.27779e+06	7.32182e+06			1.52295e+06	4.72181e+06	6.05215e+06	914195	5.84842e+06	9.01583e+06	2.58174e+06	819407	1.11405e+06	982832	169484	2.3571e+06	8.84984e+06	1.80978e+06	8.04724e+06	1.76512e+06	3.46961e+06	1.0467e+07	3.39753e+06	1.29741e+06
Q9HWX2	Q9HWX2_PSEAE	Riboflavin biynthesis protein RibD	ribD	Cytoplasmic	100	3.40087e-17	100	3.71366e-17	1.38647e+06	255032		2.23598e+06		130078	1.95241e+06	7.84109e+06		1.38647e+06	972732	726399	130591	439489	255032	485075	197025	322089	88312.9
Q9HWX3	Q9HWX3_PSEAE	Riboflavin synthase alpha chain	ribC	Cytoplasmic	100	3.40087e-17	100	3.71366e-17	366062	1.76093e+06		508652	194348	1.00315e+06	263444		177576	994567	525690	116579	1.60957e+06	4.15225e+06	1.76093e+06	3.59049e+06	987669	1.32432e+06	7.60546e+06
Q9HWX4	RIBB_PSEAE	3,4-dihydroxy-2-butanone 4-phphate synthase	ribB	Cytoplasmic	1.883	0.785057	1.569	0.795865	2.79527e+07	2.48542e+07	6.39008e+06	2.65195e+07	1.00807e+07	9.9201e+06	3.29628e+07	1.56698e+08	2.92209e+06	1.05508e+08	7.36227e+07	2.79527e+07	2.96989e+07	2.48542e+07	4.29721e+07	2.81511e+07	7.52778e+06	1.41976e+07	1.0924e+07	2.13114e+06	7.12606e+06	9.94707e+06	6.39335e+06	1.01137e+07	6.2327e+06	2.79727e+06	1.19754e+07	6.38681e+06	5.38691e+06
Q9HWX6	NUSB_PSEAE	Transcription antitermination protein NusB	nusB	Cytoplasmic	1.079	0.83748	1.66	0.765191	5.21258e+06	1.15823e+07	4.80113e+06	6.49084e+06	4.53415e+06	3.55732e+06	6.91498e+06	5.21258e+06	2.86171e+06	1.01073e+07	1.33831e+07	2.79603e+06	3.33871e+06	1.89351e+07	1.7509e+07	1.15823e+07	7.55967e+06	1.51542e+07	5.04163e+06	1.09698e+06	4.5467e+06	6.67222e+06	6.33727e+06	5.06981e+06	3.62609e+06	1.77015e+06	1.5045e+07	1.28948e+07	3.00584e+06
Q9HWX7	Q9HWX7_PSEAE	Thiamine-monophphate kinase	thiL	Cytoplasmic	1.856	0.801598	0.976	0.989929	2.41985e+07	9.67875e+06	1.26209e+07	3.84427e+07	1.95819e+07	1.03673e+07	2.99035e+07	5.18191e+07		1.00809e+07	1.48563e+07	6.36813e+07	6.29151e+06	3.17768e+07	3.02252e+07	6.21391e+06	1.16368e+07	9.67875e+06	4.10088e+06	2.7749e+06	3.13554e+07	3.5892e+07	1.08318e+06	1.82732e+07	2.27083e+06	2.16813e+06	33179954	4.7532e+07	8.717e+06
Q9HWX9	Q9HWX9_PSEAE	PBPb domain-containing protein	PA4049	Unknown	0.01	3.40087e-17	1.723	0.70536		419829	426791										352452	1.8595e+06	65089.6		1.28126e+06	91486.5	500087	608249	155019	277465	332986	327308	547020	193154	2.2773e+06	1.61265e+06	896640
Q9HWY0	Q9HWY0_PSEAE	Uncharacterized protein	PA4048	Unknown	0.01	3.40087e-17	1.761	0.73418		1.82556e+06	987831										1.0612e+07	1.74935e+06	366254	1.23387e+06	3.42388e+06	1.82556e+06	5.64319e+06	1.82136e+06	617295	718958	1.64937e+06	489932	1.62275e+06		987831	772984	4.19533e+06
Q9HWY1	RIBA_PSEAE	GTP cyclohydrolase-2	ribA	Cytoplasmic
Q9HWY3	Q9HWY3_PSEAE	Fe/B12 periplasmic-binding domain-containing protein	PA4045	Periplasmic
Q9HWY4	Q9HWY4_PSEAE	Geranyltranstransferase	ispA	Cytoplasmic	0.01	3.40087e-17	0.01	3.71366e-17			2.44008e+06																	1.05579e+06	5.71663e+06	1.14087e+06	2.87516e+06	2.07084e+06	4.81787e+06	1.14294e+06	1.99483e+06	3.52855e+06	1.72417e+07
Q9HWY5	EX7S_PSEAE	Exodeoxyribonuclease 7 small subunit	xseB	Cytoplasmic	1.822	0.822344	0.297	0.295114	1.2414e+06	130461	813784	1.04582e+06	1.07753e+06	685040	1.2759e+06	2.12404e+06		1.20783e+06	1.33061e+06	1.8674e+06	68820.7	845293	700632	130461	102011	210586	91285.3		813784	2.84141e+06	316806	3.38843e+06	591384	611086	2.15101e+06	1.52291e+06	470460
Q9HWZ2	Q9HWZ2_PSEAE	FecR domain-containing protein	PA4035	Periplasmic	1.113	0.864009	2.286	0.554897	4.68096e+06	1.13885e+07	4.42146e+06	4.15177e+06	4.08531e+06	1.50684e+06	6.30218e+06	2.80005e+07	2.92682e+06	4.68096e+06	7.18758e+06	5.08435e+06	3.21991e+07	6.75703e+06	7.4826e+06	1.13885e+07	2.68701e+06	1.36989e+07	2.29671e+07	3.6755e+06	3.48929e+06	4.04763e+06	7.54867e+06	2.0741e+06	6.53588e+06	6.14288e+06	4.82982e+06	2.02848e+06	6.81805e+06
Q9HWZ5	Q9HWZ5_PSEAE	Probable two-component response regulator	PA4032	Cytoplasmic	1.027	0.744432	0.988	0.981204	457621	677759	349713	195195	634715	697531	931092	2.51045e+06		297176	329938	97302.2	531420	677759	1.68389e+06	790962	411708	918365	556411	144178	291555	585025		518195	349713	1.1093e+06	993354	318978	296335
Q9HWZ6	IPYR_PSEAE	Inorganic pyrophphatase	ppa	Cytoplasmic	1.945	0.751443	0.882	0.976063	6.20784e+07	2.65792e+07	5.08871e+07	1.24139e+08	4.37303e+07	3.86107e+07	5.82255e+07	6.20784e+07	498318	1.58144e+08	1.00525e+08	1.14343e+08	2.60248e+07	8.25563e+07	8.61459e+07	2.65792e+07	3.29631e+07	2.15548e+07	2.00824e+07	1.005e+07	8.24481e+07	8.58717e+07	1.67792e+07	6.99275e+07	2.80843e+07	2.79672e+07	9.75914e+07	9.78281e+07	3.70311e+07
Q9HX00	Q9HX00_PSEAE	PBPb domain-containing protein	PA4027	Unknown
Q9HX01	Q9HX01_PSEAE	Probable acetyltransferase	PA4026	Cytoplasmic	1.472	0.981815	1.597	0.786434	4.0716e+06	1.70372e+06	2.83616e+06	5.48796e+06	3.78962e+06	3.24579e+06	5.22721e+06	2.07272e+06	1.77869e+06	8.60265e+06	7.7439e+06	4.0716e+06	1.26709e+06	1.79147e+06	9.2221e+06	1.67613e+07	1.50105e+06	1.42741e+06	1.70372e+06	2.51523e+06	4.00722e+06	2.71253e+06	2.23756e+06	2.96543e+06	2.11598e+06	1.37623e+06	9416907	4.47562e+06	6.98862e+06
Q9HX03	Q9HX03_PSEAE	Ethanolamine ammonia-lyase large subunit	eutB	Cytoplasmic	0.403	0.018609	1.241	0.902872	2.3171e+06	9.10817e+06	6.79247e+06	423496	1.6507e+07	1.0267e+07	1.22835e+07		1.61338e+06		381765	2.3171e+06	5.00752e+06	1.49347e+07	1.35375e+07	6.59199e+06	2.61696e+06	9.10817e+06	1.61131e+07	4.00026e+06		1.20303e+07	9.73904e+06	8.2215e+06	6.01136e+06	1.38837e+07	5741164	3.09172e+06	6.79247e+06
Q9HX05	Q9HX05_PSEAE	Probable aldehyde dehydrogenase	PA4022	Cytoplasmic			0.01	3.71366e-17	1.14981e+06		230546	644234	1.18761e+06	675169	1.3444e+06	3.17899e+06	95446.4		1.11321e+06	2.18075e+06								186682	193296	375436	166474	221790	274926	239649			266766
Q9HX07	Q9HX07_PSEAE	UDP-N-acetylmuramate--L-alanyl-gamma-D-glutamyl-meso-2,6-diaminoheptandioate ligase	mpl	Cytoplasmic			0.584	0.803472	803205	1.42055e+06	2.06308e+06	272943	160804		1.0702e+06	379064		803205	938760	1.22963e+06	426625	1.88598e+06	2.17447e+06	4.28211e+06	828008	1.06999e+06		399533	2.69048e+06	5.66134e+06	1.40625e+06	2.49017e+06	1.41951e+06	1.31189e+06	2.99638e+06	3.89982e+06	1.70923e+06
Q9HX10	Q9HX10_PSEAE	Uncharacterized protein	PA4017	Cytoplasmic	1.462	0.985087	1.9	0.690883	2.16501e+06	1.12169e+07	3.57367e+06	2.16501e+06	2.37729e+06	3.87332e+06	1.4354e+07	356986	229664	1.43586e+06	4.35243e+06	1.98882e+06	4.03089e+06	1.07608e+07	1.2909e+07	2.58716e+07	1.12169e+07	2.52193e+07	4.88274e+06	1.30871e+06	6.38118e+06	6.26507e+06	1.34826e+06	5.55169e+06	1.28628e+06	2.01528e+06	18153422	1.53565e+07	2.30041e+06
Q9HX12	Q9HX12_PSEAE	MaoC-like domain-containing protein	PA4015	Cytoplasmic	0.425	0.0261576	1.242	0.902872	4.50264e+06	2.66319e+07	2.17934e+07	5.11897e+06	9.48673e+06	4.50264e+06	1.5262e+07	2.41909e+06	554483	3.69136e+06	2.57584e+06	6.22546e+06	1.26114e+07	2.66319e+07	3.81716e+07	4.32862e+07	2.57412e+07	3.0768e+07	2.4113e+07	5.11317e+06	9.84233e+06	2.53774e+07	1.13994e+07	3.30815e+07	9.93195e+06	3.52701e+07	6.26755e+07	4.94279e+07	1.87156e+07
Q9HX17	3MGH_PSEAE	Putative 3-methyladenine DNA glycylase	PA4010	Cytoplasmic	0.01	3.40087e-17	0.787	0.941539		319829	649853										278575	643227	886856	367193		269673	247642		529379	1.20387e+06	176107	844383	177450		797744	836557	257481
Q9HX20	PROA_PSEAE	Gamma-glutamyl phphate reductase	proA	Cytoplasmic	2.165	0.63379	0.01	3.71366e-17	2.29131e+06		658316	4.55369e+06	1.19438e+06	996997	1.29992e+06	3.61898e+06		5.03221e+06	1.53747e+06	3.41477e+06								385611	1.80895e+06	1.09906e+06	124675	1.11138e+06	338572	947418	457432	1.33291e+06	124232
Q9HX21	NADD_PSEAE	Probable nicotinate-nucleotide adenylyltransferase	nadD	Cytoplasmic			100	3.71366e-17		293776												623473	1.12582e+06	218139	241298	357665	214272
Q9HX22	Q9HX22_PSEAE	Ribomal silencing factor RsfS	rsfS	Cytoplasmic	1.375	0.996861	1.788	0.72411	3.39004e+06	9.53441e+06	5.29045e+06	2.35873e+06	3.79709e+06	3.7646e+06	6.86052e+06	3.39004e+06	652762	2.55254e+06	1.62814e+06	3.89696e+06	566990	1.23308e+07	7.5658e+06	1.18503e+07	9.53441e+06	1.82268e+07	4.55095e+06	1.09547e+06	3.44037e+06	1.14768e+07	2.4454e+06	1.0198e+07	3.14365e+06	5.16674e+06	1.41402e+07	1.1995e+07	5.41712e+06
Q9HX23	RLMH_PSEAE	Ribomal RNA large subunit methyltransferase H	rlmH	Cytoplasmic			100	3.71366e-17		1.70405e+06											298929	2.10364e+06	1.70405e+06	2.1446e+06	1.15282e+06	2.13443e+06	1.04371e+06
Q9HX24	Q9HX24_PSEAE	Soluble lytic transglycylase B	sltB1	CytoplasmicMembrane	0.793	0.460779	1.264	0.898139	1.39256e+07	1.73493e+07	2.32527e+07	2.22254e+07	1.98452e+07	1.39256e+07	2.08501e+07	5.40837e+06	2.66956e+06	371402	4.26219e+06	8.31809e+07	6.93031e+06	2.52139e+07	2.72046e+07	8.02909e+06	7.77471e+06	1.77011e+07	1.73493e+07	9.92761e+06	2.71826e+07	3.05281e+07	7.01474e+06	4.96257e+07	9.6626e+06	2.85207e+07	2.54723e+07	2.12265e+07	1.26463e+07
Q9HX25	LIPA_PSEAE	Lipoyl synthase	lipA	Cytoplasmic	2.891	0.275314	0.655	0.860899	7.93266e+06	2.77888e+06	6.61621e+06	8.79269e+06	3.40784e+06	1.51353e+06	7.15675e+06	1.66422e+07		1.39105e+07	1.93731e+07	4.69227e+06	2.41221e+06	9.46735e+06	6.91914e+06	2.42504e+06	2.16643e+06	4.1851e+06	2.77888e+06	1.15828e+06	8.7873e+06	1.15254e+07	4.49143e+06	8.75731e+06	2.7076e+06	4.55258e+06	1.61325e+07	8.00889e+06	5.4657e+06
Q9HX28	Q9HX28_PSEAE	Uncharacterized protein	PA3992	CytoplasmicMembrane	1.13	0.874155	1.53	0.807644	1.04462e+06	3.51225e+06	2.31696e+06	1.9445e+06	1.04462e+06	462828	979553	1.79567e+06	351679	1.47596e+06	439912	1.76319e+06	1.8999e+06	1.99038e+06	5.70316e+06	5.26429e+06	2.44691e+06	4.86653e+06	3.51225e+06	1.73377e+06	5.84656e+06	2.47461e+06	962822	2.16936e+06	2.01491e+06	1.51303e+06	5.84921e+06	4.20637e+06	3.26634e+06
Q9HX31	Q9HX31_PSEAE	DNA polymerase III subunit delta	holA	Cytoplasmic
Q9HX32	Q9HX32_PSEAE	LPS-assembly lipoprotein LptE	lptE	OuterMembrane	1.325	0.981815	0.766	0.932789	2.16733e+06	3.10841e+06	769915	379540	2.73877e+06	2.03453e+06	2.44981e+06	1.12665e+07	8.48659e+06	1.56748e+06	1.022e+06	2.16733e+06	2.62477e+06	2.64646e+06	3.10841e+06	6.72639e+06	1.13999e+07	356743	1.25734e+07	325517	801668	977434	739420	1.61483e+06	308629	836957	803807	160762	243495
Q9HX33	SYL_PSEAE	Leucine--tRNA ligase	leuS	Cytoplasmic	1.866	0.796574	0.743	0.917053	4.81891e+07	1.70999e+07	3.65383e+07	6.80291e+07	4.15797e+07	2.94078e+07	2.52961e+07	1.00243e+08	555911	4.81891e+07	6.35969e+07	7.13003e+07	1.70999e+07	7.31419e+07	4.83498e+07	2.30778e+07	1.69539e+07	1.33501e+07	1.29339e+07	3.19205e+06	5.84253e+07	5.20596e+07	2.07597e+07	5.30741e+07	2.80486e+07	2.41247e+07	5.22576e+07	4.75976e+07	2.24075e+07
Q9HX36	Q9HX36_PSEAE	Uncharacterized protein	PA3983	Cytoplasmic	0.01	3.40087e-17	0.01	3.71366e-17			135428																	73257.3	174451	344612	111777		150012	417139	122262	60689.4
Q9HX37	YBEY_PSEAE	Endoribonuclease YbeY	ybeY	Cytoplasmic	2.19	0.622643	0.791	0.940869	2.26186e+06	1.04649e+06	1.44188e+06	2.05794e+06	1.00074e+06	981855	3.81046e+06	5.313e+06		2.48598e+06	3.26167e+06	1.94438e+06	502190	1.79278e+06	2.39375e+06	2.57388e+06	632741	1.04649e+06	948039	186090	2.65358e+06	1.42208e+06	515968	1.79148e+06	461768	855220	3.20601e+06	4.10503e+06	1.46195e+06
Q9HX38	Q9HX38_PSEAE	PhoH domain-containing protein	PA3981	Cytoplasmic	1.373	0.996861	0.01	3.71366e-17	1.39228e+06		739055	2.47222e+06	1.6394e+06	535453	807592	1.1824e+06		607269	2.75688e+06	1.78977e+06								530179	2.88484e+06	693638	319745	1.77572e+06	783239	1.1243e+06	776840	635443	703107
Q9HX40	THIE_PSEAE	Thiamine-phphate synthase	thiE	Cytoplasmic	100	3.40087e-17	100	3.71366e-17	520140	1.01396e+06		274903		899484	2.5318e+06	520140	173592		104630	1.00213e+06		1.01815e+06	392358	1.9214e+06	741796	2.36902e+06	1.00978e+06
Q9HX41	Q9HX41_PSEAE	Phphomethylpyrimidine kinase	thiD	Periplasmic	1.692	0.888248	0.766	0.932789	3.53846e+06	1.31052e+06	2.62766e+06	3.21771e+06	1.86416e+06	867977	3.77542e+06	3.31637e+06		6.00349e+06	5.01857e+06	4.08682e+06	955356	1.31052e+06	2.94821e+06	2.51466e+06	1.01545e+06	1.57065e+06	827960	496850	2.68865e+06	4.51386e+06	2.56806e+06	1.90029e+06	2.01567e+06	4.19067e+06	4.9249e+06	5.63332e+06	2.22706e+06
Q9HX44	Q9HX44_PSEAE	Probable acyl-CoA dehydrogenase	PA3972	Cytoplasmic			100	3.71366e-17		332630											331010	792205	686981	209619		307554	334257
Q9HX46	Q9HX46_PSEAE	AMP nucleidase	amn	Cytoplasmic	1.008	0.758178	0.882	0.976063	1.46642e+06	1.86198e+06	2.37659e+06	378805	1.78556e+06	1.4276e+06	1.46642e+06			1.34163e+06	3.03646e+06	1.59365e+06	1.46287e+06	2.94068e+06	3.50849e+06	3.68084e+06	931794	1.86198e+06	1.30997e+06	94398.6	4.23357e+06	3.03437e+06	1.06978e+06	3.25997e+06	1.39153e+06	1.8614e+06	5.09776e+06	3.45902e+06	1.3866e+06
Q9HX49	Q9HX49_PSEAE	Uncharacterized protein	PA3967	Cytoplasmic			100	3.71366e-17		1.03233e+06											330149	2.41855e+06	621229	1.56941e+06	1.20237e+06	1.03233e+06	111970
Q9HX51	Q9HX51_PSEAE	Probable transcriptional regulator	PA3965	Cytoplasmic	2.432	0.472649	0.849	0.959371	3.28303e+06	1.22859e+07	1.00249e+07	5.5289e+06	1.71522e+06	2.1574e+06	3.28303e+06			1.48408e+07	7.67379e+06	1.86661e+06	3.80931e+06	1.22859e+07	1.79482e+07	1.5365e+07	9.35421e+06	1.33142e+07	7.80138e+06	3.55189e+06	4.00708e+07	1.50818e+07	1.07688e+07	2.14883e+07	9.3324e+06	7.26542e+06	3.42009e+07	9.13815e+06	5.01204e+06
Q9HX55	Q9HX55_PSEAE	Probable ATP-dependent helicase	PA3961	Cytoplasmic
Q9HX60	Q9HX60_PSEAE	VOC domain-containing protein	PA3956	Cytoplasmic			100	3.71366e-17		310210												305085	127105	761200	276351	324385	315422
Q9HX64	Q9HX64_PSEAE	Uncharacterized protein	PA3952	Unknown
Q9HX67	Q9HX67_PSEAE	Uncharacterized protein	PA3949	Cytoplasmic
Q9HX68	Q9HX68_PSEAE	Two-component response regulator RocA1	rocA1	Cytoplasmic					383107	459784	246919	383107		150511	804943	978719		6.32719e+06	200847	268341	1.60505e+06	409137	1.76616e+06	176663		188169	516701	320509	366343	216187	461954	61948.2	219350	223242		273108
Q9HX72	ATSE3_PSEAE	Acetyltransferase PA3944	PA3944	Cytoplasmic	0.01	3.40087e-17	1.974	0.612937		385189	463104										188332	1.10691e+06	2.37027e+06	176571	385189	2.32481e+06	299353	74106.7		463104	211906	479571	102254	258354	548447	1.17792e+06	528227
Q9HX74	Q9HX74_PSEAE	Acyl-CoA thioesterase II	tesB	Cytoplasmic
Q9HX76	Q9HX76_PSEAE	Probable DNA binding protein	PA3940	Cytoplasmic	1.296	0.971389	0.313	0.375074	3.27597e+07	8.49047e+06	2.58179e+07	4.59172e+07	4.39804e+07	2.38834e+07	3.52832e+07	5.33453e+06	4.06068e+06		3.15812e+07	3.39822e+07	5.33574e+06	1.85506e+07	1.04193e+07	4.02519e+06	8.49047e+06	1.20037e+07	2.70921e+06	1.74169e+07	3.04853e+07	2.19217e+07	4.13846e+07	3.06635e+07	2.3709e+07	2.88976e+07	28114492	2.17655e+07	2.16269e+07
Q9HX85	Q9HX85_PSEAE	Uncharacterized protein	PA3931	Membrane	1.647	0.911033	1.032	0.971366	1.02966e+07	4.50383e+06	4.7232e+06	6.59791e+06	3.78828e+06	2.10226e+06	1.53537e+07	4.60655e+07	6.646e+06	3.08828e+07	1.12031e+07	1.02966e+07	6.84168e+06	4.50383e+06	6.24172e+07	2.703e+06	3.4416e+06	4.11639e+06	1.34357e+07	9.62809e+06	6.77084e+06	3.4635e+06	2.99202e+06	5.74885e+06	5.06063e+06	3.37422e+06	3.70384e+06	7.31256e+06	4.40827e+06
Q9HX89	Q9HX89_PSEAE	Probable medium-chain acyl-CoA ligase	PA3924	Cytoplasmic	1.321	0.981815	0.827	0.952556	1.06283e+06	2.06542e+06	1.24135e+06	1.54297e+06	1.06283e+06	478918	695018			1.27356e+06	1.06947e+06	228603	1.30469e+06	1.5734e+06	2.75598e+06	2.06542e+06	270273	2.49306e+06	6.53602e+06	221842	1.53188e+07	1.04408e+06	533579	2.68063e+06	446632	2.00955e+06	5.37434e+06	1.4759e+06	733660
Q9HX91	Y3922_PSEAE	Uncharacterized protein PA3922	PA3922	Periplasmic	0.755	0.398973	1.112	0.94905	3.57207e+07	4.20282e+07	4.61041e+07	1.53594e+08	5.2778e+07	1.36216e+07	1.10838e+08	1.12846e+07	1.66737e+07	3.57207e+07	8.99616e+07	1.29739e+07	2.51545e+08	2.29407e+07	3.84623e+07	9.18528e+07	4.20282e+07	1.23145e+07	4.16253e+08	5.01919e+07	1.64612e+08	3.08279e+07	3.70227e+07	3.24293e+07	4.56785e+07	6.82415e+07	1.11003e+08	4.28443e+07	4.65337e+07
Q9HX94	Q9HX94_PSEAE	PINc domain-containing protein	PA3919	Cytoplasmic	0.01	3.40087e-17	0.01	3.71366e-17			730799																	316361	1.00842e+06	821390	589929	1.76456e+06	629276	1.89754e+06	332895	900638	650199
Q9HX95	MOAC_PSEAE	Cyclic pyranopterin monophphate synthase	moaC	Cytoplasmic	0.01	3.40087e-17	0.924	0.993523		882843	799628										392536	1.96536e+06	3.02639e+06	882843	701149	386034	2.24076e+06	135730	802729	1.01804e+06	1.03003e+06	796539	1.23181e+06	507640	839887	562546	756362
Q9HX96	Q9HX96_PSEAE	Molybdopterin converting factor, small subunit	moaD	Cytoplasmic	0.01	3.40087e-17				148064	426504											113469	78975.7	155606	198804	140887	239129			952548	383655	573714	474139	269436	679080	273705	211562
Q9HX98	Q9HX98_PSEAE	Molybdenum cofactor biynthesis protein B	moaB1	Cytoplasmic
Q9HX99	Q9HX99_PSEAE	Molybdopterin molybdenumtransferase	moeA1	Cytoplasmic			100	3.71366e-17		136133												85632.3	486739	94569.9	207741	137572	134709
Q9HXA0	Q9HXA0_PSEAE	Probable protease	PA3913	Cytoplasmic	0.01	3.40087e-17	0.349	0.423787		163337	848636										158555	148456	168263	181140	175345	139204		147293	932946	2.07426e+06	989470	935255	782313	920582	449489	552035	454482
Q9HXA1	Q9HXA1_PSEAE	Uncharacterized protein	PA3912	Cytoplasmic
Q9HXA5	Q9HXA5_PSEAE	Imm52 domain-containing protein	PA3908	Cytoplasmic	1.264	0.951149	0.01	3.71366e-17	652168		642366	1.30755e+06	797710	1.05347e+06	444977	650063			548230	652168									343151		234466	888716	373537	1.03488e+06	495551	2.85016e+06	832677
Q9HXA6	Q9HXA6_PSEAE	Tox-REase-5 domain-containing protein	PA3907	Cytoplasmic
Q9HXA7	Q9HXA7_PSEAE	Uncharacterized protein	PA3906	Cytoplasmic
Q9HXB0	RF3_PSEAE	Peptide chain release factor 3	prfC	Cytoplasmic	1.443	0.990766	0.573	0.795766	6.1873e+06	1.93072e+06	2.77205e+06	7.28595e+06	5.43726e+06	3.6936e+06	6.32018e+06	7.51677e+06		6.05721e+06	9.07358e+06	4.14135e+06	1.3593e+06	1.0851e+07	4.8286e+06	1.93072e+06	1.78863e+06	2.42752e+06	1.73445e+06	514660	5.70834e+06	4.22461e+06	1.32261e+06	2.74979e+06	1.70705e+06	1.17344e+06	6.07444e+06	2.79448e+06	2.86077e+06
Q9HXB1	IVY_PSEAE	Inhibitor of vertebrate lysozyme	ivy	Periplasmic	1.325	0.981815	3.79	0.197501	4.56464e+06	2.16e+07	8.07638e+06	6.39288e+06	3.47609e+06	4.72556e+06	2.34655e+07	2.3328e+06	4.56464e+06	3.09299e+06	9.32103e+07	1.62666e+06	4.12858e+07	9.48017e+06	4.33624e+06	1.4647e+07	2.74798e+07	7.46535e+07	2.16e+07	3.10318e+07	1.19851e+07	2.79528e+06	9.152e+06	7.86842e+06	8.28983e+06	2.01639e+06	2.50594e+06	7.29859e+06	9.27523e+06
Q9HXB2	Q9HXB2_PSEAE	Fe(III) dicitrate transport protein FecA	fecA	OuterMembrane
Q9HXB7	Q9HXB7_PSEAE	Probable 2-hydroxyacid dehydrogenase	PA3896	Cytoplasmic	2.139	0.647505	1.259	0.898189	4.34547e+06	5.26007e+06	2.50013e+06	9.26189e+06	3.21374e+06	2.7554e+06	4.34547e+06	1.5228e+07	76152.5	2.98677e+06	1.62729e+07	4.67204e+06	3.34925e+06	5.26007e+06	1.70188e+07	1.05043e+07	2.32798e+06	5.46016e+06	3.89155e+06	244861	3.56248e+06	4.16393e+06	1.41439e+06	3.16159e+06	1.51814e+06	2.51589e+06	6.44975e+06	2.48447e+06	1.5713e+06
Q9HXC4	Q9HXC4_PSEAE	Probable binding protein component of ABC transporter	PA3889	CytoplasmicMembrane	3.22	0.174245	0.445	0.649227	3.05166e+06	1.35269e+06	7.6317e+06	3.05166e+06	2.0366e+06	2.2641e+06	5.14696e+06	5.89817e+07	258805	7.64574e+06	5.89314e+06	1.24868e+06	4.31803e+06	1.29863e+06	804428	2.15133e+06	2.06218e+06	1.09304e+06	1.35269e+06	1.24632e+07	5.77289e+06	4.64951e+06	1.92971e+07	2.63537e+06	2.09066e+07	1.0089e+07	671282	3.16191e+06	1.18658e+07
Q9HXC6	Q9HXC6_PSEAE	Uncharacterized protein	PA3886	Cytoplasmic
Q9HXD0	Q9HXD0_PSEAE	Methyltransf_11 domain-containing protein	PA3882	Cytoplasmic	1.234	0.948484	0.359	0.477268	1.71549e+06	815465	956134	1.08492e+06	2.33844e+06	1.8414e+06	823802	3.59929e+06			223440	1.71549e+06	2.61522e+06	967964	2.04444e+06	337406	161676	815465	580438	188880	1.39673e+06	2.17279e+06	879190	1.88101e+06	746451		1.55207e+06	956134	891037
Q9HXD2	ANVM_PSEAE	Anaerobic and virulence modulator AnvM	anvM	Cytoplasmic			0.424	0.611858	1.30818e+06	642774	1.14107e+06	428908	1.52132e+06		3.26307e+06	637142		773449	1.30818e+06	3.34805e+06	78901.8	842978	461245	642774	175051	2.42386e+06	899425	257744	1.04765e+06	1.29626e+06	1.2958e+06	1.24282e+06	1.04158e+06	2.83826e+06	325787	433554	1.57771e+06
Q9HXD3	Q9HXD3_PSEAE	Two-component response regulator NarL	narL	Cytoplasmic			2.092	0.622505	3.02043e+06	6.3352e+06	981152	3.02043e+06	1.58328e+06	696095	7.97724e+06			1.23392e+07	3.16637e+06	1.5364e+06	2.60663e+06	6.3352e+06	1.35313e+07	9.55601e+06	3.04337e+06	1.17684e+07	2.11124e+06	115504	777652	1.88977e+06	981152		391922	473892	1.06038e+06	1.05614e+06	1.6622e+06
Q9HXD5	Q9HXD5_PSEAE	Probable peptidyl-prolyl cis-trans isomerase, PpiC-type	PA3871	Cytoplasmic
Q9HXE0	Q9HXE0_PSEAE	Pyocin protein	PA3866	Extracellular			0.01	3.71366e-17	260046		442344	260046		704019	4.50377e+06	875503	65629.7		126711	143622								443724		420900	408333	442344	1.13629e+06	174289	236195	581821	2.11362e+06
Q9HXE1	Q9HXE1_PSEAE	Probable amino acid binding protein	PA3865	Periplasmic	0.01	3.40087e-17	1.188	0.928017		1.9884e+06	1.01585e+06										7.02128e+06	918007	249383	3.90525e+06	1.22866e+06	1.9884e+06	3.63053e+06	1.72091e+06		447935	1.34691e+06	414540	1.4448e+06	1.16506e+06		163328	885742
Q9HXE3	DAUA_PSEAE	FAD-dependent catabolic D-arginine dehydrogenase DauA	dauA	Cytoplasmic	0.01	3.40087e-17				747973	407011											733362	1.3694e+06	2.13481e+06	366488	548998	762875		407011	630079	275390	540547	281237	386117	704104	595092	202448
Q9HXE4	DAUB_PSEAE	NAD(P)H-dependent anabolic L-arginine dehydrogenase DauB	dauB	Cytoplasmic
Q9HXE5	RHLB_PSEAE	ATP-dependent RNA helicase RhlB	rhlB	Cytoplasmic	0.666	0.263652	0.01	3.71366e-17	2.84965e+06		7.70743e+06	3.50714e+06	1.15698e+07	6.8858e+06	2.84965e+06		841585		1.34842e+06	1.8333e+06								2.74451e+06	9.07669e+06	8.33522e+06	1.44311e+07	1.03631e+07	9.26341e+06	7.12693e+06	6970309	3.65929e+06	7.01213e+06
Q9HXE6	Q9HXE6_PSEAE	Probable AMP-binding enzyme	PA3860	Cytoplasmic
Q9HXE7	Q9HXE7_PSEAE	Carboxylesterase	PA3859	Cytoplasmic	0.01	3.40087e-17	0.01	3.71366e-17			3.35693e+06																	552805	1.76616e+06	9.3108e+06	511411	6.68578e+06	757396	2.56416e+06	7.20042e+06	1.2827e+07	4.39481e+06
Q9HXE8	Q9HXE8_PSEAE	Probable amino acid-binding protein	PA3858	Periplasmic	1.631	0.920919	0.604	0.824823	2.767e+06	1.93517e+06	2.29468e+06	5.63465e+06	2.82304e+06	2.12391e+06	2.65573e+06	6.46613e+06	882201	3.90262e+06	2.767e+06	1.27564e+06	4.6969e+06	998813	5.9769e+06	915320	277603	1.93517e+06	2.8454e+06	5.57879e+06	5.27233e+06	2.18277e+06	2.40636e+06	2.77216e+06	3.25424e+06	2.18818e+06	1.44885e+06	1.9989e+06	2.11556e+06
Q9HXF4	Q9HXF4_PSEAE	Uncharacterized protein	PA3852	Cytoplasmic	1.279	0.951149	1.438	0.830094	580179	1.04315e+06	563922	1.46562e+06	1.08487e+06	580179		468187		444333	1.77682e+06	123714	532061	1.26532e+06	1.4082e+06	7.92702e+06	590224	878029	1.04315e+06	122748	827142	407505		848083	563922	301970	1.59159e+06	379652	601513
Q9HXF6	Q9HXF6_PSEAE	Uncharacterized protein	PA3850	Cytoplasmic			100	3.71366e-17		241521											119641	3.34213e+06	2.2503e+06		175273	332809	144341
Q9HXF7	NDPA_PSEAE	Nucleoid-associated protein PA3849	PA3849	Cytoplasmic	100	3.40087e-17			423046			374196	339561	288586	225332	1.68137e+06		608637	478274	1.41805e+06
Q9HXG0	Q9HXG0_PSEAE	Isochorismatase domain-containing protein	PA3846	Cytoplasmic	1.224	0.939495	1.516	0.802247	873632	971000	896103	1.34568e+06	981611	888652	409302			873632	222261	345710	971000	894881	695102	1.93805e+06	946241	2.18256e+06	2.60568e+06	288005	1.25619e+06	863428	552345	2.34972e+06	360720	1.5737e+06	3.09497e+06	930015	662944
Q9HXG2	Q9HXG2_PSEAE	GST N-terminal domain-containing protein	PA3844	Cytoplasmic
Q9HXG8	Q9HXG8_PSEAE	Uncharacterized protein	PA3836	Periplasmic	0.926	0.673555	0.799	0.942885	1.80859e+06	1.33519e+07	1.05175e+07	2.30413e+06	3.37844e+06	873853	2.78835e+06	1.69136e+07	1.15932e+06	535552	767404	1.80859e+06	4.36709e+07	2.09908e+07	6.18994e+06	1.26755e+07	9.73665e+06	1.33519e+07	4.67731e+07	3.16324e+07	2.70621e+06	8.83704e+06	1.91874e+07	6.74611e+06	2.28978e+07	1.25176e+07	3079857	1.34281e+06	2.34409e+07
Q9HXH0	SYV_PSEAE	Valine--tRNA ligase	valS	Cytoplasmic	1.736	0.868154	0.909	0.983958	4.68567e+07	2.03422e+07	2.65147e+07	5.59273e+07	2.49185e+07	2.82485e+07	2.49897e+07	5.97997e+07	671616	4.85951e+07	8.57032e+07	4.68567e+07	1.77124e+07	5.8845e+07	4.97337e+07	2.03422e+07	1.52573e+07	2.07919e+07	1.63234e+07	4.18487e+06	3.79519e+07	3.81185e+07	1.13596e+07	3.88418e+07	1.58882e+07	1.27038e+07	5.44922e+07	3.88996e+07	1.85242e+07
Q9HXH8	QUEA_PSEAE	S-adenylmethionine:tRNA ribyltransferase-isomerase	queA	Cytoplasmic			0.933	0.993523	2.84136e+06	1.99954e+06	877524	4.36464e+06	493809	840120	2.57404e+06	2.74083e+07	244175	3.49374e+06	4.24259e+06	2.84136e+06	1.99954e+06	1.5563e+06	3.01667e+06	4.5341e+06	591037	4.80126e+06	1.62773e+06	86803.4	1.26605e+06	955522	207440	1.18296e+06	119599	568035	1.4079e+06	1.4169e+06	805893
Q9HXH9	TGT_PSEAE	Queuine tRNA-ribyltransferase	tgt	Cytoplasmic	100	3.40087e-17			797313				767873	797313	318078	2.26313e+06		3.92038e+06	489682	1.62001e+06
Q9HXI3	Q9HXI3_PSEAE	Rick_17kDa_Anti domain-containing protein	PA3819	Periplasmic	1.263	0.951952	1.046	0.964685	4.79029e+07	6.49833e+07	5.63789e+07	4.21299e+07	4.79029e+07	2.64757e+07	9.7753e+07	5.38376e+08	9.24825e+07	3.47764e+07	2.93622e+08	546992	1.24512e+08	3.34634e+07	2.86343e+07	9.08135e+07	6.49833e+07	6.27408e+07	6.52734e+07	8.5268e+07	5.93226e+07	2.44192e+07	1.94652e+08	2.41588e+07	8.85959e+07	5.35813e+07	1.74306e+07	4.92201e+07	1.0519e+08
Q9HXI4	SUHB_PSEAE	Initol-1-monophphatase	suhB	Cytoplasmic	2.051	0.69548	0.659	0.862127	1.99178e+06	999491	1.28713e+06	7.62282e+06	2.03569e+06	1.94883e+06	1.75054e+06		588207	1.30323e+06	6.07844e+06	2.17932e+06	999491	2.12847e+06	2.7294e+06	1.93786e+06	635512	552860	616257	643222	5.32145e+06	3.0602e+06	158305	3.20135e+06	1.17374e+06	464732	2.54999e+06	1.41148e+06	543138
Q9HXI5	Q9HXI5_PSEAE	tRNA (cytidine/uridine-2'-O-)-methyltransferase TrmJ	trmJ	Cytoplasmic	0.01	3.40087e-17	1.172	0.932855		1.09181e+06	1.28784e+06										260859	2.76696e+06	1.65432e+06	3.282e+06	1.09181e+06	633644	407442		1.52437e+06	1.28784e+06	555322	1.69175e+06	949744	928486	1796912	358911	1.46674e+06
Q9HXI6	Q9HXI6_PSEAE	Serine O-acetyltransferase	cysE	Cytoplasmic
Q9HXI7	Q9HXI7_PSEAE	IscR	iscR	Unknown	0.01	3.40087e-17	0.186	0.0989691		704346	2.95086e+06										1.94878e+06	357817		193007	103968	1.3951e+06	1.38647e+06	231259	1.29997e+07	1.6553e+06	4.1388e+06	1.29377e+06	3.4328e+06	2.53658e+06	7.46702e+06	1.77204e+06	9.42485e+06
Q9HXI8	ISCS_PSEAE	Cysteine desulfurase IscS	iscS	Cytoplasmic	1.763	0.861408	0.808	0.949024	3.19777e+07	1.3183e+07	1.87506e+07	7.35482e+07	2.59264e+07	1.1922e+07	2.81796e+07	3.19777e+07	1.14477e+06	8.74707e+07	5.09652e+07	5.02133e+07	8.83241e+06	3.43545e+07	2.99501e+07	1.43353e+07	1.21809e+07	1.3183e+07	7.70112e+06	6.93509e+06	2.71458e+07	3.05634e+07	1.29518e+07	2.95363e+07	1.17823e+07	1.11571e+07	2.80654e+07	2.92643e+07	1.10547e+07
Q9HXI9	Q9HXI9_PSEAE	Iron-sulfur cluster assembly scaffold protein IscU	iscU	Cytoplasmic	1.289	0.968622	0.812	0.950645	3.32197e+07	1.66227e+07	2.13611e+07	3.32197e+07	2.62369e+07	1.36941e+07	7.72552e+07	4.04928e+07	1.34523e+06	5.03322e+06	3.45303e+07	5.91527e+07	5.11969e+06	3.35851e+07	4.00896e+07	1.86785e+07	1.42954e+07	1.66227e+07	6.66268e+06	2.41454e+06	3.11501e+07	4.40654e+07	1.44541e+07	2.6494e+07	1.35309e+07	8.36025e+06	5.99225e+07	5.33265e+07	1.72227e+07
Q9HXJ0	Q9HXJ0_PSEAE	Iron-binding protein IscA	iscA	Cytoplasmic	1.358	0.995247	1.35	0.866622	3.43802e+06	7.21553e+06	3.66592e+06	2.33239e+06	2.25272e+06	1.40845e+06	1.50514e+07	3.43802e+06	639405	6.31425e+06	6.3589e+06	9.5031e+06	1.43293e+06	1.00335e+07	9.97518e+06	7.21553e+06	2.58076e+06	1.08385e+07	2.71413e+06	632716	3.41811e+06	8.06494e+06	2.11046e+06	3.93169e+06	2.18243e+06	958203	1.12697e+07	1.22783e+07	5.01766e+06
Q9HXJ1	HSCB_PSEAE	Co-chaperone protein HscB homolog	hscB	Cytoplasmic	1.448	0.993557	1.431	0.824823	745312	703981	535181	745312	737762	762307	2.06926e+06			937051	178163	503084	250810	1.16508e+06	576331	1.46699e+06	703981	1.00517e+06	336242	60477.4	1.04947e+06	619302	352780	570664	501905	161515	1.83944e+06	610077	482482
Q9HXJ2	PILF_PSEAE	Type IV pilus assembly protein PilF	pilF	OuterMembrane	0.01	3.40087e-17	0.01	3.71366e-17			242811																	195699	450429	222676	473026	195233	396217	269396	264767	169424	195858
Q9HXJ3	Q9HXJ3_PSEAE	HTH cro/C1-type domain-containing protein	PA3804	CytoplasmicMembrane	3.312	0.153013	0.597	0.812355	1.52367e+06	255450	361205		646146	1.52367e+06	1.1274e+06	2.26445e+06		1.94442e+06	1.63765e+06	598534	168352	82234.8	553802	569669	265600	181852	255450	160049	2.0134e+06	505092	177551	928371	361205	180714	2.61237e+06		205130
Q9HXJ4	ISPG_PSEAE	4-hydroxy-3-methylbut-2-en-1-yl diphphate synthase (flavodoxin)	ispG	Cytoplasmic	2.17	0.632434	0.915	0.985005	1.95574e+07	1.88845e+07	2.16828e+07	4.29962e+07	1.20115e+07	1.36681e+07	1.99486e+07	1.89696e+06		7.0164e+07	5.54649e+07	1.9174e+07	1.95163e+07	3.85317e+07	3.47612e+07	1.46027e+07	6.38479e+06	1.31973e+07	1.88845e+07	5.25106e+06	3.21153e+07	3.67064e+07	1.04468e+07	3.17162e+07	1.18433e+07	1.70381e+07	3.46476e+07	2.72817e+07	1.72329e+07
Q9HXJ5	SYH_PSEAE	Histidine--tRNA ligase	hisS	Cytoplasmic	2.33	0.534536	0.508	0.731998	9.95753e+06	2.17692e+06	7.91538e+06	2.13125e+07	7.92324e+06	4.25728e+06	6.14114e+06	2.33166e+07		1.38629e+07	8.78354e+06	1.12884e+07	3.29766e+06	1.39048e+07	7.77782e+06	2.17692e+06	1.64114e+06	2.12273e+06	2.07965e+06	1.90213e+06	1.59434e+07	1.25812e+07	4.91978e+06	1.40989e+07	5.43988e+06	5.28726e+06	1.18292e+07	1.11865e+07	5.60079e+06
Q9HXJ8	DER_PSEAE	GTPase Der	der	Cytoplasmic	2.153	0.641381	0.453	0.66296	5.32013e+06	2.11036e+06	3.39269e+06	1.62569e+07	2.93193e+06	3.4351e+06	4.27488e+06	1.40253e+07		3.18004e+06	1.18825e+07	6.62095e+06	1.63092e+06	2.7996e+06	1.57806e+06	4.5497e+06	2.11036e+06	2.27948e+06	925181	832618	4.52064e+06	3.73441e+06	4.00541e+06	5.2991e+06	3.08224e+06	2.85546e+06	5.03547e+06	1.24585e+06	2.25732e+06
Q9HXJ9	Q9HXJ9_PSEAE	Probable aminotransferase	PA3798	Cytoplasmic	0.993	0.746791	0.539	0.762486	1.79913e+06	637554	2.98132e+06	3.50054e+06	2.05982e+06	1.54289e+06	1.52258e+06	1.18511e+07	113136		2.58745e+06	1.57143e+06	788650	2.02797e+06		2.90731e+06	498893	515406	495768	453789	2.33744e+06	7.80462e+06	1.10132e+06	3.80256e+06	1.03356e+06	4.81997e+06	6.29922e+06	4.20839e+06	1.66285e+06
Q9HXK2	Q9HXK2_PSEAE	Probable oxidoreductase	PA3795	Cytoplasmic	1.784	0.847259	2.533	0.472809	1.21739e+06	9.7225e+06	508409	1.21739e+06	1.02453e+06	1.34477e+06	3.91596e+06		148402		1.27653e+06	388965	1.63032e+06	1.78823e+07	7.37732e+06	1.87248e+07	9.7225e+06	1.2291e+07	4.26509e+06		854810	480902	280407	537490		100970	2.3517e+06	2.34619e+06	171290
Q9HXK4	Q9HXK4_PSEAE	Uncharacterized protein	PA3793	Cytoplasmic	100	3.40087e-17			1.24931e+06			703889	1.38517e+06	1.24931e+06		947340	564505	6.95602e+06	2.50451e+06
Q9HXK5	LEU1_PSEAE	2-isopropylmalate synthase	leuA	Cytoplasmic	1.149	0.888248	0.311	0.370071	5.17318e+06	230956	4.58441e+06	6.23012e+06	3.31857e+06	6.14143e+06	2.4272e+06	1.65182e+07	304502	2.42512e+06	5.17318e+06	5.52374e+06		209941	422916	167921	86828.3	254074	394953	3.3225e+06	6.80536e+06	6.05163e+06	2.03556e+06	1.17707e+07	3.63545e+06	4.3867e+06	9.17571e+06	4.79104e+06	2.64488e+06
Q9HXK8	Q9HXK8_PSEAE	Uncharacterized protein	PA3787	Periplasmic	1.19	0.919329	5.241	0.075691	4.32799e+06	4.93005e+07	7.91618e+06	3.33983e+06	4.48932e+06	2.60099e+06	9.65708e+06	1.30746e+06	3.06205e+07	1.33599e+06	1.12664e+07	4.32799e+06	1.20963e+08	3.89971e+07	1.46864e+06	4.93005e+07	4.71003e+07	1.23578e+08	8.48978e+07	1.26286e+07	9.40284e+06	4.70855e+06	6.67056e+06	6.34236e+06	5.39403e+06	2.66052e+06	1.43575e+07	9.3944e+06	2.84586e+07
Q9HXL0	Q9HXL0_PSEAE	Uncharacterized protein	PA3785	Periplasmic	2.151	0.642155	21.783	9.18571e-05	2.47057e+07	5.42124e+08	2.55459e+07	6.4657e+07	2.47057e+07	3.48525e+06	2.51468e+07	2.09268e+07	2.32009e+07	3.35155e+08	1.82734e+08	5.08616e+06	2.67172e+08	1.93791e+08	1.85101e+06	6.70584e+08	3.49437e+09	5.42124e+08	9.44321e+08	4.38284e+07	3.38353e+07	1.11253e+07	2.8274e+07	6.85784e+06	3.45815e+07	1.64827e+07	6.1525e+06	2.3081e+07	3.85938e+07
Q9HXL6	Q9HXL6_PSEAE	Uncharacterized protein	PA3779	Periplasmic	1.799	0.837495	1.979	0.664979	943691	3.22526e+06	536122	889484	1.80617e+06	2.69902e+06	220348	1.28416e+06	877294			943691	2.02686e+07	2.4206e+06	4.72874e+06	437841	748432	3.79166e+06	3.22526e+06	121170	293687	784655	977102	921629	541853	508925	352649	530452	1.54828e+06
Q9HXL8	EX7L_PSEAE	Exodeoxyribonuclease 7 large subunit	xseA	Cytoplasmic
Q9HXM5	Q9HXM5_PSEAE	Inine-5'-monophphate dehydrogenase	guaB	Cytoplasmic	1.841	0.81423	0.488	0.705318	2.68435e+07	7.12953e+06	1.96234e+07	3.81531e+07	2.68556e+07	1.37595e+07	1.9317e+07	2.68314e+07		5.48378e+07	4.71061e+07	2.29826e+07	7.12953e+06	2.15734e+07	1.48191e+07	1.04321e+07	4.56832e+06	5.95664e+06	2.53453e+06	3.61527e+06	3.70923e+07	2.78767e+07	1.39693e+07	3.69521e+07	2.04504e+07	1.56806e+07	3.08874e+07	1.88297e+07	1.06563e+07
Q9HXM6	GUAA_PSEAE	GMP synthase [glutamine-hydrolyzing]	guaA	Cytoplasmic	1.179	0.908727	0.711	0.898139	6.39789e+07	2.73649e+07	5.62942e+07	7.73921e+07	6.77427e+07	6.39789e+07	5.11574e+07	4.54054e+07	5.26328e+06	7.2278e+07	6.20015e+07	7.62174e+07	2.73649e+07	8.92887e+07	8.71525e+07	4.09564e+07	2.29549e+07	2.42092e+07	2.69116e+07	1.12461e+07	6.08573e+07	1.05608e+08	2.48842e+07	1.01907e+08	2.84914e+07	5.20732e+07	1.27223e+08	8.74872e+07	3.11762e+07
Q9HXM7	Q9HXM7_PSEAE	Probable metallo-oxidoreductase	PA3768	Periplasmic
Q9HXN2	PUR4_PSEAE	Phphoribylformylglycinamidine synthase	purL	Cytoplasmic	1.212	0.935143	0.421	0.610382	2.60615e+07	1.01662e+07	4.31694e+07	3.93961e+07	3.20438e+07	3.20526e+07	5.86091e+06	3.32834e+07	516072	9.33691e+06	1.1276e+07	2.60615e+07	1.01662e+07	4.14387e+07	1.9278e+07	7.70409e+06	8.07739e+06	1.03863e+07	8.87913e+06	1.56368e+07	3.56521e+07	6.13309e+07	4.40814e+07	7.39696e+07	4.25915e+07	4.50082e+07	4.05441e+07	4.37552e+07	1.81647e+07
Q9HXN6	Q9HXN6_PSEAE	Probable aminotransferase	PA3759	Cytoplasmic
Q9HXN9	Q9HXN9_PSEAE	YkuD domain-containing protein	PA3756	Periplasmic	100	3.40087e-17	100	3.71366e-17	1.02067e+06	1.42115e+06			563216	269792	1.51002e+06		340410	2.08267e+06	3.17428e+06	1.02067e+06	1.9724e+06	1.20334e+06	1.78506e+06	722902	549802	1.42115e+06	3.62426e+06
Q9HXP1	Q9HXP1_PSEAE	Nudix hydrolase domain-containing protein	PA3754	Cytoplasmic	0.246	0.000399318	2.988	0.349674	1.14284e+06	1.67988e+07	5.741e+06	1.14284e+06	349337		591664	4.62192e+06		7.90082e+06	3.10421e+06	380480	2.35084e+07	1.67988e+07	2.36413e+06	1.59641e+07	2.49339e+07	7.64359e+06	3.98416e+07	7.9123e+06	3.36922e+06	6.94409e+06	5.72542e+06	5.33197e+06	5.75662e+06	1.70456e+06	6.95278e+06	5.02416e+06	1.63156e+07
Q9HXP3	PURT_PSEAE	Formate-dependent phphoribylglycinamide formyltransferase	purT	CytoplasmicMembrane	0.923	0.66876	0.577	0.799508	1.58751e+07	1.22509e+07	2.52911e+07	1.91523e+07	2.28542e+07	1.58751e+07	5.51026e+06	5.85442e+06	330962	2.55377e+07	1.60927e+07	1.10723e+07	1.22509e+07	2.18895e+07	6.02482e+06	2.99189e+07	1.25457e+07	9.04407e+06	9.62843e+06	3.90532e+06	3.10574e+07	2.40829e+07	2.69236e+07	3.46855e+07	2.00264e+07	5.1221e+07	2.656e+07	2.30718e+07	2.273e+07
Q9HXP8	Q9HXP8_PSEAE	Signal recognition particle protein	ffh	CytoplasmicMembrane	1.738	0.868154	0.472	0.688776	3.45657e+06	1.23408e+06	7.1357e+06	7.89006e+06	3.09943e+06	2.49418e+06	2.04641e+06	5.28221e+06		2.16218e+06	9.29407e+06	3.85485e+06	1.09942e+06	4.92017e+06	3.52302e+06	3.58747e+06	988313	1.23408e+06	1.04222e+06	2.58569e+06	8.92362e+06	7.45255e+06	6.83232e+06	8.72006e+06	5.19469e+06	1.20133e+07	8.68645e+06	5.78841e+06	6.27902e+06
Q9HXP9	RS16_PSEAE	30S ribomal protein S16	rpsP	Cytoplasmic	1.016	0.767097	0.423	0.611858	2.57344e+07	1.45045e+07	2.38e+07	2.57344e+07	8.69438e+07	1.3296e+08	7.28134e+07	1.36669e+06	8.30836e+06	301206	4.53557e+07	9.99553e+06	1.10869e+07	3.91664e+07	1.45045e+07	2.31056e+07	1.03087e+07	1.72118e+07	6.99474e+06	8.58639e+06	2.3713e+07	2.17616e+07	9.35742e+07	2.38873e+07	6.07764e+07	5.17599e+07	11778492	2.05275e+07	2.4658e+07
Q9HXQ1	TRMD_PSEAE	tRNA (guanine-N(1)-)-methyltransferase	trmD	Cytoplasmic	2.14	0.647505	0.504	0.724973	880350	891112	1.53825e+06	1.47874e+06	603567	349798	867168	2.51852e+06		893733	2.3358e+06	732532	2.76172e+06	1.52629e+06	1.42223e+06	629016	172553	305299	891112	159777	2.35815e+06	2.15241e+06		1.53825e+06	424889	755328	3.28885e+06	2.1985e+06	345273
Q9HXQ2	RL19_PSEAE	50S ribomal protein L19	rplS	Cytoplasmic	0.736	0.371957	0.294	0.332677	4.13735e+06	1.38257e+07	6.03106e+07	1.28036e+06	1.43744e+07	2.9049e+07	2.32312e+07	455391	1.95821e+06	815981	4.13735e+06	6.15222e+07	2.00737e+07	8.4863e+07	7.56969e+07	9.54093e+06	1.13101e+07	1.23196e+07	1.38257e+07	3.77836e+07	3.877e+07	7.92994e+07	1.07191e+08	1.0598e+08	9.82036e+07	7.96494e+07	3.05732e+07	4.58688e+07	3.754e+07
Q9HXQ4	Q9HXQ4_PSEAE	Uncharacterized protein	PA3740	Unknown			0.681	0.87702	431735	1.20699e+06	524750	954806	349085	310964	890688			327094	964559	431735	825841	1.65064e+06	1.20699e+06	3.7821e+06	1.15972e+06	3.88599e+06	313594	335107	708304	148023	832811	524750	753372	621647	150261		518747
Q9HXQ9	Q9HXQ9_PSEAE	Uncharacterized protein	PA3733	Cytoplasmic	0.01	3.40087e-17	0.708	0.895487		212342	253236										128826	277241	109579	212342	268502	153191	273598		219884	258297	373158	512200	168871	855529	136309	248274
Q9HXR1	Q9HXR1_PSEAE	Uncharacterized protein	PA3731	Cytoplasmic	1.293	0.970959	0.755	0.926674	3.78407e+07	1.52626e+07	3.68838e+07	6.88074e+07	3.60523e+07	3.77317e+07	3.78407e+07	8.42531e+07	1.79131e+06	9.55566e+07	1.41023e+08	1.4716e+07	1.52626e+07	5.10475e+07	6.95694e+07	3.77547e+07	1.08847e+07	1.14696e+07	5.54914e+06	7.9164e+06	3.95174e+07	4.4148e+07	3.44257e+07	2.42052e+07	2.2446e+07	5.28586e+07	7.34996e+07	5.16007e+07	2.18062e+07
Q9HXR3	Q9HXR3_PSEAE	Uncharacterized protein	PA3729	CytoplasmicMembrane	0.01	3.40087e-17	0.01	3.71366e-17			270169																	178978	268818	267085	494447		482390	270169	2.81918e+06	326703	245736
Q9HXR4	Q9HXR4_PSEAE	Uncharacterized protein	PA3728	Cytoplasmic	0.01	3.40087e-17	0.01	3.71366e-17			222341																	187085	158058	311713		142726		592254	849880	146305	264239
Q9HXR5	Q9HXR5_PSEAE	PLDc_2 domain-containing protein	PA3727	Cytoplasmic
Q9HXR6	Q9HXR6_PSEAE	Uncharacterized protein	PA3726	Cytoplasmic	1.693	0.888248	0.731	0.907795	3.86301e+06	2.60461e+06	2.36713e+06	3.47137e+06	2.26327e+06	2.66826e+06	5.94554e+06	6.18582e+06		5.02393e+06	4.29884e+06	2.80435e+06	2.60461e+06	1.8992e+06	3.49447e+06	1.84001e+06	2.99355e+06	2.74931e+06	884713	309108	3.21909e+06	3.24456e+06	180452	3.29356e+06	507591	2.02773e+06	6.55436e+06	2.76333e+06	948889
Q9HXR7	Q9HXR7_PSEAE	Single-stranded-DNA-specific exonuclease RecJ	recJ	Cytoplasmic
Q9HXR8	Q9HXR8_PSEAE	Probable FMN oxidoreductase	PA3723	Cytoplasmic	1.533	0.956232	1.059	0.960237	2.87486e+06	3.52081e+06	3.89462e+06	5.00189e+06	2.85984e+06	2.88996e+06	1.74726e+06	2.36139e+06		1.38487e+07	5.04007e+06	717917	1.24433e+06	3.52081e+06	717473	4.26255e+06	2.06445e+06	3.71789e+06	9.54066e+06	1.6391e+06	6.05783e+06	3.74116e+06	4.05436e+06	1.21339e+07	3.09915e+06	3.71142e+06	6.84592e+06	1.06461e+07	3.47875e+06
Q9HXS1	Q9HXS1_PSEAE	Uncharacterized protein	PA3720	Cytoplasmic			100	3.71366e-17		177253											82614.9		380303	446646	54421.5	894915	46022.9
Q9HXS4	Q9HXS4_PSEAE	Peptidyl-prolyl cis-trans isomerase	PA3717	Cytoplasmic	1.3	0.974172	1.752	0.734751	3.3722e+06	3.23962e+06	1.12948e+06	1.79559e+06	1.22912e+06	1.18822e+06	8.10374e+06	7.54395e+06	281210	5.39111e+06	6.62612e+06	3.3722e+06	214425	2.48524e+06	5.48861e+06	5.74599e+06	3.23962e+06	7.39599e+06	2.68452e+06	116172	884489	1.36083e+06	291655	2.52494e+06	212374	1.30167e+06	8644866	2.90126e+06	980072
Q9HXS6	Q9HXS6_PSEAE	Uncharacterized protein	PA3715	Unknown	0.01	3.40087e-17				1.68632e+06	583793										2.31291e+06	1.67129e+06	1.70149e+06		1.08481e+06	491181	3.71753e+06	3.31491e+06	331051	1.25817e+06	1.02949e+06	39743.3	1.09198e+06	82314.6	123359	319081	2.10182e+06
Q9HXS8	Q9HXS8_PSEAE	Spermidine dehydrogenase, SpdH	spdH	Cytoplasmic	0.01	3.40087e-17	1.137	0.940914		1.7361e+06	4.00441e+06										1.55694e+06	3.41376e+06	1.93589e+06	2.14713e+06	177985	615123		3.70481e+06	4.76843e+06	1.47416e+06	5.21031e+06	2.52042e+06	4.38974e+06	4.32825e+06	2.19324e+06	2.12908e+06	1.73662e+07
Q9HXS9	Q9HXS9_PSEAE	Uncharacterized protein	PA3712	CytoplasmicMembrane	1.215	0.937678	1.946	0.672649	2.06634e+07	3.69159e+07	2.97329e+07	2.06634e+07	1.97396e+07	1.60646e+07	1.18253e+08	2.64785e+07	1.60266e+07	1.24704e+08	7.84412e+07	5.258e+06	1.41594e+07	2.26194e+07	6.01964e+07	8.51727e+07	2.82984e+07	4.66232e+08	3.69159e+07	1.92402e+06	4.17156e+07	2.68894e+07	4.1051e+07	1.87068e+07	1.40503e+07	2.04329e+07	3.28771e+07	4.14816e+07	5.05344e+07
Q9HXT4	Q9HXT4_PSEAE	CheW-like domain-containing protein	wspB	Cytoplasmic
Q9HXT5	WSPC_PSEAE	Probable biofilm formation methyltransferase WspC	wspC	Cytoplasmic	0.01	3.40087e-17	0.287	0.315321		823681	4.06586e+06										2.80414e+06	428087	849884	1.99829e+06	471979	798287		5.98149e+06	5.86848e+06		3.49683e+06	1.91424e+06	4.06586e+06	5.2774e+06	138282	8.3889e+06	105342
Q9HXT7	Q9HXT7_PSEAE	Histidine kinase	wspE	Cytoplasmic
Q9HXT8	CHEB3_PSEAE	Protein-glutamate methylesterase/protein-glutamine glutaminase 3	cheB3	Cytoplasmic
Q9HXT9	Q9HXT9_PSEAE	Probable two-component response regulator	wspR	Cytoplasmic	0.01	3.40087e-17	0.57	0.799271		1.04277e+06	989619										455166	1.43908e+06	4.33961e+06	954375	521256	1.04277e+06	1.28077e+06		1.01779e+06	1.28646e+06	344669	989619	221325	725013	3.86475e+06	2.382e+06	763480
Q9HXU0	SYK_PSEAE	Lysine--tRNA ligase	lysS	Cytoplasmic	1.077	0.83641	0.817	0.952047	4.92733e+07	2.46944e+07	4.1659e+07	7.20792e+07	5.38038e+07	4.92733e+07	5.8125e+07	4.22486e+07	1.48602e+06	2.00349e+07	2.50142e+07	1.014e+08	2.42154e+07	8.58668e+07	3.78264e+07	2.46944e+07	2.91495e+07	1.50952e+07	1.66907e+07	1.22451e+07	5.52953e+07	6.38674e+07	2.75956e+07	7.31904e+07	3.02908e+07	3.65888e+07	5.78448e+07	4.74317e+07	3.14093e+07
Q9HXU1	Q9HXU1_PSEAE	Probable transcriptional regulator	PA3699	Cytoplasmic			100	3.71366e-17		240388											145815	238248	802978	90288.2		242547	665070
Q9HXU2	Q9HXU2_PSEAE	Uncharacterized protein	PA3698	OuterMembrane
Q9HXU3	Q9HXU3_PSEAE	Uncharacterized protein	PA3697	Cytoplasmic	1.406	0.996861	0.01	3.71366e-17	294156		209188	336882	557650	253418	54966.9			294156	221484	1.28654e+06								53963.4	547075	344506	137984	495261	143815	276176	185820	209188
Q9HXU4	Q9HXU4_PSEAE	Uncharacterized protein	PA3696	Cytoplasmic
Q9HXU7	Y3693_PSEAE	Macro domain-containing protein PA3693	PA3693	Cytoplasmic
Q9HXU8	Q9HXU8_PSEAE	Lipotoxon F, LptF	lptF	OuterMembrane	1.415	0.996861	0.782	0.939545	3.87015e+07	1.38925e+07	2.21222e+07	3.87015e+07	6.272e+07	6.20096e+07	3.89715e+07	1.19765e+08	1.34177e+07	1.55393e+07	9.27415e+06	2.59231e+07	1.71971e+07	7.47357e+06	6.21565e+06	1.38925e+07	5.64821e+07	5.16454e+07	5.67108e+06	1.88103e+07	4.04472e+07	4.42904e+06	5.25811e+07	3.46954e+07	2.60172e+07	1.41748e+07	3.52154e+06	2.7793e+07	1.30153e+07
Q9HXU9	Q9HXU9_PSEAE	DUF4398 domain-containing protein	PA3691	Periplasmic			0.383	0.532825	7.07716e+06	6.39405e+06	1.98241e+07	4.24839e+06	1.12818e+07	7.07716e+06	4.22925e+06	2.07074e+07	7.95221e+06	7.95622e+06	3.41885e+06	258134	6.17951e+07	6.33534e+06	1.54026e+06	1.935e+07	5.71005e+07	6.39405e+06	5.55571e+06	5.84354e+06	4.8571e+07		2.01511e+07	1.67387e+07	1.29598e+07	7.13536e+06	28469218	4.96034e+07	1.98241e+07
Q9HXV1	Q9HXV1_PSEAE	Probable transcriptional regulator	PA3689	Cytoplasmic	0.01	3.40087e-17	0.01	3.71366e-17			187723																		91932.6	240560	564689	111413	331288	158159	187723	129227	429445
Q9HXV2	Q9HXV2_PSEAE	Uncharacterized protein	PA3688	Cytoplasmic	0.01	3.40087e-17	0.335	0.428637		479073	1.47161e+06										49225.4	1.04335e+06	441518	479073	540225	667234	318414	162024	1.79146e+06	1.10937e+06	1.44077e+06	1.83239e+06	820357	1.50312e+06	1.97859e+06	3.21272e+06	360811
Q9HXV3	CAPP_PSEAE	Phphoenolpyruvate carboxylase	ppc	Cytoplasmic			0.929	0.996617	317299	516279	1.34733e+06	735971	265827	104193	261911	2.64304e+06		278002	978327	362151	570380	516279	631905	894137	368279	301642	496258		1.89407e+06	545625	1.62056e+06	1.47708e+06	2.12239e+06	896136	590382	963892	1.34733e+06
Q9HXV4	KAD_PSEAE	Adenylate kinase	adk	Cytoplasmic	0.569	0.131789	1.969	0.66645	7.30027e+07	1.56338e+08	9.9452e+07	4.59124e+07	9.79231e+07	7.30027e+07	1.68621e+08	1.2847e+07	1.97236e+07	3.34104e+08	1.27081e+08	5.72821e+07	4.21631e+07	1.56338e+08	1.34369e+08	3.82675e+08	1.7166e+08	2.17698e+08	1.32077e+08	1.24113e+07	1.17074e+08	1.12227e+08	6.69851e+07	9.89499e+07	5.56163e+07	4.82466e+07	2.35856e+08	1.63492e+08	9.99566e+07
Q9HXV5	Q9HXV5_PSEAE	t(6)A37 threonylcarbamoyladenine biynthesis protein TsaB	PA3685	Cytoplasmic			1.264	0.898189	692821	1.37739e+06	913903	692821	638812	409656	2.21259e+06			447273	745403	858304	610982	2.2172e+06	2.79201e+06	1.2101e+06	1.37739e+06	3.02493e+06	738573	146686		1.16926e+06	369941	1.53847e+06	298008	684010	2049672	1.97109e+06	913903
Q9HXV6	Q9HXV6_PSEAE	Uncharacterized protein	PA3684	Cytoplasmic	0.01	3.40087e-17	0.01	3.71366e-17			514451																	95210.9	89232		3.1139e+06	603218	1.23971e+06	438747		274910	656903
Q9HXV8	Q9HXV8_PSEAE	Uncharacterized protein	PA3682	Cytoplasmic			1.512	0.817033	550056	2.65429e+06	1.47144e+06	569461	274315	361660	531312	3.18028e+06		7.20861e+06	1.23797e+06	384720	2.0793e+06	2.65429e+06	6.882e+06	5.63392e+06	804405	2.26381e+06	3.38775e+06	62527.2	255226	3.46285e+06	1.74323e+06	2.49931e+06	2.28825e+06	1.24202e+06	2.10301e+06	596653	362146
Q9HXW0	RSMJ_PSEAE	Ribomal RNA small subunit methyltransferase J	rsmJ	Cytoplasmic
Q9HXW2	Q9HXW2_PSEAE	Probable transcriptional regulator	PA3678	Cytoplasmic	0.01	3.40087e-17	1.175	0.917698		978329	243306										812434	2.81035e+06	2.36458e+06	978329	725225	1.96455e+06	119596	196873	1.20782e+06	238699		1.40633e+06	243306	201870	238558	380471	265534
Q9HXW5	Q9HXW5_PSEAE	Uncharacterized protein	PA3675	Periplasmic	0.88	0.611691	1.654	0.765637	2.12568e+07	4.01096e+07	2.23475e+07	1.44611e+07	1.55532e+07	7.91803e+06	2.76445e+07	9.80383e+07	3.49943e+07	1.31736e+07	4.05046e+07	2.12568e+07	1.26327e+08	4.01096e+07	2.97818e+07	1.46392e+07	2.1731e+07	9.28504e+07	1.11482e+08	5.20934e+07	2.85298e+07	1.79062e+07	4.85141e+07	1.34462e+07	2.38159e+07	1.64338e+07	2.09696e+07	1.77e+07	8.68526e+07
Q9HXW6	Q9HXW6_PSEAE	Uncharacterized protein	PA3674	OuterMembrane	2.456	0.460184	1.967	0.667239	1.62828e+06	2.01536e+06	587648	1.14382e+06	1.20839e+06	785164	4.46778e+06	6.72059e+06	1.78624e+06	5.00766e+06	1.62828e+06	1.4582e+06	324031	2.61821e+06	2.01536e+06	1.15201e+06	2.74533e+06	3.01191e+06	1.31103e+06	272760	491917	671218	627927	386088	413074		1.03307e+06	786878	587648
Q9HXX2	Q9HXX2_PSEAE	SufE domain-containing protein	PA3668	Cytoplasmic
Q9HXX5	Q9HXX5_PSEAE	Uncharacterized protein	PA3664	Cytoplasmic	1.457	0.986806	2.271	0.560121	3.03775e+06	5.73183e+06	2.62989e+06	4.12863e+06	3.92758e+06	977949	3.65519e+06	2.52461e+06		2.51245e+06	7.46223e+06	817673	3.40989e+06	9.02888e+06	4.27054e+06	1.45556e+07	5.73183e+06	9.23237e+06	3.37829e+06	454971	4.87339e+06	4.93435e+06	881538	3.54774e+06	1.10116e+06	2.35745e+06	6256625	2.35689e+06	2.93382e+06
Q9HXX8	Q9HXX8_PSEAE	Uncharacterized protein	PA3661	Periplasmic
Q9HXY0	Q9HXY0_PSEAE	Probable aminotransferase	PA3659	Cytoplasmic	1.424	0.996861	0.531	0.754708	5.53061e+06	2.19623e+06	5.29432e+06	4.93945e+06	5.2312e+06	4.48162e+06	3.13401e+06	1.24977e+07		9.42236e+06	7.72679e+06	5.84717e+06	1.38775e+06	2.38459e+06	3.04806e+06	3.01355e+06	2.19623e+06	1.21211e+06	1.60039e+06	617425	6.23409e+06	5.43043e+06	3.28109e+06	6.08088e+06	3.90369e+06	5.16163e+06	5.66255e+06	7.05973e+06	2.19561e+06
Q9HXY1	Q9HXY1_PSEAE	Methionine aminopeptidase	map	Cytoplasmic	1.903	0.771976	1.55	0.800967	4.98383e+07	5.99285e+07	2.89721e+07	4.98383e+07	3.85244e+07	2.76608e+07	8.50852e+07	7.02514e+07	1.75971e+06	1.7207e+08	1.13473e+08	3.74457e+07	1.05158e+07	7.57436e+07	9.40178e+07	8.6751e+07	3.16028e+07	5.99285e+07	2.51027e+07	3.85566e+06	3.95431e+07	4.30548e+07	1.22074e+07	3.51119e+07	9.54675e+06	2.3906e+07	8.45637e+07	7.40521e+07	2.06301e+07
Q9HXY2	UPPS_PSEAE	Ditrans,polycis-undecaprenyl-diphphate synthase ((2E,6E)-farnesyl-diphphate specific)	uppS	Cytoplasmic	100	3.40087e-17	100	3.71366e-17	598419	80786.5		286458	322045		300623	1.42252e+06		910817	598419	972409	94523.5	380087	539803	67247.2	80786.5	75386.2	71596.7
Q9HXY4	Q9HXY4_PSEAE	Outer membrane protein assembly factor BamA	opr86	OuterMembrane
Q9HXY5	SKPL_PSEAE	Skp-like protein	PA3647	Periplasmic	1.43	0.996861	1.573	0.795766	6.89085e+07	6.14677e+07	4.80358e+07	6.28975e+07	1.5769e+08	5.39025e+07	9.0443e+07	1.48058e+08	2.74546e+07	3.02471e+07	8.07116e+07	6.89085e+07	3.45305e+08	6.13032e+07	3.43356e+07	6.14677e+07	3.33815e+07	1.20895e+08	1.44001e+08	3.85168e+07	5.66464e+07	6.00687e+07	4.07341e+07	2.83757e+07	5.67805e+07	2.89934e+07	6.89712e+07	2.10143e+07	7.98506e+07
Q9HXY6	LPXD_PSEAE	UDP-3-O-acylglucamine N-acyltransferase	lpxD	Cytoplasmic	1.424	0.998519	1.107	0.944196	419136	1.11004e+06	590915	483851	211874		1.71835e+06	1.23213e+06	363076	316827	4.14518e+06	153447	1.31464e+06	930039	352972	1.15382e+06	1.11004e+06	1.6004e+06	799736	761681	761528		1.04932e+06	424920	590915	297209	480198	724999	527471
Q9HXY9	RNH2_PSEAE	Ribonuclease HII	rnhB	Cytoplasmic			100	3.71366e-17		314875											69604.9	270985	365873	1.23723e+06	459276	184591
Q9HXZ1	DPO3A_PSEAE	DNA polymerase III subunit alpha	dnaE	Cytoplasmic	1.206	0.929381			3.55527e+06	215068	1.20992e+06	6.55113e+06	1.79968e+06	1.23437e+06	855405	3.32497e+06		4.34909e+06	5.61022e+06	3.80152e+06	125670	171230	99476.6		270129	477440	560849	94795.1	2.64278e+06	2.40551e+06	619212	2.71462e+06	958108	819775	1.84644e+06	1.52792e+06	650307
Q9HXZ2	ACCA_PSEAE	Acetyl-coenzyme A carboxylase carboxyl transferase subunit alpha	accA	Cytoplasmic	2.575	0.399069	0.84	0.956496	9.72771e+06	4.84461e+06	1.06855e+07	9.72771e+06	3.98034e+06	3.44508e+06	1.41148e+07	2.1733e+06	280005	1.07658e+07	1.82647e+07	2.61554e+07	4.37502e+06	2.04791e+07	3.05671e+07	5.18502e+06	1.95792e+06	4.84461e+06	2.75932e+06	2.38437e+06	1.55304e+07	2.06041e+07	6.68653e+06	2.15195e+07	8.06771e+06	5.77829e+06	1.68992e+07	1.41527e+07	7.73138e+06
Q9HXZ4	PYRG_PSEAE	CTP synthase	pyrG	Cytoplasmic	1.482	0.981815	0.654	0.860748	4.24228e+07	1.71446e+07	3.24218e+07	7.32216e+07	3.68624e+07	4.24228e+07	2.69146e+07	2.92684e+07	149044	7.28975e+07	6.72124e+07	5.52843e+07	2.0475e+07	5.00272e+07	3.80023e+07	1.34349e+07	1.71446e+07	1.6114e+07	1.47327e+07	1.02359e+07	4.25639e+07	6.5204e+07	1.6681e+07	7.16083e+07	2.46964e+07	2.11513e+07	1.02678e+08	5.52981e+07	2.41482e+07
Q9HXZ5	ENO_PSEAE	Enolase	eno	Extracellular/CellSurface/Cytoplasmic	1.155	0.893272	0.419	0.605559	2.3398e+08	6.76626e+07	2.08128e+08	2.53299e+08	2.0527e+08	1.76769e+08	1.37112e+08	4.78384e+08	5.25297e+06	2.94165e+08	2.79926e+08	2.3398e+08	4.3474e+07	2.17503e+08	1.56895e+08	5.93113e+07	7.57711e+07	6.76626e+07	3.03773e+07	6.17884e+07	1.09937e+08	3.53694e+08	1.73764e+08	2.46e+08	1.76086e+08	2.63331e+08	2.67868e+08	2.55358e+08	1.17197e+08
Q9HXZ8	Q9HXZ8_PSEAE	UPF0033 domain-containing protein	PA3632	Cytoplasmic	1.8	0.838941	2.079	0.627506	1.74099e+06	2.01653e+06	975751	669945	618939	711544	3.53974e+06	5.63811e+06			1.74099e+06	2.44037e+06		728977	2.04481e+06	3.7715e+06	1.98865e+06	3.60084e+06	716011	66289.9	975751	565893	180877	991693		464321	2.37034e+06	3.29877e+06	1.3561e+06
Q9HY01	Q9HY01_PSEAE	S-(hydroxymethyl)glutathione dehydrogenase	adhC	Cytoplasmic	0.839	0.542006	0.576	0.799271	1.68002e+07	1.16089e+07	3.47366e+07	2.80306e+07	1.87185e+07	1.68002e+07	1.23653e+07	1.33118e+07	458673	5.6012e+07	4.37879e+07	1.49137e+07	7.38475e+06	1.0523e+07	3.36935e+07	5.5666e+07	1.16089e+07	1.14501e+07	1.20134e+07	6.48778e+06	4.20236e+07	4.88219e+07	2.78372e+07	3.46134e+07	1.86863e+07	3.48602e+07	3.69037e+07	4.25581e+07	1.74044e+07
Q9HY02	Q9HY02_PSEAE	S-formylglutathione hydrolase	PA3628	Cytoplasmic
Q9HY04	TRUD_PSEAE	tRNA pseudouridine synthase D	truD	Cytoplasmic	0.01	3.40087e-17				242424	241835										1.24039e+06	244561	341831	240305		88899.4	58588.6		893130	514310	224816	229379	135325	241835	1.12267e+06	648288	175095
Q9HY05	SURE_PSEAE	5'-nucleotidase SurE	surE	Cytoplasmic	2.37	0.509136	1.246	0.898139	1.24783e+06	1.06901e+06	906992	1.27367e+06		1.24783e+06	732692	1.7556e+06		1.71919e+06	1.00364e+06	920478	512803	2.77981e+06	710060	1.24459e+06	2.42236e+06	1.06901e+06	1.05699e+06	270975	904832	1.11065e+06	509112	2.32075e+06	909158	1.31943e+06	1.83112e+06	737386	871815
Q9HY07	FER1_PSEAE	Ferredoxin 1	fdxA	Cytoplasmic			100	3.71366e-17		321032											100380	480797	282777	403701		364462	149704
Q9HY08	MUTS_PSEAE	DNA mismatch repair protein MutS	mutS	Cytoplasmic	1.659	0.903048	0.457	0.66645	2.28848e+06	91771.7	2.43965e+06	1.24071e+07	2.99681e+06	2.28848e+06	1.96027e+06	411595	85919.9	2.14893e+06	1.067e+07	3.23117e+06	91771.7	235993	84224	89289.7	127463	115883	60920.8	285615	8.46991e+06	4.29873e+06	1.59807e+06	3.34213e+06	1.8135e+06	1.35394e+06	3.28199e+06	3.37279e+06	1.55498e+06
Q9HY09	Q9HY09_PSEAE	Uncharacterized protein	PA3619	Periplasmic
Q9HY10	Q9HY10_PSEAE	CinA domain-containing protein	PA3618	Cytoplasmic	0.01	3.40087e-17	1.248	0.895974		1.00543e+06	746954										615403	1.00543e+06	1.14464e+06	6.14564e+06	563244	2.18864e+06	735942		891495	1.56199e+06	451279	1.35819e+06	498332	624052	2.82716e+06	746954	611079
Q9HY11	Q9HY11_PSEAE	AMP nucleidase	PA3615	Cytoplasmic	2.156	0.639213	0.582	0.799508	1.57576e+06	486766	818581	1.81755e+06	1.10478e+06	1.42253e+06	2.89834e+06	1.17387e+06		1.74549e+06	2.92999e+06	1.07869e+06		599298	1.33661e+06	592809	336288	256199	399692	442614	1.70853e+06	2.37663e+06	187243	1.97581e+06	349336	637663	1.60445e+06	971897	689451
Q9HY12	Q9HY12_PSEAE	Uncharacterized protein	PA3614	Cytoplasmic	1.659	0.903048	0.407	0.580241	508483	1.24287e+06	3.05183e+06	408173	508483	289566	444631	1.04803e+06			980001	521642	1.56747e+06	1.06895e+06	1.52794e+06	311219	340785	1.24287e+06	2.88096e+06	500481	2.0236e+06	6.20753e+06	4.0721e+06	7.88498e+06	3.18387e+06	2.92526e+06	9.11271e+06	1.26518e+06	1.46201e+06
Q9HY13	Q9HY13_PSEAE	XFP_N domain-containing protein	PA3613	Cytoplasmic	2.271	0.571727	0.461	0.672649	6.32137e+06	391188	1.98189e+06	6.05762e+06	1.22783e+07	4.96356e+06	5.06516e+06	6.39044e+06		1.22945e+07	2.87563e+07	6.25305e+06	147614	354873	689097	473946	295789	431220		234628	4.86386e+06	3.36371e+06	1.67898e+06	4.14516e+06	3.26522e+06	2.33946e+06	1.06952e+06	1.6054e+06	729120
Q9HY15	Q9HY15_PSEAE	Uncharacterized protein	PA3611	OuterMembrane	1.424	0.996861	1.786	0.724973	2.19448e+07	4.5449e+07	1.03055e+07	1.8908e+06	3.73057e+07	2.88734e+07	2.19448e+07	2.13517e+06	8.94658e+07	1.23347e+06	2.23836e+07	1.50804e+07	7.25479e+07	1.12998e+08	4.5449e+07	8.0055e+06	3.98905e+07	1.08128e+08	2.28642e+06	4.08383e+07	2.32304e+06	9.62976e+06	1.55339e+07	1.10286e+07	2.13048e+07	2.96178e+06	7.77804e+06	4.22269e+06	5.68859e+07
Q9HY16	Q9HY16_PSEAE	Polyamine transport protein PotD	potD	Periplasmic	0.01	3.40087e-17	0.01	3.71366e-17			411165																	312074	684329	153211	83401.2	370339	600755	506211	283144	609911	456491
Q9HY22	Q9HY22_PSEAE	Response regulator ErdR	erdR	Cytoplasmic	0.01	3.40087e-17	1.542	0.803472		7.37099e+06	1.59536e+06										2.22337e+06	1.03533e+07	1.7936e+07	7.37099e+06	4.75689e+06	8.04243e+06	5.26021e+06	256697	3.55592e+06	2.90237e+06	933834	1.64526e+06	543114	940973	5.63035e+06	3.38567e+06	1.54698e+06
Q9HY25	RL31B_PSEAE	50S ribomal protein L31 type B	rpmE2	Cytoplasmic
Q9HY28	Q9HY28_PSEAE	CN hydrolase domain-containing protein	PA3598	Cytoplasmic
Q9HY39	Q9HY39_PSEAE	HTH-type transcriptional regulator MetR	metR	Cytoplasmic
Q9HY41	GLPK1_PSEAE	Glycerol kinase 1	glpK1	Cytoplasmic
Q9HY44	Q9HY44_PSEAE	Uncharacterized protein	PA3576	Periplasmic
Q9HY50	Q9HY50_PSEAE	Zinc-type alcohol dehydrogenase-like protein	PA3567	Cytoplasmic	0.771	0.388038	0.01	3.71366e-17	528559		1.01223e+06	711983	515148	410899	547606	470879		127374	542319	716037								247330	929762	1.8125e+06		1.16388e+06	118518	1.76067e+06	2.38748e+06	1.01223e+06	163109
Q9HY51	Q9HY51_PSEAE	ABM domain-containing protein	PA3566	Cytoplasmic	0.665	0.262657	1.742	0.734751	375715	6.25376e+06	3.84477e+06	231952	2.35915e+06	1.99271e+06	6.22704e+06			198516	369847	375715	3.07446e+06	6.25376e+06	78987.2	1.37518e+07	6.50575e+06	9.02126e+06	4.6409e+06	746118	1.97063e+06	7.5911e+06	3.50112e+06	4.22214e+06	3.39844e+06	4.63031e+06	8.28329e+06	7.93362e+06	3.09566e+06
Q9HY53	Q9HY53_PSEAE	Uncharacterized protein	PA3564	Cytoplasmic
Q9HY54	Q9HY54_PSEAE	Catabolite repressor/activator	fruR	Cytoplasmic	0.01	3.40087e-17	0.712	0.898139		423730	550116										205616	1.14769e+06	485955	450566	423730	192619	332167	167256	199859	901919	635791	1.6114e+06	361357	468321		744555	550116
Q9HY55	Q9HY55_PSEAE	Phphocarrier protein HPr	fruI	Cytoplasmic	1.984	0.733974	0.632	0.847318	1.75816e+07	9.6329e+06	9.71844e+06	2.66046e+07	1.24338e+07	1.17235e+07	2.3945e+07	4.00401e+07	1.00409e+06	9.73804e+06	1.75816e+07	2.89819e+07	3.09003e+06	9.95949e+06	2.55612e+07	2.07396e+07	5.16282e+06	9.6329e+06	7.45471e+06	3.29886e+06	1.3325e+07	1.9631e+07	4.88111e+06	1.50967e+07	6.56237e+06	6.3337e+06	1.69206e+07	1.95716e+07	7.08802e+06
Q9HY56	Q9HY56_PSEAE	Phphofructokinase	fruK	Cytoplasmic	1.451	0.987604	1.297	0.885447	9.00133e+06	1.03251e+07	7.50856e+06	1.00758e+07	3.31924e+06	3.52439e+06	1.98974e+07	8.04142e+06	202218		1.78611e+07	1.12885e+07	2.90823e+06	1.87114e+07	6.038e+07	1.30902e+07	3.47487e+06	1.03251e+07	5.02006e+06	1.9648e+06	1.39044e+07	9.42163e+06	4.26033e+06	7.95351e+06	3.99883e+06	3.80478e+06	1.3969e+07	3.65617e+07	7.08851e+06
Q9HY58	Q9HY58_PSEAE	UDP-gluce 6-dehydrogenase	PA3559	Cytoplasmic
Q9HY63	ARNA_PSEAE	Bifunctional polymyxin resistance protein ArnA	arnA	Cytoplasmic					2.86464e+06	290830	528348	1.73856e+06	1.15479e+06	624495	267852	2.99007e+06	2.86464e+06	1.08625e+07	1.68956e+07	2.87039e+06	1.01958e+06	584097		2.08098e+06	69240.7	59757.5	144809		480947		287987	878465	206260	289438	1542670	1.12342e+06	580421
Q9HY65	ARNB_PSEAE	UDP-4-amino-4-deoxy-L-arabine--oxoglutarate aminotransferase	arnB	Cytoplasmic			100	3.71366e-17		1.13376e+06											5.94964e+06	1.73786e+06	739652	7.52297e+06		264021	84623.3
Q9HY72	Y3539_PSEAE	UPF0246 protein PA3539	PA3539	Cytoplasmic	1.704	0.885175	1.482	0.828553	1.61594e+07	2.91666e+07	1.0047e+07	1.65722e+07	1.23051e+07	1.05282e+07	1.61594e+07	4.40203e+06	2.93877e+07	2.32204e+07	2.81476e+07	7.9224e+06	7.14466e+07	2.37343e+07	1.04888e+07	1.16654e+07	5.224e+07	2.91666e+07	7.08871e+07	1.44011e+06	1.27383e+07	8.02318e+06	2.02551e+07	8.66573e+06	2.18317e+07	8.04664e+06	14532474	1.16484e+07	2.39388e+06
Q9HY73	Q9HY73_PSEAE	Probable ATP-binding component of ABC transporter	PA3538	CytoplasmicMembrane
Q9HY77	Q9HY77_PSEAE	Glutaredoxin	PA3533	Cytoplasmic	0.627	0.205847	2.6	0.448736	1.46001e+07	5.29944e+07	2.52072e+07	1.54013e+07	2.03025e+07	1.37583e+07	8.38943e+07	3.86197e+06	4.42131e+06	491529	1.46001e+07	2.04491e+07	2.1197e+07	1.22588e+08	7.27439e+07	4.757e+07	5.29944e+07	1.22956e+08	4.78199e+07	3.49117e+06	2.82194e+07	4.62795e+07	6.77084e+06	3.3434e+07	6.49095e+06	1.28213e+07	4.38821e+07	4.73905e+07	2.25165e+07
Q9HY79	Q9HY79_PSEAE	Bacterioferritin	bfrB	Cytoplasmic
Q9HY81	Q9HY81_PSEAE	Thioredoxin peroxidase	PA3529	Cytoplasmic	1.351	0.990766	0.716	0.898189	8.05032e+08	1.10243e+08	4.41043e+08	5.03146e+08	8.05032e+08	3.93004e+09	3.20588e+08	2.10555e+07	2.47918e+09	2.59409e+09	6.20431e+08	1.09031e+09	9.2252e+07	2.30962e+08	1.10243e+08	2.30442e+08	8.44656e+07	1.59068e+08	8.91458e+07	4.93782e+08	1.01605e+09	3.06983e+08	3.93937e+08	8.38706e+08	6.51327e+08	1.11079e+08	2.08231e+08	1.64683e+09	3.68044e+08
Q9HY82	RNT_PSEAE	Ribonuclease T	rnt	Cytoplasmic
Q9HY83	Q9HY83_PSEAE	Probable outer membrane protein	PA3526	OuterMembrane
Q9HY84	ASSY_PSEAE	Argininuccinate synthase	argG	Cytoplasmic	2.146	0.645371	0.822	0.952556	4.40465e+07	1.30022e+07	2.96352e+07	8.28926e+07	3.2499e+07	2.27781e+07	1.8653e+07	6.15127e+07	239148	4.40465e+07	5.06276e+07	6.54574e+07	9.7188e+06	5.82168e+07	3.98981e+07	1.51321e+07	1.22475e+07	1.30022e+07	1.25256e+07	6.01983e+06	3.99958e+07	4.04614e+07	1.55489e+07	4.64068e+07	1.8941e+07	1.02536e+07	4.29897e+07	3.80115e+07	2.31048e+07
Q9HY85	Q9HY85_PSEAE	Lactoylglutathione lyase	gloA1	Cytoplasmic			1.524	0.811519	1.29754e+06	4.01848e+06	1.70501e+06	735808	237898		2.14103e+06	1.61814e+06		882274	1.29754e+06	1.66487e+06	2.37957e+06	4.01848e+06	1.44101e+06	1.17799e+07	5.61258e+06	3.05988e+06	4.52276e+06	518933	1.37384e+06	1.838e+06	1.75206e+06	1.37353e+06	2.49727e+06	1.65923e+06	3.75535e+06	293614	1.79593e+06
Q9HY89	Q9HY89_PSEAE	HMA domain-containing protein	PA3520	Cytoplasmic
Q9HYB3	Q9HYB3_PSEAE	Uncharacterized protein	PA3496	Cytoplasmic	1.035	0.787309	0.979	0.988915	6.39989e+06	2.08008e+07	2.39588e+07	4.25582e+06	3.09079e+06	6.4904e+06	6.39989e+06	2.31409e+07	2.22632e+06	2.19451e+07	1.62642e+07	2.68653e+06	4.97585e+06	2.08008e+07	3.08571e+07	4.74096e+07	8.58665e+06	2.77999e+07	1.74354e+07	3.36806e+06	8.68297e+06	3.48804e+07	2.49986e+07	2.29623e+07	7.92877e+06	3.71265e+07	5.35194e+07	2.51774e+07	1.14969e+07
Q9HYB4	Q9HYB4_PSEAE	Endonuclease III	nth	Cytoplasmic
Q9HYC1	Q9HYC1_PSEAE	Tli4_C domain-containing protein	PA3488	Cytoplasmic
Q9HYC3	VGR4B_PSEAE	Type VI secretion system spike protein VgrG4b	vgrG4b	Cytoplasmic
Q9HYC4	TSI3_PSEAE	Immune protein Tsi3	tsi3	Periplasmic
Q9HYC5	TSE3_PSEAE	Peptidoglycan muramidase Tse3	tse3	Extracellular
Q9HYC7	SYM_PSEAE	Methionine--tRNA ligase	metG	Cytoplasmic	1.706	0.882991	0.79	0.940869	1.63632e+07	1.664e+07	1.37323e+07	2.98109e+07	1.47451e+07	1.16379e+07	1.63632e+07	5.92254e+07	1.69016e+06	2.03213e+07	1.56405e+07	3.47918e+07	1.664e+07	2.11655e+07	1.67257e+07	2.62269e+07	1.10417e+07	1.00483e+07	7.75974e+06	3.11632e+06	2.22551e+07	2.15469e+07	7.83832e+06	2.14751e+07	9.77886e+06	1.26301e+07	2.65026e+07	1.49308e+07	1.11225e+07
Q9HYC8	Q9HYC8_PSEAE	Iron-sulfur cluster carrier protein	PA3481	CytoplasmicMembrane			1.623	0.777831	896652	3.56353e+06	1.37552e+06	1.60553e+06	241448	238564	635913	234644		1.43385e+06	2.01214e+06	1.2643e+06	3.25849e+06	9.979e+06	2.79596e+07	3.94189e+06	821289	3.56353e+06	3.21868e+06	286640	701299	3.61325e+06	1.33584e+06	2.96598e+06	1.41637e+06	977282	2.50197e+06	1.16078e+06	1.68955e+06
Q9HYC9	DCD_PSEAE	dCTP deaminase	dcd	Cytoplasmic	0.01	3.40087e-17	0.925	0.991431		3.73346e+06	3.38064e+06										3.73346e+06	1.17709e+07	1.14792e+07	3.48818e+06	1.79228e+06	3.59489e+06	4.6993e+06	854356	178510	1.17717e+07	1.79891e+06	7.18496e+06	2.53396e+06	1.81453e+06	6.59136e+06	4.98825e+06	4.51023e+06
Q9HYD5	MAO1_PSEAE	NAD-dependent malic enzyme	maeA	Cytoplasmic	1.058	0.81423	1.132	0.941539	2.2967e+06	5.62189e+06	4.07182e+06		2.2967e+06	2.72332e+06	2.37956e+06	614580	250054		233422	5.24908e+06	7.7343e+06	1.25578e+07	1.78185e+07	4.97738e+06	1.73338e+06	5.62189e+06	1.16218e+06	452238	5.28316e+06	7.53705e+06	3.89409e+06	7.14792e+06	3.30707e+06	2.94189e+06	4.25766e+06	4.49627e+06	3.05165e+06
Q9HYD6	Q9HYD6_PSEAE	Nudix hydrolase domain-containing protein	PA3470	Cytoplasmic	100	3.40087e-17	100	3.71366e-17	1.49559e+06	1.57871e+06		1.13643e+06	887011	378310	4.06913e+06	2.35467e+06	378920	1.32833e+07	4.76074e+06	1.49559e+06	1.64788e+06	2.42594e+06	3.47593e+06	1.21865e+06	839726	1.57871e+06	176183
Q9HYD7	Q9HYD7_PSEAE	RibD_C domain-containing protein	PA3469	Cytoplasmic
Q9HYE0	Q9HYE0_PSEAE	Probable ATP-dependent RNA helicase	PA3466	Cytoplasmic	1.293	0.970959	0.317	0.392043	1.80765e+06	243133	1.92632e+06	3.87948e+06	1.24042e+06	1.05733e+06	692758	6.02959e+06		1.63409e+06	2.30338e+06	1.99964e+06	185235	618066	657244	504547	125629	230125	243133	106358	7.23374e+06	2.28965e+06	2.06032e+06	2.65308e+06	1.53009e+06	1.22093e+06	2.72366e+06	1.80104e+06	1.05676e+06
Q9HYE2	Q9HYE2_PSEAE	Uncharacterized protein	PA3464	Periplasmic			100	3.71366e-17		209814											230252	128312	130120		517158	191191	304004
Q9HYE3	Y3463_PSEAE	UPF0270 protein PA3463	PA3463	Cytoplasmic	100	3.40087e-17	100	3.71366e-17	1.11228e+06	984094		263648	461781	525220	2.52973e+06	2.9935e+06		4.97078e+06	1.53189e+06	807614	194271	1.4604e+06	1.88838e+06	984094	967289	2.32001e+06	712196
Q9HYE6	Q9HYE6_PSEAE	Probable acetyltransferase	PA3460	Cytoplasmic	100	3.40087e-17	100	3.71366e-17	4.19664e+06	234321		2.06094e+07	3.18858e+06	1.2143e+06	176815	4.87352e+06		4.19664e+06	2.58147e+07		378820	39444.9		1.53159e+06	357823	117076	153446
Q9HYE7	Q9HYE7_PSEAE	Probable glutamine amidotransferase	PA3459	Cytoplasmic	1.391	0.998519	0.647	0.857062	3.37021e+07	1.07657e+07	2.53899e+06	4.16099e+06	8.74391e+06	9.11589e+07	6.10881e+06	5.67341e+07	6.17673e+07	3.37021e+07	4.5558e+07	1.79349e+07	1.07657e+07	2.90499e+07	8.42189e+06	2.14396e+07	3.3446e+07	5.83398e+06	4.1421e+06	315120	2.99347e+06	4.01306e+06	2.44644e+06	4.73364e+06	2.63504e+06	2.78279e+06	955933	1.30809e+06	406303
Q9HYE8	Q9HYE8_PSEAE	Probable transcriptional regulator	PA3458	Cytoplasmic	0.01	3.40087e-17	0.934	0.991522		159112	112787										201219	242688	437510	15528.3	19261.4	125816			51579.5	469091	201831	20575.1	232075	63027.2	235706	25978.7
Q9HYF0	MNMC_PSEAE	tRNA 5-methylaminomethyl-2-thiouridine biynthesis bifunctional protein MnmC	mnmC	Cytoplasmic			1.021	0.960382	551579	281095	350685	1.10931e+06	386193	276133	252560			2.01586e+06	793789	551579		274583	626558	287762	76259.3	111994	734614		816142	563691		536453	148509	106016	77321.7	562229	229247
Q9HYF1	PK22_PSEAE	Polyphphate:AMP phphotransferase	PA3455	Cytoplasmic	6.105	0.0035013	0.24	0.203447	3.26007e+07	1.98633e+06	9.20065e+06	1.08769e+08	7.42328e+06	3.83201e+06	7.85404e+06	4.92977e+07		2.9269e+08	9.81861e+07	2.15589e+07	4.90377e+06	2.68948e+06	9.32903e+06	1.98633e+06	880690	991945	68654.6	218318	3.38989e+07	1.6876e+07	793722	1.23975e+07	1.25078e+06	6.82813e+06	35079600	4.64121e+07	1.04549e+06
Q9HYF2	Q9HYF2_PSEAE	Probable acyl-CoA thiolase	PA3454	Cytoplasmic
Q9HYF3	Y3453_PSEAE	UPF0502 protein PA3453	PA3453	Cytoplasmic	2.248	0.587832	1.148	0.940593	2.92362e+08	1.72058e+08	1.99184e+08	1.65129e+08	3.18355e+08	1.38476e+09	1.87735e+08	3.18035e+07	1.38923e+09	8.2652e+08	2.4399e+08	2.92362e+08	5.1646e+08	1.27885e+07	1.76669e+07	1.36434e+09	3.64166e+09	1.72058e+08	4.73863e+07	2.29333e+08	4.91903e+08	1.69038e+07	8.53241e+07	3.4415e+08	2.4526e+08	1.16971e+07	1.84984e+07	6.47109e+08	1.72999e+08
Q9HYF5	Q9HYF5_PSEAE	Uncharacterized protein	PA3451	Cytoplasmic
Q9HYF6	Q9HYF6_PSEAE	Thioredoxin peroxidase	PA3450	Cytoplasmic	2.018	0.714717	1.503	0.817567	7.26359e+06	2.43765e+06	897234	8.41565e+06	4.19175e+06	1.80762e+06	6.89576e+06	7.79305e+07	2.22285e+06	1.0533e+08	7.26359e+06	1.43179e+07	2.43765e+06	3.89908e+06	9.78374e+06	4.37494e+06	1.02318e+06	1.87754e+06	1.97836e+06	282218	1.72199e+06	3.90236e+06	638329	859649	428969	936462	219412	2.28724e+06	1.58655e+06
Q9HYG6	Q9HYG6_PSEAE	DUF1244 domain-containing protein	PA3440	Periplasmic	1.469	0.981815	2.38	0.524855	2.75043e+07	7.24726e+07	2.28047e+07	2.24314e+07	2.5548e+07	2.47263e+07	6.53134e+07	1.14885e+08	3.62602e+06	1.90363e+08	2.78891e+07	2.75043e+07	2.31812e+07	7.24726e+07	8.03231e+07	9.58263e+07	3.65055e+07	1.08088e+08	3.79082e+07	6.22775e+06	2.02109e+07	7.23124e+07	2.20614e+07	3.61086e+07	1.76165e+07	1.8662e+07	5.50619e+07	5.18241e+07	2.35731e+07
Q9HYG9	Q9HYG9_PSEAE	Dihydromonapterin reductase, FolM	folM	Cytoplasmic
Q9HYH1	Y3435_PSEAE	Uncharacterized protein PA3435	PA3435	Cytoplasmic	1.549	0.951149	1.643	0.768453	5.48497e+06	6.28638e+06	2.90335e+06	7.33837e+06	3.82666e+06	5.35504e+06	1.43735e+07	5.48497e+06	523422	9.90395e+06	7.52681e+06	3.67997e+06	5.378e+06	4.53975e+06	1.04597e+07	1.62949e+07	6.28638e+06	1.42382e+07	5.26196e+06	912134	5.01306e+06	9.71954e+06	739182	4.82623e+06	955019	1.51653e+06	9.08515e+06	9.15943e+06	1.74658e+06
Q9HYH8	Q9HYH8_PSEAE	Probable short-chain dehydrogenase	PA3427	Cytoplasmic			100	3.71366e-17		2.15748e+06											592876	2.15748e+06	5.09523e+06	5.24251e+06	567609	2.20002e+06	991278
Q9HYH9	Q9HYH9_PSEAE	Probable enoyl CoA-hydratase/isomerase	PA3426	Cytoplasmic	1.309	0.981299	0.706	0.895487	535590	1.23439e+06	1.2704e+06	2.62343e+06	609898	470335	467989		95999	5.21484e+06	2.13976e+06	241080	351974	1.23439e+06	1.52908e+06	1.61076e+06	732152	1.00615e+06	1.40358e+06	117459	2.09133e+06	1.38949e+06	1.12097e+06	2.08805e+06	830302	1.16151e+06	5.09192e+06	2.22499e+06	684467
Q9HYI4	Q9HYI4_PSEAE	Uncharacterized protein	PA3421	Periplasmic			100	3.71366e-17		124380											286929	22040.3	128570	120326		60726.6	140394
Q9HYI6	Y3419_PSEAE	UPF0162 protein PA3419	PA3419	Cytoplasmic	100	3.40087e-17	100	3.71366e-17	309411	163570		164914	332616	309411	401697	263706	148360	879206	327125	96005.5	143780	272808	743240	145589	140471	365733	163570
Q9HYI7	Q9HYI7_PSEAE	Leucine dehydrogenase	ldh	Cytoplasmic	1.405	0.99774	0.214	0.148673	462286	704346	3.70182e+06	1.19723e+06	442820	800516	451893		101632	1.48983e+06	462286		1.94878e+06	357817		193007	103968	1.3951e+06	1.38647e+06	382310	1.33836e+07	949724	4.38535e+06	1.59078e+06	3.12483e+06	4.63484e+06	8.22403e+06	2.40787e+06	9.86738e+06
Q9HYI8	Q9HYI8_PSEAE	Pyruvate dehydrogenase E1 component subunit alpha	pdhA	Cytoplasmic
Q9HYJ0	Q9HYJ0_PSEAE	Dihydrolipoamide acetyltransferase component of pyruvate dehydrogenase complex	PA3415	Cytoplasmic
Q9HYJ1	Q9HYJ1_PSEAE	Uncharacterized protein	PA3414	Periplasmic			100	3.71366e-17		904373												910770	2.64329e+06	894210	483386	1.1463e+06	898021
Q9HYJ2	Q9HYJ2_PSEAE	Uncharacterized protein	PA3413	Periplasmic	1.875	0.785057	0.01	3.71366e-17	591611		811345	272822	370601	315500	510608	997532		1.21922e+06	685463	1.27416e+06								380577	268604	1.81114e+06	809509	1.84784e+06	580530	362081	813185	1.22748e+06	849393
Q9HYK7	Q9HYK7_PSEAE	Ferredoxin--NADP reductase	fpr	Cytoplasmic	1.162	0.898822	0.786	0.940784	1.00508e+08	8.52326e+07	1.04807e+08	1.05804e+08	1.18796e+08	4.34657e+07	1.31179e+08	1.66835e+08	1.23023e+06	1.00508e+08	9.83717e+07	7.58936e+07	1.30398e+07	1.16564e+08	1.29537e+08	1.06698e+08	4.40452e+07	8.52326e+07	2.74703e+07	1.55023e+07	1.31574e+08	2.21003e+08	5.14062e+07	9.82538e+07	4.77627e+07	1.11797e+08	149957264	1.57735e+08	7.31708e+07
Q9HYL2	NOSZ_PSEAE	Nitrous-oxide reductase	nosZ	Periplasmic	0.01	3.40087e-17				501410	960325										515265	1.79777e+06	405607	568372	487927		208748	572158		2.07928e+06	801951	2.05603e+06	1.15168e+06	668103	1.14998e+06		322961
Q9HYL8	Q9HYL8_PSEAE	Binding protein component of ABC phphonate transporter	PA3383	Periplasmic
Q9HYM8	Q9HYM8_PSEAE	Ribe 1,5-bisphphate phphokinase PhnN	phnN	Cytoplasmic	100	3.40087e-17	100	3.71366e-17	1.27308e+06	2.35106e+06		1.48025e+06	747970		2.62965e+06	5.14149e+06	94028.3	2.08405e+06	517437	1.0949e+06	2.54934e+06	499591	2.16821e+06	2.58383e+06	1.02322e+06	4.87925e+06
Q9HYN4	Q9HYN4_PSEAE	Uncharacterized protein	PA3367	Extracellular/Periplasmic
Q9HYN9	SDHD_PSEAE	Probable D-serine dehydratase	dsdA	Cytoplasmic	0.01	3.40087e-17	2.026	0.649227		2.00193e+06	575711										790538	4.63616e+06	4.78836e+06	2.00193e+06	879722	2.57598e+06	398585	427466	209559	1.06612e+06	536014	1.1222e+06	331646	466617	3.05112e+06	618348	1.43443e+06
Q9HYP0	Q9HYP0_PSEAE	Gln-synt_C domain-containing protein	PA3356	Cytoplasmic	2.003	0.722462	0.235	0.190788	1.8824e+06	861816	5.05599e+06	4.22598e+06		591938	788879	1.8824e+06		2.32871e+06	2.22767e+06	1.46762e+06	583805	2.53336e+06	7.80095e+06	1.21325e+06	663898	861816	617922	884806	4.6944e+06	5.70144e+06	6.67807e+06	1.07312e+07	3.96406e+06	9.04672e+06	4.09397e+06	5.44543e+06	3.33406e+06
Q9HYP3	Q9HYP3_PSEAE	Uncharacterized protein	PA3353	Cytoplasmic	100	3.40087e-17	100	3.71366e-17	420405	253802		286026	180856	492093	359161	722196	138341	600433		1.89626e+06	215862	625921		236177	272743	2.34841e+06	153081
Q9HYP4	Q9HYP4_PSEAE	Uncharacterized protein	PA3352	Cytoplasmic	1.829	0.81912	0.546	0.766778	6.74395e+06	2.19724e+06	3.13864e+06	4.776e+06	6.74395e+06	3.50174e+06	7.66397e+06	1.21015e+07	283010	7.63439e+07	7.92725e+06	4.96488e+06	504581	3.56883e+06	5.0235e+06	2.19724e+06	1.99993e+06	4.94188e+06	832299	759930	3.87368e+06	7.15524e+06	2.54308e+06	4.98733e+06	1.79953e+06	2.46665e+06	7.59632e+06	8.13858e+06	2.53731e+06
Q9HYP5	Q9HYP5_PSEAE	Anti-sigma-28 factor	flgM	Extracellular	0.979	0.732844	1.037	0.969636	1.20758e+07	1.67781e+07	1.59634e+07	6.98868e+06	1.71776e+07	1.38572e+07	2.24179e+07	1.20758e+07	5.02754e+06	2.50422e+07	8.0125e+06	1.08185e+07	3.43656e+06	1.67781e+07	1.9503e+07	1.96595e+07	2.16328e+07	1.34254e+07	8.61797e+06	2.40304e+06	8.35671e+06	1.91959e+07	2.71918e+07	9.88848e+06	2.38755e+07	9.04936e+06	1.90596e+07	1.45776e+07	1.74809e+07
Q9HYP6	Q9HYP6_PSEAE	Flagella basal body P-ring formation protein FlgA	PA3350	Cytoplasmic	1.379	0.997375	0.01	3.71366e-17	708900		1.53533e+06	1.99278e+06	1.27005e+06	562857	367122	708900	148060	2.42161e+06	3.04534e+06	269752								450220	3.45941e+06	2.05613e+06	957367	3.29271e+06	1.20563e+06	1.22123e+06	1.05233e+06	2.7912e+06	1.9302e+06
Q9HYP7	Q9HYP7_PSEAE	Probable chemotaxis protein	PA3349	Cytoplasmic	1.119	0.868154	0.642	0.854001	1.39621e+07	1.10497e+07	1.6199e+07	2.72101e+07	1.92118e+07	1.17223e+07	2.91883e+07	594432	134762	1.4101e+08	1.39621e+07	1.13384e+07	3.90378e+06	1.23296e+07	1.10497e+07	1.64731e+07	4.8518e+06	1.98611e+07	6.30238e+06	3.9253e+06	3.18355e+07	1.98069e+07	1.49208e+07	2.35238e+07	1.13371e+07	1.66361e+07	1.57734e+07	3.02971e+07	9.73181e+06
Q9HYP8	Q9HYP8_PSEAE	STAS domain-containing protein	PA3347	Cytoplasmic	1.404	0.998519	2.603	0.448736	925154	2.19316e+06	775166	426113	979462	916424	1.45103e+06			2.94632e+06	925154	427191		829858	836620	3.54035e+06	9.79026e+06	5.82726e+06	1.3586e+06	72329.9	989435	384219	354020	1.16429e+06	596902	607298	3.34971e+06	2.06249e+06	1.00495e+06
Q9HYQ0	Q9HYQ0_PSEAE	HPt domain-containing protein	PA3345	Cytoplasmic	1.011	0.72359	2.236	0.535562	315125	1.075e+06	424716	267443	371728	160465	315125	1.19594e+06			153450	398027	1.01113e+06	2.90264e+06	1.91814e+06	996061	1.075e+06	3.37072e+06	805232	50181.5	232878	1.47301e+06	454376	486947	528640	258363	1.20979e+06	396992	290182
Q9HYQ1	Q9HYQ1_PSEAE	DNA helicase	recQ	Cytoplasmic	100	3.40087e-17			297570			297570		193016	241220	932698		464232	530980	291298
Q9HYQ4	Q9HYQ4_PSEAE	Probable transcriptional regulator	PA3341	Cytoplasmic	1.419	0.996861	1.432	0.847318	768777	2.04917e+06	1.45493e+06	1.33718e+06	897290	371950	1.31722e+06	253506		658671	1.26182e+06	325325	1.1698e+06	4.2908e+06	2.69559e+06	1.78054e+06	2.04917e+06	4.35373e+06	1.89922e+06	410969	1.49404e+06	3.45173e+06	1.40306e+06	2.41641e+06	1.31706e+06	905464	2.76935e+06	1.41685e+06	1.78659e+06
Q9HYQ8	HLDD_PSEAE	ADP-L-glycero-D-manno-hepte-6-epimerase	hldD	Cytoplasmic	1.775	0.853952	0.517	0.734751	2.6365e+06	398956	2.122e+06	4.12536e+06	2.63789e+06	1.31211e+06	2.6351e+06	1.0367e+07	116187	1.14591e+06		3.38231e+06	109285	1.30393e+06	1.27637e+06	719758		111126	221139	377852	1.81043e+06	3.54237e+06	971343	4.19948e+06	3.27038e+06	3.34836e+06	349936	2.24856e+06	2.00255e+06
Q9HYR0	Q9HYR0_PSEAE	Uncharacterized protein	PA3335	Cytoplasmic	0.01	3.40087e-17	0.01	3.71366e-17			388717																	348702			306922	346711	129416	433324	2.34307e+06	526536	698874
Q9HYR2	FABH_PSEAE	3-oxoacyl-[acyl-carrier-protein] synthase 3	fabH	Cytoplasmic	0.173	1.22847e-05			257847	325546	1.64789e+06	1.12284e+06	200078	368468	210605	315687	475257		110917	144835	628503	69415.4	195253		219419	483006	1.45686e+06	2.98464e+06	1.64789e+06		1.30635e+06	1.18911e+06	2.54219e+06	3.99126e+06	2.00708e+06	387069	385513
Q9HYR3	Y3332_PSEAE	Uncharacterized PhzA/B-like protein PA3332	PA3332	Cytoplasmic	0.01	3.40087e-17	0.895	0.983386		849240	4.9784e+06											1.2265e+06	423174	1.71412e+06	320773	911857	790923		6.73124e+06	4.56067e+06	2.0759e+06	4.79996e+06	2.61737e+06	7.79412e+06	2.2151e+07	5.99592e+06	4.9784e+06
Q9HYR4	Q9HYR4_PSEAE	Cytochrome P450	PA3331	CytoplasmicMembrane	0.944	0.69269	0.01	3.71366e-17	5.80509e+06		1.18001e+07	3.33715e+06	6.86854e+06	1.56929e+07	2.29823e+07	917686	393154	5.80509e+06	516580	2.11184e+07								772301	1.2991e+07	1.70544e+07	5.81586e+06	1.54527e+07	5.34236e+06	1.07184e+07	3.4578e+07	1.89474e+07	5.98281e+06
Q9HYR5	Q9HYR5_PSEAE	Probable short chain dehydrogenase	PA3330	Cytoplasmic	0.948	0.69548	0.638	0.85294	6.17788e+06	5.13374e+06	7.41728e+06	2.15858e+08	6.17788e+06	1.99166e+06	3.51181e+06	2.2696e+07	663593	1.88755e+07	4.65254e+07	4.5486e+06	5.13374e+06	155201	3.16898e+06	1.48798e+07	2.53446e+06	6.89809e+06	6.08663e+06	5.05375e+06	2.57372e+06	1.11076e+06	6.50553e+06	1.10234e+07	5.3094e+06	3.74362e+07	1.92e+07	2.28357e+07	8.45681e+06
Q9HYR6	Q9HYR6_PSEAE	Condensation domain-containing protein	PA3329	Cytoplasmic	0.307	0.00264205			7.37792e+06	344298	7.83912e+06	1.14722e+07	7.23427e+06	475692	1.73442e+06	7.52442e+06		2.04126e+07	2.44545e+07	1.65469e+06	244202	423487	1.35323e+06	344298	254829	290958	2.08178e+06	47478.5	1.65932e+07	268631	4.03743e+06	7.24293e+06	3.33548e+06	9.87227e+06	4.6819e+07	1.52398e+07	8.48438e+06
Q9HYR7	Q9HYR7_PSEAE	Probable FAD-dependent monooxygenase	PA3328	Unknown			100	3.71366e-17		347280											109267	164227	347280	578139	874105	1.23237e+06	172611
Q9HYR8	Q9HYR8_PSEAE	Probable non-ribomal peptide synthetase	PA3327	Cytoplasmic			0.01	3.71366e-17	348719		2.02086e+06	1.1093e+06	341314	166683	169020	356284		2.71708e+06	2.22707e+06	110973								537761	3.20672e+06	420358	1.87589e+06	1.66024e+06	1.58303e+06	3.6249e+06	6.32e+06	2.17704e+06	2.3413e+06
Q9HYR9	CLPP2_PSEAE	ATP-dependent Clp protease proteolytic subunit 2	clpP2	Cytoplasmic	0.792	0.460421	0.157	0.0550052	3.32179e+07	5.95085e+06	2.73067e+07	9.49049e+07	3.32179e+07	3.29289e+06	4.07658e+06	3.7382e+07	449834	9.5544e+07	5.62735e+07	7.28127e+06	2.01685e+06	2.94392e+06	5.95085e+06	7.65461e+06	2.76108e+06	7.29481e+06	3.12117e+07	558739	7.63784e+07	973995	2.7146e+07	5.01877e+07	2.74684e+07	2.05984e+07	60331519	4.1331e+07	2.24306e+07
Q9HYS7	Q9HYS7_PSEAE	Uncharacterized protein	PA3317	Periplasmic
Q9HYT1	Q9HYT1_PSEAE	PBPb domain-containing protein	PA3313	Periplasmic	0.964	0.714717	1.479	0.829897	1.331e+07	3.57322e+07	2.63995e+07	1.03893e+07	1.55866e+07	9.25128e+06	1.331e+07	5.70667e+06	1.81601e+07	1.40991e+07	4.0522e+07	8.10896e+06	3.57322e+07	9.95674e+06	4.22044e+06	5.73013e+07	4.36884e+07	2.8323e+07	7.97225e+07	3.35011e+07	3.33954e+07	7.09802e+06	3.05418e+07	1.63884e+07	2.28191e+07	3.14213e+07	1.20642e+07	1.64928e+07	3.75742e+07
Q9HYT2	Q9HYT2_PSEAE	Probable 3-hydroxyisobutyrate dehydrogenase	PA3312	Cytoplasmic	100	3.40087e-17			2.08401e+06			2.11408e+06	788716	1.06289e+06	2.05436e+06	4.11104e+06		1.84008e+06	3.49218e+06	5.15433e+06
Q9HYT5	Q9HYT5_PSEAE	Usp domain-containing protein	PA3309	Cytoplasmic	0.571	0.13337	0.877	0.97339	6.54913e+08	3.37704e+08	4.40229e+08	6.63763e+08	5.64623e+08	2.43437e+08	6.54913e+08	1.07587e+09	7.24048e+07	1.27738e+09	7.06452e+08	2.63081e+08	1.12778e+08	5.6311e+08	1.07365e+09	3.30968e+08	3.37704e+08	4.62103e+08	3.14667e+08	1.2776e+08	6.2847e+08	6.44396e+08	6.0383e+08	4.74119e+08	3.82471e+08	3.68784e+08	6.004e+08	4.05198e+08	4.08762e+08
Q9HYT6	RAPA_PSEAE	RNA polymerase-associated protein RapA	rapA	Cytoplasmic	2.506	0.437446	0.64	0.853858	5.99705e+06	2.17773e+06	4.53187e+06	4.53813e+06	4.51186e+06	2.56847e+06	6.30523e+06	1.66202e+07	298619	7.65983e+06	5.99705e+06	9.10579e+06	1.75081e+06	8.60173e+06	1.51525e+07	1.58758e+06	1.62371e+06	2.95857e+06	2.17773e+06	758787	5.11113e+06	7.1605e+06	988015	9.36554e+06	1.37068e+06	3.79141e+06	8.26315e+06	7.24255e+06	4.01826e+06
Q9HYT8	Q9HYT8_PSEAE	Fe2OG dioxygenase domain-containing protein	PA3306	Cytoplasmic			100	3.71366e-17		195653											216723	176632	598829	155658		956279	80787.2
Q9HYU3	Q9HYU3_PSEAE	Long-chain-fatty-acid--CoA ligase	fadD2	Cytoplasmic
Q9HYU4	Q9HYU4_PSEAE	Long-chain-fatty-acid--CoA ligase	fadD1	Cytoplasmic	2.279	0.567246	0.585	0.803472	1.91276e+07	2.0951e+06	8.03017e+06	2.259e+07	1.02924e+07	5.88089e+06	5.72798e+06	2.79062e+07	583092	1.65279e+08	4.3693e+07	1.91276e+07	1.29048e+06	4.45733e+06	4.14027e+06	2.54858e+06	1.11205e+06	2.06833e+06	2.0951e+06	1.80128e+06	1.30342e+07	9.10003e+06	8.85478e+06	7.28236e+06	4.55843e+06	3.92255e+06	1.31512e+07	1.06944e+07	3.2321e+06
Q9HYU6	Q9HYU6_PSEAE	Probable ATP-dependent helicase	PA3297	Cytoplasmic
Q9HYU8	Q9HYU8_PSEAE	Probable HIT family protein	PA3295	Cytoplasmic	1.007	0.758178	1.859	0.703058	5.64868e+06	2.53982e+07	9.02723e+06	5.64868e+06	1.691e+07	1.1878e+07	4.31164e+07	3.86845e+06	3.15008e+06	2.38714e+06	3.21112e+06	6.09226e+06	7.50576e+06	2.53982e+07	3.39622e+07	3.51122e+07	1.09873e+07	3.52245e+07	1.9426e+07	1.04069e+06	9.10589e+06	1.72087e+07	6.61465e+06	1.35133e+07	4.39714e+06	7.69042e+06	3.92211e+07	2.24986e+07	8.94924e+06
Q9HYV7	BEKAS_PSEAE	Beta-ketodecanoyl-[acyl-carrier-protein] synthase	PA3286	Cytoplasmic	1.992	0.730265	1.204	0.921079	4.08458e+07	2.25071e+07	2.36533e+07	2.04708e+07	2.62154e+07	1.7076e+07	6.01818e+07	6.08146e+07	1.35696e+06	4.08458e+07	5.72954e+07	4.75258e+07	2.24168e+07	7.28287e+07	7.53741e+07	2.25071e+07	1.08355e+07	3.28961e+07	1.94625e+07	5.16703e+06	1.42738e+07	4.22004e+07	1.86936e+07	4.1791e+07	1.64959e+07	2.67883e+07	3.95587e+07	2.94059e+07	2.08851e+07
Q9HYV8	Q9HYV8_PSEAE	Probable sigma-70 factor, ECF subfamily	PA3285	Cytoplasmic
Q9HYW0	Y3283_PSEAE	UPF0276 protein PA3283	PA3283	Cytoplasmic
Q9HYW4	Q9HYW4_PSEAE	Probable short-chain dehydrogenase	PA3277	Cytoplasmic			100	3.71366e-17		541646												665843	2.05343e+06	337251	395648	463903	632417
Q9HYW7	Q9HYW7_PSEAE	Uncharacterized protein	PA3274	Periplasmic	1.194	0.92148	1.96	0.669524	6.56505e+06	1.01202e+07	4.29356e+06	3.89662e+06	4.47692e+06	1.0306e+07	8.7381e+06	6.12414e+06	2.12169e+07	6.56505e+06	1.55596e+07	3.07452e+06	7.07256e+06	1.92046e+06	1.0956e+07	1.01202e+07	8.86546e+07	1.38248e+07	3.18586e+06	4.33294e+06	4.25454e+06	3.00618e+06	1.20211e+07	3.27066e+06	8.37247e+06	1.36387e+06	6.96903e+06	4.59414e+06	2.94748e+06
Q9HYW8	Q9HYW8_PSEAE	Uncharacterized protein	PA3273	Cytoplasmic
Q9HYX0	Q9HYX0_PSEAE	Histidine kinase	PA3271	CytoplasmicMembrane
Q9HYX1	Q9HYX1_PSEAE	N-acetyltransferase domain-containing protein	PA3270	Cytoplasmic			100	3.71366e-17		6.24361e+06											3.33694e+06	8.92007e+06	6.83775e+06	6.24361e+06	1.67234e+06	1.32924e+07	5.934e+06
Q9HYX7	RDGC_PSEAE	Recombination-associated protein RdgC	rdgC	Cytoplasmic	1.859	0.801598	0.344	0.445332	4.60948e+06	1.04982e+06	4.92355e+06	6.20557e+06	4.45955e+06	4.60948e+06	2.2964e+06	1.31049e+07	85816.9	1.44557e+06	7.45757e+06	1.91546e+07	1.25308e+06	4.55728e+06	4.03871e+06	1.04982e+06	706061	859108	302459	192924	5.03983e+06	1.28102e+07	3.1167e+06	1.235e+07	3.62934e+06	4.80994e+06	1.54829e+07	6.7135e+06	2.35535e+06
Q9HYX8	Q9HYX8_PSEAE	Peptidyl-prolyl cis-trans isomerase	PA3262	Cytoplasmic	2.639	0.372817	1.425	0.847318	911077	2.80979e+06	1.35006e+06	1.19326e+06	511301	242124	403841	2.73594e+06		1.69531e+06	4.2633e+06	695623	4.64485e+06	548417	1.83296e+06	2.09723e+06	6.08024e+06	2.80979e+06	3.50428e+06	902536	2.87206e+06	2.2115e+06	856469	1.22607e+06	732643	516725	2.21376e+06	1.64549e+06	1.48659e+06
Q9HYX9	Q9HYX9_PSEAE	PBPb domain-containing protein	PA3261	Unknown	100	3.40087e-17			532672			545097	506172	520530	290529		1.38381e+06	1.40504e+06	1.39978e+06	120933
Q9HYY0	Q9HYY0_PSEAE	Probable transcriptional regulator	PA3260	Cytoplasmic	1.197	0.89632	2.074	0.569635	254030	547499	243755	329747	473109	248165	254030	229793		310628	241499		405384	628474	85938	1.00607e+06	591806	547499	384590	139804	283166		159496	301961	209828	196241	288183		319773
Q9HYY3	Q9HYY3_PSEAE	Periplasmic tail-specific protease	prc	Periplasmic	1.098	0.85779	1.647	0.767695	4.27855e+07	7.17022e+07	3.72993e+07	3.67626e+07	4.27855e+07	3.09881e+07	4.3945e+07	1.94978e+08	1.20139e+07	3.05576e+07	5.38655e+07	6.83254e+07	3.28947e+08	7.17022e+07	6.09262e+07	2.73792e+07	1.72591e+07	8.43577e+07	1.05851e+08	4.42405e+07	5.38324e+07	3.87613e+07	2.66321e+07	3.58925e+07	3.08187e+07	1.41064e+07	5.66343e+07	3.56547e+07	8.5672e+07
Q9HYY4	Q9HYY4_PSEAE	Probable oxidoreductase	PA3256	Cytoplasmic			100	3.71366e-17		1.79742e+06											1.21611e+06	4.1391e+06	9.06741e+06	1.79742e+06	748423	1.37657e+06	2.32673e+06
Q9HYY5	Q9HYY5_PSEAE	Uncharacterized protein	PA3255	Cytoplasmic	0.968	0.717716	0.566	0.795766	1.4223e+06	1.25361e+06	912317	1.18605e+06	2.36636e+06	1.54676e+06	1.87622e+06	1.79874e+06	197084	1.4223e+06	349818	920579	218323	1.25361e+06	1.33206e+06	5.94112e+06	793214	1.58285e+06	732101	252633	731351	2.26528e+06	695347	2.26726e+06	590321	2.80498e+06	3.08495e+06	1.13806e+06	453342
Q9HYZ0	Q9HYZ0_PSEAE	Uncharacterized protein	PA3250	Periplasmic	0.01	3.40087e-17	0.01	3.71366e-17			699992																		175262		2.28047e+06	3.7012e+06	1.48673e+06	891101	199356	122009	549869
Q9HYZ4	Q9HYZ4_PSEAE	Pseudouridine synthase RluA	rluA	Cytoplasmic	1.746	0.870466	0.01	3.71366e-17	384672		179454	564910	178667	174732	384672			302221	596465	495345									297910	136491	103296	184016	120027	114734	338623	341648	179454
Q9HYZ5	MINE_PSEAE	Cell division topological specificity factor	minE	Cytoplasmic	0.979	0.732844	1.975	0.66645	1.23693e+07	2.38739e+07	1.31603e+07	1.79765e+07	1.396e+07	1.09599e+07	2.6003e+07		3.39794e+06	2.8051e+06	3.27046e+07	4.75662e+06	8.91019e+06	2.00891e+07	1.55318e+07	5.46891e+07	2.69972e+07	5.10258e+07	2.38739e+07	4.05259e+06	9.50672e+06	1.60428e+07	3.53774e+07	1.16235e+07	7.14904e+06	1.56305e+07	4.67278e+07	1.23542e+07	1.40189e+07
Q9HYZ6	Q9HYZ6_PSEAE	Cell division inhibitor MinD	minD	Cytoplasmic	0.971	0.722973	1.825	0.709359	4.7851e+07	1.12691e+08	4.03971e+07	1.96947e+07	6.19126e+07	5.35553e+07	1.38501e+08	2.59396e+07	1.73022e+07	4.31619e+06	6.76069e+07	4.7851e+07	2.31516e+07	1.12691e+08	1.22364e+08	1.54491e+08	4.63914e+07	1.18359e+08	5.07636e+07	8.31978e+06	1.94611e+07	9.36173e+07	3.78345e+07	7.31441e+07	2.31175e+07	3.99441e+07	1.28519e+08	8.45281e+07	4.08552e+07
Q9HYZ7	MINC_PSEAE	Probable septum site-determining protein MinC	minC	Cytoplasmic	0.01	3.40087e-17	0.01	3.71366e-17			1.12057e+06																		2.63637e+06	1.5545e+06	571601	807769		357491	2334573	1.6612e+06	746644
Q9HZ00	Y3240_PSEAE	Putative quercetin 2,3-dioxygenase PA3240	PA3240	Cytoplasmic
Q9HZ14	Q9HZ14_PSEAE	Probable hydrolase	PA3226	Cytoplasmic
Q9HZ15	Q9HZ15_PSEAE	Probable transcriptional regulator	PA3225	Cytoplasmic			100	3.71366e-17		161090											153687	480362	161090	343554	111578	242210	105530
Q9HZ16	Q9HZ16_PSEAE	Uncharacterized protein	PA3224	Periplasmic			100	3.71366e-17		2.58048e+06											1.77068e+06	268046		3.33745e+06	7.89615e+06	1.99519e+06	5.90659e+06
Q9HZ19	Q9HZ19_PSEAE	CsaA protein	csaA	Cytoplasmic	1.644	0.912816	1.849	0.688776	1.28805e+06	1.04878e+06	674042	1.35679e+06		1.22278e+06	5.41318e+06	5.46731e+06	256055	815379	2.1056e+06	1.12073e+06		841736	2.03207e+06	1.05469e+06	302836	1.04289e+06	5.45581e+06		442757	1.10957e+06	225550	806416	70536.9	540518	2922238	1.46618e+06	674042
Q9HZ28	Q9HZ28_PSEAE	Probable ATP-binding component of ABC transporter	PA3212	Cytoplasmic			100	3.71366e-17		406200											97133.6	267682	972571	482967	406200	531487	334547
Q9HZ32	Q9HZ32_PSEAE	Putative NAD(P)H nitroreductase	PA3208	CytoplasmicMembrane	2.095	0.675433	1.681	0.758717	1.04933e+07	1.95608e+07	1.48571e+07	1.18329e+07	9.79493e+06	9.80948e+06	1.04933e+07	1.79084e+07	461121	5.54914e+07	2.27981e+07	6.59487e+06	4.57249e+06	1.95608e+07	2.40148e+07	4.89204e+07	1.99667e+07	1.54844e+07	1.10334e+07	2.06318e+06	1.34216e+07	4.52967e+06	1.01267e+07	3.23513e+07	1.05335e+07	1.72451e+07	5.38888e+07	1.64462e+07	3.05918e+07
Q9HZ35	Q9HZ35_PSEAE	Uncharacterized protein	PA3205	Periplasmic	1.668	0.899272	1.289	0.888855	1.51727e+07	5.62664e+06	1.00359e+07	1.51727e+07	5.18644e+07	5.02979e+06	6.32249e+07	1.56335e+07	1.02634e+07	1.24539e+07	5.03979e+07	2.92017e+06	317395	1.47183e+07	3.39324e+06	3.27214e+06	5.62664e+06	2.73249e+07	2.93663e+07	6.89028e+06	1.55837e+07	3.92151e+06	2.49989e+07	1.16765e+07	8.62593e+06	1.66804e+07	4.28119e+06	7.05513e+06	1.16772e+07
Q9HZ36	Q9HZ36_PSEAE	Probable two-component response regulator	PA3204	Cytoplasmic			100	3.71366e-17		206142												276093	743686	88538.3	94969.6	265996	159756
Q9HZ38	Q9HZ38_PSEAE	YCII domain-containing protein	PA3202	Cytoplasmic	1.693	0.888248	1.453	0.837183	5.44073e+06	8.56433e+06	2.17455e+06	3.53294e+06	7.33679e+06	5.44073e+06	1.95134e+07	4.30563e+06	628138	7.564e+06	3.77673e+06	9.15811e+06	2.50472e+06	8.56433e+06	1.42761e+07	9.40113e+06	6.12221e+06	1.0792e+07	3.47113e+06		2.17455e+06	5.02311e+06	1.61542e+06	2.98355e+06	272185	1.36097e+06	9.84511e+06	5.76214e+06	1.34968e+06
Q9HZ41	Q9HZ41_PSEAE	YrdC-like domain-containing protein	PA3199	Cytoplasmic	0.499	0.0680644	0.913	0.985005	2.58225e+06	7.27828e+06	1.50357e+07	3.11298e+06	2.58225e+06	1.30057e+06	7.0805e+06	1.26512e+06	727427	786350	5.0631e+06	2.7554e+06	5.23547e+06	1.66282e+07	7.80742e+06	1.31012e+07	6.96042e+06	7.27828e+06	4.94724e+06	1.52184e+07	1.33647e+07	7.56756e+06	1.48552e+07	1.62989e+07	3.54551e+07	3.2478e+07	1.01633e+07	6.79509e+06	2.37582e+07
Q9HZ44	Q9HZ44_PSEAE	Uncharacterized protein	PA3196	Cytoplasmic
Q9HZ46	GLK_PSEAE	Glucokinase	glk	Cytoplasmic	0.01	3.40087e-17	1.13	0.941891		1.37669e+06	1.44875e+06										500890	1.17712e+06	2.46827e+06	3.82017e+06	3.89883e+06	1.37669e+06	192102	466399	2.8372e+06	1.34666e+06	951444	1.55857e+06	905546	1.86954e+06	1.90178e+06	2.07656e+06	1.29296e+06
Q9HZ48	Q9HZ48_PSEAE	Probable binding protein component of ABC sugar transporter	PA3190	Periplasmic	4.538	0.0275391	0.936	0.994687	8.98627e+07	6.98666e+06	1.23305e+07	6.71718e+07	8.98627e+07	2.43661e+06	4.08605e+08	1.69473e+08	4.17535e+07	2.18113e+07	2.19492e+08	1.75778e+08	6.98666e+06	4.8151e+06	2.57304e+06	1.99738e+07	1.03795e+08	1.28844e+08	1.74806e+06	7.1214e+07	4.18169e+07	2.34005e+06	9.37107e+06	4.4264e+06	1.27904e+07	1.57473e+07	1.48347e+07	4.06931e+06	1.18871e+07
Q9HZ51	Q9HZ51_PSEAE	Probable ATP-binding component of ABC transporter	PA3187	CytoplasmicMembrane	0.01	3.40087e-17	0.01	3.71366e-17			176670																	88396.7	368393		151084	281741	113001		141275	492294	206591
Q9HZ52	Q9HZ52_PSEAE	Putative gluce-6-phphate 1-epimerase	PA3185	Cytoplasmic
Q9HZ54	Q9HZ54_PSEAE	Nudix hydrolase domain-containing protein	PA3180	Cytoplasmic			100	3.71366e-17		163232												201004	132558	218601	106231	372999	63066
Q9HZ55	RLUB_PSEAE	Ribomal large subunit pseudouridine synthase B	rluB	Cytoplasmic	1.103	0.861408	0.182	0.0900888	1.74347e+06	207027	1.73824e+06	4.57124e+06	3.06258e+06	1.74347e+06	1.53422e+06	524399	93224.6	538922	2.38825e+06	3.06946e+06		303818	249703	264408	171645	89257.9	99210		2.82437e+06	1.97495e+06	1.73824e+06	1.4128e+06	2.15815e+06	723699	2.76498e+06	1.34087e+06	534515
Q9HZ56	Q9HZ56_PSEAE	Uncharacterized protein	PA3178	Periplasmic	1.68	0.899566	0.01	3.71366e-17	504810		321245	361903		412774	2.62236e+06		294401	602144	1.03397e+06	504810								1.56067e+06	112328	58300.5	321245	298324	648078	401098	84730.8		2.76733e+06
Q9HZ61	Q9HZ61_PSEAE	Probable short-chain dehydrogenase	PA3173	Cytoplasmic	0.01	3.40087e-17	0.01	3.71366e-17			245307																	128767	450207	1.7108e+06	163352	740858	245307		303779	198236	111068
Q9HZ62	MUPP_PSEAE	N-acetylmuramic acid 6-phphate phphatase	mupP	Cytoplasmic	1.718	0.875526	0.937	0.994687	1.09379e+07	5.03529e+06	7.41997e+06	1.24069e+07	9.64276e+06	5.7941e+06	7.59464e+06	2.06155e+07		3.2156e+07	1.25205e+07	6.97802e+06	2.79295e+06	5.03529e+06	1.56759e+07	1.52249e+07	4.22043e+06	9.34604e+06	3.62932e+06	1.54001e+06	5.87698e+06	1.25713e+07	6.08137e+06	9.05322e+06	4.2245e+06	1.37837e+07	11605482	1.60988e+07	4.274e+06
Q9HZ63	UBIG_PSEAE	Ubiquinone biynthesis O-methyltransferase	ubiG	Cytoplasmic	0.01	3.40087e-17	0.01	3.71366e-17			764039																		1.73438e+07	377130	424336	1.46049e+06	299330	764039	13282410	1.70929e+07	757624
Q9HZ65	MTNA_PSEAE	Methylthioribe-1-phphate isomerase	mtnA	Cytoplasmic	1.648	0.910592	0.887	0.977919	1.0098e+07	7.41159e+06	5.07071e+06	1.09994e+07	3.85369e+06	2.20566e+06	9.95679e+06	9.26546e+06		1.15715e+07	1.27545e+07	1.02413e+07	1.70042e+06	1.12935e+07	1.35419e+07	9.24854e+06	4.74713e+06	7.41159e+06	2.35157e+06	612524	6.68949e+06	8.79535e+06	1.85525e+06	6.56923e+06	3.05047e+06	3.39074e+06	1.24364e+07	1.3192e+07	3.91402e+06
Q9HZ66	SERC_PSEAE	Phpherine aminotransferase	serC	Cytoplasmic	1.281	0.961843	0.654	0.860748	3.28531e+07	2.21214e+07	4.52756e+07	4.18637e+07	3.70323e+07	3.28531e+07	3.30297e+07	4.2197e+06	5.85353e+06	2.90685e+07	4.56587e+07	3.2522e+07	1.77799e+07	6.65183e+07	6.29712e+07	1.66117e+07	2.51351e+07	2.21214e+07	1.94057e+07	9.87674e+06	2.23553e+07	6.64097e+07	4.43174e+07	7.08765e+07	3.74322e+07	5.78391e+07	5.65637e+07	4.62546e+07	2.80731e+07
Q9HZ67	CMPDT_PSEAE	Bifunctional chorismate mutase/prephenate dehydratase	pheA	Cytoplasmic	5.191	0.0114354	0.517	0.734751	7.65928e+06	1.30724e+06	2.67127e+06	1.06403e+07	2.16782e+06	1.85438e+06	4.11396e+06	1.94841e+07		1.91085e+07	1.24388e+07	5.51343e+06	1.17487e+06	4.47697e+06	4.08903e+06	1.7376e+06	832195	1.30724e+06	1.24614e+06	337955	5.72452e+06	3.74564e+06	1.04826e+06	5.75922e+06	1.36439e+06	1.50233e+06	7.03762e+06	4.01688e+06	1.90506e+06
Q9HZ68	HIS82_PSEAE	Histidinol-phphate aminotransferase 2	hisC2	Cytoplasmic	2.798	0.30964	0.63	0.847318	1.4604e+06	1.23147e+06	4.14748e+06	1.22074e+07	1.49519e+06	558580	1.42641e+06	2.86871e+07		1.25442e+06	4.9572e+06	977505	1.21285e+06	3.01817e+06	5.97404e+06	1.05957e+06	1.23147e+06	1.94819e+06	742675	884133	9.5259e+06	5.25251e+06	1.44992e+06	7.91484e+06	1.35978e+06	2.44117e+06	1.08482e+07	8.65947e+06	3.27493e+06
Q9HZ70	KCY_PSEAE	Cytidylate kinase	cmk	Cytoplasmic	2.053	0.69494	1.086	0.952556	1.56606e+07	1.34571e+07	8.04193e+06	1.50533e+07	5.48226e+06	7.23575e+06	1.76481e+07	2.92111e+07	407754	4.77177e+07	3.77732e+07	1.56606e+07	4.12908e+06	1.71995e+07	2.10986e+07	1.35194e+07	9.95258e+06	1.34571e+07	7.07667e+06	1.45409e+06	5.40549e+06	1.69956e+07	4.85964e+06	1.7429e+07	4.25855e+06	8.83029e+06	3.4113e+07	1.80994e+07	7.32396e+06
Q9HZ71	RS1_PSEAE	30S ribomal protein S1	rpsA	Cytoplasmic	2.023	0.714235	0.31	0.369943	1.6969e+08	3.57589e+07	2.10615e+08	4.71601e+08	2.20319e+08	1.0669e+08	1.5217e+08	3.50303e+08	732218	1.6969e+08	1.51937e+08	5.65757e+08	3.95932e+07	2.21361e+08	1.80123e+08	2.37904e+07	3.57589e+07	2.86534e+07	2.20598e+07	5.15895e+07	2.40053e+08	3.82229e+08	1.00664e+08	4.68347e+08	1.35424e+08	2.25342e+08	1.96849e+08	2.60709e+08	1.18402e+08
Q9HZ76	WBPE_PSEAE	UDP-2-acetamido-2-deoxy-3-oxo-D-glucuronate aminotransferase	wbpE	Cytoplasmic	100	3.40087e-17	100	3.71366e-17	1.1868e+06	887491		3.34208e+06	2.02281e+06	332023	4.99589e+06	2.30469e+06		298065	696304	411376	730964	287857	1.03875e+06	1.3704e+06	1.19859e+06	887491	784292
Q9HZ78	Q9HZ78_PSEAE	LPS biynthesis protein WbpG	wbpG	Cytoplasmic
Q9HZ87	Q9HZ87_PSEAE	Uncharacterized protein	PA3140	Unknown	1.069	0.801598	0.903	0.983958	660767	4.94358e+06	779257	544081	802476	429624	533964	331202	1.0795e+06	926436	953937		880577	1.81016e+06	341700	5.07751e+06	4.96859e+06	4.94358e+06	5.95828e+06	2.6025e+06	835629		601754	340451	805353	779257	221777	137429	1.74259e+06
Q9HZ91	Q9HZ91_PSEAE	Probable transcriptional regulator	PA3133	Cytoplasmic
Q9HZ94	Q9HZ94_PSEAE	Uncharacterized protein	PA3130	Cytoplasmic
Q9HZ96	Q9HZ96_PSEAE	Probable short-chain dehydrogenase	PA3128	Cytoplasmic	100	3.40087e-17	100	3.71366e-17	303815	2.73185e+06		557633	281496	303815	204640	1.26397e+06		467333		154584	948559	2.73185e+06	1.88029e+06	3.0975e+06	2.74421e+06	1.04228e+06	3.93624e+06
Q9HZ97	Q9HZ97_PSEAE	Uncharacterized protein	PA3127	Cytoplasmic	0.01	3.40087e-17	0.01	3.71366e-17			181320																	50556	175239	261535		108730	227780	151683	309226	262207	181320
Q9HZ98	Q9HZ98_PSEAE	Heat-shock protein IbpA	ibpA	Cytoplasmic	1.295	0.970959	0.64	0.854001	1.74724e+06	930467	1.3285e+06	6.82848e+06	1.79975e+06	1.21878e+06	1.74724e+06			1.35268e+06	4.94843e+06	730325	1.05672e+06	1.27205e+06	1.46261e+06	665563	930467	723724	403938	90383.7	3.0096e+06	1.29366e+06	1.30199e+06	1.13631e+06	1.35555e+06	816259	2.05467e+06	2.46842e+06	1.60138e+06
Q9HZ99	Q9HZ99_PSEAE	SGNH_hydro domain-containing protein	PA3125	Periplasmic
Q9HZA1	Q9HZA1_PSEAE	Uncharacterized protein	PA3123	Cytoplasmic	100	3.40087e-17			211467			310438	85804.8	211467	76406.2		218510	1.14673e+07	209754
Q9HZA2	Q9HZA2_PSEAE	Probable transcriptional regulator	PA3122	Cytoplasmic
Q9HZA3	LEUC_PSEAE	3-isopropylmalate dehydratase large subunit	leuC	Cytoplasmic	1.959	0.746791	0.882	0.976063	3.44612e+06	3.0327e+06	3.88193e+06	2.72539e+06	3.44612e+06	1.81541e+06	5.27985e+06	7.7345e+06	1.14405e+06	2.35169e+06	7.30077e+06	6.41837e+06	1.51562e+06	6.80565e+06	4.01241e+06	2.02064e+07	1.52323e+06	3.0327e+06	2.35539e+06	1.57354e+06	1.06109e+06	1.5065e+07	2.36984e+06	5.84413e+06	2.29795e+06	4.39398e+06	6.22652e+06	7.21376e+06	3.42956e+06
Q9HZA4	LEUD_PSEAE	3-isopropylmalate dehydratase small subunit	leuD	Cytoplasmic			0.859	0.964342	690518	5.02941e+06	5.77966e+06	261365	690518	421122		1.10777e+06	193323	1.80711e+06	1.77073e+06		1.99182e+06	7.64984e+06	7.33391e+06	5.09993e+07	3.12434e+06	5.02941e+06	4.60696e+06	1.10489e+06	8.18664e+06	1.28399e+07	2.60127e+06	6.44041e+06	1.47062e+06	5.1867e+06	8.08053e+06	1.00424e+07	3.46356e+06
Q9HZA6	FIMV_PSEAE	Motility hub protein FimV	fimV	CytoplasmicMembrane	1.342	0.988043	0.948	0.99845	1.09345e+07	9.81848e+06	1.25425e+07	2.74497e+07	1.17158e+07	8.34089e+06	1.09345e+07	3.3206e+07	1.59015e+06	9.08661e+06	1.53333e+07	8.96459e+06	2.48583e+07	7.54105e+06	1.51235e+07	7.76559e+06	5.43235e+06	9.81848e+06	1.81937e+07	5.22019e+06	1.39683e+07	1.15769e+07	1.79441e+07	1.30463e+07	1.59189e+07	8.88355e+06	2.16928e+07	8.14513e+06	1.2058e+07
Q9HZA7	ACCD_PSEAE	Acetyl-coenzyme A carboxylase carboxyl transferase subunit beta	accD	Cytoplasmic	4.189	0.04477	0.527	0.752805	5.08277e+06	2.16756e+06	5.30054e+06	5.08277e+06	1.4901e+06	719710	1.87066e+06			7.25809e+06	2.12074e+07	6.68194e+06	1.58698e+06	1.15745e+07	5.55093e+06	2.07368e+06	698218	2.42596e+06	2.16756e+06	915693	6.32509e+06	7.17651e+06	3.44212e+06	9.24818e+06	4.77324e+06	1.9202e+06	7104571	5.88611e+06	2.40833e+06
Q9HZA8	Q9HZA8_PSEAE	Dihydrofolate synthase/folylpolyglutamate synthase	folC	Cytoplasmic	0.01	3.40087e-17	1.041	0.966297		3.37383e+06	113148										1.24023e+06	4.601e+06	4.06133e+06	3.37383e+06	1.6726e+06	4.37527e+06	3.23316e+06	17184.5	72453.2	47479.6	206909	60455.7	171302	133998	95542.8	255980	235070
Q9HZA9	Q9HZA9_PSEAE	SPOR domain-containing protein	PA3110	CytoplasmicMembrane	1.215	0.922179	2.122	0.614062	723718	2.1902e+06	667771		841389	566654	1.30166e+06	676192	616097	774584	6.91789e+06	304877	6.27511e+06	814553	1.70091e+06	3.27559e+06	1.53506e+06	5.87075e+06	2.1902e+06	597324	1.49188e+06	640187		667771	848305	427231	1.81767e+06	156776	1.48614e+06
Q9HZB6	Q9HZB6_PSEAE	2,4-dienoyl-CoA reductase FadH1	fadH1	Cytoplasmic	2.83	0.297597	0.818	0.952556	4.03959e+06	804799	1.14499e+06	3.97905e+06	1.27368e+06	689751	2.29163e+06	1.63893e+07		1.0206e+07	6.81708e+06	4.10106e+06		1.44298e+06	1.87813e+06	1.08188e+06	272699	434777	598681	23440.5	3.02962e+06	2.27064e+06	518921	1.30639e+06	429646	1.00352e+06	2.26377e+06	2.25639e+06	931041
Q9HZB7	Q9HZB7_PSEAE	Uncharacterized protein	PA3091	Cytoplasmic
Q9HZC0	NADK_PSEAE	NAD kinase	nadK	Cytoplasmic	0.01	3.40087e-17	0.894	0.983958		373679	661314										373679	750691	1.22014e+06	505527	237748	333938	291688		765821	571068	157811	843138		193635	1.35872e+06	1.13744e+06	211135
Q9HZC1	Q9HZC1_PSEAE	Metalloph domain-containing protein	PA3087	Cytoplasmic	1.302	0.974274	0.929	0.992579	968757	2.26081e+06	1.71984e+06	1.09556e+06	723023	817516	1.56449e+06	856630		2.55141e+06	2.14615e+06	724755	355818	2.70263e+06	6.3466e+06	2.82637e+06	1.05967e+06	2.26081e+06	1.36143e+06	2.07157e+06	1.42782e+06	921201	1.3548e+06	1.40811e+06	238409	8.66195e+06	3027499	2.49089e+06	2.64207e+06
Q9HZC3	Q9HZC3_PSEAE	Uncharacterized protein	PA3085	Cytoplasmic			100	3.71366e-17		357969												401067	319503	787044	164827	497817	117870
Q9HZC4	Q9HZC4_PSEAE	Uncharacterized protein	PA3084	Cytoplasmic
Q9HZC5	Q9HZC5_PSEAE	Aminopeptidase N	pepN	Cytoplasmic	100	3.40087e-17			424367			932733	391614	276397		1.45308e+06		424367	317652	1.47328e+06
Q9HZC6	Q9HZC6_PSEAE	Glycine betaine transmethylase	gbt	OuterMembrane
Q9HZC7	Q9HZC7_PSEAE	Uncharacterized protein	PA3081	Periplasmic	1.65	0.90846	0.69	0.881234	1.60396e+06	5.42182e+06	1.13151e+07	3.64513e+06	1.8719e+06	811972	1.60396e+06	6.51723e+06	159290	2.33162e+06	614452	1.43026e+06	2.22887e+07	1.2437e+07	3.39958e+06	2.68945e+06	5.42182e+06	4.74041e+06	1.44914e+07	9.41128e+06	1.98605e+07	1.82386e+07	1.05221e+07	1.96646e+07	1.21679e+07	1.01838e+07	1.05082e+07	8.72822e+06	2.9586e+07
Q9HZD2	Q9HZD2_PSEAE	Uncharacterized protein	PA3076	Periplasmic	0.01	3.40087e-17	1.865	0.672649		934475	426487										6.01551e+06	853590	934475	807692	87080.2	2.21469e+06	2.06596e+06	439377	663212	326597	334462	490819	682355	365145	413975	382351	984472
Q9HZD4	Q9HZD4_PSEAE	TPR_REGION domain-containing protein	PA3074	CytoplasmicMembrane
Q9HZD8	Q9HZD8_PSEAE	Uncharacterized protein	PA3070	Cytoplasmic	100	3.40087e-17	100	3.71366e-17	678095	410795		945693	181939	345064	292519			753405	742559	678095	410795	742268	507878	352211	306783	291381	554938
Q9HZE0	DHE2_PSEAE	NAD-specific glutamate dehydrogenase	gdhB	Cytoplasmic	1.463	0.985087	0.513	0.734751	6.33818e+07	3.05796e+07	1.01479e+08	6.33818e+07	5.32173e+07	3.45871e+07	5.38296e+07	1.21131e+08	4.5774e+06	3.64463e+08	7.25892e+07	1.1508e+08	3.18377e+07	3.05796e+07	8.66379e+07	2.6319e+07	1.079e+07	7.96681e+07	1.35896e+07	2.13551e+07	6.24641e+08	9.31202e+07	5.93996e+07	1.2467e+08	6.17884e+07	7.73483e+07	2.53234e+08	3.41864e+08	1.10589e+08
Q9HZF2	Q9HZF2_PSEAE	HTH cro/C1-type domain-containing protein	PA3056	Cytoplasmic
Q9HZF3	Q9HZF3_PSEAE	Uncharacterized protein	PA3055	Cytoplasmic
Q9HZF5	Q9HZF5_PSEAE	Probable hydrolytic enzyme	PA3053	Periplasmic	0.01	3.40087e-17	1.689	0.755575		5.36891e+06	1.31896e+06										2.22876e+07	1.08821e+06	3.25078e+06	5.36891e+06	2.81779e+06	9.33501e+06	1.31351e+07	966500	870740	1.34226e+06	2.67038e+06	1.63657e+06	3.69563e+06	1.29607e+06	2.24283e+06	629197	649925
Q9HZF6	Q9HZF6_PSEAE	Uncharacterized protein	PA3052	Cytoplasmic	0.4	0.0126259	0.383	0.519557	341128	393377	1.18239e+06	247579	341128		516470	927833		276358	173023	648152	183068	393377	633854	632483	152247	534754	326760	73156.3	1.70334e+06	1.0723e+06	1.86493e+06	1.46502e+06	1.30378e+06	762294	1.60225e+06	238611	451444
Q9HZF9	Q9HZF9_PSEAE	Ribome modulation factor	rmf	Cytoplasmic	1.131	0.875526	1.844	0.705318	2.97153e+06	2.5498e+06	4.11884e+06	2.09076e+06	3.987e+06	4.96571e+06	3.13823e+06	2.81367e+06		3.20931e+06	2.63393e+06	227154	365086	4.5947e+06	881518	2.26595e+06	2.5498e+06	9.23414e+06	8.46496e+06	4.15533e+06	2.62532e+06	2.12995e+07	4.48786e+07	4.08268e+06	7.77783e+06	4.74823e+06	887736	1.84232e+06	2.18104e+06
Q9HZG0	RLMKL_PSEAE	Ribomal RNA large subunit methyltransferase K/L	rlmL	Cytoplasmic	2.524	0.401456	0.01	3.71366e-17	711183		287515	1.27698e+06	373861	317052	529008	2.97418e+06		472801	956094	2.02315e+06									194798	293118	203571	623525	170050	287515	616016	521030	155456
Q9HZG1	Q9HZG1_PSEAE	Probable D-alanyl-D-alanine carboxypeptidase	PA3047	Periplasmic
Q9HZG2	Q9HZG2_PSEAE	Uncharacterized protein	PA3046	Cytoplasmic	0.01	3.40087e-17	2.289	0.502535		745040	349801										85498.7	910106		1.51045e+06	1.31887e+06	609913	549829	229684	69304.6	400132		462990	264859	394051	310519		871997
Q9HZG5	DGTL2_PSEAE	Deoxyguaninetriphphate triphphohydrolase-like protein	dgt2	Cytoplasmic
Q9HZG8	Q9HZG8_PSEAE	Uncharacterized protein	PA3040	CytoplasmicMembrane	100	3.40087e-17			374240			396695	124212	2.57883e+06	305459			374240	648589	154097
Q9HZH8	Q9HZH8_PSEAE	Molybdopterin molybdenumtransferase	moeA2	Cytoplasmic			100	3.71366e-17		252671											234556	407518	1.1262e+06	272186		182967	182307
Q9HZI3	YEGS_PSEAE	Probable lipid kinase YegS-like	PA3023	Cytoplasmic					1.70491e+06	341004	271849	2.37727e+06	938449	771684	1.22271e+06	3.72657e+06		1.34027e+07	4.90067e+06	281034	178115	423927	228087	1.52066e+06	287819	774581	341004	68861.5	279360	36520.1	1.04028e+06	346216	286427	217937	264540	389500	107923
Q9HZI4	Q9HZI4_PSEAE	MC domain-containing protein	PA3022	Cytoplasmic	0.937	0.683404	1.112	0.949024	7.96908e+06	1.96066e+07	1.24565e+07	9.17887e+06	1.09193e+07	6.74722e+06	1.77722e+07	3.90737e+06	1.26397e+06	3.47673e+06	1.04006e+07	7.96908e+06	9.2093e+06	1.87982e+07	3.77232e+07	3.06151e+07	9.0156e+06	2.00736e+07	1.96066e+07	3.4226e+06	6.13559e+06	2.50801e+07	1.0415e+07	1.95786e+07	6.07854e+06	2.05599e+07	5.81336e+07	1.48982e+07	1.01918e+07
[truncated: 1,012 more rows]

## Sheet: Legend
Legend
Accession	alphanumeric code by UniProtKB database
Entry name	uppercase alphanumeric characters with a naming convention by UniProtKB database
Protein Name	the name of the protein exclusive of the identifier that appears in the Accession and Entry name column by UniProtKB database
Gene Name	gene code by UniProtKB database
[truncated: 5 more rows]

## Sheet: Localization
Localization combined	# identified proteins	%
[truncated: 14 more rows]
