# Supplementary material for: A Shaving Proteomic Approach to Unveil Surface Proteins Modulation of Multi-Drug Resistant Pseudomonas aeruginosa Strains Isolated From Cystic Fibrosis Patients
Source: Front Med (Lausanne). 2022 Mar 9;9:818669. doi: 10.3389/fmed.2022.818669 (PMC8959810; doi:10.3389/fmed.2022.818669)
Supplement: Supplementary Data Sheet 1 — List of identified proteins differentially expressed and their distribution in the two comparisons (MDR vs. WT and PDR vs. WT), highlighting shared and specific proteins, and their subcellular localization. [file Data_Sheet_1.zip]

Archive with 1 entries (1 files):
- SupplementarydataSheet1.xlsx
