# Supplementary material for: A Shaving Proteomic Approach to Unveil Surface Proteins Modulation of Multi-Drug Resistant Pseudomonas aeruginosa Strains Isolated From Cystic Fibrosis Patients
Source: Front Med (Lausanne). 2022 Mar 9;9:818669. doi: 10.3389/fmed.2022.818669 (PMC8959810; doi:10.3389/fmed.2022.818669)
Supplement: Supplementary Data Sheet 1 — List of identified proteins differentially expressed and their distribution in the two comparisons (MDR vs. WT and PDR vs. WT), highlighting shared and specific proteins, and their subcellular localization. [file Data_Sheet_1.zip › SupplementarydataSheet1.xlsx]

## Sheet: Legend
Legend
Accession	alphanumeric code by UniProtKB database
Description	the name of the protein exclusive of the identifier that appears in the Accession column by UniProtKB database
Gene Symbol	gene code by UniProtKB database
Abundance Ratio:	abundance ratios as normal space values
Abundance Ratio Adj. P-Value:	displays the P-value of the sample group
Exp. q-value: Combined	derived from the validation, is the false discovery rate estimated using the distribution of scores from the decoy database search
Sum PEP Score	score calculated by Protein FDR Validator node on the basis of the PEP values of the PSMs
Coverage [%]	the percentage of the sequence covered by identifications (PSMs only) from the included searches
# Peptides	the total number of distinct peptide sequences identified for the protein
# PSMs	the total number of peptide spectrum matches identified from all included searches
# Unique Peptides	the total number of distinct peptide sequences unique to the protein group
# AAs	the length of the protein sequence
MW [kDa]	the molecular weight of the protein
calc. pI	the isoelectric point calculated for the protein
Score Sequest HT: Sequest HT	protein score, which is the sum of the scores of the individual peptides score (all peptide XCorr values)
Biological Process	ProteinCenter GO Slim Biological Process
Cellular Component	ProteinCenter GO Slim Cellular Component
Molecular Function	ProteinCenter GO Slim Molecular Function
Pfam IDs	identification numbers of families of proteins
Entrez Gene ID	Entrez Gene database identification of the gene that the protein is derived
Ensembl Gene ID	Annotation from the Ensembl genome database
KEGG Pathways	Pathways by KEGG database
Organism	scientific name of the source organism

## Sheet: 513 MDRvsWT
Accession	Description	Gene Symbol	Abundance Ratio: (MDR) / (WT)	Abundance Ratio Adj. P-Value: (MDR) / (WT)	Exp. q-value: Combined	Sum PEP Score	Coverage [%]	# Peptides	# PSMs	# Unique Peptides	# AAs	MW [kDa]	calc. pI	Score Sequest HT: Sequest HT	Biological Process	Cellular Component	Molecular Function	Pfam IDs	Entrez Gene ID	Ensembl Gene ID	KEGG Pathways	Organism
Q9I712	Probable transcriptional regulator	PA0120	100	3.40087e-17	0	18.384	25	4	7	4	228	25.4	5.15	21.61	metabolic process;regulation of biological process		DNA binding	Pf00392, Pf07729	878231	PA0120		Pseudomonas aeruginosa (strain ATCC 15692 / DSM 22644 / CIP 104116 / JCM 14847 / LMG 12228 / 1C / PRS 101 / PAO1)
Q9I3F6	Aerotaxis receptor Aer	aer	100	3.40087e-17	0	10.851	9	3	12	2	521	57.1	5.88	37.95	regulation of biological process;response to stimulus	membrane	protein binding;signal transducer activity	Pf00015, Pf00989, Pf08447, Pf13426	879271	PA1561	Two-component system; Bacterial chemotaxis	Pseudomonas aeruginosa (strain ATCC 15692 / DSM 22644 / CIP 104116 / JCM 14847 / LMG 12228 / 1C / PRS 101 / PAO1)
Q9I2W5	ECF sigma factor SigX	sigX	100	3.40087e-17	0	12.707	18	4	12	4	165	19.7	8.24	27.1	metabolic process;regulation of biological process		DNA binding	Pf04542, Pf04545, Pf08281	878527	PA1776		Pseudomonas aeruginosa (strain ATCC 15692 / DSM 22644 / CIP 104116 / JCM 14847 / LMG 12228 / 1C / PRS 101 / PAO1)
Q9I2I3	Methyltransf_25 domain-containing protein	PA1921	100	3.40087e-17	0	22.499	28	5	8	5	269	30.3	5.74	26.34	metabolic process		catalytic activity	Pf04672, Pf05175, Pf08241, Pf08242, Pf12847, Pf13649, Pf13659, Pf13679, Pf13847	882274	PA1921		Pseudomonas aeruginosa (strain ATCC 15692 / DSM 22644 / CIP 104116 / JCM 14847 / LMG 12228 / 1C / PRS 101 / PAO1)
Q9I5U2	LPS-assembly protein LptD	lptD	100	3.40087e-17	0	16.738	5	4	13	4	924	104.2	5.66	44	cell organization and biogenesis;response to stimulus;transport	membrane		Pf03968, Pf04453	880756	PA0595		Pseudomonas aeruginosa (strain ATCC 15692 / DSM 22644 / CIP 104116 / JCM 14847 / LMG 12228 / 1C / PRS 101 / PAO1)
Q9HZA1	Uncharacterized protein	PA3123	100	3.40087e-17	0	4.896	19	2	2	2	125	13.5	4.96	4.8				Pf01042	878816	PA3123		Pseudomonas aeruginosa (strain ATCC 15692 / DSM 22644 / CIP 104116 / JCM 14847 / LMG 12228 / 1C / PRS 101 / PAO1)
Q9I2H8	YcaO domain-containing protein	PA1926	100	3.40087e-17	0	14.393	9	4	7	4	616	68	4.83	21.34				Pf02624	882130	PA1926		Pseudomonas aeruginosa (strain ATCC 15692 / DSM 22644 / CIP 104116 / JCM 14847 / LMG 12228 / 1C / PRS 101 / PAO1)
Q9HUE4	Homocysteine synthase	metY	100	3.40087e-17	0	15.995	17	4	9	4	425	45.1	6.52	26.58	metabolic process		catalytic activity	Pf00155, Pf00266, Pf01041, Pf01053, Pf01212, Pf02347	881205	PA5025	Metabolic pathways; Cysteine and methionine metabolism	Pseudomonas aeruginosa (strain ATCC 15692 / DSM 22644 / CIP 104116 / JCM 14847 / LMG 12228 / 1C / PRS 101 / PAO1)
G3XD95	Probable chemotaxis protein	chpC	100	3.40087e-17	0	14.505	20	2	13	2	168	17.6	5.03	38.83	regulation of biological process;response to stimulus		signal transducer activity	Pf01584	878148	PA0415	Two-component system	Pseudomonas aeruginosa (strain ATCC 15692 / DSM 22644 / CIP 104116 / JCM 14847 / LMG 12228 / 1C / PRS 101 / PAO1)
G3XD94	UDP-N-acetyl-D-glucosamine 6-dehydrogenase	wbpA	100	3.40087e-17	0	139.989	67	24	64	24	436	48.1	5.54	174.11	cell organization and biogenesis;metabolic process	membrane	catalytic activity;nucleotide binding	Pf00984, Pf02153, Pf03720, Pf03721	879921	PA3159	Amino sugar and nucleotide sugar metabolism	Pseudomonas aeruginosa (strain ATCC 15692 / DSM 22644 / CIP 104116 / JCM 14847 / LMG 12228 / 1C / PRS 101 / PAO1)
Q9I1U6	DUF2383 domain-containing protein	PA2169	100	3.40087e-17	0	58.404	62	10	50	10	150	16.8	5.3	144.52				Pf09537	879772	PA2169		Pseudomonas aeruginosa (strain ATCC 15692 / DSM 22644 / CIP 104116 / JCM 14847 / LMG 12228 / 1C / PRS 101 / PAO1)
Q9I382	tRNA 2-selenouridine synthase	selU	100	3.40087e-17	0	34.483	28	8	32	8	369	41.8	6.95	95.48	metabolic process		catalytic activity	Pf13238	878548	PA1643		Pseudomonas aeruginosa (strain ATCC 15692 / DSM 22644 / CIP 104116 / JCM 14847 / LMG 12228 / 1C / PRS 101 / PAO1)
Q9HXH9	Queuine tRNA-ribosyltransferase	tgt	100	3.40087e-17	0	16.689	9	3	12	3	372	41.2	6.89	41.83	metabolic process	cytoplasm	catalytic activity;metal ion binding	Pf01702	879886	PA3823		Pseudomonas aeruginosa (strain ATCC 15692 / DSM 22644 / CIP 104116 / JCM 14847 / LMG 12228 / 1C / PRS 101 / PAO1)
P40882	Uncharacterized protein PA3753	PA3753	100	3.40087e-17	0	9.394	16	2	4	2	174	18.5	6.95	13.08				Pf00132	880438	PA3753		Pseudomonas aeruginosa (strain ATCC 15692 / DSM 22644 / CIP 104116 / JCM 14847 / LMG 12228 / 1C / PRS 101 / PAO1)
Q9HWV9	dTDP-4-dehydrorhamnose reductase	PA4069	100	3.40087e-17	0	9.302	19	3	3	3	294	32.9	6.35	7.12	metabolic process		catalytic activity	Pf01370, Pf04321	878713	PA4069	Polyketide sugar unit biosynthesis; Biosynthesis of antibiotics; Metabolic pathways; Streptomycin biosynthesis	Pseudomonas aeruginosa (strain ATCC 15692 / DSM 22644 / CIP 104116 / JCM 14847 / LMG 12228 / 1C / PRS 101 / PAO1)
G3XD09	Glutamate synthase small chain	gltD	100	3.40087e-17	0	40.719	28	9	34	9	477	52.6	6.48	100.29	metabolic process		catalytic activity;nucleotide binding	Pf00070, Pf00743, Pf01262, Pf01946, Pf02737, Pf03486, Pf07992, Pf12831, Pf13450, Pf13738, Pf14691	881221	PA5035	Nitrogen metabolism; Alanine, aspartate and glutamate metabolism; Biosynthesis of secondary metabolites; Microbial metabolism in diverse environments; Biosynthesis of antibiotics; Metabolic pathways; Biosynthesis of amino acids	Pseudomonas aeruginosa (strain ATCC 15692 / DSM 22644 / CIP 104116 / JCM 14847 / LMG 12228 / 1C / PRS 101 / PAO1)
Q9HYX9	PBPb domain-containing protein	PA3261	100	3.40087e-17	0	11.527	17	3	4	3	248	28.2	6.8	12.63				Pf00497	882424	PA3261		Pseudomonas aeruginosa (strain ATCC 15692 / DSM 22644 / CIP 104116 / JCM 14847 / LMG 12228 / 1C / PRS 101 / PAO1)
Q9HUQ6	Probable short-chain dehydrogenase	PA4907	100	3.40087e-17	0	24.051	21	5	23	5	253	27.4	5.43	65.01	metabolic process		catalytic activity	Pf00106, Pf03807, Pf08659, Pf13561	878002	PA4907		Pseudomonas aeruginosa (strain ATCC 15692 / DSM 22644 / CIP 104116 / JCM 14847 / LMG 12228 / 1C / PRS 101 / PAO1)
Q9HU35	Uncharacterized protein	PA5149	100	3.40087e-17	0	14.801	13	3	8	3	360	39.4	6.76	22.35	metabolic process		catalytic activity	Pf01408, Pf02894	878760	PA5149		Pseudomonas aeruginosa (strain ATCC 15692 / DSM 22644 / CIP 104116 / JCM 14847 / LMG 12228 / 1C / PRS 101 / PAO1)
Q9HUT6	Rho_N domain-containing protein	PA4877	100	3.40087e-17	0	11.099	15	2	8	2	135	14.9	10.8	23.23	metabolic process			Pf07498	882233	PA4877		Pseudomonas aeruginosa (strain ATCC 15692 / DSM 22644 / CIP 104116 / JCM 14847 / LMG 12228 / 1C / PRS 101 / PAO1)
Q9I1Y9	ParB domain-containing protein	PA2126	100	3.40087e-17	0	22.165	31	4	17	4	211	23.7	7.68	57.08	response to stimulus		DNA binding;protein binding	Pf02195	878585	PA2126		Pseudomonas aeruginosa (strain ATCC 15692 / DSM 22644 / CIP 104116 / JCM 14847 / LMG 12228 / 1C / PRS 101 / PAO1)
Q9HWW9	Uncharacterized protein	PA4059	100	3.40087e-17	0	7.243	20	2	3	2	125	14.1	9.96	9.66						PA4059		Pseudomonas aeruginosa (strain ATCC 15692 / DSM 22644 / CIP 104116 / JCM 14847 / LMG 12228 / 1C / PRS 101 / PAO1)
Q9I179	Probable non-ribosomal peptide synthetase	PA2402	100	3.40087e-17	0	44.969	6	13	19	10	5149	568.8	5.4	53.66	metabolic process		catalytic activity	Pf00501, Pf00550, Pf00668, Pf13193, Pf13745	878257	PA2402		Pseudomonas aeruginosa (strain ATCC 15692 / DSM 22644 / CIP 104116 / JCM 14847 / LMG 12228 / 1C / PRS 101 / PAO1)
Q9I3W1	Uncharacterized protein	PA1383	100	3.40087e-17	0	40.461	18	7	31	7	601	63.1	5.38	112.19					883109	PA1383		Pseudomonas aeruginosa (strain ATCC 15692 / DSM 22644 / CIP 104116 / JCM 14847 / LMG 12228 / 1C / PRS 101 / PAO1)
Q9HXK4	Uncharacterized protein	PA3793	100	3.40087e-17	0	18.338	27	2	17	2	110	12.5	4.17	50.22					879123	PA3793		Pseudomonas aeruginosa (strain ATCC 15692 / DSM 22644 / CIP 104116 / JCM 14847 / LMG 12228 / 1C / PRS 101 / PAO1)
Q9I4E6	tRNA-cytidine(32) 2-sulfurtransferase	ttcA	100	3.40087e-17	0	22.647	24	5	12	5	274	31.2	6.57	33.31	metabolic process	cytoplasm	nucleotide binding	Pf01171	883085	PA1192		Pseudomonas aeruginosa (strain ATCC 15692 / DSM 22644 / CIP 104116 / JCM 14847 / LMG 12228 / 1C / PRS 101 / PAO1)
Q51559	3-(3-hydroxydecanoyloxy)decanoate synthase	rhlA	100	3.40087e-17	0	18.066	23	5	7	5	295	32.9	7.42	23.19			catalytic activity	Pf00561, Pf12695, Pf12697	878955	PA3479	Quorum sensing	Pseudomonas aeruginosa (strain ATCC 15692 / DSM 22644 / CIP 104116 / JCM 14847 / LMG 12228 / 1C / PRS 101 / PAO1)
Q9HVD7	Ferrochelatase	hemH	100	3.40087e-17	0	16.369	15	4	7	4	340	38.5	6.86	19.59	metabolic process	cytoplasm	catalytic activity;metal ion binding	Pf00762	881311	PA4655	Biosynthesis of secondary metabolites; Porphyrin and chlorophyll metabolism; Metabolic pathways	Pseudomonas aeruginosa (strain ATCC 15692 / DSM 22644 / CIP 104116 / JCM 14847 / LMG 12228 / 1C / PRS 101 / PAO1)
Q9HYT2	Probable 3-hydroxyisobutyrate dehydrogenase	PA3312	100	3.40087e-17	0	22.544	32	5	14	5	296	30.9	5.77	56.6	metabolic process		catalytic activity;nucleotide binding	Pf03446, Pf03807, Pf14833	882477	PA3312	Metabolic pathways; Valine, leucine and isoleucine degradation	Pseudomonas aeruginosa (strain ATCC 15692 / DSM 22644 / CIP 104116 / JCM 14847 / LMG 12228 / 1C / PRS 101 / PAO1)
Q9HT40	Uncharacterized protein	PA5534	100	3.40087e-17	0	44.019	55	8	10	8	213	23.6	5.12	39.18				Pf08856	883064	PA5534		Pseudomonas aeruginosa (strain ATCC 15692 / DSM 22644 / CIP 104116 / JCM 14847 / LMG 12228 / 1C / PRS 101 / PAO1)
Q9I6M3	Uncharacterized protein	PA0267	100	3.40087e-17	0	16.018	17	5	11	5	399	43.3	5.67	29.47	regulation of biological process;response to stimulus			Pf00072, Pf08668	880697	PA0267		Pseudomonas aeruginosa (strain ATCC 15692 / DSM 22644 / CIP 104116 / JCM 14847 / LMG 12228 / 1C / PRS 101 / PAO1)
Q9HUC1	Uncharacterized protein	PA5062	100	3.40087e-17	0	16.99	42	3	18	3	91	9.8	8.18	55.17				Pf09650	878050	PA5062		Pseudomonas aeruginosa (strain ATCC 15692 / DSM 22644 / CIP 104116 / JCM 14847 / LMG 12228 / 1C / PRS 101 / PAO1)
P11724	Ornithine carbamoyltransferase, anabolic	argF	100	3.40087e-17	0	15.051	21	4	17	4	305	33.9	5.88	47.14	metabolic process	cytoplasm	catalytic activity	Pf00185, Pf02729	878793	PA3537	Biosynthesis of amino acids; Biosynthesis of secondary metabolites; Arginine biosynthesis; Metabolic pathways; Biosynthesis of antibiotics	Pseudomonas aeruginosa (strain ATCC 15692 / DSM 22644 / CIP 104116 / JCM 14847 / LMG 12228 / 1C / PRS 101 / PAO1)
Q9I3Z0	YCII domain-containing protein	PA1354	100	3.40087e-17	0	25.912	55	5	18	5	141	15.9	4.67	66.67				Pf03795	881074	PA1354		Pseudomonas aeruginosa (strain ATCC 15692 / DSM 22644 / CIP 104116 / JCM 14847 / LMG 12228 / 1C / PRS 101 / PAO1)
Q9I4D8	Uncharacterized protein	PA1200	100	3.40087e-17	0	21.651	30	6	29	6	220	24.6	5.52	75.78	metabolic process		catalytic activity	Pf01135, Pf01596, Pf13578	877932	PA1200		Pseudomonas aeruginosa (strain ATCC 15692 / DSM 22644 / CIP 104116 / JCM 14847 / LMG 12228 / 1C / PRS 101 / PAO1)
Q9HXF7	Nucleoid-associated protein PA3849	PA3849	100	3.40087e-17	0	28.597	22	6	27	6	334	37.9	5.41	93.5		cytoplasm		Pf04245	879841	PA3849		Pseudomonas aeruginosa (strain ATCC 15692 / DSM 22644 / CIP 104116 / JCM 14847 / LMG 12228 / 1C / PRS 101 / PAO1)
G3XCY4	Transcription factor AmrZ	amrZ	100	3.40087e-17	0	18.102	34	3	19	3	108	12.3	7.66	70.55	cell organization and biogenesis;cellular component movement;regulation of biological process		DNA binding	Pf03869	878714	PA3385		Pseudomonas aeruginosa (strain ATCC 15692 / DSM 22644 / CIP 104116 / JCM 14847 / LMG 12228 / 1C / PRS 101 / PAO1)
Q9I492	Delta(1)-pyrroline-2-carboxylate/Delta(1)-piperideine-2-carboxylate reductase	lhpD	100	3.40087e-17	0	23.559	24	5	20	5	334	35.7	6.02	54.54	metabolic process		catalytic activity	Pf02615	881290	PA1252		Pseudomonas aeruginosa (strain ATCC 15692 / DSM 22644 / CIP 104116 / JCM 14847 / LMG 12228 / 1C / PRS 101 / PAO1)
Q9I0S4	Uncharacterized protein	PA2560	100	3.40087e-17	0	5.922	33	2	11	2	95	10.4	4.54	30.34					882738	PA2560		Pseudomonas aeruginosa (strain ATCC 15692 / DSM 22644 / CIP 104116 / JCM 14847 / LMG 12228 / 1C / PRS 101 / PAO1)
Q9HVT2	Alpha-2-macroglobulin homolog	PA4489	100	3.40087e-17	0	16.422	5	5	5	5	1516	167.3	5.62	15.45	regulation of biological process		enzyme regulator activity	Pf00207, Pf01835, Pf07703	881072	PA4489		Pseudomonas aeruginosa (strain ATCC 15692 / DSM 22644 / CIP 104116 / JCM 14847 / LMG 12228 / 1C / PRS 101 / PAO1)
Q9HYQ1	DNA helicase	recQ	100	3.40087e-17	0	15.705	8	4	14	4	712	79.4	5.96	47.5	cell communication;metabolic process;response to stimulus	chromosome;cytoplasm	catalytic activity;DNA binding;nucleotide binding	Pf00270, Pf00271, Pf00570, Pf00872, Pf09382, Pf14493	882509	PA3344	RNA degradation	Pseudomonas aeruginosa (strain ATCC 15692 / DSM 22644 / CIP 104116 / JCM 14847 / LMG 12228 / 1C / PRS 101 / PAO1)
Q9I0M7	Siroheme synthase	cysG	100	3.40087e-17	0	24.632	17	6	26	5	465	50.3	6.33	77.13	metabolic process		catalytic activity;nucleotide binding	Pf00590, Pf10414, Pf13241	882317	PA2611	Metabolic pathways; Biosynthesis of secondary metabolites; Porphyrin and chlorophyll metabolism	Pseudomonas aeruginosa (strain ATCC 15692 / DSM 22644 / CIP 104116 / JCM 14847 / LMG 12228 / 1C / PRS 101 / PAO1)
Q9I413	Uncharacterized protein	PA1331	100	3.40087e-17	0	6.192	5	2	4	2	515	57.3	5.43	12.94	metabolic process	membrane	catalytic activity;nucleotide binding	Pf00571, Pf03471, Pf03741	882242	PA1331		Pseudomonas aeruginosa (strain ATCC 15692 / DSM 22644 / CIP 104116 / JCM 14847 / LMG 12228 / 1C / PRS 101 / PAO1)
Q9I773	Osmotically inducible protein OsmC	osmC	100	3.40087e-17	0	37.237	38	6	30	6	151	15.6	6.3	100.25	response to stimulus		antioxidant activity;catalytic activity	Pf02566	878070	PA0059		Pseudomonas aeruginosa (strain ATCC 15692 / DSM 22644 / CIP 104116 / JCM 14847 / LMG 12228 / 1C / PRS 101 / PAO1)
Q9HVY8	Stringent starvation protein B	sspB	100	3.40087e-17	0	26.34	56	3	26	3	135	14.5	4.74	88.26				Pf04386	881226	PA4427		Pseudomonas aeruginosa (strain ATCC 15692 / DSM 22644 / CIP 104116 / JCM 14847 / LMG 12228 / 1C / PRS 101 / PAO1)
P40695	Phospholipase C accessory protein PlcR	plcR	100	3.40087e-17	0	11.75	20	4	8	4	207	23	4.78	19.81		cytoplasm			882099	PA0843		Pseudomonas aeruginosa (strain ATCC 15692 / DSM 22644 / CIP 104116 / JCM 14847 / LMG 12228 / 1C / PRS 101 / PAO1)
O33407	Esterase EstA	estA	100	3.40087e-17	0	23.468	11	6	20	6	646	69.6	4.89	62.49	cellular component movement;metabolic process	membrane	catalytic activity	Pf00657, Pf03797, Pf13472, Pf13505	878826	PA5112		Pseudomonas aeruginosa (strain ATCC 15692 / DSM 22644 / CIP 104116 / JCM 14847 / LMG 12228 / 1C / PRS 101 / PAO1)
Q9I4Z9	Protein SlyX homolog	slyX	100	3.40087e-17	0	30.189	86	5	37	5	69	7.8	4.31	148.09				Pf04102	882073	PA0960		Pseudomonas aeruginosa (strain ATCC 15692 / DSM 22644 / CIP 104116 / JCM 14847 / LMG 12228 / 1C / PRS 101 / PAO1)
G3XCY0	Uncharacterized protein	PA0979	100	3.40087e-17	0	6.946	25	2	2	2	102	11.7	9.99	6.08	metabolic process		catalytic activity;DNA binding	Pf01527	878313	PA0979		Pseudomonas aeruginosa (strain ATCC 15692 / DSM 22644 / CIP 104116 / JCM 14847 / LMG 12228 / 1C / PRS 101 / PAO1)
Q9HW39	Sacchrp_dh_NADP domain-containing protein	PA4362	100	3.40087e-17	0	19.273	23	5	6	5	352	37.8	8.13	16.33	metabolic process		catalytic activity	Pf03435, Pf13460	881412	PA4362		Pseudomonas aeruginosa (strain ATCC 15692 / DSM 22644 / CIP 104116 / JCM 14847 / LMG 12228 / 1C / PRS 101 / PAO1)
Q9I445	UPF0260 protein PA1299	PA1299	100	3.40087e-17	0	8.42	25	2	4	2	149	17.2	4.86	11.97				Pf03692	881499	PA1299		Pseudomonas aeruginosa (strain ATCC 15692 / DSM 22644 / CIP 104116 / JCM 14847 / LMG 12228 / 1C / PRS 101 / PAO1)
Q51564	Diaminopimelate epimerase	dapF	100	3.40087e-17	0	20.139	29	5	15	5	276	30.3	7.59	50.96	metabolic process	cytoplasm;cytosol	catalytic activity	Pf01678	877750	PA5278	Biosynthesis of antibiotics; Biosynthesis of amino acids; Biosynthesis of secondary metabolites; Lysine biosynthesis; Metabolic pathways; Microbial metabolism in diverse environments	Pseudomonas aeruginosa (strain ATCC 15692 / DSM 22644 / CIP 104116 / JCM 14847 / LMG 12228 / 1C / PRS 101 / PAO1)
Q9I4V2	Probable acyl-CoA dehydrogenase	PA1022	100	3.40087e-17	0	28.712	29	7	7	7	381	43.3	5.53	25.66	metabolic process		catalytic activity;nucleotide binding	Pf00441, Pf02770, Pf02771	880602	PA1022		Pseudomonas aeruginosa (strain ATCC 15692 / DSM 22644 / CIP 104116 / JCM 14847 / LMG 12228 / 1C / PRS 101 / PAO1)
Q9I1L0	Probable 2-hydroxyacid dehydrogenase	PA2263	100	3.40087e-17	0	28.609	22	7	16	7	328	35.6	8.47	47.44	metabolic process	cytosol	catalytic activity;nucleotide binding	Pf00389, Pf02826	877698	PA2263	Glutathione metabolism; Metabolic pathways; Microbial metabolism in diverse environments; Pentose phosphate pathway	Pseudomonas aeruginosa (strain ATCC 15692 / DSM 22644 / CIP 104116 / JCM 14847 / LMG 12228 / 1C / PRS 101 / PAO1)
Q9HVQ1	Uncharacterized protein	PA4523	100	3.40087e-17	0	44.414	22	11	22	11	751	83.5	5.74	65.32				Pf07793	881147	PA4523		Pseudomonas aeruginosa (strain ATCC 15692 / DSM 22644 / CIP 104116 / JCM 14847 / LMG 12228 / 1C / PRS 101 / PAO1)
Q9HTE9	Serine hydroxymethyltransferase 1	glyA1	100	3.40087e-17	0	51.198	29	13	90	1	417	44.7	6.6	179.74	metabolic process	cytoplasm	catalytic activity	Pf00155, Pf00464	880066	PA5415	Cyanoamino acid metabolism; One carbon pool by folate; Biosynthesis of secondary metabolites; Glyoxylate and dicarboxylate metabolism; Biosynthesis of antibiotics; Biosynthesis of amino acids; Carbon metabolism; Microbial metabolism in diverse environments; Methane metabolism; Glycine, serine and threonine metabolism; Metabolic pathways	Pseudomonas aeruginosa (strain ATCC 15692 / DSM 22644 / CIP 104116 / JCM 14847 / LMG 12228 / 1C / PRS 101 / PAO1)
Q9I565	Probable ring-cleaving dioxygenase	PA0880	100	3.40087e-17	0	19.777	47	5	13	5	126	13.7	5.22	39.26	metabolic process		catalytic activity	Pf00903, Pf12681, Pf13468, Pf13669	879214	PA0880		Pseudomonas aeruginosa (strain ATCC 15692 / DSM 22644 / CIP 104116 / JCM 14847 / LMG 12228 / 1C / PRS 101 / PAO1)
Q9HUW0	Putative Fis-like DNA-binding protein	PA4853	100	3.40087e-17	0.001	4.608	22	2	2	2	104	11.6	6.52	5.06	regulation of biological process		DNA binding	Pf02954	880045			Pseudomonas aeruginosa (strain ATCC 15692 / DSM 22644 / CIP 104116 / JCM 14847 / LMG 12228 / 1C / PRS 101 / PAO1)
Q9I031	Probable ATP-binding component of ABC transporter	PA2812	100	3.40087e-17	0	21.595	18	4	7	4	310	34.5	6.33	24.03			catalytic activity;nucleotide binding	Pf00005, Pf13304, Pf13558	880277	PA2812		Pseudomonas aeruginosa (strain ATCC 15692 / DSM 22644 / CIP 104116 / JCM 14847 / LMG 12228 / 1C / PRS 101 / PAO1)
Q9I567	MaoC_dehydrat_N domain-containing protein	PA0878	100	3.40087e-17	0	10.578	17	3	13	3	275	30.5	6.47	37.69	metabolic process	mitochondrion	catalytic activity	Pf13452	877582	PA0878	C5-Branched dibasic acid metabolism	Pseudomonas aeruginosa (strain ATCC 15692 / DSM 22644 / CIP 104116 / JCM 14847 / LMG 12228 / 1C / PRS 101 / PAO1)
Q9HZU4	Precorrin-3 methylase CobJ	cobJ	100	3.40087e-17	0	24.277	16	7	22	7	559	58.9	6.1	68.04	metabolic process		catalytic activity	Pf00590, Pf11760	882638	PA2903	Metabolic pathways; Porphyrin and chlorophyll metabolism	Pseudomonas aeruginosa (strain ATCC 15692 / DSM 22644 / CIP 104116 / JCM 14847 / LMG 12228 / 1C / PRS 101 / PAO1)
Q9I1U4	Hemerythrin domain-containing protein	PA2171	100	3.40087e-17	0	23.326	24	4	15	4	156	18.1	6.44	45.8					881230	PA2171		Pseudomonas aeruginosa (strain ATCC 15692 / DSM 22644 / CIP 104116 / JCM 14847 / LMG 12228 / 1C / PRS 101 / PAO1)
Q9I4V0	NADH:quinone reductase	PA1024	100	3.40087e-17	0	36.953	26	6	9	6	328	34.8	6.65	30.75	metabolic process		catalytic activity	Pf03060	882956	PA1024	Nitrogen metabolism	Pseudomonas aeruginosa (strain ATCC 15692 / DSM 22644 / CIP 104116 / JCM 14847 / LMG 12228 / 1C / PRS 101 / PAO1)
Q9HZG8	Uncharacterized protein	PA3040	100	3.40087e-17	0	14.001	23	2	19	2	109	11.9	5.97	70.44	response to stimulus			Pf05957	882984	PA3040		Pseudomonas aeruginosa (strain ATCC 15692 / DSM 22644 / CIP 104116 / JCM 14847 / LMG 12228 / 1C / PRS 101 / PAO1)
Q9I434	2-aminoethylphosphonate--pyruvate transaminase	phnW	100	3.40087e-17	0	10.493	13	3	3	3	371	40.4	6.84	5.94	metabolic process		catalytic activity	Pf00155, Pf00266	881491	PA1310	Microbial metabolism in diverse environments; Metabolic pathways; Phosphonate and phosphinate metabolism	Pseudomonas aeruginosa (strain ATCC 15692 / DSM 22644 / CIP 104116 / JCM 14847 / LMG 12228 / 1C / PRS 101 / PAO1)
G3XD97	Transcriptional regulator PtxS	ptxS	100	3.40087e-17	0	10.615	12	3	15	3	340	37.4	6.86	41.98	metabolic process;regulation of biological process		DNA binding	Pf00356, Pf00440, Pf00532, Pf13377, Pf13407	877811	PA2259		Pseudomonas aeruginosa (strain ATCC 15692 / DSM 22644 / CIP 104116 / JCM 14847 / LMG 12228 / 1C / PRS 101 / PAO1)
Q9I617	8-amino-7-oxononanoate synthase	bioF	100	3.40087e-17	0	6.895	5	2	2	2	401	42.2	6.02	5.69	metabolic process		catalytic activity	Pf00155	879619	PA0501	Biotin metabolism; Metabolic pathways	Pseudomonas aeruginosa (strain ATCC 15692 / DSM 22644 / CIP 104116 / JCM 14847 / LMG 12228 / 1C / PRS 101 / PAO1)
Q9HZC5	Aminopeptidase N	pepN	100	3.40087e-17	0	29.411	11	7	25	7	885	100	5.24	74.64	metabolic process	cytoplasm	catalytic activity;metal ion binding	Pf01433, Pf11940, Pf13485	882952	PA3083	Glutathione metabolism; Metabolic pathways	Pseudomonas aeruginosa (strain ATCC 15692 / DSM 22644 / CIP 104116 / JCM 14847 / LMG 12228 / 1C / PRS 101 / PAO1)
Q9HUY3	Arylamine N-acetyltransferase	PA4827	100	3.40087e-17	0	21.628	27	6	14	6	279	31.2	5.96	42.22	metabolic process		catalytic activity	Pf00797	882169	PA4827		Pseudomonas aeruginosa (strain ATCC 15692 / DSM 22644 / CIP 104116 / JCM 14847 / LMG 12228 / 1C / PRS 101 / PAO1)
Q9I300	3-hydroxyacyl-CoA dehydrogenase	PA1737	100	3.40087e-17	0	15.739	5	3	8	3	714	76.6	6.71	25.23	metabolic process		catalytic activity	Pf00378, Pf00725, Pf02737	878600	PA1737	beta-Alanine metabolism; Microbial metabolism in diverse environments; Fatty acid metabolism; Biosynthesis of antibiotics; Benzoate degradation; Valine, leucine and isoleucine degradation; Geraniol degradation; Lysine degradation; Limonene and pinene degradation; Biosynthesis of unsaturated fatty acids; Carbon metabolism; Tryptophan metabolism; Caprolactam degradation; Fatty acid degradation; Bio…	Pseudomonas aeruginosa (strain ATCC 15692 / DSM 22644 / CIP 104116 / JCM 14847 / LMG 12228 / 1C / PRS 101 / PAO1)
Q9HZM9	Ribosomal large subunit pseudouridine synthase C	rluC	100	3.40087e-17	0	18.888	20	7	17	7	318	35.6	9.91	29	metabolic process	cytosol	catalytic activity;RNA binding	Pf00849, Pf01479	880474	PA2975		Pseudomonas aeruginosa (strain ATCC 15692 / DSM 22644 / CIP 104116 / JCM 14847 / LMG 12228 / 1C / PRS 101 / PAO1)
Q9I119	POTRA domain-containing protein	PA2463	100	3.40087e-17	0	37.356	23	11	23	11	565	63.4	8.35	49	transport	membrane		Pf03865, Pf07244, Pf08479	882955	PA2463		Pseudomonas aeruginosa (strain ATCC 15692 / DSM 22644 / CIP 104116 / JCM 14847 / LMG 12228 / 1C / PRS 101 / PAO1)
Q9I4A4	Uncharacterized protein	PA1234	100	3.40087e-17	0	24.861	28	4	30	4	167	18.4	5	91.38			metal ion binding	Pf14595	881198	PA1234		Pseudomonas aeruginosa (strain ATCC 15692 / DSM 22644 / CIP 104116 / JCM 14847 / LMG 12228 / 1C / PRS 101 / PAO1)
Q9I5V3	Multifunctional CCA protein	cca	100	3.40087e-17	0	13.422	10	3	10	3	410	45.6	6.9	29.6	metabolic process		catalytic activity;metal ion binding;nucleotide binding;receptor activity;RNA binding;signal transducer activity	Pf01743, Pf01966, Pf12627	877618	PA0584		Pseudomonas aeruginosa (strain ATCC 15692 / DSM 22644 / CIP 104116 / JCM 14847 / LMG 12228 / 1C / PRS 101 / PAO1)
Q51426	Holliday junction ATP-dependent DNA helicase RuvB	ruvB	100	3.40087e-17	0	28.467	26	7	25	7	352	38.9	5.52	87.04	cell communication;metabolic process;response to stimulus;transport		catalytic activity;DNA binding;nucleotide binding;RNA binding	Pf00004, Pf00006, Pf00239, Pf00437, Pf00910, Pf01078, Pf03215, Pf05491, Pf05496, Pf06068, Pf07726, Pf07728, Pf13238	882028	PA0967	Homologous recombination	Pseudomonas aeruginosa (strain ATCC 15692 / DSM 22644 / CIP 104116 / JCM 14847 / LMG 12228 / 1C / PRS 101 / PAO1)
Q9HX40	Thiamine-phosphate synthase	thiE	100	3.40087e-17	0	34.293	50	6	33	6	209	22.1	7.03	90.57	metabolic process	cytoplasm	catalytic activity;metal ion binding	Pf02581	880858	PA3976	Thiamine metabolism; Metabolic pathways	Pseudomonas aeruginosa (strain ATCC 15692 / DSM 22644 / CIP 104116 / JCM 14847 / LMG 12228 / 1C / PRS 101 / PAO1)
Q9I631	Probable molybdenum transport regulator	PA0487	100	3.40087e-17	0	11.958	15	3	5	3	252	26.9	8.75	14.91	regulation of biological process;transport		metal ion binding	Pf00126, Pf03459	878638	PA0487		Pseudomonas aeruginosa (strain ATCC 15692 / DSM 22644 / CIP 104116 / JCM 14847 / LMG 12228 / 1C / PRS 101 / PAO1)
Q9I418	L-threonine dehydratase	ilvA2	100	3.40087e-17	0	45.904	27	10	20	5	515	55.9	6.54	57.62	metabolic process		catalytic activity	Pf00291, Pf00585	878607	PA1326	Biosynthesis of amino acids; Biosynthesis of secondary metabolites; Glycine, serine and threonine metabolism; Biosynthesis of antibiotics; Metabolic pathways; Carbon metabolism; Valine, leucine and isoleucine biosynthesis	Pseudomonas aeruginosa (strain ATCC 15692 / DSM 22644 / CIP 104116 / JCM 14847 / LMG 12228 / 1C / PRS 101 / PAO1)
Q9HXY2	Ditrans,polycis-undecaprenyl-diphosphate synthase ((2E,6E)-farnesyl-diphosphate specific)	uppS	100	3.40087e-17	0	9.895	22	3	16	3	251	28	7.44	52.4	cell organization and biogenesis;metabolic process;regulation of biological process	cytosol	catalytic activity;metal ion binding	Pf01255	880553	PA3652	Terpenoid backbone biosynthesis; Biosynthesis of secondary metabolites	Pseudomonas aeruginosa (strain ATCC 15692 / DSM 22644 / CIP 104116 / JCM 14847 / LMG 12228 / 1C / PRS 101 / PAO1)
Q9I045	Probable two-component response regulator	PA2798	100	3.40087e-17	0	38.515	31	8	54	8	394	43.5	5	185.51	regulation of biological process;response to stimulus		catalytic activity	Pf00072, Pf07228	878822	PA2798		Pseudomonas aeruginosa (strain ATCC 15692 / DSM 22644 / CIP 104116 / JCM 14847 / LMG 12228 / 1C / PRS 101 / PAO1)
G3XCU6	Transcriptional regulator CysB	cysB	100	3.40087e-17	0	8.194	8	2	10	2	324	36.1	6.99	28.41	metabolic process;regulation of biological process		DNA binding	Pf00126, Pf03466	883007	PA1754		Pseudomonas aeruginosa (strain ATCC 15692 / DSM 22644 / CIP 104116 / JCM 14847 / LMG 12228 / 1C / PRS 101 / PAO1)
P11759	GDP-mannose 6-dehydrogenase	algD	100	3.40087e-17	0	102.754	44	19	31	19	436	47.6	5.66	95.75	metabolic process;response to stimulus		catalytic activity;nucleotide binding	Pf00984, Pf02558, Pf03720, Pf03721	879004	PA3540	Amino sugar and nucleotide sugar metabolism; Two-component system; Fructose and mannose metabolism	Pseudomonas aeruginosa (strain ATCC 15692 / DSM 22644 / CIP 104116 / JCM 14847 / LMG 12228 / 1C / PRS 101 / PAO1)
Q9I3N3	Cytochrome c-type biogenesis protein CcmE	ccmE	100	3.40087e-17	0	17.825	39	6	15	6	162	17.2	6.8	49.74	cell organization and biogenesis;metabolic process	membrane	metal ion binding	Pf03100	881024	PA1479		Pseudomonas aeruginosa (strain ATCC 15692 / DSM 22644 / CIP 104116 / JCM 14847 / LMG 12228 / 1C / PRS 101 / PAO1)
Q9HYI6	UPF0162 protein PA3419	PA3419	100	3.40087e-17	0	33.38	36	8	18	8	270	29.9	6.1	52.74			protein binding	Pf13369, Pf13371	878744	PA3419		Pseudomonas aeruginosa (strain ATCC 15692 / DSM 22644 / CIP 104116 / JCM 14847 / LMG 12228 / 1C / PRS 101 / PAO1)
Q51397	Outer membrane protein OprJ	oprJ	100	3.40087e-17	0	35.017	25	9	9	9	479	51.9	9.07	29.01	response to stimulus;transport	membrane	transporter activity	Pf02321	881070	PA4597		Pseudomonas aeruginosa (strain ATCC 15692 / DSM 22644 / CIP 104116 / JCM 14847 / LMG 12228 / 1C / PRS 101 / PAO1)
Q9I0F9	Methyltransf_11 domain-containing protein	PA2679	100	3.40087e-17	0	27.58	29	6	38	6	250	27.6	5.48	115.5	metabolic process		catalytic activity	Pf02353, Pf05219, Pf05958, Pf08241, Pf08242, Pf12847, Pf13489, Pf13649, Pf13679, Pf13847	882388	PA2679		Pseudomonas aeruginosa (strain ATCC 15692 / DSM 22644 / CIP 104116 / JCM 14847 / LMG 12228 / 1C / PRS 101 / PAO1)
Q9I717	N-acetyltransferase domain-containing protein	PA0115	100	3.40087e-17	0	22.618	43	6	32	6	150	17.1	6.32	85.1	metabolic process		catalytic activity	Pf00583, Pf13508, Pf13527, Pf13673	880693	PA0115		Pseudomonas aeruginosa (strain ATCC 15692 / DSM 22644 / CIP 104116 / JCM 14847 / LMG 12228 / 1C / PRS 101 / PAO1)
Q9I6H1	BOF domain-containing protein	PA0320	100	3.40087e-17	0	33.069	53	6	61	6	116	12.6	4.88	189.31	response to stimulus			Pf04076	878326	PA0320		Pseudomonas aeruginosa (strain ATCC 15692 / DSM 22644 / CIP 104116 / JCM 14847 / LMG 12228 / 1C / PRS 101 / PAO1)
Q9I517	Thioredoxin-like_fold domain-containing protein	PA0941	100	3.40087e-17	0	13.937	30	2	32	2	77	8.3	6.27	107.65	cellular homeostasis;regulation of biological process		catalytic activity;protein binding	Pf00462, Pf05768, Pf13192, Pf13417	878292	PA0941		Pseudomonas aeruginosa (strain ATCC 15692 / DSM 22644 / CIP 104116 / JCM 14847 / LMG 12228 / 1C / PRS 101 / PAO1)
Q9HTM6	4HBT domain-containing protein	PA5329	100	3.40087e-17	0	17.29	30	4	23	4	154	17.7	5.34	51.88			catalytic activity	Pf03061, Pf13279	878225	PA5329		Pseudomonas aeruginosa (strain ATCC 15692 / DSM 22644 / CIP 104116 / JCM 14847 / LMG 12228 / 1C / PRS 101 / PAO1)
Q9I3T4	Probable periplasmic spermidine/putrescine-binding protein	PA1410	100	3.40087e-17	0	16.971	18	5	16	5	363	40.4	7.03	40.93	transport		transporter activity	Pf01547, Pf13343, Pf13416, Pf13531	879430	PA1410	ABC transporters	Pseudomonas aeruginosa (strain ATCC 15692 / DSM 22644 / CIP 104116 / JCM 14847 / LMG 12228 / 1C / PRS 101 / PAO1)
Q9I0J9	NADH-quinone oxidoreductase subunit C/D	nuoC	100	3.40087e-17	0	25.305	17	8	22	8	593	68.3	6.7	63.43	metabolic process;transport	membrane	catalytic activity;nucleotide binding	Pf00329, Pf00346	882346	PA2639	Oxidative phosphorylation; Metabolic pathways	Pseudomonas aeruginosa (strain ATCC 15692 / DSM 22644 / CIP 104116 / JCM 14847 / LMG 12228 / 1C / PRS 101 / PAO1)
Q51547	Phosphate-specific transport system accessory protein PhoU homolog	phoU	100	3.40087e-17	0	32.422	27	5	33	5	242	27.5	5.34	106.57	cellular component movement;cellular homeostasis;regulation of biological process;response to stimulus;transport	cytoplasm	protein binding	Pf01895	881627	PA5365		Pseudomonas aeruginosa (strain ATCC 15692 / DSM 22644 / CIP 104116 / JCM 14847 / LMG 12228 / 1C / PRS 101 / PAO1)
Q9I0U9	Probable oxidoreductase	PA2535	100	3.40087e-17	0	14.295	13	4	10	4	331	36.2	6.9	28.92				Pf00248	879891	PA2535		Pseudomonas aeruginosa (strain ATCC 15692 / DSM 22644 / CIP 104116 / JCM 14847 / LMG 12228 / 1C / PRS 101 / PAO1)
Q9HVK4	Riboflavin biosynthesis intermediates N-glycosidase	PA4580	100	3.40087e-17	0	6.298	11	2	3	2	184	20.5	7.97	8.45	metabolic process		catalytic activity	Pf08719	880989	PA4580		Pseudomonas aeruginosa (strain ATCC 15692 / DSM 22644 / CIP 104116 / JCM 14847 / LMG 12228 / 1C / PRS 101 / PAO1)
Q9HZZ4	OhrR	ohrR	100	3.40087e-17	0	10.04	22	3	11	3	151	16.8	5.63	27.38	metabolic process;regulation of biological process		DNA binding	Pf01047, Pf01638, Pf03551, Pf03965, Pf12802, Pf13463	882621	PA2849		Pseudomonas aeruginosa (strain ATCC 15692 / DSM 22644 / CIP 104116 / JCM 14847 / LMG 12228 / 1C / PRS 101 / PAO1)
Q9HXN9	YkuD domain-containing protein	PA3756	100	3.40087e-17	0	14.178	27	4	17	4	166	18.8	8.98	44.7	metabolic process		catalytic activity	Pf03734	880314	PA3756		Pseudomonas aeruginosa (strain ATCC 15692 / DSM 22644 / CIP 104116 / JCM 14847 / LMG 12228 / 1C / PRS 101 / PAO1)
Q9HWW2	Uncharacterized protein	PA4066	100	3.40087e-17	0	11.192	13	2	16	2	172	18.2	5	52.95				Pf11736	879792	PA4066		Pseudomonas aeruginosa (strain ATCC 15692 / DSM 22644 / CIP 104116 / JCM 14847 / LMG 12228 / 1C / PRS 101 / PAO1)
Q9HVK1	3'-phosphate/5'-hydroxy nucleic acid ligase	PA4583	100	3.40087e-17	0	23.699	23	7	11	7	404	44.4	8.19	32.21	metabolic process		catalytic activity	Pf01139	881003	PA4583		Pseudomonas aeruginosa (strain ATCC 15692 / DSM 22644 / CIP 104116 / JCM 14847 / LMG 12228 / 1C / PRS 101 / PAO1)
Q9I2B5	Uncharacterized protein	PA1994	100	3.40087e-17	0	12.813	21	3	22	3	187	21.5	5.1	71.21				Pf06475	880185	PA1994		Pseudomonas aeruginosa (strain ATCC 15692 / DSM 22644 / CIP 104116 / JCM 14847 / LMG 12228 / 1C / PRS 101 / PAO1)
Q9I4U8	Uncharacterized protein	PA1026	100	3.40087e-17	0	15.317	41	4	15	4	158	17.2	5.12	38.52	regulation of biological process		DNA binding	Pf01272	878670	PA1026		Pseudomonas aeruginosa (strain ATCC 15692 / DSM 22644 / CIP 104116 / JCM 14847 / LMG 12228 / 1C / PRS 101 / PAO1)
Q9I3P2	Probable short-chain dehydrogenase	PA1470	100	3.40087e-17	0	18.254	28	5	22	5	245	25.3	5.29	63.8				Pf00106, Pf13561	880940	PA1470	Metabolic pathways; Fatty acid biosynthesis; Fatty acid metabolism; Biosynthesis of unsaturated fatty acids; Biotin metabolism	Pseudomonas aeruginosa (strain ATCC 15692 / DSM 22644 / CIP 104116 / JCM 14847 / LMG 12228 / 1C / PRS 101 / PAO1)
P23620	Phosphate regulon transcriptional regulatory protein PhoB	phoB	100	3.40087e-17	0	37.819	37	5	44	5	229	25.7	5.4	179.73	cellular component movement;metabolic process;regulation of biological process;response to stimulus;transport	cytoplasm	DNA binding;signal transducer activity	Pf00072, Pf00486	878438	PA5360	Two-component system	Pseudomonas aeruginosa (strain ATCC 15692 / DSM 22644 / CIP 104116 / JCM 14847 / LMG 12228 / 1C / PRS 101 / PAO1)
Q9HTP1	Probable pyridoxal-dependent aminotransferase	PA5313	100	3.40087e-17	0	18.813	19	5	11	5	444	48.3	6.68	31.68	metabolic process		catalytic activity	Pf00155, Pf00202, Pf01212	877980	PA5313	Valine, leucine and isoleucine degradation; Metabolic pathways; beta-Alanine metabolism; Propanoate metabolism	Pseudomonas aeruginosa (strain ATCC 15692 / DSM 22644 / CIP 104116 / JCM 14847 / LMG 12228 / 1C / PRS 101 / PAO1)
Q9I4W7	UPF0033 domain-containing protein	PA1006	100	3.40087e-17	0	13.895	47	4	22	4	83	9.1	6.04	48.85	cellular homeostasis;metabolic process			Pf01206	879448	PA1006		Pseudomonas aeruginosa (strain ATCC 15692 / DSM 22644 / CIP 104116 / JCM 14847 / LMG 12228 / 1C / PRS 101 / PAO1)
Q9HZD8	Uncharacterized protein	PA3070	100	3.40087e-17	0	12.347	14	4	9	4	326	36.1	5.27	20.73	metabolic process		catalytic activity;DNA binding;nucleotide binding	Pf00493, Pf07726, Pf07728	878739	PA3070		Pseudomonas aeruginosa (strain ATCC 15692 / DSM 22644 / CIP 104116 / JCM 14847 / LMG 12228 / 1C / PRS 101 / PAO1)
Q9HU61	DUF4124 domain-containing protein	PA5123	100	3.40087e-17	0	23.887	44	6	37	6	190	20.3	6.93	94.27				Pf13511	877970	PA5123		Pseudomonas aeruginosa (strain ATCC 15692 / DSM 22644 / CIP 104116 / JCM 14847 / LMG 12228 / 1C / PRS 101 / PAO1)
Q9I4U1	Probable glutathione S-transferase	PA1033	100	3.40087e-17	0	17.13	20	5	40	4	213	24.5	6.81	76.3			catalytic activity;protein binding	Pf00043, Pf02798, Pf13409, Pf13410, Pf13417, Pf14497	880186	PA1033		Pseudomonas aeruginosa (strain ATCC 15692 / DSM 22644 / CIP 104116 / JCM 14847 / LMG 12228 / 1C / PRS 101 / PAO1)
Q9HZV2	Uncharacterized protein	PA2895	100	3.40087e-17	0	14.398	18	4	15	4	254	26.8	9.69	47.29	regulation of biological process				882601	PA2895		Pseudomonas aeruginosa (strain ATCC 15692 / DSM 22644 / CIP 104116 / JCM 14847 / LMG 12228 / 1C / PRS 101 / PAO1)
Q9I1Z9	Putative hydro-lyase PA2116	PA2116	100	3.40087e-17	0	48.384	37	9	25	9	265	29.2	6.52	65.37			catalytic activity	Pf07286	878087	PA2116		Pseudomonas aeruginosa (strain ATCC 15692 / DSM 22644 / CIP 104116 / JCM 14847 / LMG 12228 / 1C / PRS 101 / PAO1)
Q9HU01	Probable 3-hydroxyacyl-CoA dehydrogenase	PA5188	100	3.40087e-17	0	41.915	28	10	35	10	411	44.8	5.52	110.92	metabolic process		catalytic activity	Pf00725, Pf02737	881485	PA5188		Pseudomonas aeruginosa (strain ATCC 15692 / DSM 22644 / CIP 104116 / JCM 14847 / LMG 12228 / 1C / PRS 101 / PAO1)
Q9HW21	Probable two-component response regulator	PA4381	100	3.40087e-17	0	31.48	45	7	40	7	227	25.2	6.04	158.4	metabolic process;regulation of biological process;response to stimulus		DNA binding	Pf00072, Pf00486	881364	PA4381		Pseudomonas aeruginosa (strain ATCC 15692 / DSM 22644 / CIP 104116 / JCM 14847 / LMG 12228 / 1C / PRS 101 / PAO1)
Q9ZN70	Exopolyphosphatase	ppx	100	3.40087e-17	0	40.349	25	12	35	12	506	56.4	6.71	80.09	cell communication;cellular component movement;metabolic process;response to stimulus	membrane	catalytic activity	Pf02541	877947	PA5241	Purine metabolism	Pseudomonas aeruginosa (strain ATCC 15692 / DSM 22644 / CIP 104116 / JCM 14847 / LMG 12228 / 1C / PRS 101 / PAO1)
Q9HV39	Probable transcriptional regulator	PA4769	100	3.40087e-17	0	18.082	22	4	25	4	257	28.9	6.46	69.83	metabolic process;regulation of biological process		DNA binding	Pf00392, Pf01978, Pf02082, Pf07729, Pf13730	881798	PA4769		Pseudomonas aeruginosa (strain ATCC 15692 / DSM 22644 / CIP 104116 / JCM 14847 / LMG 12228 / 1C / PRS 101 / PAO1)
Q9HZJ7	Uncharacterized protein	PA3009	100	3.40087e-17	0	21.065	56	3	27	3	77	8.6	4.7	86.75					880165	PA3009		Pseudomonas aeruginosa (strain ATCC 15692 / DSM 22644 / CIP 104116 / JCM 14847 / LMG 12228 / 1C / PRS 101 / PAO1)
Q9I551	Probable transcriptional regulator	PA0906	100	3.40087e-17	0	9.095	23	3	5	3	237	25.8	6.15	9.21	regulation of biological process;response to stimulus		DNA binding	Pf00717, Pf01381, Pf12844, Pf13560, Pf13744	878520	PA0906		Pseudomonas aeruginosa (strain ATCC 15692 / DSM 22644 / CIP 104116 / JCM 14847 / LMG 12228 / 1C / PRS 101 / PAO1)
Q51363	L-aspartate oxidase	nadB	100	3.40087e-17	0	32.768	22	8	23	8	538	60	6.29	62.15	metabolic process	cytoplasm	catalytic activity	Pf00890, Pf02910	882067	PA0761	Alanine, aspartate and glutamate metabolism; Metabolic pathways; Nicotinate and nicotinamide metabolism	Pseudomonas aeruginosa (strain ATCC 15692 / DSM 22644 / CIP 104116 / JCM 14847 / LMG 12228 / 1C / PRS 101 / PAO1)
Q9I530	D-lactate dehydrogenase (Fermentative)	ldhA	100	3.40087e-17	0	7.238	8	2	11	2	329	35.7	6.19	26.81	metabolic process		catalytic activity;nucleotide binding	Pf00389, Pf02826, Pf03446	881895	PA0927	Microbial metabolism in diverse environments; Pyruvate metabolism	Pseudomonas aeruginosa (strain ATCC 15692 / DSM 22644 / CIP 104116 / JCM 14847 / LMG 12228 / 1C / PRS 101 / PAO1)
P48246	Uroporphyrinogen-III synthase	hemD	100	3.40087e-17	0	13.198	17	4	17	4	251	27.3	5.12	44.5	metabolic process		catalytic activity	Pf02602	879724	PA5259	Porphyrin and chlorophyll metabolism; Biosynthesis of secondary metabolites; Metabolic pathways	Pseudomonas aeruginosa (strain ATCC 15692 / DSM 22644 / CIP 104116 / JCM 14847 / LMG 12228 / 1C / PRS 101 / PAO1)
Q9HU83	Urocanate hydratase	hutU	100	3.40087e-17	0	8.129	6	2	3	2	559	61.2	6.38	9.9	metabolic process	cytoplasm	catalytic activity	Pf01175	880890	PA5100	Metabolic pathways; Histidine metabolism	Pseudomonas aeruginosa (strain ATCC 15692 / DSM 22644 / CIP 104116 / JCM 14847 / LMG 12228 / 1C / PRS 101 / PAO1)
Q9HT16	ATP synthase subunit b	atpF	100	3.40087e-17	0	21.098	40	5	13	5	156	16.9	6.02	31.86	metabolic process;transport	membrane	transporter activity	Pf00430, Pf03179, Pf05103, Pf05957, Pf06188, Pf07793	878510	PA5558	Oxidative phosphorylation; Metabolic pathways	Pseudomonas aeruginosa (strain ATCC 15692 / DSM 22644 / CIP 104116 / JCM 14847 / LMG 12228 / 1C / PRS 101 / PAO1)
G3XCU9	Probable transcriptional regulator	PA2020	100	3.40087e-17	0	26.856	31	6	22	6	210	23.7	7.03	56.96	metabolic process;regulation of biological process	cytosol	DNA binding	Pf00440, Pf08361	880025	PA2020	beta-Lactam resistance	Pseudomonas aeruginosa (strain ATCC 15692 / DSM 22644 / CIP 104116 / JCM 14847 / LMG 12228 / 1C / PRS 101 / PAO1)
Q9I3H9	Recombination protein RecR	recR	100	3.40087e-17	0	20.512	36	4	19	4	198	21.2	6.1	73.18	metabolic process;response to stimulus		DNA binding;metal ion binding	Pf01751, Pf02132, Pf13662	879372	PA1534	Homologous recombination	Pseudomonas aeruginosa (strain ATCC 15692 / DSM 22644 / CIP 104116 / JCM 14847 / LMG 12228 / 1C / PRS 101 / PAO1)
Q9I5G9	FAD assembly factor SdhE	sdhE	100	3.40087e-17	0	10.606	31	2	11	2	84	10.1	4.74	21.75	metabolic process	cytoplasm		Pf03937	880656	PA0760		Pseudomonas aeruginosa (strain ATCC 15692 / DSM 22644 / CIP 104116 / JCM 14847 / LMG 12228 / 1C / PRS 101 / PAO1)
P24908	Putative transcriptional regulator	PA0034	100	3.40087e-17	0.003	3.837	12	2	2	2	207	22.8	9.54	3.8	metabolic process;regulation of biological process;response to stimulus		DNA binding	Pf00072, Pf00196, Pf13551	879223	PA0034		Pseudomonas aeruginosa (strain ATCC 15692 / DSM 22644 / CIP 104116 / JCM 14847 / LMG 12228 / 1C / PRS 101 / PAO1)
P28811	3-hydroxyisobutyrate dehydrogenase	mmsB	100	3.40087e-17	0	6.042	7	2	8	2	298	30.5	6.29	19.3	metabolic process		catalytic activity;nucleotide binding	Pf03446, Pf03807, Pf14833	879097	PA3569	Valine, leucine and isoleucine degradation; Metabolic pathways	Pseudomonas aeruginosa (strain ATCC 15692 / DSM 22644 / CIP 104116 / JCM 14847 / LMG 12228 / 1C / PRS 101 / PAO1)
Q9I206	DUF4142 domain-containing protein	PA2109	100	3.40087e-17	0	33.676	44	6	25	6	158	17.7	5.96	79.97				Pf13628	878701	PA2109		Pseudomonas aeruginosa (strain ATCC 15692 / DSM 22644 / CIP 104116 / JCM 14847 / LMG 12228 / 1C / PRS 101 / PAO1)
Q9HYP3	Uncharacterized protein	PA3353	100	3.40087e-17	0	30.723	32	8	36	8	263	29.9	6.8	109.73			nucleotide binding	Pf07238, Pf07317	882520	PA3353		Pseudomonas aeruginosa (strain ATCC 15692 / DSM 22644 / CIP 104116 / JCM 14847 / LMG 12228 / 1C / PRS 101 / PAO1)
Q9I4I0	Probable two-component response regulator	PA1157	100	3.40087e-17	0	28.66	40	9	22	9	236	26.4	5.08	50.97	metabolic process;regulation of biological process;response to stimulus		DNA binding	Pf00072, Pf00486	879028	PA1157	Two-component system	Pseudomonas aeruginosa (strain ATCC 15692 / DSM 22644 / CIP 104116 / JCM 14847 / LMG 12228 / 1C / PRS 101 / PAO1)
Q9I0E0	Toxin Tse2	tse2	100	3.40087e-17	0	30.088	58	6	28	6	158	17.6	6.81	83.47					880323	PA2702		Pseudomonas aeruginosa (strain ATCC 15692 / DSM 22644 / CIP 104116 / JCM 14847 / LMG 12228 / 1C / PRS 101 / PAO1)
Q9I414	Probable short-chain dehydrogenase	PA1330	100	3.40087e-17	0	15.904	20	4	21	4	259	28.8	6.43	58.34	metabolic process		catalytic activity	Pf00106, Pf01370, Pf03807, Pf08659, Pf13460, Pf13561	879433	PA1330		Pseudomonas aeruginosa (strain ATCC 15692 / DSM 22644 / CIP 104116 / JCM 14847 / LMG 12228 / 1C / PRS 101 / PAO1)
Q9HYE6	Probable acetyltransferase	PA3460	100	3.40087e-17	0	31.991	14	6	11	6	585	64.9	6.29	34.28	metabolic process		catalytic activity;metal ion binding;nucleotide binding	Pf00583, Pf08443, Pf13508, Pf13535, Pf13673, Pf15632	877868	PA3460		Pseudomonas aeruginosa (strain ATCC 15692 / DSM 22644 / CIP 104116 / JCM 14847 / LMG 12228 / 1C / PRS 101 / PAO1)
Q9HTJ6	Probable two-component response regulator	PA5364	100	3.40087e-17	0	29.598	28	6	28	6	300	32.4	8.94	95.63	regulation of biological process;response to stimulus			Pf00072	877815	PA5364		Pseudomonas aeruginosa (strain ATCC 15692 / DSM 22644 / CIP 104116 / JCM 14847 / LMG 12228 / 1C / PRS 101 / PAO1)
Q9HYE3	UPF0270 protein PA3463	PA3463	100	3.40087e-17	0	12.764	57	4	29	4	76	8.7	4.56	79.81				Pf06794	877735	PA3463		Pseudomonas aeruginosa (strain ATCC 15692 / DSM 22644 / CIP 104116 / JCM 14847 / LMG 12228 / 1C / PRS 101 / PAO1)
Q9HV00	Protein FdhE homolog	fdhE	100	3.40087e-17	0	67.803	51	11	74	11	309	33.8	5.92	220.98		cytoplasm		Pf04216	880170	PA4809		Pseudomonas aeruginosa (strain ATCC 15692 / DSM 22644 / CIP 104116 / JCM 14847 / LMG 12228 / 1C / PRS 101 / PAO1)
Q9HTP0	Cupin_3 domain-containing protein	PA5314	100	3.40087e-17	0	24.298	28	3	24	3	120	13.4	6.52	94.31				Pf05899, Pf06249	877812	PA5314		Pseudomonas aeruginosa (strain ATCC 15692 / DSM 22644 / CIP 104116 / JCM 14847 / LMG 12228 / 1C / PRS 101 / PAO1)
Q9I0F4	Toxin protein Tse5	tse5	100	3.40087e-17	0	42.918	12	11	23	11	1317	145.7	6.61	67.82	metabolic process;transport		protein binding	Pf03527, Pf05593	879129	PA2684		Pseudomonas aeruginosa (strain ATCC 15692 / DSM 22644 / CIP 104116 / JCM 14847 / LMG 12228 / 1C / PRS 101 / PAO1)
Q9HTW3	Cell division protein ZapA	zapA	100	3.40087e-17	0	10.47	18	3	24	3	104	11.6	5.57	57.24	cell division;cell organization and biogenesis	cytoplasm		Pf05164	878641	PA5227		Pseudomonas aeruginosa (strain ATCC 15692 / DSM 22644 / CIP 104116 / JCM 14847 / LMG 12228 / 1C / PRS 101 / PAO1)
Q9I6N0	Uncharacterized protein	PA0259	100	3.40087e-17	0	36.742	33	11	26	11	480	52.4	5.4	55.86				Pf11394	881892	PA0259		Pseudomonas aeruginosa (strain ATCC 15692 / DSM 22644 / CIP 104116 / JCM 14847 / LMG 12228 / 1C / PRS 101 / PAO1)
Q9HVU4	Cytoplasmic axial filament protein	cafA	100	3.40087e-17	0	26.727	22	6	14	6	485	54.6	5.35	50.49	metabolic process	cytoplasm	catalytic activity;RNA binding	Pf00575, Pf10150	881046	PA4477		Pseudomonas aeruginosa (strain ATCC 15692 / DSM 22644 / CIP 104116 / JCM 14847 / LMG 12228 / 1C / PRS 101 / PAO1)
Q9I6E7	Uncharacterized protein	PA0346	100	3.40087e-17	0	20.924	39	3	18	3	120	13.5	7.99	47.19					879318	PA0346		Pseudomonas aeruginosa (strain ATCC 15692 / DSM 22644 / CIP 104116 / JCM 14847 / LMG 12228 / 1C / PRS 101 / PAO1)
Q9HU91	Imidazolonepropionase	hutI	100	3.40087e-17	0	12.973	12	4	11	4	402	43.4	6.07	29.02	metabolic process	cytoplasm	catalytic activity;metal ion binding	Pf01979, Pf07969, Pf13147, Pf13594	878339	PA5092	Histidine metabolism; Metabolic pathways	Pseudomonas aeruginosa (strain ATCC 15692 / DSM 22644 / CIP 104116 / JCM 14847 / LMG 12228 / 1C / PRS 101 / PAO1)
Q9HYD6	Nudix hydrolase domain-containing protein	PA3470	100	3.40087e-17	0	26.501	38	4	44	4	152	16.7	5.53	135			catalytic activity	Pf00293	879924	PA3470		Pseudomonas aeruginosa (strain ATCC 15692 / DSM 22644 / CIP 104116 / JCM 14847 / LMG 12228 / 1C / PRS 101 / PAO1)
Q9I525	23S rRNA (uracil(1939)-C(5))-methyltransferase RlmD	rlmD	100	3.40087e-17	0	7.289	5	2	5	2	450	49	7.77	12.34	metabolic process		catalytic activity;metal ion binding;RNA binding	Pf01938, Pf05958	881477	PA0933		Pseudomonas aeruginosa (strain ATCC 15692 / DSM 22644 / CIP 104116 / JCM 14847 / LMG 12228 / 1C / PRS 101 / PAO1)
Q9I0H8	Uncharacterized protein	PA2660	100	3.40087e-17	0	16.213	20	5	10	5	360	39.7	9.6	27.68	metabolic process				882369	PA2660		Pseudomonas aeruginosa (strain ATCC 15692 / DSM 22644 / CIP 104116 / JCM 14847 / LMG 12228 / 1C / PRS 101 / PAO1)
Q9HVG7	POTRA domain-containing protein	PA4624	100	3.40087e-17	0	8.058	5	2	8	2	568	63.2	5.78	19.09	transport	membrane	transporter activity	Pf07244, Pf08479	881173	PA4624		Pseudomonas aeruginosa (strain ATCC 15692 / DSM 22644 / CIP 104116 / JCM 14847 / LMG 12228 / 1C / PRS 101 / PAO1)
Q9HZ76	UDP-2-acetamido-2-deoxy-3-oxo-D-glucuronate aminotransferase	wbpE	100	3.40087e-17	0	78.965	50	12	35	12	359	38.9	6.11	112.53	cell organization and biogenesis;metabolic process		catalytic activity	Pf00155, Pf00266, Pf01041, Pf01053, Pf01212	882653	PA3155	Amino sugar and nucleotide sugar metabolism	Pseudomonas aeruginosa (strain ATCC 15692 / DSM 22644 / CIP 104116 / JCM 14847 / LMG 12228 / 1C / PRS 101 / PAO1)
Q9HUW7	Probable two-component response regulator	PA4843	100	3.40087e-17	0	42.23	21	9	30	9	542	61.6	6.38	95.78	regulation of biological process;response to stimulus		catalytic activity;DNA binding;nucleotide binding;signal transducer activity	Pf00072, Pf00990	879632	PA4843		Pseudomonas aeruginosa (strain ATCC 15692 / DSM 22644 / CIP 104116 / JCM 14847 / LMG 12228 / 1C / PRS 101 / PAO1)
Q9HYM8	Ribose 1,5-bisphosphate phosphokinase PhnN	phnN	100	3.40087e-17	0	12.118	18	3	10	3	185	20.2	7.84	25.75	metabolic process	cytosol	catalytic activity;nucleotide binding	Pf00625, Pf13238, Pf13671	877998	PA3373	Pentose phosphate pathway	Pseudomonas aeruginosa (strain ATCC 15692 / DSM 22644 / CIP 104116 / JCM 14847 / LMG 12228 / 1C / PRS 101 / PAO1)
Q9I6C3	Uncharacterized protein	PA0371	100	3.40087e-17	0	49.1	26	12	68	12	495	53.1	6	187.36			catalytic activity;metal ion binding	Pf05193	882994	PA0371		Pseudomonas aeruginosa (strain ATCC 15692 / DSM 22644 / CIP 104116 / JCM 14847 / LMG 12228 / 1C / PRS 101 / PAO1)
Q9HZ96	Probable short-chain dehydrogenase	PA3128	100	3.40087e-17	0	32.427	37	6	21	6	248	26.2	6.81	68.09				Pf00106, Pf08659, Pf13561	882636	PA3128		Pseudomonas aeruginosa (strain ATCC 15692 / DSM 22644 / CIP 104116 / JCM 14847 / LMG 12228 / 1C / PRS 101 / PAO1)
Q9I4Y4	Pyocin S5	pyoS5	100	3.40087e-17	0	18.378	13	7	8	7	498	56	8.54	14.99	defense response;response to stimulus	membrane		Pf01024, Pf03515	877569	PA0985		Pseudomonas aeruginosa (strain ATCC 15692 / DSM 22644 / CIP 104116 / JCM 14847 / LMG 12228 / 1C / PRS 101 / PAO1)
Q9I1K9	Uncharacterized protein	PA2264	100	3.40087e-17	0	28.738	41	6	27	6	238	26.3	5.66	92.09				Pf13618	877991	PA2264	Microbial metabolism in diverse environments; Metabolic pathways; Pentose phosphate pathway	Pseudomonas aeruginosa (strain ATCC 15692 / DSM 22644 / CIP 104116 / JCM 14847 / LMG 12228 / 1C / PRS 101 / PAO1)
Q9HWX2	Riboflavin biosynthesis protein RibD	ribD	100	3.40087e-17	0	62.912	53	14	34	14	373	39.7	7.25	104.89	metabolic process		catalytic activity;metal ion binding;nucleotide binding	Pf00383, Pf01872	879079	PA4056	Metabolic pathways; Quorum sensing; Biosynthesis of secondary metabolites; Riboflavin metabolism	Pseudomonas aeruginosa (strain ATCC 15692 / DSM 22644 / CIP 104116 / JCM 14847 / LMG 12228 / 1C / PRS 101 / PAO1)
Q9I2M6	Uncharacterized protein	PA1870	100	3.40087e-17	0	52.498	74	7	40	7	141	15.6	4.72	121.21					877596	PA1870		Pseudomonas aeruginosa (strain ATCC 15692 / DSM 22644 / CIP 104116 / JCM 14847 / LMG 12228 / 1C / PRS 101 / PAO1)
Q9I6N9	Uncharacterized protein	PA0250	100	3.40087e-17	0	46.723	57	5	49	5	144	15.7	5.86	165.22				Pf00571	879262	PA0250		Pseudomonas aeruginosa (strain ATCC 15692 / DSM 22644 / CIP 104116 / JCM 14847 / LMG 12228 / 1C / PRS 101 / PAO1)
Q9I311	Periplasmic beta-glucosidase	bglX	100	3.40087e-17	0	46.297	23	13	21	13	764	83	7.06	61.55	metabolic process	membrane	catalytic activity;nucleotide binding	Pf00933, Pf01915, Pf01926, Pf06205, Pf14310	877660	PA1726	Biosynthesis of secondary metabolites; Cyanoamino acid metabolism; Metabolic pathways; Starch and sucrose metabolism	Pseudomonas aeruginosa (strain ATCC 15692 / DSM 22644 / CIP 104116 / JCM 14847 / LMG 12228 / 1C / PRS 101 / PAO1)
Q9I3R0	Probable two-component response regulator	PA1437	100	3.40087e-17	0	8.678	12	3	7	3	229	25.7	6.43	18.82	metabolic process;regulation of biological process;response to stimulus		DNA binding	Pf00072, Pf00486	881849	PA1437	Two-component system	Pseudomonas aeruginosa (strain ATCC 15692 / DSM 22644 / CIP 104116 / JCM 14847 / LMG 12228 / 1C / PRS 101 / PAO1)
Q9HWX3	Riboflavin synthase alpha chain	ribC	100	3.40087e-17	0	42.04	35	7	45	7	219	23.5	6.4	149.78	metabolic process	cytosol	catalytic activity	Pf00677	878915	PA4055	Metabolic pathways; Biosynthesis of secondary metabolites; Riboflavin metabolism	Pseudomonas aeruginosa (strain ATCC 15692 / DSM 22644 / CIP 104116 / JCM 14847 / LMG 12228 / 1C / PRS 101 / PAO1)
Q9HZU7	Probable outer membrane protein	PA2900	100	3.40087e-17	0	21.204	26	5	16	5	269	29.8	6.62	45.24		membrane		Pf00691	882565	PA2900		Pseudomonas aeruginosa (strain ATCC 15692 / DSM 22644 / CIP 104116 / JCM 14847 / LMG 12228 / 1C / PRS 101 / PAO1)
Q9HWT8	Uncharacterized protein	PA4090	100	3.40087e-17	0	7.17	26	2	29	2	96	11	5.63	73.07				Pf09981	878726	PA4090		Pseudomonas aeruginosa (strain ATCC 15692 / DSM 22644 / CIP 104116 / JCM 14847 / LMG 12228 / 1C / PRS 101 / PAO1)
Q9I340	Enolase-phosphatase E1	mtnC	100	3.40087e-17	0	16.616	16	3	27	3	249	26.5	5.01	83.46	metabolic process		catalytic activity;metal ion binding	Pf00702, Pf13419	878111	PA1685	Metabolic pathways; Cysteine and methionine metabolism	Pseudomonas aeruginosa (strain ATCC 15692 / DSM 22644 / CIP 104116 / JCM 14847 / LMG 12228 / 1C / PRS 101 / PAO1)
Q9I0R8	EAL domain-containing protein	PA2567	13.408	1.78145e-06	0	28.07	15	8	21	8	587	65.6	5.17	51.8			protein binding	Pf00563, Pf00990, Pf01590, Pf13185, Pf13492	882795	PA2567		Pseudomonas aeruginosa (strain ATCC 15692 / DSM 22644 / CIP 104116 / JCM 14847 / LMG 12228 / 1C / PRS 101 / PAO1)
Q9HUG7	Uncharacterized protein	PA4998	11.421	1.06305e-05	0	14.774	22	4	11	4	216	25	9.57	29.16				Pf01636	881673	PA4998		Pseudomonas aeruginosa (strain ATCC 15692 / DSM 22644 / CIP 104116 / JCM 14847 / LMG 12228 / 1C / PRS 101 / PAO1)
Q9I4M3	GSDH domain-containing protein	PA1112	6.698	0.00167619	0	103.042	53	17	101	17	382	41.4	6.73	273.03	metabolic process		catalytic activity	Pf07995	879409	PA1112		Pseudomonas aeruginosa (strain ATCC 15692 / DSM 22644 / CIP 104116 / JCM 14847 / LMG 12228 / 1C / PRS 101 / PAO1)
Q9HYF1	Polyphosphate:AMP phosphotransferase	PA3455	6.105	0.0035013	0	21.951	14	6	17	6	496	58.3	8.22	48.54	metabolic process		catalytic activity;protein binding	Pf03976	878853	PA3455		Pseudomonas aeruginosa (strain ATCC 15692 / DSM 22644 / CIP 104116 / JCM 14847 / LMG 12228 / 1C / PRS 101 / PAO1)
Q9I6J3	Probable glutamine synthetase	spuB	5.363	0.0091433	0	35.627	20	6	67	6	452	50.9	5.36	214.77	metabolic process		catalytic activity	Pf00120	880835	PA0298	Microbial metabolism in diverse environments; Alanine, aspartate and glutamate metabolism; Nitrogen metabolism; Glyoxylate and dicarboxylate metabolism; Two-component system; Arginine biosynthesis; Metabolic pathways; Biosynthesis of amino acids	Pseudomonas aeruginosa (strain ATCC 15692 / DSM 22644 / CIP 104116 / JCM 14847 / LMG 12228 / 1C / PRS 101 / PAO1)
Q9HZ67	Bifunctional chorismate mutase/prephenate dehydratase	pheA	5.191	0.0114354	0	47.761	35	10	64	10	365	40.6	6.32	170.34	metabolic process	cytoplasm	catalytic activity	Pf00800, Pf01817, Pf01842	882699	PA3166	Biosynthesis of amino acids; Biosynthesis of antibiotics; Metabolic pathways; Phenylalanine, tyrosine and tryptophan biosynthesis; Biosynthesis of secondary metabolites	Pseudomonas aeruginosa (strain ATCC 15692 / DSM 22644 / CIP 104116 / JCM 14847 / LMG 12228 / 1C / PRS 101 / PAO1)
Q9HV61	UPF0337 protein PA4738	PA4738	5.147	0.0121149	0	42.452	66	5	95	5	65	7.6	5.48	338.04				Pf05532	881664	PA4738		Pseudomonas aeruginosa (strain ATCC 15692 / DSM 22644 / CIP 104116 / JCM 14847 / LMG 12228 / 1C / PRS 101 / PAO1)
Q9HV78	tRNA/tmRNA (uracil-C(5))-methyltransferase	trmA	5.048	0.0137516	0	40.886	35	10	38	10	363	41.2	6.95	106.9	metabolic process		catalytic activity	Pf05958	881587	PA4720		Pseudomonas aeruginosa (strain ATCC 15692 / DSM 22644 / CIP 104116 / JCM 14847 / LMG 12228 / 1C / PRS 101 / PAO1)
G3XD67	Hydrogen cyanide synthase subunit HcnA	hcnA	5.027	0.0141267	0	7.758	15	2	12	2	104	11.4	8.13	18.77	metabolic process	membrane	catalytic activity;metal ion binding	Pf13085, Pf13510	882197	PA2193	Biosynthesis of secondary metabolites; Cyanoamino acid metabolism	Pseudomonas aeruginosa (strain ATCC 15692 / DSM 22644 / CIP 104116 / JCM 14847 / LMG 12228 / 1C / PRS 101 / PAO1)
Q9HT45	Tim44 domain-containing protein	PA5528	4.963	0.0154003	0	34.873	23	5	60	5	284	30.4	6.55	162.24		membrane		Pf04280	877964	PA5528		Pseudomonas aeruginosa (strain ATCC 15692 / DSM 22644 / CIP 104116 / JCM 14847 / LMG 12228 / 1C / PRS 101 / PAO1)
Q9HV44	Chaperone protein DnaJ	dnaJ	4.886	0.0170381	0	54.044	37	12	74	12	377	40.2	7.36	212.72	metabolic process;response to stimulus	cytoplasm	metal ion binding;nucleotide binding;protein binding	Pf00226, Pf00684, Pf01556	881760	PA4760		Pseudomonas aeruginosa (strain ATCC 15692 / DSM 22644 / CIP 104116 / JCM 14847 / LMG 12228 / 1C / PRS 101 / PAO1)
Q9I788	Exoenzyme T	exoT	4.584	0.0259594	0	49.004	34	12	29	11	457	48.5	5.86	94.48	regulation of biological process	extracellular	enzyme regulator activity	Pf03496, Pf03545	878350	PA0044		Pseudomonas aeruginosa (strain ATCC 15692 / DSM 22644 / CIP 104116 / JCM 14847 / LMG 12228 / 1C / PRS 101 / PAO1)
Q9HZ48	Probable binding protein component of ABC sugar transporter	PA3190	4.538	0.0275391	0	231.706	63	32	369	32	420	45.1	5.99	1161.49	transport		transporter activity	Pf01547, Pf13416	882901	PA3190	ABC transporters	Pseudomonas aeruginosa (strain ATCC 15692 / DSM 22644 / CIP 104116 / JCM 14847 / LMG 12228 / 1C / PRS 101 / PAO1)
Q9I118	Uncharacterized protein	PA2464	4.523	0.028068	0	42.126	41	7	96	7	174	17.6	5.01	353.94					882957	PA2464		Pseudomonas aeruginosa (strain ATCC 15692 / DSM 22644 / CIP 104116 / JCM 14847 / LMG 12228 / 1C / PRS 101 / PAO1)
Q9I2Q0	Immune protein Tsi1	tsi1	4.361	0.0351589	0	46.072	50	6	65	6	172	18.7	5.02	160.29					880643	PA1845		Pseudomonas aeruginosa (strain ATCC 15692 / DSM 22644 / CIP 104116 / JCM 14847 / LMG 12228 / 1C / PRS 101 / PAO1)
Q9HW44	FeoC domain-containing protein	PA4357	4.306	0.0379614	0	9.769	44	3	21	3	80	8.5	8.19	51.78	response to stimulus			Pf09012	881383	PA4357		Pseudomonas aeruginosa (strain ATCC 15692 / DSM 22644 / CIP 104116 / JCM 14847 / LMG 12228 / 1C / PRS 101 / PAO1)
Q9HZA7	Acetyl-coenzyme A carboxylase carboxyl transferase subunit beta	accD	4.189	0.04477	0	83.013	49	15	104	15	290	31.8	7.06	290.84	metabolic process	cytoplasm	catalytic activity;metal ion binding;nucleotide binding	Pf01039	877680	PA3112	Carbon metabolism; Pyruvate metabolism; Propanoate metabolism; Biosynthesis of antibiotics; Metabolic pathways; Microbial metabolism in diverse environments; Fatty acid metabolism; Fatty acid biosynthesis; Biosynthesis of secondary metabolites	Pseudomonas aeruginosa (strain ATCC 15692 / DSM 22644 / CIP 104116 / JCM 14847 / LMG 12228 / 1C / PRS 101 / PAO1)
Q9HV89	Probable hemin degrading factor	PA4709	4.183	0.0450665	0	67.315	40	12	58	12	354	39	5.8	190.85	response to stimulus;transport			Pf05171, Pf06228	881544	PA4709		Pseudomonas aeruginosa (strain ATCC 15692 / DSM 22644 / CIP 104116 / JCM 14847 / LMG 12228 / 1C / PRS 101 / PAO1)
Q9I1M0	Lipoamide acyltransferase component of branched-chain alpha-keto acid dehydrogenase complex	bkdB	4.11	0.0500275	0	75.902	36	10	87	10	428	45.7	6.21	306.76	metabolic process		catalytic activity	Pf00198, Pf00364, Pf02817	880679	PA2249	Propanoate metabolism; Metabolic pathways; Biosynthesis of secondary metabolites; Valine, leucine and isoleucine degradation; Biosynthesis of antibiotics	Pseudomonas aeruginosa (strain ATCC 15692 / DSM 22644 / CIP 104116 / JCM 14847 / LMG 12228 / 1C / PRS 101 / PAO1)
Q9I3J9	Ureidoglycolate lyase	allA	0.458	0.0414307	0	19.396	49	4	41	4	169	19	5.76	121.93	metabolic process		catalytic activity	Pf04115	879403	PA1514	Metabolic pathways; Purine metabolism	Pseudomonas aeruginosa (strain ATCC 15692 / DSM 22644 / CIP 104116 / JCM 14847 / LMG 12228 / 1C / PRS 101 / PAO1)
Q9I1E8	Acyl-CoA_dh_N domain-containing protein	PA2330	0.453	0.0384102	0	45.447	38	10	27	10	355	37.7	6.67	80.52	metabolic process		catalytic activity;nucleotide binding		883026	PA2330		Pseudomonas aeruginosa (strain ATCC 15692 / DSM 22644 / CIP 104116 / JCM 14847 / LMG 12228 / 1C / PRS 101 / PAO1)
Q9HU45	PBPb domain-containing protein	PA5139	0.451	0.0375784	0	56.19	49	10	131	10	248	27.5	6.01	410.9				Pf00497	878479	PA5139		Pseudomonas aeruginosa (strain ATCC 15692 / DSM 22644 / CIP 104116 / JCM 14847 / LMG 12228 / 1C / PRS 101 / PAO1)
Q9I5V8	30S ribosomal protein S21	rpsU	0.442	0.0335417	0	46.753	46	7	179	7	71	8.5	10.77	455.31	metabolic process	ribosome	structural molecule activity	Pf01165	880307; 29897023; 32562879	PA0579	Ribosome	Pseudomonas aeruginosa (strain ATCC 15692 / DSM 22644 / CIP 104116 / JCM 14847 / LMG 12228 / 1C / PRS 101 / PAO1)
Q9I589	Chitin-binding protein CbpD	cbpD	0.434	0.0296166	0	127.586	72	20	160	20	389	41.9	6.86	466.57	transport	extracellular		Pf03067	877771	PA0852		Pseudomonas aeruginosa (strain ATCC 15692 / DSM 22644 / CIP 104116 / JCM 14847 / LMG 12228 / 1C / PRS 101 / PAO1)
Q9I400	Probable short-chain dehydrogenase	PA1344	0.434	0.0297886	0	42.546	55	9	67	9	264	27.4	5.3	221.01				Pf00106, Pf13561	880999	PA1344		Pseudomonas aeruginosa (strain ATCC 15692 / DSM 22644 / CIP 104116 / JCM 14847 / LMG 12228 / 1C / PRS 101 / PAO1)
Q9I6V3	Probable two-component response regulator	PA0179	0.428	0.0274238	0	40.827	41	4	69	4	121	13.1	9	215.54	regulation of biological process;response to stimulus			Pf00072	879259	PA0179	Two-component system; Bacterial chemotaxis	Pseudomonas aeruginosa (strain ATCC 15692 / DSM 22644 / CIP 104116 / JCM 14847 / LMG 12228 / 1C / PRS 101 / PAO1)
Q9HX12	MaoC-like domain-containing protein	PA4015	0.425	0.0261576	0	67.755	64	8	153	8	151	16.7	5.82	487.69				Pf01575, Pf13452	878995	PA4015		Pseudomonas aeruginosa (strain ATCC 15692 / DSM 22644 / CIP 104116 / JCM 14847 / LMG 12228 / 1C / PRS 101 / PAO1)
Q51567	Succinate--CoA ligase [ADP-forming] subunit alpha	sucD	0.409	0.0204075	0	216.63	72	22	538	22	295	30.2	6.14	1771.03	metabolic process		catalytic activity;nucleotide binding	Pf00549, Pf02629, Pf13380, Pf13607	882039	PA1589	Citrate cycle (TCA cycle); Microbial metabolism in diverse environments; Carbon metabolism; Biosynthesis of antibiotics; Biosynthesis of secondary metabolites; Metabolic pathways; C5-Branched dibasic acid metabolism; Propanoate metabolism	Pseudomonas aeruginosa (strain ATCC 15692 / DSM 22644 / CIP 104116 / JCM 14847 / LMG 12228 / 1C / PRS 101 / PAO1)
Q9HX03	Ethanolamine ammonia-lyase large subunit	eutB	0.403	0.018609	0	21.936	18	6	16	6	464	50.2	5.26	47.98	metabolic process	cytosol	catalytic activity	Pf06751	879002	PA4024	Glycerophospholipid metabolism; Metabolic pathways	Pseudomonas aeruginosa (strain ATCC 15692 / DSM 22644 / CIP 104116 / JCM 14847 / LMG 12228 / 1C / PRS 101 / PAO1)
Q9HZF6	Uncharacterized protein	PA3052	0.4	0.0126259	0	10.796	11	3	9	3	326	36.3	9.04	21.77					882865	PA3052		Pseudomonas aeruginosa (strain ATCC 15692 / DSM 22644 / CIP 104116 / JCM 14847 / LMG 12228 / 1C / PRS 101 / PAO1)
Q9I2B0	3-oxoadipate CoA-transferase	dhcA	0.398	0.0170304	0	45.619	40	5	66	5	232	25.2	5.35	240.56	metabolic process		catalytic activity	Pf01144	878889	PA1999	Valine, leucine and isoleucine degradation; Butanoate metabolism; Synthesis and degradation of ketone bodies	Pseudomonas aeruginosa (strain ATCC 15692 / DSM 22644 / CIP 104116 / JCM 14847 / LMG 12228 / 1C / PRS 101 / PAO1)
Q9I4H1	DLH domain-containing protein	PA1166	0.397	0.0168558	0	102.848	65	19	137	19	262	28.1	7.23	390.54	metabolic process		catalytic activity	Pf00326, Pf01738, Pf08840, Pf12695	878458	PA1166		Pseudomonas aeruginosa (strain ATCC 15692 / DSM 22644 / CIP 104116 / JCM 14847 / LMG 12228 / 1C / PRS 101 / PAO1)
Q9HVS5	Probable binding protein component of ABC transporter	PA4496	0.396	0.0105198	0	87.071	38	16	71	9	537	60	7.52	190.74	transport		transporter activity	Pf00496	881067	PA4496	Bacterial chemotaxis; ABC transporters	Pseudomonas aeruginosa (strain ATCC 15692 / DSM 22644 / CIP 104116 / JCM 14847 / LMG 12228 / 1C / PRS 101 / PAO1)
P29436	50S ribosomal protein L34	rpmH	0.384	0.0134749	0	8.079	20	2	36	2	44	5.2	13	55.18	metabolic process	ribosome	structural molecule activity	Pf00468	877911; 32564194	PA5570	Ribosome	Pseudomonas aeruginosa (strain ATCC 15692 / DSM 22644 / CIP 104116 / JCM 14847 / LMG 12228 / 1C / PRS 101 / PAO1)
Q9HTS6	Nucleoside diphosphate kinase regulator	rnk	0.383	0.0132895	0	46.249	63	5	100	5	134	14.4	4.54	371.51	metabolic process;regulation of biological process		catalytic activity;DNA binding;protein binding	Pf01272	877820	PA5274		Pseudomonas aeruginosa (strain ATCC 15692 / DSM 22644 / CIP 104116 / JCM 14847 / LMG 12228 / 1C / PRS 101 / PAO1)
P34002	3-dehydroquinate synthase	aroB	0.383	0.0133139	0	103.327	39	12	170	12	368	40.1	5.8	464.61	metabolic process	cytoplasm	catalytic activity;metal ion binding;nucleotide binding	Pf01761, Pf13685	881253	PA5038	Biosynthesis of amino acids; Biosynthesis of antibiotics; Metabolic pathways; Phenylalanine, tyrosine and tryptophan biosynthesis; Biosynthesis of secondary metabolites	Pseudomonas aeruginosa (strain ATCC 15692 / DSM 22644 / CIP 104116 / JCM 14847 / LMG 12228 / 1C / PRS 101 / PAO1)
O52759	30S ribosomal protein S4	rpsD	0.374	0.0113632	0	93.665	59	17	346	17	206	23.3	9.92	955.05	metabolic process;regulation of biological process	ribosome	RNA binding;structural molecule activity	Pf00163, Pf01479	881814	PA4239	Ribosome	Pseudomonas aeruginosa (strain ATCC 15692 / DSM 22644 / CIP 104116 / JCM 14847 / LMG 12228 / 1C / PRS 101 / PAO1)
Q9I149	Uncharacterized protein	PA2433	0.371	0.0107459	0	25.977	30	3	99	3	89	9.2	8.97	327.77					882848	PA2433		Pseudomonas aeruginosa (strain ATCC 15692 / DSM 22644 / CIP 104116 / JCM 14847 / LMG 12228 / 1C / PRS 101 / PAO1)
Q9HWE2	50S ribosomal protein L16	rplP	0.37	0.0105198	0	38.067	48	7	107	7	137	15.4	11.21	325.73	metabolic process	ribosome	RNA binding;structural molecule activity	Pf00252	881758	PA4256	Ribosome	Pseudomonas aeruginosa (strain ATCC 15692 / DSM 22644 / CIP 104116 / JCM 14847 / LMG 12228 / 1C / PRS 101 / PAO1)
Q9HZZ2	Elongation factor P	efp	0.363	0.0091433	0	82.088	52	12	244	12	188	21	4.92	743.94	metabolic process	cytoplasm	RNA binding	Pf01132, Pf08207, Pf09285	882605	PA2851		Pseudomonas aeruginosa (strain ATCC 15692 / DSM 22644 / CIP 104116 / JCM 14847 / LMG 12228 / 1C / PRS 101 / PAO1)
Q9HWK5	Peptidylprolyl isomerase	ppiC2	0.352	0.00735287	0	48.855	77	6	154	6	93	10	6.28	552.04	metabolic process		catalytic activity	Pf00639, Pf13145, Pf13616	880209	PA4176		Pseudomonas aeruginosa (strain ATCC 15692 / DSM 22644 / CIP 104116 / JCM 14847 / LMG 12228 / 1C / PRS 101 / PAO1)
Q9S508	Phenazine biosynthesis protein PhzB2	phzB2	0.344	0.00623599	0	110.919	82	13	134	5	162	19	6.29	438.22	metabolic process			Pf03284, Pf12680	878211	PA1900	Quorum sensing	Pseudomonas aeruginosa (strain ATCC 15692 / DSM 22644 / CIP 104116 / JCM 14847 / LMG 12228 / 1C / PRS 101 / PAO1)
G3XD47	Arginine/ornithine binding protein AotJ	aotJ	0.344	0.00627407	0	119.691	68	15	191	15	259	28	6.83	604.36	transport	membrane	receptor activity;signal transducer activity;transporter activity	Pf00060, Pf00497	879210	PA0888	ABC transporters	Pseudomonas aeruginosa (strain ATCC 15692 / DSM 22644 / CIP 104116 / JCM 14847 / LMG 12228 / 1C / PRS 101 / PAO1)
Q9I318	Type III export protein PscD	pscD	0.335	0.00266976	0	19.021	17	6	26	6	432	47.6	5.73	46.32	transport	membrane			877924	PA1717		Pseudomonas aeruginosa (strain ATCC 15692 / DSM 22644 / CIP 104116 / JCM 14847 / LMG 12228 / 1C / PRS 101 / PAO1)
Q9I6J0	Spermidine-binding periplasmic protein SpuE	spuE	0.322	0.00375713	0	84.29	53	16	204	16	365	40	5.77	610.28	transport		transporter activity	Pf01547, Pf13343, Pf13416	877626	PA0301	ABC transporters	Pseudomonas aeruginosa (strain ATCC 15692 / DSM 22644 / CIP 104116 / JCM 14847 / LMG 12228 / 1C / PRS 101 / PAO1)
Q9HWD7	50S ribosomal protein L23	rplW	0.319	0.00355481	0	37.977	69	10	115	10	99	10.9	10.05	292.5	cell organization and biogenesis;metabolic process	ribosome	RNA binding;structural molecule activity	Pf00276	881753	PA4261	Ribosome	Pseudomonas aeruginosa (strain ATCC 15692 / DSM 22644 / CIP 104116 / JCM 14847 / LMG 12228 / 1C / PRS 101 / PAO1)
Q9I2Z5	Probable amidotransferase	PA1742	0.311	0.00288557	0	41.734	56	8	72	8	240	27.3	5.34	178.52			catalytic activity	Pf00117	882018	PA1742		Pseudomonas aeruginosa (strain ATCC 15692 / DSM 22644 / CIP 104116 / JCM 14847 / LMG 12228 / 1C / PRS 101 / PAO1)
Q9HYR6	Condensation domain-containing protein	PA3329	0.307	0.00264205	0	43.169	34	12	69	12	442	49.1	6.25	185.79	metabolic process		catalytic activity	Pf00668, Pf03007	882494	PA3329		Pseudomonas aeruginosa (strain ATCC 15692 / DSM 22644 / CIP 104116 / JCM 14847 / LMG 12228 / 1C / PRS 101 / PAO1)
Q9I2C0	PqqA peptide cyclase	pqqE	0.297	0.00203393	0	21.83	22	6	7	6	381	42.5	6.15	21.21	metabolic process		catalytic activity;metal ion binding	Pf04055, Pf13186, Pf13353, Pf13394	880128	PA1989		Pseudomonas aeruginosa (strain ATCC 15692 / DSM 22644 / CIP 104116 / JCM 14847 / LMG 12228 / 1C / PRS 101 / PAO1)
Q9HZN4	50S ribosomal protein L32	rpmF	0.256	0.000577769	0	32.927	55	4	130	4	60	6.8	9.7	367.17	metabolic process	ribosome	structural molecule activity	Pf01783	880144	PA2970	Ribosome	Pseudomonas aeruginosa (strain ATCC 15692 / DSM 22644 / CIP 104116 / JCM 14847 / LMG 12228 / 1C / PRS 101 / PAO1)
Q9HXP1	Nudix hydrolase domain-containing protein	PA3754	0.246	0.000399318	0	22.745	33	6	26	6	203	22.8	4.87	84.15			catalytic activity	Pf00293	880431	PA3754		Pseudomonas aeruginosa (strain ATCC 15692 / DSM 22644 / CIP 104116 / JCM 14847 / LMG 12228 / 1C / PRS 101 / PAO1)
Q9I4X2	2-heptyl-4(1H)-quinolone synthase subunit PqsB	pqsB	0.237	0.000288174	0	82.469	63	11	261	11	283	30.5	4.98	751.54	metabolic process	cytoplasm	catalytic activity	Pf00814	883098	PA0997	Quorum sensing	Pseudomonas aeruginosa (strain ATCC 15692 / DSM 22644 / CIP 104116 / JCM 14847 / LMG 12228 / 1C / PRS 101 / PAO1)
Q9HVY3	30S ribosomal protein S9	rpsI	0.213	0.00010481	0	28.024	49	6	93	6	130	14.6	11.22	247.82	metabolic process	ribosome	RNA binding;structural molecule activity	Pf00380	881274	PA4432	Ribosome	Pseudomonas aeruginosa (strain ATCC 15692 / DSM 22644 / CIP 104116 / JCM 14847 / LMG 12228 / 1C / PRS 101 / PAO1)
P13981	Arginine deiminase	arcA	0.186	2.72332e-05	0	308.102	88	36	603	36	418	46.4	5.76	2123.13	metabolic process	cytoplasm	catalytic activity	Pf02274	881801	PA5171	Arginine biosynthesis; Metabolic pathways; Biosynthesis of secondary metabolites; Biosynthesis of antibiotics	Pseudomonas aeruginosa (strain ATCC 15692 / DSM 22644 / CIP 104116 / JCM 14847 / LMG 12228 / 1C / PRS 101 / PAO1)
Q9HYR2	3-oxoacyl-[acyl-carrier-protein] synthase 3	fabH	0.173	1.22847e-05	0	36.082	31	7	23	7	330	34	5.35	81.49	metabolic process	cytoplasm	catalytic activity	Pf08541, Pf08545	882498	PA3333	Fatty acid biosynthesis; Fatty acid metabolism; Metabolic pathways	Pseudomonas aeruginosa (strain ATCC 15692 / DSM 22644 / CIP 104116 / JCM 14847 / LMG 12228 / 1C / PRS 101 / PAO1)
Q9HU95	Uncharacterized protein	PA5088	0.138	9.68173e-07	0	18.331	19	5	22	3	293	32.8	6.04	61.83				Pf08238	882244	PA5088		Pseudomonas aeruginosa (strain ATCC 15692 / DSM 22644 / CIP 104116 / JCM 14847 / LMG 12228 / 1C / PRS 101 / PAO1)
P05384	DNA-binding protein HU-beta	hupB	0.106	4.04078e-08	0	44.493	63	5	170	5	90	9.1	9.99	623.34	cell organization and biogenesis;metabolic process;regulation of biological process	cytosol	DNA binding	Pf00216, Pf14908	878308; 29894466; 32564604	PA1804		Pseudomonas aeruginosa (strain ATCC 15692 / DSM 22644 / CIP 104116 / JCM 14847 / LMG 12228 / 1C / PRS 101 / PAO1)
Q9HTN9	50S ribosomal protein L33	rpmG	0.083	1.40779e-09	0	19.461	73	4	72	4	51	6	9.99	199.17	metabolic process	ribosome	RNA binding;structural molecule activity	Pf00471	877813	PA5315	Ribosome	Pseudomonas aeruginosa (strain ATCC 15692 / DSM 22644 / CIP 104116 / JCM 14847 / LMG 12228 / 1C / PRS 101 / PAO1)
Q9HWE8	30S ribosomal protein S14	rpsN	0.011	3.40087e-17	0	10.427	30	3	60	3	101	11.6	11.36	145.64	metabolic process	ribosome	RNA binding;structural molecule activity	Pf00253, Pf12685	881778	PA4250	Ribosome	Pseudomonas aeruginosa (strain ATCC 15692 / DSM 22644 / CIP 104116 / JCM 14847 / LMG 12228 / 1C / PRS 101 / PAO1)
Q9HWV0	Probable nonribosomal peptide synthetase	PA4078	0.01	3.40087e-17	0	63.559	18	14	65	14	991	110.3	6.93	190.56	metabolic process		catalytic activity	Pf00501, Pf00550, Pf01370, Pf07993, Pf13193	878689	PA4078		Pseudomonas aeruginosa (strain ATCC 15692 / DSM 22644 / CIP 104116 / JCM 14847 / LMG 12228 / 1C / PRS 101 / PAO1)
Q9I1Z6	Alcohol dehydrogenase (Zn-dependent)	PA2119	0.01	3.40087e-17	0	61.223	45	9	30	9	366	38.5	5.69	104.94	metabolic process		catalytic activity;metal ion binding	Pf00107, Pf08240, Pf08241	879863	PA2119		Pseudomonas aeruginosa (strain ATCC 15692 / DSM 22644 / CIP 104116 / JCM 14847 / LMG 12228 / 1C / PRS 101 / PAO1)
Q9HXE3	FAD-dependent catabolic D-arginine dehydrogenase DauA	dauA	0.01	3.40087e-17	0	101.153	42	12	63	12	375	40.5	5.53	216.29	metabolic process	cytoplasm	catalytic activity;nucleotide binding	Pf01266, Pf06039, Pf13450	879806	PA3863	D-Arginine and D-ornithine metabolism; Metabolic pathways	Pseudomonas aeruginosa (strain ATCC 15692 / DSM 22644 / CIP 104116 / JCM 14847 / LMG 12228 / 1C / PRS 101 / PAO1)
Q9HTI6	OpuAC domain-containing protein	PA5378	0.01	3.40087e-17	0	65.999	52	13	44	13	312	34.4	7.21	121.27	metabolic process;transport		transporter activity	Pf04069	878444	PA5378	ABC transporters	Pseudomonas aeruginosa (strain ATCC 15692 / DSM 22644 / CIP 104116 / JCM 14847 / LMG 12228 / 1C / PRS 101 / PAO1)
Q9I609	Probable c-type cytochrome	nirN	0.01	3.40087e-17	0	100.291	44	19	112	19	493	53.9	7.49	305.73	metabolic process		metal ion binding;protein binding	Pf02239, Pf07676, Pf13442	878428	PA0509		Pseudomonas aeruginosa (strain ATCC 15692 / DSM 22644 / CIP 104116 / JCM 14847 / LMG 12228 / 1C / PRS 101 / PAO1)
Q9I640	Probable N-acetyltransferase	PA0478	0.01	3.40087e-17	0	16.447	30	4	36	4	158	18.1	5.01	110.95			catalytic activity	Pf00583	878613	PA0478		Pseudomonas aeruginosa (strain ATCC 15692 / DSM 22644 / CIP 104116 / JCM 14847 / LMG 12228 / 1C / PRS 101 / PAO1)
Q9HWH9	Nitronate monooxygenase	nmoA	0.01	3.40087e-17	0	14.152	19	4	24	4	351	36.8	7.91	60.47	metabolic process	cytoplasm	catalytic activity;nucleotide binding	Pf00977, Pf01180, Pf03060	879034	PA4202	Nitrogen metabolism	Pseudomonas aeruginosa (strain ATCC 15692 / DSM 22644 / CIP 104116 / JCM 14847 / LMG 12228 / 1C / PRS 101 / PAO1)
Q9HXS6	Uncharacterized protein	PA3715	0.01	3.40087e-17	0	41.748	30	6	52	6	267	29.5	5.69	166.61					880345	PA3715		Pseudomonas aeruginosa (strain ATCC 15692 / DSM 22644 / CIP 104116 / JCM 14847 / LMG 12228 / 1C / PRS 101 / PAO1)
Q9HV64	Uncharacterized protein	PA4735	0.01	3.40087e-17	0	34.1	9	7	24	7	1088	118.5	5.48	74.6	regulation of biological process	membrane		Pf00691, Pf05359	881654	PA4735		Pseudomonas aeruginosa (strain ATCC 15692 / DSM 22644 / CIP 104116 / JCM 14847 / LMG 12228 / 1C / PRS 101 / PAO1)
Q9HWH2	Phenazine-1-carboxylate N-methyltransferase	phzM	0.01	3.40087e-17	0	41.977	36	11	67	11	334	36.3	5.14	194.33	metabolic process		catalytic activity	Pf00891, Pf12847	880514	PA4209		Pseudomonas aeruginosa (strain ATCC 15692 / DSM 22644 / CIP 104116 / JCM 14847 / LMG 12228 / 1C / PRS 101 / PAO1)
Q9I7A2	Uncharacterized protein	PA0028	0.01	3.40087e-17	0	7.355	19	3	11	3	200	21.2	4.73	26.66					878631	PA0028		Pseudomonas aeruginosa (strain ATCC 15692 / DSM 22644 / CIP 104116 / JCM 14847 / LMG 12228 / 1C / PRS 101 / PAO1)
Q9HW79	AAA domain-containing protein	PA4322	0.01	3.40087e-17	0	47.76	33	8	44	8	335	36.6	6.28	145.26	regulation of biological process		catalytic activity;nucleotide binding;protein binding	Pf00004, Pf00158, Pf07726, Pf07728, Pf13191	881562	PA4322		Pseudomonas aeruginosa (strain ATCC 15692 / DSM 22644 / CIP 104116 / JCM 14847 / LMG 12228 / 1C / PRS 101 / PAO1)
Q9I5I8	NAD(P)-bd_dom domain-containing protein	PA0741	0.01	3.40087e-17	0	31.954	33	6	30	6	213	22.7	6.64	100.76	metabolic process;transport		catalytic activity	Pf01370, Pf02254, Pf03435, Pf04321, Pf05368, Pf13460	877736	PA0741		Pseudomonas aeruginosa (strain ATCC 15692 / DSM 22644 / CIP 104116 / JCM 14847 / LMG 12228 / 1C / PRS 101 / PAO1)
Q9HV26	Uncharacterized protein	PA4782	0.01	3.40087e-17	0	29.039	43	4	31	4	81	8.7	8.92	107.66					880076	PA4782		Pseudomonas aeruginosa (strain ATCC 15692 / DSM 22644 / CIP 104116 / JCM 14847 / LMG 12228 / 1C / PRS 101 / PAO1)
Q9HTD8	Probable transcriptional regulator	PA5428	0.01	3.40087e-17	0	26.859	25	6	21	6	302	33.5	7.09	65.32	metabolic process;regulation of biological process		DNA binding	Pf00126, Pf03466	878602	PA5428		Pseudomonas aeruginosa (strain ATCC 15692 / DSM 22644 / CIP 104116 / JCM 14847 / LMG 12228 / 1C / PRS 101 / PAO1)
Q9I772	Uncharacterized protein	PA0060	0.01	3.40087e-17	0	31.231	52	4	62	4	77	8.3	4.84	207.31				Pf06649	880900	PA0060		Pseudomonas aeruginosa (strain ATCC 15692 / DSM 22644 / CIP 104116 / JCM 14847 / LMG 12228 / 1C / PRS 101 / PAO1)
Q9HU03	Probable iron-containing alcohol dehydrogenase	PA5186	0.01	3.40087e-17	0	29.248	29	8	23	8	387	40.3	5.69	63.99	metabolic process	cytosol	catalytic activity;metal ion binding	Pf00465	881522	PA5186		Pseudomonas aeruginosa (strain ATCC 15692 / DSM 22644 / CIP 104116 / JCM 14847 / LMG 12228 / 1C / PRS 101 / PAO1)
P30819	Nicotinate-nucleotide pyrophosphorylase [carboxylating]	nadC	0.01	3.40087e-17	0	20.428	27	5	12	5	282	30.5	5.43	39.61	metabolic process	cytoplasm	catalytic activity	Pf01729, Pf02749	878422	PA4524	Metabolic pathways; Nicotinate and nicotinamide metabolism	Pseudomonas aeruginosa (strain ATCC 15692 / DSM 22644 / CIP 104116 / JCM 14847 / LMG 12228 / 1C / PRS 101 / PAO1)
Q9HX96	Molybdopterin converting factor, small subunit	moaD	0.01	3.40087e-17	0	5.842	20	2	9	2	83	9.2	4.49	19.95	metabolic process		nucleotide binding	Pf02597	879013	PA3917	Sulfur relay system; Folate biosynthesis; Metabolic pathways	Pseudomonas aeruginosa (strain ATCC 15692 / DSM 22644 / CIP 104116 / JCM 14847 / LMG 12228 / 1C / PRS 101 / PAO1)
Q9I4T8	Uncharacterized protein	PA1036	0.01	3.40087e-17	0	24.822	32	6	43	6	186	19.5	5.01	95.37					880069	PA1036		Pseudomonas aeruginosa (strain ATCC 15692 / DSM 22644 / CIP 104116 / JCM 14847 / LMG 12228 / 1C / PRS 101 / PAO1)
Q9HVD0	Glutamate racemase	murI	0.01	3.40087e-17	0	32.139	45	8	32	8	265	28.3	5.5	102.9	cell organization and biogenesis;metabolic process;regulation of biological process		catalytic activity	Pf01177	881345	PA4662	D-Glutamine and D-glutamate metabolism; Metabolic pathways	Pseudomonas aeruginosa (strain ATCC 15692 / DSM 22644 / CIP 104116 / JCM 14847 / LMG 12228 / 1C / PRS 101 / PAO1)
Q9XCX9	Ribonuclease 3	rnc	0.01	3.40087e-17	0	21.06	28	6	13	6	229	25.5	6.65	35.75	metabolic process	cytoplasm	catalytic activity;metal ion binding;RNA binding	Pf00035, Pf00636, Pf14622	882139	PA0770		Pseudomonas aeruginosa (strain ATCC 15692 / DSM 22644 / CIP 104116 / JCM 14847 / LMG 12228 / 1C / PRS 101 / PAO1)
Q9I4Q9	Uncharacterized protein	PA1065	0.01	3.40087e-17	0	14.52	27	4	23	4	157	18	6.79	54.41				Pf04343	881681	PA1065		Pseudomonas aeruginosa (strain ATCC 15692 / DSM 22644 / CIP 104116 / JCM 14847 / LMG 12228 / 1C / PRS 101 / PAO1)
Q9HY04	tRNA pseudouridine synthase D	truD	0.01	3.40087e-17	0	28.842	28	7	36	7	355	38.8	6.8	88.04	metabolic process		catalytic activity;RNA binding	Pf01142	880483	PA3626		Pseudomonas aeruginosa (strain ATCC 15692 / DSM 22644 / CIP 104116 / JCM 14847 / LMG 12228 / 1C / PRS 101 / PAO1)
Q9HYL2	Nitrous-oxide reductase	nosZ	0.01	3.40087e-17	0	87.662	37	19	55	19	636	70.6	6.51	136.81	metabolic process;transport	membrane	catalytic activity;metal ion binding;protein binding;transporter activity	Pf00116, Pf13473	879824	PA3392	Microbial metabolism in diverse environments; Nitrogen metabolism	Pseudomonas aeruginosa (strain ATCC 15692 / DSM 22644 / CIP 104116 / JCM 14847 / LMG 12228 / 1C / PRS 101 / PAO1)
Q9I1N7	Mannose-1-phosphate guanylyltransferase	pslB	0.01	3.40087e-17	0	80.301	41	14	103	14	488	53.5	6.13	334.31	metabolic process		catalytic activity	Pf00483, Pf01050, Pf07883	880925	PA2232	Amino sugar and nucleotide sugar metabolism; Fructose and mannose metabolism; Biosynthesis of secondary metabolites; Metabolic pathways	Pseudomonas aeruginosa (strain ATCC 15692 / DSM 22644 / CIP 104116 / JCM 14847 / LMG 12228 / 1C / PRS 101 / PAO1)
Q06062	Alginate biosynthesis protein AlgF	algF	0.01	3.40087e-17	0	46.073	59	9	50	9	216	22.8	9.44	157.2	metabolic process			Pf11182	878717	PA3550		Pseudomonas aeruginosa (strain ATCC 15692 / DSM 22644 / CIP 104116 / JCM 14847 / LMG 12228 / 1C / PRS 101 / PAO1)
Q9I406	Glutathione hydrolase proenzyme	ggt	0.01	3.40087e-17	0	63.28	34	15	65	15	557	59.8	6.29	156.58	metabolic process		catalytic activity	Pf01019	882262	PA1338	Glutathione metabolism; Metabolic pathways; Cyanoamino acid metabolism; Taurine and hypotaurine metabolism	Pseudomonas aeruginosa (strain ATCC 15692 / DSM 22644 / CIP 104116 / JCM 14847 / LMG 12228 / 1C / PRS 101 / PAO1)
Q9I524	GTP pyrophosphokinase	relA	0.01	3.40087e-17	0	40.856	18	11	41	11	747	83.8	7.53	104.95	cell communication;metabolic process;response to stimulus	membrane	catalytic activity	Pf01842, Pf02824, Pf04607, Pf13291, Pf13328	881299	PA0934	Purine metabolism	Pseudomonas aeruginosa (strain ATCC 15692 / DSM 22644 / CIP 104116 / JCM 14847 / LMG 12228 / 1C / PRS 101 / PAO1)
Q9HTQ6	Xanthine phosphoribosyltransferase	xpt	0.01	3.40087e-17	0	52.149	52	9	67	9	190	20.6	6.64	200	metabolic process	cytoplasm	catalytic activity	Pf00156	878159	PA5298	Biosynthesis of secondary metabolites; Purine metabolism; Metabolic pathways	Pseudomonas aeruginosa (strain ATCC 15692 / DSM 22644 / CIP 104116 / JCM 14847 / LMG 12228 / 1C / PRS 101 / PAO1)
Q9I456	Probable outer membrane protein	PA1288	0.01	3.40087e-17	0	33.386	29	9	41	9	424	45.5	6.11	117.26				Pf03349	881473	PA1288		Pseudomonas aeruginosa (strain ATCC 15692 / DSM 22644 / CIP 104116 / JCM 14847 / LMG 12228 / 1C / PRS 101 / PAO1)
Q9HV13	DrsE domain-containing protein	PA4795	0.01	3.40087e-17	0	5.933	17	2	8	2	125	13.5	5.08	20.8				Pf02635	880423	PA4795		Pseudomonas aeruginosa (strain ATCC 15692 / DSM 22644 / CIP 104116 / JCM 14847 / LMG 12228 / 1C / PRS 101 / PAO1)
Q9HX95	Cyclic pyranopterin monophosphate synthase	moaC	0.01	3.40087e-17	0	19.166	41	6	26	6	160	17.3	7.02	71.07	metabolic process		catalytic activity	Pf01967	879014	PA3918	Metabolic pathways; Sulfur relay system; Folate biosynthesis	Pseudomonas aeruginosa (strain ATCC 15692 / DSM 22644 / CIP 104116 / JCM 14847 / LMG 12228 / 1C / PRS 101 / PAO1)
Q9HYE8	Probable transcriptional regulator	PA3458	0.01	3.40087e-17	0	17.498	24	2	14	2	157	17.6	5.82	50.68	metabolic process;regulation of biological process		DNA binding	Pf01022, Pf01047	879710	PA3458		Pseudomonas aeruginosa (strain ATCC 15692 / DSM 22644 / CIP 104116 / JCM 14847 / LMG 12228 / 1C / PRS 101 / PAO1)
Q9HYC9	dCTP deaminase	dcd	0.01	3.40087e-17	0	61.64	57	7	85	7	188	21.1	6.34	268.21	metabolic process		catalytic activity	Pf00692	878281	PA3480	Pyrimidine metabolism; Metabolic pathways	Pseudomonas aeruginosa (strain ATCC 15692 / DSM 22644 / CIP 104116 / JCM 14847 / LMG 12228 / 1C / PRS 101 / PAO1)
Q9I514	Phosphoribosylglycinamide formyltransferase	purN	0.01	3.40087e-17	0	40.792	54	8	39	8	222	24.7	7.2	146.73	cellular component movement;metabolic process		catalytic activity	Pf00551	878144	PA0944	Biosynthesis of secondary metabolites; One carbon pool by folate; Purine metabolism; Metabolic pathways; Biosynthesis of antibiotics	Pseudomonas aeruginosa (strain ATCC 15692 / DSM 22644 / CIP 104116 / JCM 14847 / LMG 12228 / 1C / PRS 101 / PAO1)
Q9I5R5	Probable HIT family protein	PA0656	0.01	3.40087e-17	0	11.964	45	4	18	4	112	12.7	6.67	31.34			catalytic activity	Pf01230, Pf11969	881980	PA0656		Pseudomonas aeruginosa (strain ATCC 15692 / DSM 22644 / CIP 104116 / JCM 14847 / LMG 12228 / 1C / PRS 101 / PAO1)
Q9HZC0	NAD kinase	nadK	0.01	3.40087e-17	0	33.482	38	5	32	5	295	32.1	7.27	122.44	metabolic process	cytoplasm	catalytic activity;nucleotide binding	Pf01513	882736	PA3088	Metabolic pathways; Nicotinate and nicotinamide metabolism	Pseudomonas aeruginosa (strain ATCC 15692 / DSM 22644 / CIP 104116 / JCM 14847 / LMG 12228 / 1C / PRS 101 / PAO1)
Q9HZM6	Protein-tyrosine-phosphatase	ptpA	0.01	3.40087e-17	0	21.997	40	7	33	7	154	17.1	6.21	81.67	metabolic process		catalytic activity	Pf01451	880168	PA2978		Pseudomonas aeruginosa (strain ATCC 15692 / DSM 22644 / CIP 104116 / JCM 14847 / LMG 12228 / 1C / PRS 101 / PAO1)
Q9HVC1	HTH cro/C1-type domain-containing protein	PA4674	0.01	3.40087e-17	0	8.328	24	2	11	2	101	11.2	5.39	27.92			DNA binding	Pf01381	881405	PA4674		Pseudomonas aeruginosa (strain ATCC 15692 / DSM 22644 / CIP 104116 / JCM 14847 / LMG 12228 / 1C / PRS 101 / PAO1)
Q9HYR3	Uncharacterized PhzA/B-like protein PA3332	PA3332	0.01	3.40087e-17	0	25.046	51	6	35	6	141	15.9	5.73	107.47	metabolic process			Pf03284, Pf12680	882497	PA3332		Pseudomonas aeruginosa (strain ATCC 15692 / DSM 22644 / CIP 104116 / JCM 14847 / LMG 12228 / 1C / PRS 101 / PAO1)
Q9HVW8	ATP phosphoribosyltransferase	hisG	0.01	3.40087e-17	0	41.171	49	7	23	7	211	22.8	8.92	78.52	metabolic process	cytoplasm	catalytic activity;nucleotide binding	Pf01634	880968	PA4449	Histidine metabolism; Metabolic pathways; Biosynthesis of secondary metabolites; Biosynthesis of amino acids	Pseudomonas aeruginosa (strain ATCC 15692 / DSM 22644 / CIP 104116 / JCM 14847 / LMG 12228 / 1C / PRS 101 / PAO1)
Q9I3J5	5-hydroxyisourate hydrolase	PA1518	0.01	3.40087e-17	0	28.178	56	3	32	3	126	14	6.51	133.37	metabolic process		catalytic activity	Pf00576	879293	PA1518	Microbial metabolism in diverse environments; Metabolic pathways; Purine metabolism	Pseudomonas aeruginosa (strain ATCC 15692 / DSM 22644 / CIP 104116 / JCM 14847 / LMG 12228 / 1C / PRS 101 / PAO1)
Q9I0F1	Pyr_redox_2 domain-containing protein	PA2691	0.01	3.40087e-17	0	57.73	39	10	60	10	401	42.6	5.27	235.68	metabolic process		catalytic activity	Pf00070, Pf07992	882897	PA2691	Oxidative phosphorylation	Pseudomonas aeruginosa (strain ATCC 15692 / DSM 22644 / CIP 104116 / JCM 14847 / LMG 12228 / 1C / PRS 101 / PAO1)
P57665	Oligoribonuclease	orn	0.01	3.40087e-17	0	19.081	22	5	49	5	180	20.8	5.77	106	metabolic process	cytoplasm	catalytic activity	Pf00929	878205	PA4951		Pseudomonas aeruginosa (strain ATCC 15692 / DSM 22644 / CIP 104116 / JCM 14847 / LMG 12228 / 1C / PRS 101 / PAO1)
Q9I124	Uncharacterized protein	PA2458	0.01	3.40087e-17	0	23.773	23	7	14	7	373	41.2	5.22	36.83			protein binding	Pf05593	882939	PA2458		Pseudomonas aeruginosa (strain ATCC 15692 / DSM 22644 / CIP 104116 / JCM 14847 / LMG 12228 / 1C / PRS 101 / PAO1)
Q9HZA8	Dihydrofolate synthase/folylpolyglutamate synthase	folC	0.01	3.40087e-17	0	68.182	33	10	67	10	429	46.5	5.36	219.64	metabolic process	cytoplasm	catalytic activity;nucleotide binding	Pf08245	879056	PA3111	Folate biosynthesis; Metabolic pathways	Pseudomonas aeruginosa (strain ATCC 15692 / DSM 22644 / CIP 104116 / JCM 14847 / LMG 12228 / 1C / PRS 101 / PAO1)
Q9HUM8	23S rRNA (guanosine-2'-O-)-methyltransferase RlmB	rlmB	0.01	3.40087e-17	0	27.668	32	6	39	6	248	27.1	7.15	128.99	metabolic process	cytoplasm;cytosol	catalytic activity;RNA binding	Pf00588, Pf08032	877647	PA4936		Pseudomonas aeruginosa (strain ATCC 15692 / DSM 22644 / CIP 104116 / JCM 14847 / LMG 12228 / 1C / PRS 101 / PAO1)
Q9I4G4	Periplasmic nitrate reductase, electron transfer subunit	napB	0.01	3.40087e-17	0	32.728	47	6	33	6	163	17.9	8.18	98.15	metabolic process;transport		metal ion binding	Pf03892	878319	PA1173	Microbial metabolism in diverse environments; Nitrogen metabolism	Pseudomonas aeruginosa (strain ATCC 15692 / DSM 22644 / CIP 104116 / JCM 14847 / LMG 12228 / 1C / PRS 101 / PAO1)
Q9I1S0	PKS_ER domain-containing protein	PA2197	0.01	3.40087e-17	0	93.269	55	12	118	12	345	37.1	6.35	369.4	metabolic process		catalytic activity	Pf00107	879292	PA2197		Pseudomonas aeruginosa (strain ATCC 15692 / DSM 22644 / CIP 104116 / JCM 14847 / LMG 12228 / 1C / PRS 101 / PAO1)
P45683	Protein-L-isoaspartate O-methyltransferase	pcm	0.01	3.40087e-17	0	37.519	43	6	45	6	211	23.4	6.21	144.24	metabolic process	cytoplasm	catalytic activity	Pf00398, Pf01135, Pf05175, Pf12847, Pf13847	880441	PA3624		Pseudomonas aeruginosa (strain ATCC 15692 / DSM 22644 / CIP 104116 / JCM 14847 / LMG 12228 / 1C / PRS 101 / PAO1)
Q9HVW6	Uncharacterized protein	PA4451	0.01	3.40087e-17	0	22.344	78	3	21	3	79	8.8	5.31	79.61				Pf01722	880983	PA4451		Pseudomonas aeruginosa (strain ATCC 15692 / DSM 22644 / CIP 104116 / JCM 14847 / LMG 12228 / 1C / PRS 101 / PAO1)
G3XDA8	Phosphate-binding protein PstS	pstS	0.01	3.40087e-17	0	68.057	50	12	59	12	323	34.5	9.09	184.21	transport	extracellular		Pf12849	880528	PA5369	ABC transporters; Two-component system	Pseudomonas aeruginosa (strain ATCC 15692 / DSM 22644 / CIP 104116 / JCM 14847 / LMG 12228 / 1C / PRS 101 / PAO1)
Q9I6Y4	Adenine deaminase	PA0148	0.01	3.40087e-17	0	37.575	30	7	59	7	316	36.1	5.22	168.18	metabolic process		catalytic activity;metal ion binding	Pf00962	879249	PA0148	Purine metabolism; Metabolic pathways	Pseudomonas aeruginosa (strain ATCC 15692 / DSM 22644 / CIP 104116 / JCM 14847 / LMG 12228 / 1C / PRS 101 / PAO1)
P34003	Shikimate kinase	aroK	0.01	3.40087e-17	0	11.668	14	2	25	2	172	19.2	8.51	70.07	metabolic process	cytoplasm	catalytic activity;metal ion binding;nucleotide binding	Pf00004, Pf01202, Pf13189, Pf13207, Pf13238, Pf13671	880961	PA5039	Metabolic pathways; Phenylalanine, tyrosine and tryptophan biosynthesis; Biosynthesis of secondary metabolites; Biosynthesis of amino acids; Biosynthesis of antibiotics	Pseudomonas aeruginosa (strain ATCC 15692 / DSM 22644 / CIP 104116 / JCM 14847 / LMG 12228 / 1C / PRS 101 / PAO1)
Q9I5Q7	Uncharacterized protein	PA0664	0.01	3.40087e-17	0	22.084	50	4	12	4	140	14.8	5.81	38.24				Pf04519	880642	PA0664		Pseudomonas aeruginosa (strain ATCC 15692 / DSM 22644 / CIP 104116 / JCM 14847 / LMG 12228 / 1C / PRS 101 / PAO1)
P20581	2-aminobenzoylacetyl-CoA thioesterase	pqsE	0.01	3.40087e-17	0	84.686	57	12	75	12	301	34.3	5.54	258.22	metabolic process		catalytic activity;metal ion binding	Pf00753	880721	PA1000	Quorum sensing	Pseudomonas aeruginosa (strain ATCC 15692 / DSM 22644 / CIP 104116 / JCM 14847 / LMG 12228 / 1C / PRS 101 / PAO1)
Q9I472	Corrinoid adenosyltransferase	cobO	0.01	3.40087e-17	0	33.11	36	5	51	5	203	22.3	7.71	158.4	metabolic process	cytoplasm	catalytic activity;nucleotide binding	Pf02572, Pf12557	881408	PA1272	Metabolic pathways; Porphyrin and chlorophyll metabolism	Pseudomonas aeruginosa (strain ATCC 15692 / DSM 22644 / CIP 104116 / JCM 14847 / LMG 12228 / 1C / PRS 101 / PAO1)
Q9I5U7	Bis(5'-nucleosyl)-tetraphosphatase, symmetrical	apaH	0.01	3.40087e-17	0	19.056	27	6	12	6	283	32	7.17	36.63	metabolic process		catalytic activity	Pf00149	880834	PA0590	Purine metabolism	Pseudomonas aeruginosa (strain ATCC 15692 / DSM 22644 / CIP 104116 / JCM 14847 / LMG 12228 / 1C / PRS 101 / PAO1)
Q9I051	Uncharacterized protein	PA2792	0.01	3.40087e-17	0	9.987	17	3	5	3	198	22.1	6.39	13.24					882787	PA2792		Pseudomonas aeruginosa (strain ATCC 15692 / DSM 22644 / CIP 104116 / JCM 14847 / LMG 12228 / 1C / PRS 101 / PAO1)
G3XCZ3	Type 4 fimbrial biogenesis protein PilZ	pilZ	0.01	3.40087e-17	0	9.403	22	2	20	2	118	12.9	9.48	55.7			nucleotide binding	Pf07238	880378	PA2960		Pseudomonas aeruginosa (strain ATCC 15692 / DSM 22644 / CIP 104116 / JCM 14847 / LMG 12228 / 1C / PRS 101 / PAO1)
Q9HZ46	Glucokinase	glk	0.01	3.40087e-17	0	39.594	34	7	37	7	331	34.6	5.35	126.15	metabolic process	cytoplasm;cytosol	catalytic activity;nucleotide binding	Pf02685	882908	PA3193	Biosynthesis of secondary metabolites; Carbon metabolism; Biosynthesis of antibiotics; Glycolysis / Gluconeogenesis; Starch and sucrose metabolism; Streptomycin biosynthesis; Amino sugar and nucleotide sugar metabolism; Metabolic pathways; Microbial metabolism in diverse environments; Galactose metabolism	Pseudomonas aeruginosa (strain ATCC 15692 / DSM 22644 / CIP 104116 / JCM 14847 / LMG 12228 / 1C / PRS 101 / PAO1)
Q9HX17	Putative 3-methyladenine DNA glycosylase	PA4010	0.01	3.40087e-17	0	16.55	22	4	14	4	239	26.9	8.59	40.64	metabolic process;response to stimulus		catalytic activity;DNA binding	Pf02245	878960	PA4010	Base excision repair	Pseudomonas aeruginosa (strain ATCC 15692 / DSM 22644 / CIP 104116 / JCM 14847 / LMG 12228 / 1C / PRS 101 / PAO1)
Q9HXS8	Spermidine dehydrogenase, SpdH	spdH	0.01	3.40087e-17	0	77.954	42	19	48	19	620	68.8	6.73	121.44	metabolic process		catalytic activity	Pf00890, Pf01266, Pf13450	880404	PA3713	Arginine and proline metabolism; beta-Alanine metabolism; Metabolic pathways	Pseudomonas aeruginosa (strain ATCC 15692 / DSM 22644 / CIP 104116 / JCM 14847 / LMG 12228 / 1C / PRS 101 / PAO1)
G3XD04	DNA helicase	uvrD	0.01	3.40087e-17	0	53.641	26	12	51	12	728	81.4	5.86	166.93	metabolic process;response to stimulus	cytoplasm	catalytic activity;DNA binding;nucleotide binding	Pf00580, Pf13086, Pf13245, Pf13361, Pf13538	877766	PA5443	Mismatch repair; Nucleotide excision repair	Pseudomonas aeruginosa (strain ATCC 15692 / DSM 22644 / CIP 104116 / JCM 14847 / LMG 12228 / 1C / PRS 101 / PAO1)
P53641	Superoxide dismutase [Fe]	sodB	0.01	3.40087e-17	0	31.204	35	5	45	5	193	21.3	5.48	116.2	metabolic process;response to stimulus		antioxidant activity;catalytic activity;metal ion binding	Pf00081, Pf02777	881397	PA4366		Pseudomonas aeruginosa (strain ATCC 15692 / DSM 22644 / CIP 104116 / JCM 14847 / LMG 12228 / 1C / PRS 101 / PAO1)
G3XD25	Resistance-Nodulation-Cell Division (RND) multidrug efflux membrane fusion protein MexC	mexC	0.01	3.40087e-17	0	75.92	57	18	37	18	387	40.8	5.96	111.91	cell division;response to stimulus;transport	membrane	transporter activity	Pf00529, Pf13437, Pf13533	881078	PA4599		Pseudomonas aeruginosa (strain ATCC 15692 / DSM 22644 / CIP 104116 / JCM 14847 / LMG 12228 / 1C / PRS 101 / PAO1)
Q9I5S5	Probable bacteriophage protein	PA0641	0.01	3.40087e-17	0	14.962	3	3	5	3	1204	130.7	6.06	14.39			protein binding	Pf00041, Pf09327, Pf13550	878365	PA0641		Pseudomonas aeruginosa (strain ATCC 15692 / DSM 22644 / CIP 104116 / JCM 14847 / LMG 12228 / 1C / PRS 101 / PAO1)
Q9I6F1	Thymidylate synthase	thyA	0.01	3.40087e-17	0	33.315	30	7	61	7	264	30	6.52	132.21	metabolic process	cytoplasm	catalytic activity	Pf00303	879417	PA0342	One carbon pool by folate; Metabolic pathways; Pyrimidine metabolism	Pseudomonas aeruginosa (strain ATCC 15692 / DSM 22644 / CIP 104116 / JCM 14847 / LMG 12228 / 1C / PRS 101 / PAO1)
Q9HVG0	Epimerase domain-containing protein	PA4631	0.01	3.40087e-17	0	13.088	18	4	7	4	341	37.2	7.62	17.46	metabolic process		catalytic activity	Pf01073, Pf01370, Pf13460	881200	PA4631		Pseudomonas aeruginosa (strain ATCC 15692 / DSM 22644 / CIP 104116 / JCM 14847 / LMG 12228 / 1C / PRS 101 / PAO1)
Q9HTR5	Uncharacterized protein	PA5289	0.01	3.40087e-17	0	10.203	36	3	22	3	86	9.5	5.15	61.71				Pf04380	878343	PA5289		Pseudomonas aeruginosa (strain ATCC 15692 / DSM 22644 / CIP 104116 / JCM 14847 / LMG 12228 / 1C / PRS 101 / PAO1)
Q9HXI5	tRNA (cytidine/uridine-2'-O-)-methyltransferase TrmJ	trmJ	0.01	3.40087e-17	0	34.184	30	5	26	5	257	28.5	6.23	83	metabolic process	cytoplasm	catalytic activity;RNA binding	Pf00588	879927	PA3817		Pseudomonas aeruginosa (strain ATCC 15692 / DSM 22644 / CIP 104116 / JCM 14847 / LMG 12228 / 1C / PRS 101 / PAO1)
Q04633	Adenine phosphoribosyltransferase	apt	0.01	3.40087e-17	0	25.546	42	6	48	6	182	19.8	4.98	115.76	metabolic process	cytoplasm;cytosol	catalytic activity	Pf00156	879394	PA1543	Metabolic pathways; Purine metabolism	Pseudomonas aeruginosa (strain ATCC 15692 / DSM 22644 / CIP 104116 / JCM 14847 / LMG 12228 / 1C / PRS 101 / PAO1)
Q9I6M0	Cupin_2 domain-containing protein	PA0270	0.01	3.40087e-17	0	14.676	21	3	11	3	135	14.6	6.87	26.37				Pf07883	880648	PA0270		Pseudomonas aeruginosa (strain ATCC 15692 / DSM 22644 / CIP 104116 / JCM 14847 / LMG 12228 / 1C / PRS 101 / PAO1)
Q9HXE1	Probable amino acid binding protein	PA3865	0.01	3.40087e-17	0	42.908	35	9	54	9	263	28.4	6.3	159.14	transport			Pf00497	879821	PA3865	ABC transporters	Pseudomonas aeruginosa (strain ATCC 15692 / DSM 22644 / CIP 104116 / JCM 14847 / LMG 12228 / 1C / PRS 101 / PAO1)
Q9HUH4	Probable FAD-dependent oxidoreductase PA4991	PA4991	0.01	3.40087e-17	0	56.053	40	12	49	12	391	42.1	7.87	141.57	metabolic process		catalytic activity;nucleotide binding	Pf00890, Pf01266, Pf07992, Pf13450	880166	PA4991		Pseudomonas aeruginosa (strain ATCC 15692 / DSM 22644 / CIP 104116 / JCM 14847 / LMG 12228 / 1C / PRS 101 / PAO1)
Q9I2T4	Probable binding protein component of ABC transporter	PA1810	0.01	3.40087e-17	0	32.476	20	9	31	9	615	70.4	6.51	89.99	transport		transporter activity	Pf00496	880658	PA1810	ABC transporters	Pseudomonas aeruginosa (strain ATCC 15692 / DSM 22644 / CIP 104116 / JCM 14847 / LMG 12228 / 1C / PRS 101 / PAO1)
Q9HXW2	Probable transcriptional regulator	PA3678	0.01	3.40087e-17	0	32.507	44	8	37	8	212	23.1	6.3	112.19	metabolic process;regulation of biological process		DNA binding	Pf00440, Pf14246	880594	PA3678		Pseudomonas aeruginosa (strain ATCC 15692 / DSM 22644 / CIP 104116 / JCM 14847 / LMG 12228 / 1C / PRS 101 / PAO1)
Q9HUE2	Uncharacterized protein	PA5027	0.01	3.40087e-17	0	66.434	66	12	97	12	271	29.8	6.8	284.78	response to stimulus			Pf00582	881229	PA5027		Pseudomonas aeruginosa (strain ATCC 15692 / DSM 22644 / CIP 104116 / JCM 14847 / LMG 12228 / 1C / PRS 101 / PAO1)
Q9HUA7	Probable binding protein component of ABC transporter	PA5076	0.01	3.40087e-17	0	18.347	23	4	16	4	266	29.7	7.4	42.38	regulation of biological process;response to stimulus;transport	membrane	receptor activity;signal transducer activity;transporter activity	Pf00060, Pf00497, Pf12727, Pf12974, Pf13531	879765	PA5076		Pseudomonas aeruginosa (strain ATCC 15692 / DSM 22644 / CIP 104116 / JCM 14847 / LMG 12228 / 1C / PRS 101 / PAO1)
Q9I350	Smr domain-containing protein	PA1675	0.01	3.40087e-17	0	12.924	16	2	17	2	185	21.1	9.16	44.56	metabolic process		catalytic activity	Pf01713	883104	PA1675		Pseudomonas aeruginosa (strain ATCC 15692 / DSM 22644 / CIP 104116 / JCM 14847 / LMG 12228 / 1C / PRS 101 / PAO1)
Q59635	Catalase	katB	0.01	3.40087e-17	0	15.761	14	5	7	5	513	57.1	8.18	17.69	metabolic process;response to stimulus	cytoplasm	antioxidant activity;catalytic activity;metal ion binding	Pf00199, Pf06628	881120	PA4613	Biosynthesis of antibiotics; Carbon metabolism; Tryptophan metabolism; Biosynthesis of secondary metabolites; Glyoxylate and dicarboxylate metabolism	Pseudomonas aeruginosa (strain ATCC 15692 / DSM 22644 / CIP 104116 / JCM 14847 / LMG 12228 / 1C / PRS 101 / PAO1)
Q9HUJ1	Probable outer membrane protein	PA4974	0.01	3.40087e-17	0	40.36	27	10	32	10	482	53.4	6.1	105.48	transport	membrane	transporter activity	Pf02321	879703	PA4974	Bacterial secretion system; Two-component system; beta-Lactam resistance; Cationic antimicrobial peptide (CAMP) resistance	Pseudomonas aeruginosa (strain ATCC 15692 / DSM 22644 / CIP 104116 / JCM 14847 / LMG 12228 / 1C / PRS 101 / PAO1)
Q9HUT9	Uncharacterized protein	PA4874	0.01	3.40087e-17	0	35.818	28	8	69	8	138	14.4	9.58	131.52				Pf07769	879705	PA4874		Pseudomonas aeruginosa (strain ATCC 15692 / DSM 22644 / CIP 104116 / JCM 14847 / LMG 12228 / 1C / PRS 101 / PAO1)
P48636	Cytokinin riboside 5'-monophosphate phosphoribohydrolase	PA4923	0.01	3.40087e-17	0	22.158	29	3	38	3	195	20.7	5.52	97.61	metabolic process		catalytic activity	Pf02481, Pf03641	879697	PA4923		Pseudomonas aeruginosa (strain ATCC 15692 / DSM 22644 / CIP 104116 / JCM 14847 / LMG 12228 / 1C / PRS 101 / PAO1)
Q9HY54	Catabolite repressor/activator	fruR	0.01	3.40087e-17	0	43.801	41	9	36	9	329	36.4	6.46	122.58	metabolic process;regulation of biological process;response to stimulus		DNA binding	Pf00356, Pf00532, Pf13377, Pf13407	878245	PA3563		Pseudomonas aeruginosa (strain ATCC 15692 / DSM 22644 / CIP 104116 / JCM 14847 / LMG 12228 / 1C / PRS 101 / PAO1)
Q9HY10	CinA domain-containing protein	PA3618	0.01	3.40087e-17	0	30.285	55	5	42	5	168	17.7	5.31	139.85				Pf02464	880187	PA3618	Nicotinate and nicotinamide metabolism	Pseudomonas aeruginosa (strain ATCC 15692 / DSM 22644 / CIP 104116 / JCM 14847 / LMG 12228 / 1C / PRS 101 / PAO1)
P57707	2-C-methyl-D-erythritol 4-phosphate cytidylyltransferase	ispD	0.01	3.40087e-17	0	6.957	14	2	10	2	234	25.6	5.5	20.51	metabolic process		catalytic activity	Pf01128, Pf12804	880461	PA3633	Terpenoid backbone biosynthesis; Metabolic pathways; Biosynthesis of antibiotics; Biosynthesis of secondary metabolites	Pseudomonas aeruginosa (strain ATCC 15692 / DSM 22644 / CIP 104116 / JCM 14847 / LMG 12228 / 1C / PRS 101 / PAO1)
Q9HXQ9	Uncharacterized protein	PA3733	0.01	3.40087e-17	0	16.417	20	5	10	5	409	44.7	6.06	31.13	metabolic process		catalytic activity	Pf02515	880326	PA3733		Pseudomonas aeruginosa (strain ATCC 15692 / DSM 22644 / CIP 104116 / JCM 14847 / LMG 12228 / 1C / PRS 101 / PAO1)
Q9HWG4	Pyochelin synthetase	pchF	0.01	3.40087e-17	0	116.892	22	28	96	28	1809	197	6.01	287.95	metabolic process		catalytic activity	Pf00501, Pf00550, Pf00668, Pf00975, Pf08241, Pf08242, Pf08415, Pf12847, Pf13649, Pf13847	880083	PA4225	Biosynthesis of siderophore group nonribosomal peptides	Pseudomonas aeruginosa (strain ATCC 15692 / DSM 22644 / CIP 104116 / JCM 14847 / LMG 12228 / 1C / PRS 101 / PAO1)
Q9HUB6	Phosphoribosyl-ATP pyrophosphatase	hisE	0.01	3.40087e-17	0	18.787	41	4	34	4	111	12	5.24	101.52	metabolic process	cytoplasm	catalytic activity;nucleotide binding	Pf01503	878486	PA5067	Biosynthesis of secondary metabolites; Biosynthesis of amino acids; Histidine metabolism; Metabolic pathways	Pseudomonas aeruginosa (strain ATCC 15692 / DSM 22644 / CIP 104116 / JCM 14847 / LMG 12228 / 1C / PRS 101 / PAO1)
Q9I5Y6	AP_endonuc_2 domain-containing protein	PA0550	0.01	3.40087e-17	0	29.085	26	5	22	5	265	29.8	5.66	63.16			catalytic activity	Pf01261	879239	PA0550	Glyoxylate and dicarboxylate metabolism; Metabolic pathways	Pseudomonas aeruginosa (strain ATCC 15692 / DSM 22644 / CIP 104116 / JCM 14847 / LMG 12228 / 1C / PRS 101 / PAO1)
Q9I3G7	Uncharacterized protein	PA1550	0.01	3.40087e-17	0	11.672	14	3	14	3	179	20.3	5.44	36.91		membrane		Pf05751	883057	PA1550		Pseudomonas aeruginosa (strain ATCC 15692 / DSM 22644 / CIP 104116 / JCM 14847 / LMG 12228 / 1C / PRS 101 / PAO1)
P07344	Tryptophan synthase alpha chain	trpA	0.01	3.40087e-17	0	39.875	32	6	54	6	268	28.5	5.35	180.81	metabolic process		catalytic activity	Pf00290, Pf00977, Pf01884	879479	PA0035	Phenylalanine, tyrosine and tryptophan biosynthesis; Metabolic pathways; Biosynthesis of antibiotics; Biosynthesis of secondary metabolites; Biosynthesis of amino acids; Glycine, serine and threonine metabolism	Pseudomonas aeruginosa (strain ATCC 15692 / DSM 22644 / CIP 104116 / JCM 14847 / LMG 12228 / 1C / PRS 101 / PAO1)
G3XDA4	Uncharacterized protein	PA0653	0.01	3.40087e-17	0	29.518	48	6	45	6	140	15.2	6.38	130.42				Pf02566	879759	PA0653		Pseudomonas aeruginosa (strain ATCC 15692 / DSM 22644 / CIP 104116 / JCM 14847 / LMG 12228 / 1C / PRS 101 / PAO1)
Q9HTL9	Uncharacterized protein	PA5339	0.01	3.40087e-17	0	29.501	59	5	31	5	126	13.6	5.15	119.98				Pf01042	877913	PA5339		Pseudomonas aeruginosa (strain ATCC 15692 / DSM 22644 / CIP 104116 / JCM 14847 / LMG 12228 / 1C / PRS 101 / PAO1)
Q9I4L0	NAD-dependent protein deacylase 1	cobB1	0.01	3.40087e-17	0	12.696	15	3	5	3	250	26.6	7.49	15.82	metabolic process	cytoplasm	catalytic activity;metal ion binding;nucleotide binding	Pf02146	879981	PA1125		Pseudomonas aeruginosa (strain ATCC 15692 / DSM 22644 / CIP 104116 / JCM 14847 / LMG 12228 / 1C / PRS 101 / PAO1)
Q51473	Integration host factor subunit beta	ihfB	0.01	3.40087e-17	0	9.879	23	2	13	2	94	10.6	9.52	35.66	metabolic process;regulation of biological process	chromosome;cytosol	DNA binding	Pf00216	882561; 29894819	PA3161		Pseudomonas aeruginosa (strain ATCC 15692 / DSM 22644 / CIP 104116 / JCM 14847 / LMG 12228 / 1C / PRS 101 / PAO1)
Q9I0D7	Uncharacterized protein	PA2705	0.01	3.40087e-17	0	10.686	13	3	12	3	393	45.6	7.08	38.89				Pf05762	882797	PA2705		Pseudomonas aeruginosa (strain ATCC 15692 / DSM 22644 / CIP 104116 / JCM 14847 / LMG 12228 / 1C / PRS 101 / PAO1)
Q9HZL4	Probable phosphodiesterase	PA2990	0.01	3.40087e-17	0	20.207	23	6	24	6	240	26.9	8.81	60.7	metabolic process		catalytic activity	Pf03009, Pf13653	878678	PA2990	Glycerophospholipid metabolism	Pseudomonas aeruginosa (strain ATCC 15692 / DSM 22644 / CIP 104116 / JCM 14847 / LMG 12228 / 1C / PRS 101 / PAO1)
Q9I011	Thiopurine S-methyltransferase	tpm	0.01	3.40087e-17	0	6.117	7	2	4	2	218	24.9	5.03	11	metabolic process;response to stimulus	cytoplasm	catalytic activity	Pf05724	882816	PA2832		Pseudomonas aeruginosa (strain ATCC 15692 / DSM 22644 / CIP 104116 / JCM 14847 / LMG 12228 / 1C / PRS 101 / PAO1)
Q9I688	Uncharacterized protein	PA0429	0.01	3.40087e-17	0	24.646	21	5	29	5	356	40.8	6.99	95.48					877779	PA0429		Pseudomonas aeruginosa (strain ATCC 15692 / DSM 22644 / CIP 104116 / JCM 14847 / LMG 12228 / 1C / PRS 101 / PAO1)
Q9I1M2	2-oxoisovalerate dehydrogenase subunit alpha	bkdA1	0.01	3.40087e-17	0	53.579	38	9	51	9	410	45.2	6.04	162.5	metabolic process		catalytic activity	Pf00676, Pf12573	877901	PA2247	Biosynthesis of secondary metabolites; Biosynthesis of antibiotics; Valine, leucine and isoleucine degradation; Metabolic pathways; Propanoate metabolism	Pseudomonas aeruginosa (strain ATCC 15692 / DSM 22644 / CIP 104116 / JCM 14847 / LMG 12228 / 1C / PRS 101 / PAO1)
Q9HU55	Glutaredoxin	grx	0.01	3.40087e-17	0	31.429	52	3	37	3	84	9.2	7.21	127.24	cellular homeostasis;metabolic process;regulation of biological process;transport	cytoplasm	catalytic activity;protein binding	Pf00462, Pf13098, Pf13409, Pf13417	877828	PA5129		Pseudomonas aeruginosa (strain ATCC 15692 / DSM 22644 / CIP 104116 / JCM 14847 / LMG 12228 / 1C / PRS 101 / PAO1)
Q7DC81	Phenazine biosynthesis protein PhzE	phzE1	0.01	3.40087e-17	0	74.241	32	19	81	19	627	68.9	5.71	202.1	metabolic process		catalytic activity	Pf00117, Pf00425	882029; 880505	PA4214; PA1903	Quorum sensing	Pseudomonas aeruginosa (strain ATCC 15692 / DSM 22644 / CIP 104116 / JCM 14847 / LMG 12228 / 1C / PRS 101 / PAO1)
Q9I655	Two-component response regulator CreB	creB	0.01	3.40087e-17	0	25.035	24	4	22	4	229	25.6	5.67	69.81	metabolic process;regulation of biological process;response to stimulus		DNA binding	Pf00072, Pf00486	881852	PA0463	Two-component system	Pseudomonas aeruginosa (strain ATCC 15692 / DSM 22644 / CIP 104116 / JCM 14847 / LMG 12228 / 1C / PRS 101 / PAO1)
Q9HT10	Ribosomal RNA small subunit methyltransferase G	rsmG	0.01	3.40087e-17	0	58.679	52	11	61	11	214	23.7	6.34	203.57	metabolic process	cytoplasm;cytosol	catalytic activity	Pf02527, Pf05175, Pf08241, Pf13847	877778	PA5564		Pseudomonas aeruginosa (strain ATCC 15692 / DSM 22644 / CIP 104116 / JCM 14847 / LMG 12228 / 1C / PRS 101 / PAO1)
Q9HVS6	Uncharacterized protein	PA4495	0.01	3.40087e-17	0	39.221	50	6	43	6	236	24.9	6.07	141.04				Pf04402	881066	PA4495		Pseudomonas aeruginosa (strain ATCC 15692 / DSM 22644 / CIP 104116 / JCM 14847 / LMG 12228 / 1C / PRS 101 / PAO1)
Q9HT54	HotDog ACOT-type domain-containing protein	PA5519	0.01	3.40087e-17	0	22.352	31	5	15	5	188	21.2	7.39	38.91	metabolic process	cytosol	catalytic activity	Pf03061	879691	PA5519		Pseudomonas aeruginosa (strain ATCC 15692 / DSM 22644 / CIP 104116 / JCM 14847 / LMG 12228 / 1C / PRS 101 / PAO1)
P49988	RNA polymerase sigma-54 factor	rpoN	0.01	3.40087e-17	0	34.096	23	8	35	8	497	56	4.81	101.46	metabolic process;regulation of biological process		catalytic activity;DNA binding	Pf00309, Pf04552, Pf04963	881022	PA4462	Two-component system	Pseudomonas aeruginosa (strain ATCC 15692 / DSM 22644 / CIP 104116 / JCM 14847 / LMG 12228 / 1C / PRS 101 / PAO1)
Q9HY22	Response regulator ErdR	erdR	0.01	3.40087e-17	0	75.319	71	10	90	10	217	23.5	5.11	327.68	metabolic process;regulation of biological process;response to stimulus		DNA binding;signal transducer activity	Pf00072, Pf00196, Pf08281	880150	PA3604		Pseudomonas aeruginosa (strain ATCC 15692 / DSM 22644 / CIP 104116 / JCM 14847 / LMG 12228 / 1C / PRS 101 / PAO1)
Q9I764	Uncharacterized protein	PA0068	0.01	3.40087e-17	0	20.515	64	4	30	4	91	10	8.76	98.88				Pf09526	878318	PA0068		Pseudomonas aeruginosa (strain ATCC 15692 / DSM 22644 / CIP 104116 / JCM 14847 / LMG 12228 / 1C / PRS 101 / PAO1)
Q9HXT9	Probable two-component response regulator	wspR	0.01	3.40087e-17	0	34.954	28	7	46	7	347	37.9	5.85	124.25	regulation of biological process;response to stimulus		catalytic activity;nucleotide binding;protein binding	Pf00072, Pf00990	878337	PA3702	Two-component system	Pseudomonas aeruginosa (strain ATCC 15692 / DSM 22644 / CIP 104116 / JCM 14847 / LMG 12228 / 1C / PRS 101 / PAO1)
O68822	Cytosol aminopeptidase	pepA	0.01	3.40087e-17	0	6.021	5	2	4	2	495	52.3	8.48	11.98	metabolic process	cytoplasm	catalytic activity;metal ion binding	Pf00883, Pf02789	879865	PA3831	Glutathione metabolism; Metabolic pathways	Pseudomonas aeruginosa (strain ATCC 15692 / DSM 22644 / CIP 104116 / JCM 14847 / LMG 12228 / 1C / PRS 101 / PAO1)
Q9HTN4	Coenzyme A biosynthesis bifunctional protein CoaBC	coaC	0.01	3.40087e-17	0	34.219	28	8	18	8	402	43.1	6.3	56.89	metabolic process		catalytic activity;nucleotide binding	Pf02441, Pf04127	877887	PA5320	Metabolic pathways; Pantothenate and CoA biosynthesis	Pseudomonas aeruginosa (strain ATCC 15692 / DSM 22644 / CIP 104116 / JCM 14847 / LMG 12228 / 1C / PRS 101 / PAO1)
Q9I3C0	Probable aldehyde dehydrogenase	PA1601	0.01	3.40087e-17	0	77.171	33	19	33	19	748	81.3	8.56	82.07	metabolic process		catalytic activity	Pf02738	881921	PA1601		Pseudomonas aeruginosa (strain ATCC 15692 / DSM 22644 / CIP 104116 / JCM 14847 / LMG 12228 / 1C / PRS 101 / PAO1)
Q9I0K5	Secretin_N domain-containing protein	PA2633	0.01	3.40087e-17	0	68.522	63	9	92	9	273	29.5	7.5	347.62	transport	membrane		Pf00263, Pf03958	882340	PA2633		Pseudomonas aeruginosa (strain ATCC 15692 / DSM 22644 / CIP 104116 / JCM 14847 / LMG 12228 / 1C / PRS 101 / PAO1)
Q9HUK4	Uncharacterized protein	PA4961	0.01	3.40087e-17	0	12.207	8	4	14	4	512	56.7	4.97	31.05	metabolic process;regulation of biological process;response to stimulus	membrane	catalytic activity		878559	PA4961		Pseudomonas aeruginosa (strain ATCC 15692 / DSM 22644 / CIP 104116 / JCM 14847 / LMG 12228 / 1C / PRS 101 / PAO1)
Q9HV70	3-methyl-2-oxobutanoate hydroxymethyltransferase 2	panB2	0.01	3.40087e-17	0	14.617	20	4	23	4	266	27.9	5.94	53.19	metabolic process	cytoplasm	catalytic activity;metal ion binding	Pf02548	881621	PA4729	Metabolic pathways; Biosynthesis of secondary metabolites; Pantothenate and CoA biosynthesis	Pseudomonas aeruginosa (strain ATCC 15692 / DSM 22644 / CIP 104116 / JCM 14847 / LMG 12228 / 1C / PRS 101 / PAO1)
Q9I6B5	Uncharacterized protein	PA0380	0.01	3.40087e-17	0	6.497	33	2	14	2	66	7.1	5	39.58				Pf02597	879813	PA0380	Sulfur relay system	Pseudomonas aeruginosa (strain ATCC 15692 / DSM 22644 / CIP 104116 / JCM 14847 / LMG 12228 / 1C / PRS 101 / PAO1)
Q9HU80	OpuAC domain-containing protein	PA5103	0.01	3.40087e-17	0	46.679	39	10	61	10	340	37.9	6.28	192.3	transport	membrane	transporter activity	Pf04069	883032	PA5103	ABC transporters	Pseudomonas aeruginosa (strain ATCC 15692 / DSM 22644 / CIP 104116 / JCM 14847 / LMG 12228 / 1C / PRS 101 / PAO1)
Q9I0D6	GFA domain-containing protein	PA2706	0.01	3.40087e-17	0	14.811	27	2	27	2	131	14.2	6.61	84.55	metabolic process		catalytic activity	Pf04828	882656	PA2706		Pseudomonas aeruginosa (strain ATCC 15692 / DSM 22644 / CIP 104116 / JCM 14847 / LMG 12228 / 1C / PRS 101 / PAO1)
Q9HZF5	Probable hydrolytic enzyme	PA3053	0.01	3.40087e-17	0	55.671	47	14	53	14	335	37.5	7.84	143.74			catalytic activity	Pf00561, Pf03096, Pf06342, Pf12146, Pf12695, Pf12697	882862	PA3053		Pseudomonas aeruginosa (strain ATCC 15692 / DSM 22644 / CIP 104116 / JCM 14847 / LMG 12228 / 1C / PRS 101 / PAO1)
Q9I5U0	N-acetylmuramate alpha-1-phosphate uridylyltransferase	murU	0.01	3.40087e-17	0	23.245	40	4	25	4	224	24.1	6.13	80.65	cell organization and biogenesis;metabolic process;regulation of biological process;response to stimulus		catalytic activity;metal ion binding	Pf00483, Pf01128, Pf12804	878173	PA0597	Amino sugar and nucleotide sugar metabolism; Metabolic pathways	Pseudomonas aeruginosa (strain ATCC 15692 / DSM 22644 / CIP 104116 / JCM 14847 / LMG 12228 / 1C / PRS 101 / PAO1)
Q9HZJ9	Transcriptional regulator PsrA	psrA	0.01	3.40087e-17	0	9.95	13	2	28	2	233	25.8	9.35	78.01	metabolic process;regulation of biological process	cytosol	DNA binding	Pf00440	879874	PA3006		Pseudomonas aeruginosa (strain ATCC 15692 / DSM 22644 / CIP 104116 / JCM 14847 / LMG 12228 / 1C / PRS 101 / PAO1)
Q9I5H9	Uracil-DNA glycosylase	ung	0.01	3.40087e-17	0	45.904	53	9	54	9	231	26	8.02	133.07	metabolic process;response to stimulus	cytoplasm;mitochondrion;nucleus	catalytic activity	Pf03167	881872	PA0750	Base excision repair	Pseudomonas aeruginosa (strain ATCC 15692 / DSM 22644 / CIP 104116 / JCM 14847 / LMG 12228 / 1C / PRS 101 / PAO1)
P27726	Glyceraldehyde-3-phosphate dehydrogenase	gap	0.01	3.40087e-17	0	35.835	37	7	30	7	334	36.1	6.64	96.93	metabolic process	cytoplasm	catalytic activity;nucleotide binding	Pf00044, Pf02800	882829	PA3195	Biosynthesis of amino acids; Biosynthesis of secondary metabolites; Microbial metabolism in diverse environments; Metabolic pathways; Carbon metabolism; Biosynthesis of antibiotics; Glycolysis / Gluconeogenesis	Pseudomonas aeruginosa (strain ATCC 15692 / DSM 22644 / CIP 104116 / JCM 14847 / LMG 12228 / 1C / PRS 101 / PAO1)
Q9HWS3	DUF2063 domain-containing protein	PA4105	0.01	3.40087e-17	0	45.785	40	8	20	8	251	28.6	6.81	66.77				Pf09836	878008	PA4105		Pseudomonas aeruginosa (strain ATCC 15692 / DSM 22644 / CIP 104116 / JCM 14847 / LMG 12228 / 1C / PRS 101 / PAO1)
Q51465	Flagellar motor switch protein FliM	fliM	0.01	3.40087e-17	0	15.893	16	4	11	4	323	36.3	5.38	32.96	cellular component movement;response to stimulus	membrane	catalytic activity;motor activity	Pf01052, Pf02154	881860	PA1443	Flagellar assembly; Bacterial chemotaxis	Pseudomonas aeruginosa (strain ATCC 15692 / DSM 22644 / CIP 104116 / JCM 14847 / LMG 12228 / 1C / PRS 101 / PAO1)
Q9I4S2	Uncharacterized protein	PA1052	0.01	3.40087e-17	0	48.622	40	10	42	10	381	38.6	5.29	126.49	metabolic process		catalytic activity	Pf02595	881393	PA1052	Glyoxylate and dicarboxylate metabolism; Glycerolipid metabolism; Biosynthesis of antibiotics; Metabolic pathways; Microbial metabolism in diverse environments; Glycine, serine and threonine metabolism	Pseudomonas aeruginosa (strain ATCC 15692 / DSM 22644 / CIP 104116 / JCM 14847 / LMG 12228 / 1C / PRS 101 / PAO1)
Q59649	N-(5'-phosphoribosyl)anthranilate isomerase	trpF	0.01	3.40087e-17	0	16.388	14	2	17	2	211	22.3	6.8	58.12	metabolic process		catalytic activity	Pf00697	877681	PA3113	Phenylalanine, tyrosine and tryptophan biosynthesis; Biosynthesis of secondary metabolites; Biosynthesis of amino acids; Biosynthesis of antibiotics; Metabolic pathways	Pseudomonas aeruginosa (strain ATCC 15692 / DSM 22644 / CIP 104116 / JCM 14847 / LMG 12228 / 1C / PRS 101 / PAO1)
Q9HW52	Uncharacterized protein	PA4349	0.01	3.40087e-17	0	32.286	29	7	16	7	298	31.7	6.23	47.12	metabolic process		catalytic activity	Pf02770	881453	PA4349		Pseudomonas aeruginosa (strain ATCC 15692 / DSM 22644 / CIP 104116 / JCM 14847 / LMG 12228 / 1C / PRS 101 / PAO1)
Q9I381	Flavin_Reduct domain-containing protein	PA1644	0.01	3.40087e-17	0	16.176	17	3	23	3	202	21.8	5.72	82.66			nucleotide binding	Pf01613	878453	PA1644		Pseudomonas aeruginosa (strain ATCC 15692 / DSM 22644 / CIP 104116 / JCM 14847 / LMG 12228 / 1C / PRS 101 / PAO1)
Q9I5T6	Probable binding protein component of ABC transporter	PA0602	0.01	3.40087e-17	0	46.537	36	10	76	10	344	37.8	7.39	219.89	transport		transporter activity	Pf01547, Pf13343, Pf13416	880771	PA0602	Quorum sensing	Pseudomonas aeruginosa (strain ATCC 15692 / DSM 22644 / CIP 104116 / JCM 14847 / LMG 12228 / 1C / PRS 101 / PAO1)
Q9I508	Arsenate reductase	PA0950	0.01	3.40087e-17	0	31.066	52	5	68	5	117	12.8	6.57	183.26	metabolic process		catalytic activity	Pf03960	881999	PA0950		Pseudomonas aeruginosa (strain ATCC 15692 / DSM 22644 / CIP 104116 / JCM 14847 / LMG 12228 / 1C / PRS 101 / PAO1)
Q9HWY0	Uncharacterized protein	PA4048	0.01	3.40087e-17	0	26.546	30	5	42	5	214	23.1	9.11	127.94	metabolic process		catalytic activity	Pf13650, Pf13975	879060	PA4048		Pseudomonas aeruginosa (strain ATCC 15692 / DSM 22644 / CIP 104116 / JCM 14847 / LMG 12228 / 1C / PRS 101 / PAO1)
Q9HTH8	L-carnitine dehydrogenase	lcdH	0.01	3.40087e-17	0.003	3.862	4	2	3	2	321	34.7	5.67	3.77	metabolic process	cytoplasm	catalytic activity;nucleotide binding	Pf00725, Pf02737	881645	PA5386		Pseudomonas aeruginosa (strain ATCC 15692 / DSM 22644 / CIP 104116 / JCM 14847 / LMG 12228 / 1C / PRS 101 / PAO1)
Q9I377	Probable oxidoreductase	PA1648	0.01	3.40087e-17	0	27.689	29	6	18	6	334	36.1	6.32	55.65	metabolic process		catalytic activity;nucleotide binding	Pf00107	882158	PA1648		Pseudomonas aeruginosa (strain ATCC 15692 / DSM 22644 / CIP 104116 / JCM 14847 / LMG 12228 / 1C / PRS 101 / PAO1)
Q51425	Holliday junction ATP-dependent DNA helicase RuvA	ruvA	0.01	3.40087e-17	0	12.033	14	2	15	2	201	21.9	6.23	39.12	cell communication;metabolic process;response to stimulus		catalytic activity;DNA binding;nucleotide binding	Pf01330, Pf07499, Pf14520	879609	PA0966	Homologous recombination	Pseudomonas aeruginosa (strain ATCC 15692 / DSM 22644 / CIP 104116 / JCM 14847 / LMG 12228 / 1C / PRS 101 / PAO1)
Q9HWX9	PBPb domain-containing protein	PA4049	0.01	3.40087e-17	0	15.865	22	6	9	6	248	28.3	7.99	17.96				Pf00497	879073	PA4049		Pseudomonas aeruginosa (strain ATCC 15692 / DSM 22644 / CIP 104116 / JCM 14847 / LMG 12228 / 1C / PRS 101 / PAO1)
P55222	cAMP-activated global transcriptional regulator Vfr	vfr	0.01	3.40087e-17	0	59.698	52	11	103	11	214	24.2	8.09	354.47	metabolic process;regulation of biological process		DNA binding;nucleotide binding	Pf00027, Pf00325, Pf13545	880744	PA0652	Quorum sensing; Two-component system	Pseudomonas aeruginosa (strain ATCC 15692 / DSM 22644 / CIP 104116 / JCM 14847 / LMG 12228 / 1C / PRS 101 / PAO1)
Q9I3X2	DNA helicase	PA1372	0.01	3.40087e-17	0	9.393	4	3	3	3	711	79.8	5.78	7.48	metabolic process		catalytic activity;DNA binding;nucleotide binding	Pf13538	881109	PA1372		Pseudomonas aeruginosa (strain ATCC 15692 / DSM 22644 / CIP 104116 / JCM 14847 / LMG 12228 / 1C / PRS 101 / PAO1)
Q9HV56	Ribosome-binding factor A	rbfA	0.01	3.40087e-17	0	27.808	63	7	48	7	129	14.5	6.55	138.77	metabolic process	cytoplasm		Pf02033	881688	PA4743		Pseudomonas aeruginosa (strain ATCC 15692 / DSM 22644 / CIP 104116 / JCM 14847 / LMG 12228 / 1C / PRS 101 / PAO1)
Q9I2L2	N-acetyltransferase domain-containing protein	PA1885	0.01	3.40087e-17	0	19.549	40	5	14	5	177	19.4	6.58	39.51	metabolic process		catalytic activity	Pf00583, Pf13030, Pf13508, Pf13673	878761	PA1885		Pseudomonas aeruginosa (strain ATCC 15692 / DSM 22644 / CIP 104116 / JCM 14847 / LMG 12228 / 1C / PRS 101 / PAO1)
Q9I584	Morphogene protein BolA	bolA	0.01	3.40087e-17	0	29.472	46	3	26	3	101	11.2	7.25	86.87				Pf01722	880702	PA0857		Pseudomonas aeruginosa (strain ATCC 15692 / DSM 22644 / CIP 104116 / JCM 14847 / LMG 12228 / 1C / PRS 101 / PAO1)
Q9I3I0	Nucleoid-associated protein PA1533	PA1533	0.01	3.40087e-17	0	49.826	50	4	49	4	108	11.9	5.21	202.24		cytoplasm	DNA binding	Pf02575	882998	PA1533		Pseudomonas aeruginosa (strain ATCC 15692 / DSM 22644 / CIP 104116 / JCM 14847 / LMG 12228 / 1C / PRS 101 / PAO1)
Q9HZD2	Uncharacterized protein	PA3076	0.01	3.40087e-17	0	38.828	30	9	39	9	359	39.4	8.25	117.83	metabolic process		catalytic activity	Pf12740	878348	PA3076		Pseudomonas aeruginosa (strain ATCC 15692 / DSM 22644 / CIP 104116 / JCM 14847 / LMG 12228 / 1C / PRS 101 / PAO1)
Q9HYN9	Probable D-serine dehydratase	dsdA	0.01	3.40087e-17	0	77.503	48	15	76	15	448	48.2	6.07	226.96	metabolic process		catalytic activity	Pf00291	882524	PA3357	Glycine, serine and threonine metabolism	Pseudomonas aeruginosa (strain ATCC 15692 / DSM 22644 / CIP 104116 / JCM 14847 / LMG 12228 / 1C / PRS 101 / PAO1)
Q9I680	Cytosine deaminase	codA	0.01	3.40087e-17	0	19.864	19	6	10	6	423	47	6.05	25.71	metabolic process	cytosol	catalytic activity	Pf07969, Pf13147, Pf13594	877586	PA0437	Pyrimidine metabolism; Metabolic pathways; Arginine and proline metabolism	Pseudomonas aeruginosa (strain ATCC 15692 / DSM 22644 / CIP 104116 / JCM 14847 / LMG 12228 / 1C / PRS 101 / PAO1)
Q9HWP9	HTH gntR-type domain-containing protein	PA4132	0.01	3.40087e-17	0	7.026	4	2	4	2	471	52.2	8.07	11.11	metabolic process;regulation of biological process		catalytic activity;DNA binding	Pf00155, Pf00392, Pf12897	880050	PA4132		Pseudomonas aeruginosa (strain ATCC 15692 / DSM 22644 / CIP 104116 / JCM 14847 / LMG 12228 / 1C / PRS 101 / PAO1)
Q9HWS7	BfmR	bfmR	0.01	3.40087e-17	0	102.354	66	15	58	15	246	27.9	6.33	167.66	metabolic process;regulation of biological process;response to stimulus		DNA binding	Pf00072, Pf00486	878752	PA4101		Pseudomonas aeruginosa (strain ATCC 15692 / DSM 22644 / CIP 104116 / JCM 14847 / LMG 12228 / 1C / PRS 101 / PAO1)
Q9HX72	Acetyltransferase PA3944	PA3944	0.01	3.40087e-17	0	16.788	28	5	11	5	192	21.8	5.6	32.96			catalytic activity	Pf00583, Pf13302, Pf13523	878785	PA3944		Pseudomonas aeruginosa (strain ATCC 15692 / DSM 22644 / CIP 104116 / JCM 14847 / LMG 12228 / 1C / PRS 101 / PAO1)
Q9HU14	3'(2'),5'-bisphosphate nucleotidase CysQ	cysQ	0.01	3.40087e-17	0	53.677	56	11	65	11	273	29.8	5.15	190.92	metabolic process	membrane	metal ion binding	Pf00459	881784	PA5175	Biosynthesis of antibiotics; Metabolic pathways; Sulfur metabolism; Microbial metabolism in diverse environments	Pseudomonas aeruginosa (strain ATCC 15692 / DSM 22644 / CIP 104116 / JCM 14847 / LMG 12228 / 1C / PRS 101 / PAO1)
Q9HU97	Uncharacterized protein	PA5086	0.01	3.40087e-17	0	23.368	33	7	22	4	213	23.8	6.55	61.32						PA5086		Pseudomonas aeruginosa (strain ATCC 15692 / DSM 22644 / CIP 104116 / JCM 14847 / LMG 12228 / 1C / PRS 101 / PAO1)
Q9HVE1	Probable pili assembly chaperone	PA4651	0.01	3.40087e-17	0	36.472	46	9	35	9	262	29	9.35	95.55	cell organization and biogenesis			Pf00345	881295	PA4651		Pseudomonas aeruginosa (strain ATCC 15692 / DSM 22644 / CIP 104116 / JCM 14847 / LMG 12228 / 1C / PRS 101 / PAO1)
P38107	Sigma factor AlgU negative regulatory protein	mucA	0.01	3.40087e-17	0	27.42	45	5	27	5	194	21	5.92	96.88	metabolic process;regulation of biological process	membrane	protein binding	Pf03872, Pf03873	879357	PA0763		Pseudomonas aeruginosa (strain ATCC 15692 / DSM 22644 / CIP 104116 / JCM 14847 / LMG 12228 / 1C / PRS 101 / PAO1)
Q9I4Q8	Probable short-chain dehydrogenase	PA1066	0.01	3.40087e-17	0	14.842	30	4	18	4	218	23.4	7.44	47.03				Pf00106, Pf13561	880864	PA1066		Pseudomonas aeruginosa (strain ATCC 15692 / DSM 22644 / CIP 104116 / JCM 14847 / LMG 12228 / 1C / PRS 101 / PAO1)
Q9I561	Probable C4-dicarboxylate-binding periplasmic protein	PA0884	0.01	3.40087e-17	0	37.328	31	7	34	6	331	37.2	8.37	108.81	transport			Pf03480	878364	PA0884		Pseudomonas aeruginosa (strain ATCC 15692 / DSM 22644 / CIP 104116 / JCM 14847 / LMG 12228 / 1C / PRS 101 / PAO1)
Q9HWI6	Probable binding protein component of ABC transporter	PA4195	0.01	3.40087e-17	0	41.361	43	8	28	8	276	29.5	7.59	104.58	transport		transporter activity	Pf00497	880469	PA4195		Pseudomonas aeruginosa (strain ATCC 15692 / DSM 22644 / CIP 104116 / JCM 14847 / LMG 12228 / 1C / PRS 101 / PAO1)
Q9HWC2	SPOR domain-containing protein	PA4278	0.01	3.40087e-17	0	10.102	25	3	16	3	234	26.1	6.1	54.11				Pf05036	881687	PA4278		Pseudomonas aeruginosa (strain ATCC 15692 / DSM 22644 / CIP 104116 / JCM 14847 / LMG 12228 / 1C / PRS 101 / PAO1)
Q9I437	Glutamine amidotransferase type-2 domain-containing protein	PA1307	0.01	3.40087e-17	0	22.422	18	4	34	4	257	28.5	5.88	99.25				Pf00310, Pf13230, Pf13522	881545	PA1307		Pseudomonas aeruginosa (strain ATCC 15692 / DSM 22644 / CIP 104116 / JCM 14847 / LMG 12228 / 1C / PRS 101 / PAO1)
Q9HZG2	Uncharacterized protein	PA3046	0.01	3.40087e-17	0	12.539	19	2	23	2	114	13	4.86	70.56				Pf04320	882869	PA3046		Pseudomonas aeruginosa (strain ATCC 15692 / DSM 22644 / CIP 104116 / JCM 14847 / LMG 12228 / 1C / PRS 101 / PAO1)
Q9HTT0	PBPb domain-containing protein	PA5270	0.01	3.40087e-17	0	47.072	49	12	51	12	293	33.5	9.29	130.78				Pf00497	877742	PA5270		Pseudomonas aeruginosa (strain ATCC 15692 / DSM 22644 / CIP 104116 / JCM 14847 / LMG 12228 / 1C / PRS 101 / PAO1)
Q9I1L6	L-asparaginase I	ansA	0.01	3.40087e-17	0	26.793	20	6	28	6	328	34.7	5.62	95.31	metabolic process		catalytic activity	Pf00710	878133	PA2253	Metabolic pathways; Cyanoamino acid metabolism; Biosynthesis of secondary metabolites; Alanine, aspartate and glutamate metabolism	Pseudomonas aeruginosa (strain ATCC 15692 / DSM 22644 / CIP 104116 / JCM 14847 / LMG 12228 / 1C / PRS 101 / PAO1)
Q9HZN0	Probable hydrolase	PA2974	0.01	3.40087e-17	0	42	45	8	47	8	230	25.3	5.64	118.61	metabolic process;response to stimulus	cytosol	catalytic activity	Pf00702, Pf12710, Pf13242, Pf13419	879107	PA2974	Glyoxylate and dicarboxylate metabolism; Metabolic pathways; Biosynthesis of antibiotics; Biosynthesis of secondary metabolites	Pseudomonas aeruginosa (strain ATCC 15692 / DSM 22644 / CIP 104116 / JCM 14847 / LMG 12228 / 1C / PRS 101 / PAO1)
Q9HXV2	Uncharacterized protein	PA3688	0.01	3.40087e-17	0	16.4	33	2	34	2	114	12.9	5.76	143.29					879125	PA3688		Pseudomonas aeruginosa (strain ATCC 15692 / DSM 22644 / CIP 104116 / JCM 14847 / LMG 12228 / 1C / PRS 101 / PAO1)
Q9HXA0	Probable protease	PA3913	0.01	3.40087e-17	0	13.461	15	4	12	4	331	36	8.27	29.65	metabolic process		catalytic activity	Pf01136	878972	PA3913		Pseudomonas aeruginosa (strain ATCC 15692 / DSM 22644 / CIP 104116 / JCM 14847 / LMG 12228 / 1C / PRS 101 / PAO1)
Q9I380	Uncharacterized protein	PA1645	0.01	3.40087e-17	0	51.699	65	9	56	9	135	15.1	8.35	169.66					878657	PA1645		Pseudomonas aeruginosa (strain ATCC 15692 / DSM 22644 / CIP 104116 / JCM 14847 / LMG 12228 / 1C / PRS 101 / PAO1)
Q9I3A6	Uncharacterized protein	PA1616	0.01	3.40087e-17	0	23.328	46	5	33	5	154	16.7	6.42	97.18	metabolic process	cytoplasm	catalytic activity	Pf00300	881886	PA1616		Pseudomonas aeruginosa (strain ATCC 15692 / DSM 22644 / CIP 104116 / JCM 14847 / LMG 12228 / 1C / PRS 101 / PAO1)
Q9I6E3	Dihydrofolate reductase	folA	0.01	3.40087e-17	0	15.453	25	3	17	3	168	18.2	5.63	64.45	metabolic process		catalytic activity;nucleotide binding	Pf00186	879233	PA0350	One carbon pool by folate; Metabolic pathways; Folate biosynthesis	Pseudomonas aeruginosa (strain ATCC 15692 / DSM 22644 / CIP 104116 / JCM 14847 / LMG 12228 / 1C / PRS 101 / PAO1)
Q9HXT5	Probable biofilm formation methyltransferase WspC	wspC	0.01	3.40087e-17	0	24.118	15	4	5	4	422	46.3	7.87	20.11	metabolic process		catalytic activity;protein binding	Pf01739, Pf08241, Pf08242, Pf12847, Pf13489	878238	PA3706	Two-component system	Pseudomonas aeruginosa (strain ATCC 15692 / DSM 22644 / CIP 104116 / JCM 14847 / LMG 12228 / 1C / PRS 101 / PAO1)
Q9HUI9	Arginine--pyruvate transaminase AruH	aruH	0.01	3.40087e-17	0	14.082	10	3	12	3	393	42.4	5.57	25.9	metabolic process		catalytic activity	Pf00155, Pf00266, Pf01041, Pf01053, Pf01212	880915	PA4976	Metabolic pathways; Arginine and proline metabolism	Pseudomonas aeruginosa (strain ATCC 15692 / DSM 22644 / CIP 104116 / JCM 14847 / LMG 12228 / 1C / PRS 101 / PAO1)
Q9I4L3	Peptide deformylase	PA1122	0.01	3.40087e-17	0	18.509	22	2	34	2	147	16.3	5.34	100.88	metabolic process	mitochondrion	catalytic activity;metal ion binding	Pf01327	878310	PA1122		Pseudomonas aeruginosa (strain ATCC 15692 / DSM 22644 / CIP 104116 / JCM 14847 / LMG 12228 / 1C / PRS 101 / PAO1)
Q9I017	Glutathione peroxidase	PA2826	0.01	3.40087e-17	0	23.577	47	6	24	6	161	17.6	8.13	67.13	metabolic process;response to stimulus		antioxidant activity;catalytic activity	Pf00255, Pf00578, Pf08534	878841	PA2826	Arachidonic acid metabolism; Glutathione metabolism	Pseudomonas aeruginosa (strain ATCC 15692 / DSM 22644 / CIP 104116 / JCM 14847 / LMG 12228 / 1C / PRS 101 / PAO1)
O52761	50S ribosomal protein L17	rplQ	0.01	3.40087e-17	0	50.664	56	7	106	7	129	14.5	10.45	305.07	metabolic process	ribosome	structural molecule activity	Pf01196	881767	PA4237	Ribosome	Pseudomonas aeruginosa (strain ATCC 15692 / DSM 22644 / CIP 104116 / JCM 14847 / LMG 12228 / 1C / PRS 101 / PAO1)
Q9I2T8	Peptidylprolyl isomerase	ppiD	0.01	3.40087e-17	0	43.6	27	12	36	12	621	68.7	5.1	101.87	metabolic process	membrane	catalytic activity	Pf00639, Pf13145, Pf13616, Pf13623, Pf13624	878369	PA1805		Pseudomonas aeruginosa (strain ATCC 15692 / DSM 22644 / CIP 104116 / JCM 14847 / LMG 12228 / 1C / PRS 101 / PAO1)
Q9I7C5	Chromosomal replication initiator protein DnaA	dnaA	0.01	3.40087e-17	0	34.984	29	9	51	9	514	57.7	8.54	146.64	metabolic process;regulation of biological process	cytoplasm;membrane	DNA binding;nucleotide binding	Pf00308, Pf08299, Pf11638	878417	PA0001	Two-component system	Pseudomonas aeruginosa (strain ATCC 15692 / DSM 22644 / CIP 104116 / JCM 14847 / LMG 12228 / 1C / PRS 101 / PAO1)
Q9I0L6	Cold shock-like protein CspD	cspD	0.01	3.40087e-17	0	20.286	71	3	31	3	90	9.6	5.81	105.82	regulation of biological process;response to stimulus	cytoplasm	DNA binding	Pf00313	882328	PA2622		Pseudomonas aeruginosa (strain ATCC 15692 / DSM 22644 / CIP 104116 / JCM 14847 / LMG 12228 / 1C / PRS 101 / PAO1)
Q9I2E0	Probable ATP-binding component of ABC transporter	PA1964	0.01	3.40087e-17	0	44.373	22	8	57	8	521	57.9	5.19	213.08			catalytic activity;nucleotide binding	Pf00005, Pf12848, Pf13304	880663	PA1964		Pseudomonas aeruginosa (strain ATCC 15692 / DSM 22644 / CIP 104116 / JCM 14847 / LMG 12228 / 1C / PRS 101 / PAO1)
Q9I5J7	YkuD domain-containing protein	PA0732	0.01	3.40087e-17	0	51.747	56	10	72	10	347	37.1	9.13	252.32			catalytic activity	Pf03734	880615	PA0732		Pseudomonas aeruginosa (strain ATCC 15692 / DSM 22644 / CIP 104116 / JCM 14847 / LMG 12228 / 1C / PRS 101 / PAO1)
P72151	B-type flagellin	fliC	0.01	3.40087e-17	0	110.457	44	19	94	19	488	49.2	5.62	357.67	cell organization and biogenesis;cellular component movement	extracellular	structural molecule activity	Pf00669, Pf00700, Pf07196	882052	PA1092	Two-component system; Flagellar assembly	Pseudomonas aeruginosa (strain ATCC 15692 / DSM 22644 / CIP 104116 / JCM 14847 / LMG 12228 / 1C / PRS 101 / PAO1)
Q9I345	Hydrolase_4 domain-containing protein	PA1680	0.01	3.40087e-17	0	57.071	41	10	58	10	327	35.2	9.89	172.56				Pf00561, Pf12695, Pf12697	883028	PA1680		Pseudomonas aeruginosa (strain ATCC 15692 / DSM 22644 / CIP 104116 / JCM 14847 / LMG 12228 / 1C / PRS 101 / PAO1)
Q9HXI7	IscR	iscR	0.01	3.40087e-17	0	7.495	19	2	10	2	163	17.8	6.86	24.36	metabolic process;regulation of biological process		DNA binding;metal ion binding	Pf02082	879919	PA3815		Pseudomonas aeruginosa (strain ATCC 15692 / DSM 22644 / CIP 104116 / JCM 14847 / LMG 12228 / 1C / PRS 101 / PAO1)
Q9I2P3	Uncharacterized protein	PA1852	0.01	3.40087e-17	0	33.448	54	3	58	3	91	10	5.29	231.24					882101	PA1852		Pseudomonas aeruginosa (strain ATCC 15692 / DSM 22644 / CIP 104116 / JCM 14847 / LMG 12228 / 1C / PRS 101 / PAO1)
Q9HT34	Uncharacterized protein	PA5540	0.01	3.40087e-17	0	28.962	46	6	7	6	186	19.8	5.54	27.05				Pf00132	877617	PA5540		Pseudomonas aeruginosa (strain ATCC 15692 / DSM 22644 / CIP 104116 / JCM 14847 / LMG 12228 / 1C / PRS 101 / PAO1)
Q9I174	Probable adhesion protein	PA2407	0.01	3.40087e-17	0	119.651	65	16	138	16	317	34.3	9.2	442.59	transport		metal ion binding	Pf01297	879560	PA2407	ABC transporters	Pseudomonas aeruginosa (strain ATCC 15692 / DSM 22644 / CIP 104116 / JCM 14847 / LMG 12228 / 1C / PRS 101 / PAO1)
G3XCV8	Uncharacterized protein	PA2405	0.01	3.40087e-17	0	12.206	35	2	25	2	109	11.4	4.83	72.88					878222	PA2405		Pseudomonas aeruginosa (strain ATCC 15692 / DSM 22644 / CIP 104116 / JCM 14847 / LMG 12228 / 1C / PRS 101 / PAO1)
P00099	Cytochrome c-551	nirM	0.01	3.40087e-17	0	39.425	53	4	62	4	104	11	7.12	237.35	metabolic process;transport		metal ion binding	Pf00034	882220	PA0518	Two-component system; Microbial metabolism in diverse environments; Sulfur metabolism; Metabolic pathways	Pseudomonas aeruginosa (strain ATCC 15692 / DSM 22644 / CIP 104116 / JCM 14847 / LMG 12228 / 1C / PRS 101 / PAO1)
P95414	Siroheme decarboxylase NirG subunit	nirG	0.01	3.40087e-17	0	22.551	33	5	19	5	147	16.5	4.83	58.97	metabolic process				877708	PA0513		Pseudomonas aeruginosa (strain ATCC 15692 / DSM 22644 / CIP 104116 / JCM 14847 / LMG 12228 / 1C / PRS 101 / PAO1)
Q9HWJ1	Probable FAD-dependent monooxygenase	pqsL	0.01	3.40087e-17	0	55.387	39	12	46	12	398	43.9	6.39	126.86	metabolic process		catalytic activity;nucleotide binding	Pf01494, Pf08491	880329	PA4190		Pseudomonas aeruginosa (strain ATCC 15692 / DSM 22644 / CIP 104116 / JCM 14847 / LMG 12228 / 1C / PRS 101 / PAO1)
Q9HWB6	RecBCD enzyme subunit RecB	recB	0.01	3.40087e-17	0	12.92	4	4	9	4	1245	139.3	5.71	20.41	metabolic process;response to stimulus		catalytic activity;DNA binding;metal ion binding;nucleotide binding	Pf00580, Pf12705, Pf13086, Pf13245, Pf13361, Pf13538	881653	PA4284	Homologous recombination	Pseudomonas aeruginosa (strain ATCC 15692 / DSM 22644 / CIP 104116 / JCM 14847 / LMG 12228 / 1C / PRS 101 / PAO1)
Q9HZ63	Ubiquinone biosynthesis O-methyltransferase	ubiG	0.01	3.40087e-17	0	20.889	29	5	29	5	232	25.8	6.34	83.82	metabolic process		catalytic activity	Pf01209, Pf01728, Pf02353, Pf05175, Pf05219, Pf05401, Pf05724, Pf06325, Pf08003, Pf08241, Pf08242, Pf12847, Pf13489, Pf13649, Pf13659, Pf13847	882673	PA3171	Metabolic pathways; Biosynthesis of secondary metabolites; Ubiquinone and other terpenoid-quinone biosynthesis	Pseudomonas aeruginosa (strain ATCC 15692 / DSM 22644 / CIP 104116 / JCM 14847 / LMG 12228 / 1C / PRS 101 / PAO1)
Q9HV30	Uncharacterized HTH-type transcriptional regulator PA4778	PA4778	0.01	3.40087e-17	0	19.144	52	5	23	5	132	15	7.87	49.51	metabolic process;regulation of biological process	cytoplasm	DNA binding;metal ion binding	Pf00376, Pf09278, Pf13411	881842	PA4778		Pseudomonas aeruginosa (strain ATCC 15692 / DSM 22644 / CIP 104116 / JCM 14847 / LMG 12228 / 1C / PRS 101 / PAO1)
Q9HVB6	Uncharacterized protein	PA4679	0.01	3.40087e-17	0	16.599	18	3	15	3	233	24.9	5.33	49.02					881431	PA4679		Pseudomonas aeruginosa (strain ATCC 15692 / DSM 22644 / CIP 104116 / JCM 14847 / LMG 12228 / 1C / PRS 101 / PAO1)
Q9I309	RraB domain-containing protein	PA1728	0.01	3.40087e-17	0	9.584	30	3	6	3	113	12.6	5.24	15.27				Pf06877	879468	PA1728		Pseudomonas aeruginosa (strain ATCC 15692 / DSM 22644 / CIP 104116 / JCM 14847 / LMG 12228 / 1C / PRS 101 / PAO1)
Q9I0S9	Probable AMP-binding enzyme	PA2555	0.01	3.40087e-17	0	34.145	26	9	29	9	555	60.1	6.19	89.65	metabolic process		catalytic activity	Pf00501, Pf13193	882743	PA2555	Carbon metabolism; Biosynthesis of antibiotics; Biosynthesis of secondary metabolites; Propanoate metabolism; Metabolic pathways; Microbial metabolism in diverse environments; Pyruvate metabolism; Methane metabolism; Glycolysis / Gluconeogenesis	Pseudomonas aeruginosa (strain ATCC 15692 / DSM 22644 / CIP 104116 / JCM 14847 / LMG 12228 / 1C / PRS 101 / PAO1)
Q51546	Phosphate import ATP-binding protein PstB	pstB	0.01	3.40087e-17	0	17.712	21	5	27	5	277	31	6.27	77.78	transport	membrane	catalytic activity;nucleotide binding;transporter activity	Pf00005, Pf03193, Pf13304	881628	PA5366	ABC transporters	Pseudomonas aeruginosa (strain ATCC 15692 / DSM 22644 / CIP 104116 / JCM 14847 / LMG 12228 / 1C / PRS 101 / PAO1)
Q9I2N2	Molybdate-binding periplasmic protein ModA	modA	0.01	3.40087e-17	0	30.656	31	8	24	8	251	26.4	6.81	55.1	transport		transporter activity	Pf01547, Pf13531	877661	PA1863	ABC transporters	Pseudomonas aeruginosa (strain ATCC 15692 / DSM 22644 / CIP 104116 / JCM 14847 / LMG 12228 / 1C / PRS 101 / PAO1)
Q9HVB1	Uncharacterized protein	PA4684	0.01	3.40087e-17	0	15.372	11	4	10	4	432	49.2	7.28	26.59					881445	PA4684		Pseudomonas aeruginosa (strain ATCC 15692 / DSM 22644 / CIP 104116 / JCM 14847 / LMG 12228 / 1C / PRS 101 / PAO1)
Q9I4N3	Response regulator protein FleR	fleR	0.01	3.40087e-17	0	21.054	16	6	11	6	473	51.2	6.4	26.15	metabolic process;regulation of biological process;response to stimulus		DNA binding;nucleotide binding;protein binding	Pf00072, Pf00158, Pf02954, Pf06490, Pf12840, Pf13191, Pf14532	882087	PA1099	Two-component system	Pseudomonas aeruginosa (strain ATCC 15692 / DSM 22644 / CIP 104116 / JCM 14847 / LMG 12228 / 1C / PRS 101 / PAO1)
P09785	Anthranilate synthase component 1, pyocyanine specific	phnA	0.01	3.40087e-17	0	70.195	40	17	71	17	530	58.6	6	185.05	metabolic process		catalytic activity;metal ion binding	Pf00425, Pf04715	878421	PA1001	Biosynthesis of amino acids; Phenylalanine, tyrosine and tryptophan biosynthesis; Metabolic pathways; Quorum sensing; Biosynthesis of antibiotics; Biosynthesis of secondary metabolites	Pseudomonas aeruginosa (strain ATCC 15692 / DSM 22644 / CIP 104116 / JCM 14847 / LMG 12228 / 1C / PRS 101 / PAO1)
G3XCV4	Probable pyridoxamine 5'-phosphate oxidase	phzG1	0.01	3.40087e-17	0	33.571	32	6	49	6	214	24.3	6.42	144.28	metabolic process		catalytic activity;nucleotide binding	Pf01243, Pf10590, Pf12766	881835	PA4216	Quorum sensing	Pseudomonas aeruginosa (strain ATCC 15692 / DSM 22644 / CIP 104116 / JCM 14847 / LMG 12228 / 1C / PRS 101 / PAO1)
Q9I2J0	Uncharacterized protein	PA1914	0.01	3.40087e-17	0	40.866	32	11	22	11	408	46.1	6.89	40.14				Pf10783	878271	PA1914		Pseudomonas aeruginosa (strain ATCC 15692 / DSM 22644 / CIP 104116 / JCM 14847 / LMG 12228 / 1C / PRS 101 / PAO1)
Q9HX94	PINc domain-containing protein	PA3919	0.01	3.40087e-17	0	45.9	27	9	61	9	463	51.7	6.29	217.88			nucleotide binding	Pf02562, Pf13638	879021	PA3919		Pseudomonas aeruginosa (strain ATCC 15692 / DSM 22644 / CIP 104116 / JCM 14847 / LMG 12228 / 1C / PRS 101 / PAO1)
Q9HTY2	Uncharacterized protein	PA5208	0.01	3.40087e-17	0	28.401	33	6	28	6	225	25.6	5.52	91.07	cellular component movement			Pf01865	879543	PA5208		Pseudomonas aeruginosa (strain ATCC 15692 / DSM 22644 / CIP 104116 / JCM 14847 / LMG 12228 / 1C / PRS 101 / PAO1)
Q9I1B2	Uncharacterized protein	PA2367	0.01	3.40087e-17	0	8.576	17	2	7	2	165	17.6	4.97	23.71				Pf05638	881890	PA2367	Bacterial secretion system	Pseudomonas aeruginosa (strain ATCC 15692 / DSM 22644 / CIP 104116 / JCM 14847 / LMG 12228 / 1C / PRS 101 / PAO1)
Q9HUC2	Uncharacterized protein	PA5061	0.01	3.40087e-17	0	10.768	24	3	11	3	138	15	9.17	34.08				Pf05597	878049	PA5061		Pseudomonas aeruginosa (strain ATCC 15692 / DSM 22644 / CIP 104116 / JCM 14847 / LMG 12228 / 1C / PRS 101 / PAO1)
Q9I2V8	Alginate_lyase2 domain-containing protein	PA1784	0.01	3.40087e-17	0	35.214	55	9	35	9	231	26.2	5.02	97.36				Pf08787	880007	PA1784		Pseudomonas aeruginosa (strain ATCC 15692 / DSM 22644 / CIP 104116 / JCM 14847 / LMG 12228 / 1C / PRS 101 / PAO1)
Q9HZ61	Probable short-chain dehydrogenase	PA3173	0.01	3.40087e-17	0	27.24	26	4	24	4	246	26.3	5.21	78.28	metabolic process		catalytic activity	Pf00106, Pf13561	882633	PA3173		Pseudomonas aeruginosa (strain ATCC 15692 / DSM 22644 / CIP 104116 / JCM 14847 / LMG 12228 / 1C / PRS 101 / PAO1)
P72161	D-alanyl-D-alanine endopeptidase	pbpG	0.01	3.40087e-17	0	33.59	38	9	27	9	310	34	10.61	85.72	cell organization and biogenesis;metabolic process;regulation of biological process		catalytic activity	Pf00768, Pf13354	877694	PA0869		Pseudomonas aeruginosa (strain ATCC 15692 / DSM 22644 / CIP 104116 / JCM 14847 / LMG 12228 / 1C / PRS 101 / PAO1)
Q9I696	Histidine kinase	chpA	0.01	3.40087e-17	0	49.987	7	12	29	12	2472	268.4	4.53	93.82	metabolic process;regulation of biological process;response to stimulus	cytoplasm	catalytic activity;receptor activity;signal transducer activity	Pf00072, Pf01584, Pf01627, Pf02518, Pf02895	878176	PA0413	Two-component system	Pseudomonas aeruginosa (strain ATCC 15692 / DSM 22644 / CIP 104116 / JCM 14847 / LMG 12228 / 1C / PRS 101 / PAO1)
Q9I5M2	Probable amidase	PA0704	0.01	3.40087e-17	0	12.538	13	4	16	4	464	50.6	6.86	36.2			catalytic activity	Pf01425	880754	PA0704	Microbial metabolism in diverse environments; Tryptophan metabolism; Aminobenzoate degradation; Arginine and proline metabolism; Styrene degradation; Phenylalanine metabolism	Pseudomonas aeruginosa (strain ATCC 15692 / DSM 22644 / CIP 104116 / JCM 14847 / LMG 12228 / 1C / PRS 101 / PAO1)
Q9I6V6	Aerotaxis transducer Aer2	aer2	0.01	3.40087e-17	0	53.866	19	8	42	8	679	72.5	5.2	152.25	regulation of biological process;response to stimulus	membrane	metal ion binding;protein binding;signal transducer activity	Pf00015, Pf08448, Pf13188, Pf13426	882219	PA0176	Two-component system; Bacterial chemotaxis	Pseudomonas aeruginosa (strain ATCC 15692 / DSM 22644 / CIP 104116 / JCM 14847 / LMG 12228 / 1C / PRS 101 / PAO1)
Q9HUD1	Probable nuclease	PA5048	0.01	3.40087e-17	0	28.33	32	7	16	7	255	27.6	10.33	48.16	metabolic process	cytoplasm	catalytic activity	Pf00565	881144	PA5048		Pseudomonas aeruginosa (strain ATCC 15692 / DSM 22644 / CIP 104116 / JCM 14847 / LMG 12228 / 1C / PRS 101 / PAO1)
Q51507	Isochorismate pyruvate lyase	pchB	0.01	3.40087e-17	0	23.547	47	5	43	5	101	11.4	5.54	142.9	metabolic process		catalytic activity	Pf01817	881846	PA4230	Biosynthesis of secondary metabolites; Biosynthesis of antibiotics; Biosynthesis of siderophore group nonribosomal peptides	Pseudomonas aeruginosa (strain ATCC 15692 / DSM 22644 / CIP 104116 / JCM 14847 / LMG 12228 / 1C / PRS 101 / PAO1)
Q9HYZ0	Uncharacterized protein	PA3250	0.01	3.40087e-17	0	69.585	41	13	46	13	352	38.3	6.29	138.04				Pf13343, Pf13416, Pf13531	882413	PA3250	Quorum sensing	Pseudomonas aeruginosa (strain ATCC 15692 / DSM 22644 / CIP 104116 / JCM 14847 / LMG 12228 / 1C / PRS 101 / PAO1)
Q9HWK6	Lysyl endopeptidase	prpL	0.01	3.40087e-17	0	77.363	39	12	76	12	462	48.2	6.95	239.58	metabolic process;transport	extracellular	catalytic activity		880208	PA4175		Pseudomonas aeruginosa (strain ATCC 15692 / DSM 22644 / CIP 104116 / JCM 14847 / LMG 12228 / 1C / PRS 101 / PAO1)
Q9HV95	Uncharacterized protein	PA4702	0.01	3.40087e-17	0	5.984	14	2	13	2	115	12.9	5.27	28.01				Pf00805, Pf13599	881517	PA4702		Pseudomonas aeruginosa (strain ATCC 15692 / DSM 22644 / CIP 104116 / JCM 14847 / LMG 12228 / 1C / PRS 101 / PAO1)
Q9HYZ7	Probable septum site-determining protein MinC	minC	0.01	3.40087e-17	0	61.811	34	8	64	8	263	28.1	6.58	245.6	cell division;cell organization and biogenesis;regulation of biological process			Pf03775, Pf03961, Pf05209	882406	PA3243		Pseudomonas aeruginosa (strain ATCC 15692 / DSM 22644 / CIP 104116 / JCM 14847 / LMG 12228 / 1C / PRS 101 / PAO1)
O52658	Acyl carrier protein 2	acpP2	0.01	3.40087e-17	0	8.419	35	3	15	3	79	8.9	4.15	39.03	metabolic process	cytoplasm;cytosol		Pf00550	881955	PA1869		Pseudomonas aeruginosa (strain ATCC 15692 / DSM 22644 / CIP 104116 / JCM 14847 / LMG 12228 / 1C / PRS 101 / PAO1)
Q9HUC0	Ubiquinone/menaquinone biosynthesis C-methyltransferase UbiE	ubiE	0.01	3.40087e-17	0	31.444	36	8	28	8	256	28.2	9.03	95.03	metabolic process		catalytic activity	Pf00398, Pf01135, Pf01170, Pf01209, Pf05175, Pf07021, Pf08241, Pf08242, Pf08704, Pf12847, Pf13489, Pf13649, Pf13659, Pf13847	879743	PA5063	Ubiquinone and other terpenoid-quinone biosynthesis; Biosynthesis of secondary metabolites; Metabolic pathways	Pseudomonas aeruginosa (strain ATCC 15692 / DSM 22644 / CIP 104116 / JCM 14847 / LMG 12228 / 1C / PRS 101 / PAO1)
Q9HVV6	Lipopolysaccharide export system ATP-binding protein LptB	PA4461	0.01	3.40087e-17	0	27.504	38	6	23	6	241	26.4	6.68	67.47	transport		catalytic activity;nucleotide binding;transporter activity	Pf00005, Pf12399, Pf13304, Pf13558	881018	PA4461	ABC transporters	Pseudomonas aeruginosa (strain ATCC 15692 / DSM 22644 / CIP 104116 / JCM 14847 / LMG 12228 / 1C / PRS 101 / PAO1)
Q9HXR3	Uncharacterized protein	PA3729	0.01	3.40087e-17	0	17.264	9	6	14	6	688	75.8	5.22	31.23				Pf01145	880398	PA3729		Pseudomonas aeruginosa (strain ATCC 15692 / DSM 22644 / CIP 104116 / JCM 14847 / LMG 12228 / 1C / PRS 101 / PAO1)
Q06198	RNA polymerase sigma-H factor	algU	0.01	3.40087e-17	0	31.178	35	5	38	5	193	22.2	5.67	124.24	metabolic process;regulation of biological process;response to stimulus		DNA binding	Pf04542, Pf04545, Pf08281	882125	PA0762		Pseudomonas aeruginosa (strain ATCC 15692 / DSM 22644 / CIP 104116 / JCM 14847 / LMG 12228 / 1C / PRS 101 / PAO1)
Q9HX36	Uncharacterized protein	PA3983	0.01	3.40087e-17	0	15.948	14	4	12	4	279	31.5	4.94	36.29	metabolic process	membrane	catalytic activity;nucleotide binding	Pf00571, Pf03471	878898	PA3983		Pseudomonas aeruginosa (strain ATCC 15692 / DSM 22644 / CIP 104116 / JCM 14847 / LMG 12228 / 1C / PRS 101 / PAO1)
Q9HXR4	Uncharacterized protein	PA3728	0.01	3.40087e-17	0	50.568	10	13	25	13	1746	197	5.24	81.77			catalytic activity;nucleotide binding	Pf00004, Pf12458, Pf13401	880349	PA3728		Pseudomonas aeruginosa (strain ATCC 15692 / DSM 22644 / CIP 104116 / JCM 14847 / LMG 12228 / 1C / PRS 101 / PAO1)
O87014	USG-1 protein homolog	usg	0.01	3.40087e-17	0	29.047	20	4	12	4	336	35.3	4.87	47.78	metabolic process	cytoplasm	catalytic activity;nucleotide binding;protein binding		882802	PA3116		Pseudomonas aeruginosa (strain ATCC 15692 / DSM 22644 / CIP 104116 / JCM 14847 / LMG 12228 / 1C / PRS 101 / PAO1)
Q9I6P5	Probable transcriptional regulator	PA0243	0.01	3.40087e-17	0	4.825	11	2	4	2	222	25.3	9.13	4.65	metabolic process;regulation of biological process		DNA binding	Pf00440	881956	PA0243		Pseudomonas aeruginosa (strain ATCC 15692 / DSM 22644 / CIP 104116 / JCM 14847 / LMG 12228 / 1C / PRS 101 / PAO1)
Q9I1N5	PslD	pslD	0.01	3.40087e-17	0	11.81	5	2	14	2	256	27.9	8.62	41.55	metabolic process;transport	membrane	transporter activity	Pf02563	878051	PA2234		Pseudomonas aeruginosa (strain ATCC 15692 / DSM 22644 / CIP 104116 / JCM 14847 / LMG 12228 / 1C / PRS 101 / PAO1)
Q9HT65	Probable glutamine synthetase	PA5508	0.01	3.40087e-17	0	26.216	18	4	20	4	443	47.9	6.1	57.28	metabolic process		catalytic activity;metal ion binding	Pf00120	878661	PA5508	Biosynthesis of amino acids; Arginine biosynthesis; Metabolic pathways; Microbial metabolism in diverse environments; Nitrogen metabolism; Alanine, aspartate and glutamate metabolism; Glyoxylate and dicarboxylate metabolism; Two-component system	Pseudomonas aeruginosa (strain ATCC 15692 / DSM 22644 / CIP 104116 / JCM 14847 / LMG 12228 / 1C / PRS 101 / PAO1)
G3XD10	Heme d1 biosynthesis protein NirJ	nirJ	0.01	3.40087e-17	0	10.969	11	4	7	4	387	43.9	7.33	14.72	metabolic process		catalytic activity;metal ion binding	Pf04055, Pf13353, Pf13394	879503	PA0511		Pseudomonas aeruginosa (strain ATCC 15692 / DSM 22644 / CIP 104116 / JCM 14847 / LMG 12228 / 1C / PRS 101 / PAO1)
Q51390	Glycerol kinase 2	glpK2	0.01	3.40087e-17	0	54.31	27	14	47	14	505	55.9	6.02	123.08	metabolic process		catalytic activity;nucleotide binding	Pf00370, Pf02782	880162	PA3582	Glycerolipid metabolism; Metabolic pathways	Pseudomonas aeruginosa (strain ATCC 15692 / DSM 22644 / CIP 104116 / JCM 14847 / LMG 12228 / 1C / PRS 101 / PAO1)
Q7DC82	Phospho-2-dehydro-3-deoxyheptonate aldolase	phzC1	0.01	3.40087e-17	0	36.659	29	10	25	10	405	44.3	7.33	57.77	metabolic process		catalytic activity	Pf01474	880519; 882061	PA1901; PA4212	Biosynthesis of secondary metabolites; Biosynthesis of amino acids; Biosynthesis of antibiotics; Metabolic pathways; Quorum sensing; Phenylalanine, tyrosine and tryptophan biosynthesis	Pseudomonas aeruginosa (strain ATCC 15692 / DSM 22644 / CIP 104116 / JCM 14847 / LMG 12228 / 1C / PRS 101 / PAO1)
P22608	Type IV pilus assembly ATPase PilB	pilB	0.01	3.40087e-17	0	43.86	25	9	31	9	566	62.3	5.91	112.66	cell organization and biogenesis;cellular component movement;transport	cytoplasm	catalytic activity;nucleotide binding;transporter activity	Pf00437, Pf05157	879459	PA4526		Pseudomonas aeruginosa (strain ATCC 15692 / DSM 22644 / CIP 104116 / JCM 14847 / LMG 12228 / 1C / PRS 101 / PAO1)
Q9I1H2	AmbD	ambD	0.01	3.40087e-17	0	31.797	30	8	31	8	339	38.6	6.64	93.9	metabolic process		catalytic activity	Pf02668	879522	PA2303		Pseudomonas aeruginosa (strain ATCC 15692 / DSM 22644 / CIP 104116 / JCM 14847 / LMG 12228 / 1C / PRS 101 / PAO1)
P72170	Dihydroorotase	pyrC	0.01	3.40087e-17	0	19.176	15	4	12	4	348	38.4	6.64	29.91	metabolic process	cytosol	catalytic activity;metal ion binding	Pf01979, Pf04909	879809	PA3527	Metabolic pathways; Pyrimidine metabolism	Pseudomonas aeruginosa (strain ATCC 15692 / DSM 22644 / CIP 104116 / JCM 14847 / LMG 12228 / 1C / PRS 101 / PAO1)
Q9HTJ0	HTH-type transcriptional regulator BetI	betI	0.01	3.40087e-17	0	10.301	13	2	19	2	197	21.8	8.73	63.53	metabolic process;regulation of biological process	cytosol	DNA binding	Pf00440, Pf13977	881620	PA5374		Pseudomonas aeruginosa (strain ATCC 15692 / DSM 22644 / CIP 104116 / JCM 14847 / LMG 12228 / 1C / PRS 101 / PAO1)
Q9HZ51	Probable ATP-binding component of ABC transporter	PA3187	0.01	3.40087e-17	0	49.057	40	10	26	10	386	42.2	7.43	94.43	metabolic process;transport	membrane	catalytic activity;nucleotide binding;RNA binding;transporter activity	Pf00005, Pf00910, Pf03193, Pf03459, Pf08402, Pf10662, Pf13191, Pf13476	880539	PA3187	ABC transporters	Pseudomonas aeruginosa (strain ATCC 15692 / DSM 22644 / CIP 104116 / JCM 14847 / LMG 12228 / 1C / PRS 101 / PAO1)
Q9I0H4	Flavohemoprotein	hmp	0.01	3.40087e-17	0	63.291	38	12	60	12	393	43.6	5.4	184.01	metabolic process;response to stimulus;transport		catalytic activity;metal ion binding;nucleotide binding;transporter activity	Pf00042, Pf00175, Pf00970, Pf08030	882373	PA2664		Pseudomonas aeruginosa (strain ATCC 15692 / DSM 22644 / CIP 104116 / JCM 14847 / LMG 12228 / 1C / PRS 101 / PAO1)
G3XD89	Putative copper transport outer membrane porin OprC	oprC	0.01	3.40087e-17	0	26.723	14	8	10	8	723	79.3	6.46	23.56	transport	membrane	receptor activity	Pf00593, Pf07715, Pf14905	879091	PA3790		Pseudomonas aeruginosa (strain ATCC 15692 / DSM 22644 / CIP 104116 / JCM 14847 / LMG 12228 / 1C / PRS 101 / PAO1)
Q9HT67	Uncharacterized protein	PA5506	0.01	3.40087e-17	0	5.19	7	2	2	2	285	32.1	7.59	1.95	metabolic process;regulation of biological process	cytosol	catalytic activity;DNA binding	Pf01380, Pf01418	878153	PA5506		Pseudomonas aeruginosa (strain ATCC 15692 / DSM 22644 / CIP 104116 / JCM 14847 / LMG 12228 / 1C / PRS 101 / PAO1)
Q9HWI4	Histidine kinase	bfiS	0.01	3.40087e-17	0	6.778	4	2	3	2	758	82.9	6.89	6.08	metabolic process;regulation of biological process;response to stimulus		catalytic activity;nucleotide binding;protein binding;receptor activity;signal transducer activity	Pf00512, Pf00989, Pf02518, Pf08447, Pf08448, Pf13188, Pf13426, Pf14598	880350	PA4197		Pseudomonas aeruginosa (strain ATCC 15692 / DSM 22644 / CIP 104116 / JCM 14847 / LMG 12228 / 1C / PRS 101 / PAO1)
G3XD59	Uncharacterized protein	PA4118	0.01	3.40087e-17	0	16.727	30	4	28	4	189	20.9	9.99	73.58					880366	PA4118		Pseudomonas aeruginosa (strain ATCC 15692 / DSM 22644 / CIP 104116 / JCM 14847 / LMG 12228 / 1C / PRS 101 / PAO1)
Q9HVC8	Release factor glutamine methyltransferase	prmC	0.01	3.40087e-17	0	22.906	36	7	13	7	276	30.5	5.53	35.75	metabolic process	cytosol	catalytic activity	Pf05175, Pf12847, Pf13659, Pf13847	881353	PA4664		Pseudomonas aeruginosa (strain ATCC 15692 / DSM 22644 / CIP 104116 / JCM 14847 / LMG 12228 / 1C / PRS 101 / PAO1)
Q9I1V4	Uncharacterized protein	PA2161	0.01	3.40087e-17	0	7.579	32	2	6	2	101	10.9	10.21	18.38				Pf11154	878892	PA2161		Pseudomonas aeruginosa (strain ATCC 15692 / DSM 22644 / CIP 104116 / JCM 14847 / LMG 12228 / 1C / PRS 101 / PAO1)
Q9HVF5	PlsC domain-containing protein	PA4636	0.01	3.40087e-17	0	18.36	17	5	10	5	386	43.8	7.34	29.33	metabolic process		catalytic activity	Pf01553	881223	PA4636		Pseudomonas aeruginosa (strain ATCC 15692 / DSM 22644 / CIP 104116 / JCM 14847 / LMG 12228 / 1C / PRS 101 / PAO1)
Q9I1H3	AmbE	ambE	0.01	3.40087e-17	0	36.854	6	11	23	11	2124	228.9	5.19	63.65	metabolic process		catalytic activity	Pf00501, Pf00550, Pf00668, Pf00975, Pf05050, Pf05575, Pf12695, Pf12697, Pf12847, Pf13193	878274	PA2302		Pseudomonas aeruginosa (strain ATCC 15692 / DSM 22644 / CIP 104116 / JCM 14847 / LMG 12228 / 1C / PRS 101 / PAO1)
Q9I4B2	Probable transcriptional regulator	PA1226	0.01	3.40087e-17	0	21.12	30	4	14	4	202	22.3	5.52	41.07	metabolic process;regulation of biological process	cytosol	DNA binding	Pf00440	882208	PA1226		Pseudomonas aeruginosa (strain ATCC 15692 / DSM 22644 / CIP 104116 / JCM 14847 / LMG 12228 / 1C / PRS 101 / PAO1)
Q9HUT7	Osmotically inducible lipoprotein OsmE	osmE	0.01	3.40087e-17	0	10.36	39	4	8	4	114	12.5	8.63	17.69		membrane		Pf04355	879707	PA4876		Pseudomonas aeruginosa (strain ATCC 15692 / DSM 22644 / CIP 104116 / JCM 14847 / LMG 12228 / 1C / PRS 101 / PAO1)
Q9I3L1	AP_endonuc_2 domain-containing protein	PA1501	0.01	3.40087e-17	0	7.014	11	2	4	2	260	29.2	5.38	7.87			catalytic activity	Pf01261	879362	PA1501	Metabolic pathways; Glyoxylate and dicarboxylate metabolism	Pseudomonas aeruginosa (strain ATCC 15692 / DSM 22644 / CIP 104116 / JCM 14847 / LMG 12228 / 1C / PRS 101 / PAO1)
Q9I624	Biotin carboxylase	PA0494	0.01	3.40087e-17	0	36.466	28	10	31	10	458	50	5.88	80.85			catalytic activity;metal ion binding;nucleotide binding	Pf00289, Pf02222, Pf02785, Pf02786, Pf07478, Pf13535, Pf15632	877712	PA0494	Carbon metabolism; Pyruvate metabolism; Propanoate metabolism; Biosynthesis of antibiotics; Metabolic pathways; Microbial metabolism in diverse environments; Fatty acid metabolism; Fatty acid biosynthesis; Biosynthesis of secondary metabolites	Pseudomonas aeruginosa (strain ATCC 15692 / DSM 22644 / CIP 104116 / JCM 14847 / LMG 12228 / 1C / PRS 101 / PAO1)
Q9HZ97	Uncharacterized protein	PA3127	0.01	3.40087e-17	0	13.248	20	4	8	4	267	29.4	5.34	22.36			catalytic activity	Pf00583, Pf00903, Pf12681	882635	PA3127		Pseudomonas aeruginosa (strain ATCC 15692 / DSM 22644 / CIP 104116 / JCM 14847 / LMG 12228 / 1C / PRS 101 / PAO1)
G3XCV2	Dihydroaeruginoic acid synthetase	pchE	0.01	3.40087e-17	0	108.14	23	22	72	22	1438	156.3	5.44	232.12	metabolic process		catalytic activity	Pf00501, Pf00550, Pf00668, Pf08415	880048	PA4226	Biosynthesis of siderophore group nonribosomal peptides	Pseudomonas aeruginosa (strain ATCC 15692 / DSM 22644 / CIP 104116 / JCM 14847 / LMG 12228 / 1C / PRS 101 / PAO1)
Q9HXV1	Probable transcriptional regulator	PA3689	0.01	3.40087e-17	0	5.14	12	2	4	2	156	17.7	6.79	9.39	regulation of biological process		DNA binding;metal ion binding	Pf00376, Pf00466, Pf09278, Pf13411	879126	PA3689		Pseudomonas aeruginosa (strain ATCC 15692 / DSM 22644 / CIP 104116 / JCM 14847 / LMG 12228 / 1C / PRS 101 / PAO1)
Q9HXJ2	Type IV pilus assembly protein PilF	pilF	0.01	3.40087e-17	0	8.211	11	2	18	2	252	28.5	7.18	52.96	cell organization and biogenesis;cellular component movement;transport		protein binding	Pf13414, Pf13424	879170	PA3805		Pseudomonas aeruginosa (strain ATCC 15692 / DSM 22644 / CIP 104116 / JCM 14847 / LMG 12228 / 1C / PRS 101 / PAO1)
Q9I090	Uncharacterized protein	PA2753	0.01	3.40087e-17	0	7.402	19	2	11	2	124	14.3	9.79	29.79					882735	PA2753		Pseudomonas aeruginosa (strain ATCC 15692 / DSM 22644 / CIP 104116 / JCM 14847 / LMG 12228 / 1C / PRS 101 / PAO1)
Q9HXE7	Carboxylesterase	PA3859	0.01	3.40087e-17	0	50.666	35	3	49	3	215	23.4	5.25	174.07	metabolic process		catalytic activity	Pf00326, Pf02230, Pf03959, Pf12695, Pf12697	879801	PA3859		Pseudomonas aeruginosa (strain ATCC 15692 / DSM 22644 / CIP 104116 / JCM 14847 / LMG 12228 / 1C / PRS 101 / PAO1)
Q9I3Y7	tRNA_edit domain-containing protein	PA1357	0.01	3.40087e-17	0	15.223	20	2	16	2	158	16.8	5.58	62.97	regulation of biological process		catalytic activity	Pf04073	881015	PA1357		Pseudomonas aeruginosa (strain ATCC 15692 / DSM 22644 / CIP 104116 / JCM 14847 / LMG 12228 / 1C / PRS 101 / PAO1)
Q9I1S2	Hydrogen cyanide synthase subunit HcnB	hcnB	0.01	3.40087e-17	0	37.078	22	8	34	8	464	50.4	8	93.82	metabolic process	membrane	catalytic activity;nucleotide binding	Pf00890, Pf01134, Pf01266, Pf01494, Pf01946, Pf03486, Pf04324, Pf07992, Pf12831, Pf13450, Pf13738	882182	PA2194	Cyanoamino acid metabolism; Biosynthesis of secondary metabolites	Pseudomonas aeruginosa (strain ATCC 15692 / DSM 22644 / CIP 104116 / JCM 14847 / LMG 12228 / 1C / PRS 101 / PAO1)
P11439	Exotoxin A	eta	0.01	3.40087e-17	0	6.781	4	2	2	2	638	69.2	5.58	6.6			catalytic activity	Pf09009, Pf09101, Pf09102	877850	PA1148		Pseudomonas aeruginosa (strain ATCC 15692 / DSM 22644 / CIP 104116 / JCM 14847 / LMG 12228 / 1C / PRS 101 / PAO1)
Q9I1F6	Transcriptional regulator GntR	gntR	0.01	3.40087e-17	0	11.307	13	4	11	4	343	37.1	8.09	28.16	metabolic process;regulation of biological process		DNA binding	Pf00356, Pf00532, Pf13377, Pf13407	883124	PA2320		Pseudomonas aeruginosa (strain ATCC 15692 / DSM 22644 / CIP 104116 / JCM 14847 / LMG 12228 / 1C / PRS 101 / PAO1)
Q9I4N9	NTP_transf_3 domain-containing protein	PA1090	0.01	3.40087e-17	0	10.291	15	3	5	3	220	24.7	5.64	11.11	metabolic process		catalytic activity	Pf00483, Pf01128, Pf12804	877914	PA1090		Pseudomonas aeruginosa (strain ATCC 15692 / DSM 22644 / CIP 104116 / JCM 14847 / LMG 12228 / 1C / PRS 101 / PAO1)
Q9HWY4	Geranyltranstransferase	ispA	0.01	3.40087e-17	0	26.601	27	5	26	5	295	31.4	5.41	92.44	metabolic process		catalytic activity	Pf00348	879058	PA4043	Biosynthesis of secondary metabolites; Terpenoid backbone biosynthesis; Metabolic pathways; Biosynthesis of antibiotics	Pseudomonas aeruginosa (strain ATCC 15692 / DSM 22644 / CIP 104116 / JCM 14847 / LMG 12228 / 1C / PRS 101 / PAO1)
Q9HU96	Uncharacterized protein	PA5087	0.01	3.40087e-17	0	12.247	14	4	25	1	289	32.1	7.37	55.7					882273	PA5087		Pseudomonas aeruginosa (strain ATCC 15692 / DSM 22644 / CIP 104116 / JCM 14847 / LMG 12228 / 1C / PRS 101 / PAO1)
Q9HWG3	Pyochelin biosynthesis protein PchD	pchD	0.01	3.40087e-17	0	85.615	35	14	73	14	547	59.9	6.86	231.75	metabolic process		catalytic activity	Pf00501, Pf13193	880566	PA4228	Biosynthesis of siderophore group nonribosomal peptides	Pseudomonas aeruginosa (strain ATCC 15692 / DSM 22644 / CIP 104116 / JCM 14847 / LMG 12228 / 1C / PRS 101 / PAO1)
Q9HTR2	Phosphorylcholine phosphatase	pchP	0.01	3.40087e-17	0	35.275	29	8	35	8	349	39.1	5.96	105.29			metal ion binding	Pf12710	877730	PA5292		Pseudomonas aeruginosa (strain ATCC 15692 / DSM 22644 / CIP 104116 / JCM 14847 / LMG 12228 / 1C / PRS 101 / PAO1)
Q9HZN3	23S rRNA accumulation protein YceD	PA2971	0.01	3.40087e-17	0	12.101	21	3	15	3	178	19.6	4.64	46.75				Pf02620	879798	PA2971		Pseudomonas aeruginosa (strain ATCC 15692 / DSM 22644 / CIP 104116 / JCM 14847 / LMG 12228 / 1C / PRS 101 / PAO1)
G3XD75	Uncharacterized protein	PA0629	0.01	3.40087e-17	0	12.206	19	3	21	3	209	23	10.08	68.5	metabolic process		catalytic activity	Pf00182	880762	PA0629		Pseudomonas aeruginosa (strain ATCC 15692 / DSM 22644 / CIP 104116 / JCM 14847 / LMG 12228 / 1C / PRS 101 / PAO1)
Q9I2V2	Uncharacterized protein	PA1790	0.01	3.40087e-17	0	11.096	19	3	15	3	207	23.3	6.68	39.73	metabolic process		catalytic activity	Pf06175	879935	PA1790		Pseudomonas aeruginosa (strain ATCC 15692 / DSM 22644 / CIP 104116 / JCM 14847 / LMG 12228 / 1C / PRS 101 / PAO1)
Q9I4L8	Uncharacterized protein	PA1117	0.01	3.40087e-17	0	7.132	24	3	6	3	124	13.6	9.89	10.23					880044	PA1117		Pseudomonas aeruginosa (strain ATCC 15692 / DSM 22644 / CIP 104116 / JCM 14847 / LMG 12228 / 1C / PRS 101 / PAO1)
G3XCX2	Uncharacterized protein	PA0624	0.01	3.40087e-17	0	15.101	30	2	30	2	114	12.5	4.82	107.11				Pf10109	877599	PA0624		Pseudomonas aeruginosa (strain ATCC 15692 / DSM 22644 / CIP 104116 / JCM 14847 / LMG 12228 / 1C / PRS 101 / PAO1)
P52111	Glycerol-3-phosphate dehydrogenase	glpD	0.01	3.40087e-17	0	35.602	26	9	12	9	512	57.1	8.31	36.83	metabolic process	cytoplasm	catalytic activity	Pf01266	880179	PA3584	Biosynthesis of secondary metabolites; Glycerophospholipid metabolism	Pseudomonas aeruginosa (strain ATCC 15692 / DSM 22644 / CIP 104116 / JCM 14847 / LMG 12228 / 1C / PRS 101 / PAO1)
Q9HVK3	Transcriptional regulator RtcR	rtcR	0.01	3.40087e-17	0	5.737	4	2	2	2	531	60.1	7.9	5.61	metabolic process;regulation of biological process		catalytic activity;DNA binding;nucleotide binding;protein binding	Pf00004, Pf00158, Pf06956, Pf07728, Pf14532	880996	PA4581		Pseudomonas aeruginosa (strain ATCC 15692 / DSM 22644 / CIP 104116 / JCM 14847 / LMG 12228 / 1C / PRS 101 / PAO1)
P95413	Siroheme decarboxylase NirL subunit	nirL	0.01	3.40087e-17	0	9.866	19	3	13	3	174	20.2	9.03	43.97	metabolic process				879762	PA0514		Pseudomonas aeruginosa (strain ATCC 15692 / DSM 22644 / CIP 104116 / JCM 14847 / LMG 12228 / 1C / PRS 101 / PAO1)
P40883	Regulatory protein PchR	pchR	0.01	3.40087e-17	0	16.663	24	4	7	4	296	32.3	7.34	22.46	metabolic process;regulation of biological process;response to stimulus		catalytic activity;DNA binding	Pf00165, Pf12833	880049	PA4227		Pseudomonas aeruginosa (strain ATCC 15692 / DSM 22644 / CIP 104116 / JCM 14847 / LMG 12228 / 1C / PRS 101 / PAO1)
Q9HWQ2	Uncharacterized protein	PA4129	0.01	3.40087e-17	0	17.324	28	5	16	5	162	18.1	5.66	33.17				Pf06073	881844	PA4129		Pseudomonas aeruginosa (strain ATCC 15692 / DSM 22644 / CIP 104116 / JCM 14847 / LMG 12228 / 1C / PRS 101 / PAO1)
Q9X6V6	Endolytic peptidoglycan transglycosylase RlpA	rlpA	0.01	3.40087e-17	0	10.674	11	3	15	3	342	36.5	9.69	36.45	cell organization and biogenesis	membrane	catalytic activity	Pf03330, Pf05036	878957	PA4000		Pseudomonas aeruginosa (strain ATCC 15692 / DSM 22644 / CIP 104116 / JCM 14847 / LMG 12228 / 1C / PRS 101 / PAO1)
Q9HZQ8	Aminopeptidase	lap	0.01	3.40087e-17	0	35.251	24	9	26	9	536	57.5	5.14	74.74	metabolic process;transport	extracellular	catalytic activity;metal ion binding	Pf02225, Pf04389	882792	PA2939		Pseudomonas aeruginosa (strain ATCC 15692 / DSM 22644 / CIP 104116 / JCM 14847 / LMG 12228 / 1C / PRS 101 / PAO1)
Q9HY16	Polyamine transport protein PotD	potD	0.01	3.40087e-17	0	23.868	24	7	17	7	354	39.2	5.81	41.93	transport		transporter activity	Pf01547, Pf13343, Pf13416	880132	PA3610	ABC transporters	Pseudomonas aeruginosa (strain ATCC 15692 / DSM 22644 / CIP 104116 / JCM 14847 / LMG 12228 / 1C / PRS 101 / PAO1)
Q9HVL7	50S ribosomal protein L27	rpmA	0.01	3.40087e-17	0	6.484	22	2	19	2	85	9	10.68	23.86	metabolic process	ribosome	structural molecule activity	Pf01016	880878	PA4567	Ribosome	Pseudomonas aeruginosa (strain ATCC 15692 / DSM 22644 / CIP 104116 / JCM 14847 / LMG 12228 / 1C / PRS 101 / PAO1)
Q9I363	Probable ClpA/B-type protease	PA1662	0.01	3.40087e-17	0	45.254	17	10	31	10	877	95.7	5.73	96.16	metabolic process;transport		catalytic activity;nucleotide binding	Pf00004, Pf07724, Pf07728, Pf10431, Pf13191, Pf13401	878010	PA1662	Bacterial secretion system	Pseudomonas aeruginosa (strain ATCC 15692 / DSM 22644 / CIP 104116 / JCM 14847 / LMG 12228 / 1C / PRS 101 / PAO1)
Q9HU32	Probable ATP-binding component of ABC transporter	PA5152	0.01	3.40087e-17	0	16.594	32	5	10	5	257	28.4	7.18	26.84	transport		catalytic activity;nucleotide binding;transporter activity	Pf00005, Pf13304, Pf13558	879975	PA5152		Pseudomonas aeruginosa (strain ATCC 15692 / DSM 22644 / CIP 104116 / JCM 14847 / LMG 12228 / 1C / PRS 101 / PAO1)
Q9HVB7	[Ribosomal protein S18]-alanine N-acetyltransferase	rimI	0.01	3.40087e-17	0.003	3.765	11	2	3	2	150	17.1	6.28	3.94	metabolic process	cytoplasm	catalytic activity	Pf00583, Pf13508, Pf13527	881427	PA4678		Pseudomonas aeruginosa (strain ATCC 15692 / DSM 22644 / CIP 104116 / JCM 14847 / LMG 12228 / 1C / PRS 101 / PAO1)
Q9I6X3	Probable transcriptional regulator	PA0159	0.01	3.40087e-17	0	24.949	30	5	22	5	312	34.7	6.07	80.71	metabolic process;regulation of biological process		DNA binding	Pf00126, Pf03466	882081	PA0159		Pseudomonas aeruginosa (strain ATCC 15692 / DSM 22644 / CIP 104116 / JCM 14847 / LMG 12228 / 1C / PRS 101 / PAO1)
Q9HXV6	Uncharacterized protein	PA3684	0.01	3.40087e-17	0	32.254	43	5	37	5	115	12	5.45	138.22					879144	PA3684		Pseudomonas aeruginosa (strain ATCC 15692 / DSM 22644 / CIP 104116 / JCM 14847 / LMG 12228 / 1C / PRS 101 / PAO1)
Q9HZU2	Precorrin-8X methylmutase	cobH	0.01	3.40087e-17	0	28.961	39	5	31	5	208	21.6	5.94	116.83	metabolic process		catalytic activity	Pf02570	882689	PA2905	Metabolic pathways; Porphyrin and chlorophyll metabolism	Pseudomonas aeruginosa (strain ATCC 15692 / DSM 22644 / CIP 104116 / JCM 14847 / LMG 12228 / 1C / PRS 101 / PAO1)
Q9I613	Uncharacterized protein	PA0505	0.01	3.40087e-17	0	22.598	79	4	29	4	76	7.9	4.78	103.62					880873	PA0505		Pseudomonas aeruginosa (strain ATCC 15692 / DSM 22644 / CIP 104116 / JCM 14847 / LMG 12228 / 1C / PRS 101 / PAO1)
Q9HYR0	Uncharacterized protein	PA3335	0.01	3.40087e-17	0	9.102	11	2	12	2	250	27.6	5.49	38.33				Pf08242, Pf13489, Pf13659	882500	PA3335		Pseudomonas aeruginosa (strain ATCC 15692 / DSM 22644 / CIP 104116 / JCM 14847 / LMG 12228 / 1C / PRS 101 / PAO1)
Q9HW26	Nicotinate phosphoribosyltransferase 2	pncB2	0.01	3.40087e-17	0	26.434	23	7	34	6	398	45.7	6.67	85.65	metabolic process		catalytic activity	Pf04095	881378	PA4376	Nicotinate and nicotinamide metabolism; Metabolic pathways	Pseudomonas aeruginosa (strain ATCC 15692 / DSM 22644 / CIP 104116 / JCM 14847 / LMG 12228 / 1C / PRS 101 / PAO1)
P0DPC1	Phenazine biosynthesis protein PhzD2	phzD2	0.01	3.40087e-17	0	34.561	47	8	47	8	207	23.2	5.83	143.8								Pseudomonas aeruginosa (strain ATCC 15692 / DSM 22644 / CIP 104116 / JCM 14847 / LMG 12228 / 1C / PRS 101 / PAO1)
Q9HVF0	Uncharacterized protein	PA4642	0.01	3.40087e-17	0	38.332	68	6	64	6	96	10.8	5.29	219.49					881256	PA4642		Pseudomonas aeruginosa (strain ATCC 15692 / DSM 22644 / CIP 104116 / JCM 14847 / LMG 12228 / 1C / PRS 101 / PAO1)
Q9HT81	Probable GTP-binding protein EngB	engB	0.01	3.40087e-17	0	15.73	27	5	15	5	215	23.8	7.03	21.53	cell division;cell organization and biogenesis	cytosol	metal ion binding;nucleotide binding	Pf01926, Pf02421	877793	PA5492		Pseudomonas aeruginosa (strain ATCC 15692 / DSM 22644 / CIP 104116 / JCM 14847 / LMG 12228 / 1C / PRS 101 / PAO1)

## Sheet: 468 PDRvsWT
Accession	Description	Gene Symbol	Abundance Ratio: (PDR) / (WT)	Abundance Ratio Adj. P-Value: (PDR) / (WT)	Exp. q-value: Combined	Sum PEP Score	Coverage [%]	# Peptides	# PSMs	# Unique Peptides	# AAs	MW [kDa]	calc. pI	Score Sequest HT: Sequest HT	Biological Process	Cellular Component	Molecular Function	Pfam IDs	Entrez Gene ID	Ensembl Gene ID	KEGG Pathways	Organism
Q9I4F0	Uncharacterized protein	PA1188	100	3.71366e-17	0	5.551	5	2	2	2	393	42.1	6.07	4.46	metabolic process		catalytic activity	Pf02515	880017	PA1188		Pseudomonas aeruginosa (strain ATCC 15692 / DSM 22644 / CIP 104116 / JCM 14847 / LMG 12228 / 1C / PRS 101 / PAO1)
Q9HYE3	UPF0270 protein PA3463	PA3463	100	3.71366e-17	0	12.764	57	4	29	4	76	8.7	4.56	79.81				Pf06794	877735	PA3463		Pseudomonas aeruginosa (strain ATCC 15692 / DSM 22644 / CIP 104116 / JCM 14847 / LMG 12228 / 1C / PRS 101 / PAO1)
Q9HZ96	Probable short-chain dehydrogenase	PA3128	100	3.71366e-17	0	32.427	37	6	21	6	248	26.2	6.81	68.09				Pf00106, Pf08659, Pf13561	882636	PA3128		Pseudomonas aeruginosa (strain ATCC 15692 / DSM 22644 / CIP 104116 / JCM 14847 / LMG 12228 / 1C / PRS 101 / PAO1)
Q9I414	Probable short-chain dehydrogenase	PA1330	100	3.71366e-17	0	15.904	20	4	21	4	259	28.8	6.43	58.34	metabolic process		catalytic activity	Pf00106, Pf01370, Pf03807, Pf08659, Pf13460, Pf13561	879433	PA1330		Pseudomonas aeruginosa (strain ATCC 15692 / DSM 22644 / CIP 104116 / JCM 14847 / LMG 12228 / 1C / PRS 101 / PAO1)
Q9HU79	Uncharacterized protein	PA5104	100	3.71366e-17	0	17.846	27	5	22	5	196	21.4	5.78	62.5				Pf05962	883033	PA5104		Pseudomonas aeruginosa (strain ATCC 15692 / DSM 22644 / CIP 104116 / JCM 14847 / LMG 12228 / 1C / PRS 101 / PAO1)
P45682	Lipoprotein NlpD/LppB homolog	PA3623	100	3.71366e-17	0	10.625	8	2	12	2	297	30.8	10.42	22.93		membrane		Pf01476, Pf01551	880422	PA3623		Pseudomonas aeruginosa (strain ATCC 15692 / DSM 22644 / CIP 104116 / JCM 14847 / LMG 12228 / 1C / PRS 101 / PAO1)
Q9I168	L-2,4-diaminobutyrate:2-ketoglutarate 4-aminotransferase, PvdH	pvdH	100	3.71366e-17	0	20.106	12	3	12	3	469	50.2	6.48	40.88	metabolic process		catalytic activity	Pf00202	882857	PA2413	2-Oxocarboxylic acid metabolism; Metabolic pathways; Glycine, serine and threonine metabolism; Biosynthesis of amino acids; Microbial metabolism in diverse environments	Pseudomonas aeruginosa (strain ATCC 15692 / DSM 22644 / CIP 104116 / JCM 14847 / LMG 12228 / 1C / PRS 101 / PAO1)
Q9HYE6	Probable acetyltransferase	PA3460	100	3.71366e-17	0	31.991	14	6	11	6	585	64.9	6.29	34.28	metabolic process		catalytic activity;metal ion binding;nucleotide binding	Pf00583, Pf08443, Pf13508, Pf13535, Pf13673, Pf15632	877868	PA3460		Pseudomonas aeruginosa (strain ATCC 15692 / DSM 22644 / CIP 104116 / JCM 14847 / LMG 12228 / 1C / PRS 101 / PAO1)
Q9I5G3	Carboxy-S-adenosyl-L-methionine synthase	cmoA	100	3.71366e-17	0	30.75	33	6	37	6	246	27.6	5.62	113.31	metabolic process		catalytic activity	Pf01209, Pf08241, Pf08242, Pf12847, Pf13489, Pf13649, Pf13847	879217	PA0775		Pseudomonas aeruginosa (strain ATCC 15692 / DSM 22644 / CIP 104116 / JCM 14847 / LMG 12228 / 1C / PRS 101 / PAO1)
Q9HTJ6	Probable two-component response regulator	PA5364	100	3.71366e-17	0	29.598	28	6	28	6	300	32.4	8.94	95.63	regulation of biological process;response to stimulus			Pf00072	877815	PA5364		Pseudomonas aeruginosa (strain ATCC 15692 / DSM 22644 / CIP 104116 / JCM 14847 / LMG 12228 / 1C / PRS 101 / PAO1)
Q9HV83	Probable aminotransferase	PA4715	100	3.71366e-17	0	51.249	35	10	26	10	411	46	7.93	97.45	metabolic process		catalytic activity	Pf00155, Pf01053	881569	PA4715		Pseudomonas aeruginosa (strain ATCC 15692 / DSM 22644 / CIP 104116 / JCM 14847 / LMG 12228 / 1C / PRS 101 / PAO1)
Q9I523	Uncharacterized protein	PA0935	100	3.71366e-17	0	32.882	36	8	42	8	276	31.2	4.92	118.29	metabolic process		catalytic activity	Pf03819	881039	PA0935	Nicotinate and nicotinamide metabolism; Pantothenate and CoA biosynthesis; Metabolic pathways; Pyrimidine metabolism; Purine metabolism	Pseudomonas aeruginosa (strain ATCC 15692 / DSM 22644 / CIP 104116 / JCM 14847 / LMG 12228 / 1C / PRS 101 / PAO1)
Q9HV00	Protein FdhE homolog	fdhE	100	3.71366e-17	0	67.803	51	11	74	11	309	33.8	5.92	220.98		cytoplasm		Pf04216	880170	PA4809		Pseudomonas aeruginosa (strain ATCC 15692 / DSM 22644 / CIP 104116 / JCM 14847 / LMG 12228 / 1C / PRS 101 / PAO1)
Q9HW32	Insulin-cleaving metalloproteinase outer membrane protein	icmP	100	3.71366e-17	0	43.906	30	11	30	11	446	47.2	4.86	92.73	response to stimulus			Pf09375	881386	PA4370		Pseudomonas aeruginosa (strain ATCC 15692 / DSM 22644 / CIP 104116 / JCM 14847 / LMG 12228 / 1C / PRS 101 / PAO1)
Q9HVE8	Uncharacterized protein	PA4644	100	3.71366e-17	0	28.133	40	3	38	3	157	17.1	5.96	160.9				Pf07883, Pf09313	881265	PA4644		Pseudomonas aeruginosa (strain ATCC 15692 / DSM 22644 / CIP 104116 / JCM 14847 / LMG 12228 / 1C / PRS 101 / PAO1)
P28811	3-hydroxyisobutyrate dehydrogenase	mmsB	100	3.71366e-17	0	6.042	7	2	8	2	298	30.5	6.29	19.3	metabolic process		catalytic activity;nucleotide binding	Pf03446, Pf03807, Pf14833	879097	PA3569	Valine, leucine and isoleucine degradation; Metabolic pathways	Pseudomonas aeruginosa (strain ATCC 15692 / DSM 22644 / CIP 104116 / JCM 14847 / LMG 12228 / 1C / PRS 101 / PAO1)
P33640	Ribosomal large subunit pseudouridine synthase D	rluD	100	3.71366e-17	0	14.907	18	5	11	5	320	35.6	7.34	29.8	metabolic process	cytosol	catalytic activity;RNA binding	Pf00849, Pf01479	877896	PA4544		Pseudomonas aeruginosa (strain ATCC 15692 / DSM 22644 / CIP 104116 / JCM 14847 / LMG 12228 / 1C / PRS 101 / PAO1)
Q9HT16	ATP synthase subunit b	atpF	100	3.71366e-17	0	21.098	40	5	13	5	156	16.9	6.02	31.86	metabolic process;transport	membrane	transporter activity	Pf00430, Pf03179, Pf05103, Pf05957, Pf06188, Pf07793	878510	PA5558	Oxidative phosphorylation; Metabolic pathways	Pseudomonas aeruginosa (strain ATCC 15692 / DSM 22644 / CIP 104116 / JCM 14847 / LMG 12228 / 1C / PRS 101 / PAO1)
Q9HV16	GP-PDE domain-containing protein	PA4792	100	3.71366e-17	0	26.083	25	7	22	7	311	34.1	9.31	57.33	metabolic process		catalytic activity	Pf03009	880463	PA4792	Glycerophospholipid metabolism	Pseudomonas aeruginosa (strain ATCC 15692 / DSM 22644 / CIP 104116 / JCM 14847 / LMG 12228 / 1C / PRS 101 / PAO1)
Q9HTW3	Cell division protein ZapA	zapA	100	3.71366e-17	0	10.47	18	3	24	3	104	11.6	5.57	57.24	cell division;cell organization and biogenesis	cytoplasm		Pf05164	878641	PA5227		Pseudomonas aeruginosa (strain ATCC 15692 / DSM 22644 / CIP 104116 / JCM 14847 / LMG 12228 / 1C / PRS 101 / PAO1)
Q9HTV4	Probable aromatic hydrocarbon reductase	PA5236	100	3.71366e-17	0	27.542	21	5	16	5	322	35.4	5.91	44.66	metabolic process		catalytic activity;metal ion binding	Pf00111, Pf00175	880662	PA5236	Amino sugar and nucleotide sugar metabolism	Pseudomonas aeruginosa (strain ATCC 15692 / DSM 22644 / CIP 104116 / JCM 14847 / LMG 12228 / 1C / PRS 101 / PAO1)
Q9I5G4	tRNA U34 carboxymethyltransferase	cmoB	100	3.71366e-17	0	6.603	7	2	13	2	322	36.5	6.46	28.99	metabolic process	cytoplasm	catalytic activity	Pf08003, Pf08241, Pf08242, Pf12847, Pf13489, Pf13649, Pf13847	878567	PA0774		Pseudomonas aeruginosa (strain ATCC 15692 / DSM 22644 / CIP 104116 / JCM 14847 / LMG 12228 / 1C / PRS 101 / PAO1)
Q9I3U2	Uncharacterized protein	PA1402	100	3.71366e-17	0	8.898	20	3	7	3	221	23.7	5.03	19.48	metabolic process		catalytic activity	Pf01170, Pf01596, Pf12847, Pf13578, Pf13659, Pf13847	879486	PA1402		Pseudomonas aeruginosa (strain ATCC 15692 / DSM 22644 / CIP 104116 / JCM 14847 / LMG 12228 / 1C / PRS 101 / PAO1)
Q9I5G9	FAD assembly factor SdhE	sdhE	100	3.71366e-17	0	10.606	31	2	11	2	84	10.1	4.74	21.75	metabolic process	cytoplasm		Pf03937	880656	PA0760		Pseudomonas aeruginosa (strain ATCC 15692 / DSM 22644 / CIP 104116 / JCM 14847 / LMG 12228 / 1C / PRS 101 / PAO1)
Q9I5B2	Uncharacterized protein	PA0827	100	3.71366e-17	0	33.941	39	7	31	7	292	33.2	7.49	97.54					882089	PA0827		Pseudomonas aeruginosa (strain ATCC 15692 / DSM 22644 / CIP 104116 / JCM 14847 / LMG 12228 / 1C / PRS 101 / PAO1)
Q9HU12	Probable hydrolase	PA5177	100	3.71366e-17	0	13.265	14	4	11	4	221	25.6	6.04	24.84	metabolic process		catalytic activity	Pf00702, Pf12710, Pf13344, Pf13419	881741	PA5177	Pyrimidine metabolism; Biosynthesis of secondary metabolites; Nicotinate and nicotinamide metabolism; Purine metabolism; Metabolic pathways	Pseudomonas aeruginosa (strain ATCC 15692 / DSM 22644 / CIP 104116 / JCM 14847 / LMG 12228 / 1C / PRS 101 / PAO1)
Q06749	Alginate lyase	algL	100	3.71366e-17	0	35.218	7	4	20	4	367	40.8	8.56	65.27	metabolic process		catalytic activity	Pf05426	878552	PA3547	Fructose and mannose metabolism	Pseudomonas aeruginosa (strain ATCC 15692 / DSM 22644 / CIP 104116 / JCM 14847 / LMG 12228 / 1C / PRS 101 / PAO1)
P24908	Putative transcriptional regulator	PA0034	100	3.71366e-17	0.003	3.837	12	2	2	2	207	22.8	9.54	3.8	metabolic process;regulation of biological process;response to stimulus		DNA binding	Pf00072, Pf00196, Pf13551	879223	PA0034		Pseudomonas aeruginosa (strain ATCC 15692 / DSM 22644 / CIP 104116 / JCM 14847 / LMG 12228 / 1C / PRS 101 / PAO1)
Q9HZJ1	Uncharacterized protein	PA3015	100	3.71366e-17	0	27.009	37	7	19	7	272	30.5	6.13	52.24				Pf13675	878681	PA3015		Pseudomonas aeruginosa (strain ATCC 15692 / DSM 22644 / CIP 104116 / JCM 14847 / LMG 12228 / 1C / PRS 101 / PAO1)
Q9I206	DUF4142 domain-containing protein	PA2109	100	3.71366e-17	0	33.676	44	6	25	6	158	17.7	5.96	79.97				Pf13628	878701	PA2109		Pseudomonas aeruginosa (strain ATCC 15692 / DSM 22644 / CIP 104116 / JCM 14847 / LMG 12228 / 1C / PRS 101 / PAO1)
Q9I1K2	Acetyltransferase PA2271	PA2271	100	3.71366e-17	0	9.291	16	2	6	2	171	19.2	6.2	18.21			catalytic activity	Pf00583, Pf13508, Pf13527, Pf13673	879779	PA2271		Pseudomonas aeruginosa (strain ATCC 15692 / DSM 22644 / CIP 104116 / JCM 14847 / LMG 12228 / 1C / PRS 101 / PAO1)
Q9I0E0	Toxin Tse2	tse2	100	3.71366e-17	0	30.088	58	6	28	6	158	17.6	6.81	83.47					880323	PA2702		Pseudomonas aeruginosa (strain ATCC 15692 / DSM 22644 / CIP 104116 / JCM 14847 / LMG 12228 / 1C / PRS 101 / PAO1)
Q9I6N0	Uncharacterized protein	PA0259	100	3.71366e-17	0	36.742	33	11	26	11	480	52.4	5.4	55.86				Pf11394	881892	PA0259		Pseudomonas aeruginosa (strain ATCC 15692 / DSM 22644 / CIP 104116 / JCM 14847 / LMG 12228 / 1C / PRS 101 / PAO1)
Q9HY07	Ferredoxin 1	fdxA	100	3.71366e-17	0	10.96	15	2	17	2	107	12.2	4.09	48.69	metabolic process;transport		metal ion binding	Pf11953, Pf12838, Pf13187, Pf13237	880230	PA3621		Pseudomonas aeruginosa (strain ATCC 15692 / DSM 22644 / CIP 104116 / JCM 14847 / LMG 12228 / 1C / PRS 101 / PAO1)
Q9HZ16	Uncharacterized protein	PA3224	100	3.71366e-17	0	14.459	17	2	13	2	105	11.4	9.06	44.48					882529	PA3224		Pseudomonas aeruginosa (strain ATCC 15692 / DSM 22644 / CIP 104116 / JCM 14847 / LMG 12228 / 1C / PRS 101 / PAO1)
Q9HYP3	Uncharacterized protein	PA3353	100	3.71366e-17	0	30.723	32	8	36	8	263	29.9	6.8	109.73			nucleotide binding	Pf07238, Pf07317	882520	PA3353		Pseudomonas aeruginosa (strain ATCC 15692 / DSM 22644 / CIP 104116 / JCM 14847 / LMG 12228 / 1C / PRS 101 / PAO1)
Q9I3H9	Recombination protein RecR	recR	100	3.71366e-17	0	20.512	36	4	19	4	198	21.2	6.1	73.18	metabolic process;response to stimulus		DNA binding;metal ion binding	Pf01751, Pf02132, Pf13662	879372	PA1534	Homologous recombination	Pseudomonas aeruginosa (strain ATCC 15692 / DSM 22644 / CIP 104116 / JCM 14847 / LMG 12228 / 1C / PRS 101 / PAO1)
Q9HZP0	Aminotran_5 domain-containing protein	PA2958	100	3.71366e-17	0	16.267	15	4	17	4	377	42.1	6.32	52.72			catalytic activity	Pf00266, Pf01053	879115	PA2958		Pseudomonas aeruginosa (strain ATCC 15692 / DSM 22644 / CIP 104116 / JCM 14847 / LMG 12228 / 1C / PRS 101 / PAO1)
Q9HYW4	Probable short-chain dehydrogenase	PA3277	100	3.71366e-17	0	21.914	26	4	21	4	270	29.2	6.55	82.19				Pf00106, Pf08659, Pf13561	882440	PA3277		Pseudomonas aeruginosa (strain ATCC 15692 / DSM 22644 / CIP 104116 / JCM 14847 / LMG 12228 / 1C / PRS 101 / PAO1)
Q9I614	ATP-dependent dethiobiotin synthetase BioD	bioD	100	3.71366e-17	0	21.252	33	5	11	5	228	23.3	5.54	33.91	metabolic process	cytoplasm;cytosol	catalytic activity;metal ion binding;nucleotide binding	Pf01656, Pf13500	878220	PA0504	Metabolic pathways; Biotin metabolism	Pseudomonas aeruginosa (strain ATCC 15692 / DSM 22644 / CIP 104116 / JCM 14847 / LMG 12228 / 1C / PRS 101 / PAO1)
Q9HTP0	Cupin_3 domain-containing protein	PA5314	100	3.71366e-17	0	24.298	28	3	24	3	120	13.4	6.52	94.31				Pf05899, Pf06249	877812	PA5314		Pseudomonas aeruginosa (strain ATCC 15692 / DSM 22644 / CIP 104116 / JCM 14847 / LMG 12228 / 1C / PRS 101 / PAO1)
Q9HUL6	t(6)A37 threonylcarbamoyladenosine biosynthesis protein TsaE	PA4948	100	3.71366e-17	0	21.949	44	4	18	4	155	16.5	5.02	65.05	metabolic process			Pf02367	878066	PA4948		Pseudomonas aeruginosa (strain ATCC 15692 / DSM 22644 / CIP 104116 / JCM 14847 / LMG 12228 / 1C / PRS 101 / PAO1)
Q9HXY9	Ribonuclease HII	rnhB	100	3.71366e-17	0	13.415	20	4	6	4	201	21.8	6.55	15.17	metabolic process;response to stimulus	cytoplasm	catalytic activity;metal ion binding;RNA binding	Pf01351	880498	PA3642	DNA replication	Pseudomonas aeruginosa (strain ATCC 15692 / DSM 22644 / CIP 104116 / JCM 14847 / LMG 12228 / 1C / PRS 101 / PAO1)
Q9I0F4	Toxin protein Tse5	tse5	100	3.71366e-17	0	42.918	12	11	23	11	1317	145.7	6.61	67.82	metabolic process;transport		protein binding	Pf03527, Pf05593	879129	PA2684		Pseudomonas aeruginosa (strain ATCC 15692 / DSM 22644 / CIP 104116 / JCM 14847 / LMG 12228 / 1C / PRS 101 / PAO1)
Q9HZK1	S-methyl-5'-thioinosine phosphorylase	PA3004	100	3.71366e-17	0	13.957	22	4	17	4	245	26.3	6.64	40.34	metabolic process		catalytic activity	Pf01048	880215	PA3004	Metabolic pathways; Cysteine and methionine metabolism	Pseudomonas aeruginosa (strain ATCC 15692 / DSM 22644 / CIP 104116 / JCM 14847 / LMG 12228 / 1C / PRS 101 / PAO1)
Q9HXU1	Probable transcriptional regulator	PA3699	100	3.71366e-17	0	14.403	14	2	11	2	237	26.3	5.69	40.68	metabolic process;regulation of biological process	cytosol	DNA binding		879135	PA3699		Pseudomonas aeruginosa (strain ATCC 15692 / DSM 22644 / CIP 104116 / JCM 14847 / LMG 12228 / 1C / PRS 101 / PAO1)
Q9I563	Uncharacterized protein	PA0882	100	3.71366e-17	0	25.681	25	5	12	5	400	43.1	6.14	37.78	metabolic process		catalytic activity	Pf02515	880849	PA0882	C5-Branched dibasic acid metabolism	Pseudomonas aeruginosa (strain ATCC 15692 / DSM 22644 / CIP 104116 / JCM 14847 / LMG 12228 / 1C / PRS 101 / PAO1)
Q9I530	D-lactate dehydrogenase (Fermentative)	ldhA	100	3.71366e-17	0	7.238	8	2	11	2	329	35.7	6.19	26.81	metabolic process		catalytic activity;nucleotide binding	Pf00389, Pf02826, Pf03446	881895	PA0927	Microbial metabolism in diverse environments; Pyruvate metabolism	Pseudomonas aeruginosa (strain ATCC 15692 / DSM 22644 / CIP 104116 / JCM 14847 / LMG 12228 / 1C / PRS 101 / PAO1)
P48246	Uroporphyrinogen-III synthase	hemD	100	3.71366e-17	0	13.198	17	4	17	4	251	27.3	5.12	44.5	metabolic process		catalytic activity	Pf02602	879724	PA5259	Porphyrin and chlorophyll metabolism; Biosynthesis of secondary metabolites; Metabolic pathways	Pseudomonas aeruginosa (strain ATCC 15692 / DSM 22644 / CIP 104116 / JCM 14847 / LMG 12228 / 1C / PRS 101 / PAO1)
Q9HU83	Urocanate hydratase	hutU	100	3.71366e-17	0	8.129	6	2	3	2	559	61.2	6.38	9.9	metabolic process	cytoplasm	catalytic activity	Pf01175	880890	PA5100	Metabolic pathways; Histidine metabolism	Pseudomonas aeruginosa (strain ATCC 15692 / DSM 22644 / CIP 104116 / JCM 14847 / LMG 12228 / 1C / PRS 101 / PAO1)
G3XCU9	Probable transcriptional regulator	PA2020	100	3.71366e-17	0	26.856	31	6	22	6	210	23.7	7.03	56.96	metabolic process;regulation of biological process	cytosol	DNA binding	Pf00440, Pf08361	880025	PA2020	beta-Lactam resistance	Pseudomonas aeruginosa (strain ATCC 15692 / DSM 22644 / CIP 104116 / JCM 14847 / LMG 12228 / 1C / PRS 101 / PAO1)
Q9I6J4	Probable glutamine amidotransferase	spuA	100	3.71366e-17	0	47.672	57	9	25	9	250	26.5	6.44	75.92	metabolic process		catalytic activity	Pf00117, Pf07722	880604	PA0297		Pseudomonas aeruginosa (strain ATCC 15692 / DSM 22644 / CIP 104116 / JCM 14847 / LMG 12228 / 1C / PRS 101 / PAO1)
Q9I4I0	Probable two-component response regulator	PA1157	100	3.71366e-17	0	28.66	40	9	22	9	236	26.4	5.08	50.97	metabolic process;regulation of biological process;response to stimulus		DNA binding	Pf00072, Pf00486	879028	PA1157	Two-component system	Pseudomonas aeruginosa (strain ATCC 15692 / DSM 22644 / CIP 104116 / JCM 14847 / LMG 12228 / 1C / PRS 101 / PAO1)
Q9HUX3	Metal-pseudopaline receptor CntO	cntO	100	3.71366e-17	0	9.39	6	3	3	3	708	79	5.87	8.2	transport	membrane	metal ion binding;receptor activity	Pf00593, Pf07715	878137	PA4837		Pseudomonas aeruginosa (strain ATCC 15692 / DSM 22644 / CIP 104116 / JCM 14847 / LMG 12228 / 1C / PRS 101 / PAO1)
G3XCU6	Transcriptional regulator CysB	cysB	100	3.71366e-17	0	8.194	8	2	10	2	324	36.1	6.99	28.41	metabolic process;regulation of biological process		DNA binding	Pf00126, Pf03466	883007	PA1754		Pseudomonas aeruginosa (strain ATCC 15692 / DSM 22644 / CIP 104116 / JCM 14847 / LMG 12228 / 1C / PRS 101 / PAO1)
Q9HXY2	Ditrans,polycis-undecaprenyl-diphosphate synthase ((2E,6E)-farnesyl-diphosphate specific)	uppS	100	3.71366e-17	0	9.895	22	3	16	3	251	28	7.44	52.4	cell organization and biogenesis;metabolic process;regulation of biological process	cytosol	catalytic activity;metal ion binding	Pf01255	880553	PA3652	Terpenoid backbone biosynthesis; Biosynthesis of secondary metabolites	Pseudomonas aeruginosa (strain ATCC 15692 / DSM 22644 / CIP 104116 / JCM 14847 / LMG 12228 / 1C / PRS 101 / PAO1)
Q9HX60	VOC domain-containing protein	PA3956	100	3.71366e-17	0	8.444	33	3	4	3	144	15.4	5.43	7.63				Pf00903, Pf12681	878858	PA3956		Pseudomonas aeruginosa (strain ATCC 15692 / DSM 22644 / CIP 104116 / JCM 14847 / LMG 12228 / 1C / PRS 101 / PAO1)
Q9I0H0	Uncharacterized protein	PA2668	100	3.71366e-17	0	14.774	46	2	22	2	69	7.8	6.76	67.09					882377	PA2668		Pseudomonas aeruginosa (strain ATCC 15692 / DSM 22644 / CIP 104116 / JCM 14847 / LMG 12228 / 1C / PRS 101 / PAO1)
Q9HTL2	HDOD domain-containing protein	PA5346	100	3.71366e-17	0	42.7	35	11	57	11	469	51.4	6.13	150.64	regulation of biological process		catalytic activity	Pf04073, Pf08668	880938	PA5346		Pseudomonas aeruginosa (strain ATCC 15692 / DSM 22644 / CIP 104116 / JCM 14847 / LMG 12228 / 1C / PRS 101 / PAO1)
Q9HT50	Probable aminotransferase	PA5523	100	3.71366e-17	0	18.907	16	4	12	4	450	48.9	6.73	35.33	metabolic process		catalytic activity	Pf00155, Pf00202	877957	PA5523	Metabolic pathways; Biosynthesis of secondary metabolites; Porphyrin and chlorophyll metabolism	Pseudomonas aeruginosa (strain ATCC 15692 / DSM 22644 / CIP 104116 / JCM 14847 / LMG 12228 / 1C / PRS 101 / PAO1)
Q9I5V3	Multifunctional CCA protein	cca	100	3.71366e-17	0	13.422	10	3	10	3	410	45.6	6.9	29.6	metabolic process		catalytic activity;metal ion binding;nucleotide binding;receptor activity;RNA binding;signal transducer activity	Pf01743, Pf01966, Pf12627	877618	PA0584		Pseudomonas aeruginosa (strain ATCC 15692 / DSM 22644 / CIP 104116 / JCM 14847 / LMG 12228 / 1C / PRS 101 / PAO1)
Q9HWJ9	Uncharacterized protein	PA4182	100	3.71366e-17	0	26.184	42	6	20	6	212	23.8	6.54	57.52				Pf04299	880293	PA4182		Pseudomonas aeruginosa (strain ATCC 15692 / DSM 22644 / CIP 104116 / JCM 14847 / LMG 12228 / 1C / PRS 101 / PAO1)
P11759	GDP-mannose 6-dehydrogenase	algD	100	3.71366e-17	0	102.754	44	19	31	19	436	47.6	5.66	95.75	metabolic process;response to stimulus		catalytic activity;nucleotide binding	Pf00984, Pf02558, Pf03720, Pf03721	879004	PA3540	Amino sugar and nucleotide sugar metabolism; Two-component system; Fructose and mannose metabolism	Pseudomonas aeruginosa (strain ATCC 15692 / DSM 22644 / CIP 104116 / JCM 14847 / LMG 12228 / 1C / PRS 101 / PAO1)
Q9I3N3	Cytochrome c-type biogenesis protein CcmE	ccmE	100	3.71366e-17	0	17.825	39	6	15	6	162	17.2	6.8	49.74	cell organization and biogenesis;metabolic process	membrane	metal ion binding	Pf03100	881024	PA1479		Pseudomonas aeruginosa (strain ATCC 15692 / DSM 22644 / CIP 104116 / JCM 14847 / LMG 12228 / 1C / PRS 101 / PAO1)
Q9I0U9	Probable oxidoreductase	PA2535	100	3.71366e-17	0	14.295	13	4	10	4	331	36.2	6.9	28.92				Pf00248	879891	PA2535		Pseudomonas aeruginosa (strain ATCC 15692 / DSM 22644 / CIP 104116 / JCM 14847 / LMG 12228 / 1C / PRS 101 / PAO1)
Q9HZ36	Probable two-component response regulator	PA3204	100	3.71366e-17	0	15.504	27	4	15	4	225	24.8	6.07	57.75	metabolic process;regulation of biological process;response to stimulus		DNA binding	Pf00072, Pf00486, Pf06490	882544	PA3204		Pseudomonas aeruginosa (strain ATCC 15692 / DSM 22644 / CIP 104116 / JCM 14847 / LMG 12228 / 1C / PRS 101 / PAO1)
G3XD22	Protein-tyrosine-phosphatase	arsC	100	3.71366e-17	0	12.023	29	2	4	2	156	16.6	6.06	15.44				Pf01451	877604	PA2279		Pseudomonas aeruginosa (strain ATCC 15692 / DSM 22644 / CIP 104116 / JCM 14847 / LMG 12228 / 1C / PRS 101 / PAO1)
Q9HZ54	Nudix hydrolase domain-containing protein	PA3180	100	3.71366e-17	0	15.297	34	4	9	4	145	16.9	5.02	27.3			catalytic activity	Pf00293	882579	PA3180		Pseudomonas aeruginosa (strain ATCC 15692 / DSM 22644 / CIP 104116 / JCM 14847 / LMG 12228 / 1C / PRS 101 / PAO1)
Q9HYJ1	Uncharacterized protein	PA3414	100	3.71366e-17	0	28.964	35	5	19	5	194	20.9	7.94	54.5	cell communication;response to stimulus				878734	PA3414		Pseudomonas aeruginosa (strain ATCC 15692 / DSM 22644 / CIP 104116 / JCM 14847 / LMG 12228 / 1C / PRS 101 / PAO1)
Q9HTP1	Probable pyridoxal-dependent aminotransferase	PA5313	100	3.71366e-17	0	18.813	19	5	11	5	444	48.3	6.68	31.68	metabolic process		catalytic activity	Pf00155, Pf00202, Pf01212	877980	PA5313	Valine, leucine and isoleucine degradation; Metabolic pathways; beta-Alanine metabolism; Propanoate metabolism	Pseudomonas aeruginosa (strain ATCC 15692 / DSM 22644 / CIP 104116 / JCM 14847 / LMG 12228 / 1C / PRS 101 / PAO1)
Q9I3P2	Probable short-chain dehydrogenase	PA1470	100	3.71366e-17	0	18.254	28	5	22	5	245	25.3	5.29	63.8				Pf00106, Pf13561	880940	PA1470	Metabolic pathways; Fatty acid biosynthesis; Fatty acid metabolism; Biosynthesis of unsaturated fatty acids; Biotin metabolism	Pseudomonas aeruginosa (strain ATCC 15692 / DSM 22644 / CIP 104116 / JCM 14847 / LMG 12228 / 1C / PRS 101 / PAO1)
Q9I4U8	Uncharacterized protein	PA1026	100	3.71366e-17	0	15.317	41	4	15	4	158	17.2	5.12	38.52	regulation of biological process		DNA binding	Pf01272	878670	PA1026		Pseudomonas aeruginosa (strain ATCC 15692 / DSM 22644 / CIP 104116 / JCM 14847 / LMG 12228 / 1C / PRS 101 / PAO1)
Q9HZ28	Probable ATP-binding component of ABC transporter	PA3212	100	3.71366e-17	0	16.002	17	4	17	4	264	28.4	6.44	48.25			catalytic activity;nucleotide binding	Pf00005, Pf13304	882551	PA3212	ABC transporters	Pseudomonas aeruginosa (strain ATCC 15692 / DSM 22644 / CIP 104116 / JCM 14847 / LMG 12228 / 1C / PRS 101 / PAO1)
Q9I1S5	Uncharacterized protein	PA2190	100	3.71366e-17	0	28.399	46	5	29	5	114	11.6	9.89	93.74					882079	PA2190		Pseudomonas aeruginosa (strain ATCC 15692 / DSM 22644 / CIP 104116 / JCM 14847 / LMG 12228 / 1C / PRS 101 / PAO1)
Q9I3A4	Putative esterase PA1618	PA1618	100	3.71366e-17	0	36.681	43	5	65	5	145	15.6	7.02	210.79			catalytic activity	Pf03061	881899	PA1618		Pseudomonas aeruginosa (strain ATCC 15692 / DSM 22644 / CIP 104116 / JCM 14847 / LMG 12228 / 1C / PRS 101 / PAO1)
Q9HV39	Probable transcriptional regulator	PA4769	100	3.71366e-17	0	18.082	22	4	25	4	257	28.9	6.46	69.83	metabolic process;regulation of biological process		DNA binding	Pf00392, Pf01978, Pf02082, Pf07729, Pf13730	881798	PA4769		Pseudomonas aeruginosa (strain ATCC 15692 / DSM 22644 / CIP 104116 / JCM 14847 / LMG 12228 / 1C / PRS 101 / PAO1)
Q9I592	Thioredoxin reductase	trxB2	100	3.71366e-17	0	39.982	35	6	46	5	316	33.5	5.64	164.62	metabolic process;response to stimulus	cytoplasm	antioxidant activity;catalytic activity	Pf00070, Pf07992, Pf13434, Pf13738	882024	PA0849	Pyrimidine metabolism; Selenocompound metabolism	Pseudomonas aeruginosa (strain ATCC 15692 / DSM 22644 / CIP 104116 / JCM 14847 / LMG 12228 / 1C / PRS 101 / PAO1)
Q9HW21	Probable two-component response regulator	PA4381	100	3.71366e-17	0	31.48	45	7	40	7	227	25.2	6.04	158.4	metabolic process;regulation of biological process;response to stimulus		DNA binding	Pf00072, Pf00486	881364	PA4381		Pseudomonas aeruginosa (strain ATCC 15692 / DSM 22644 / CIP 104116 / JCM 14847 / LMG 12228 / 1C / PRS 101 / PAO1)
Q9I4J8	Probable oxidoreductase	PA1137	100	3.71366e-17	0	35.405	30	7	40	7	328	34.7	6.05	135.26	metabolic process		catalytic activity	Pf00107, Pf08240, Pf13602	879111	PA1137		Pseudomonas aeruginosa (strain ATCC 15692 / DSM 22644 / CIP 104116 / JCM 14847 / LMG 12228 / 1C / PRS 101 / PAO1)
P42810	TPR repeat-containing protein PA4667	PA4667	100	3.71366e-17	0	25.756	17	6	13	6	590	66.3	5.22	39.64			protein binding	Pf13414, Pf13424, Pf13432, Pf14559	881370	PA4667		Pseudomonas aeruginosa (strain ATCC 15692 / DSM 22644 / CIP 104116 / JCM 14847 / LMG 12228 / 1C / PRS 101 / PAO1)
Q9I0N5	3-mercaptopropionate dioxygenase	PA2602	100	3.71366e-17	0	7.677	14	2	2	2	201	22.5	6.54	6.78	metabolic process		catalytic activity;metal ion binding	Pf05995	882308	PA2602		Pseudomonas aeruginosa (strain ATCC 15692 / DSM 22644 / CIP 104116 / JCM 14847 / LMG 12228 / 1C / PRS 101 / PAO1)
Q9I1W9	Uncharacterized protein	PA2146	100	3.71366e-17	0	8.594	44	4	7	4	55	5.6	10.11	5.91					881691	PA2146		Pseudomonas aeruginosa (strain ATCC 15692 / DSM 22644 / CIP 104116 / JCM 14847 / LMG 12228 / 1C / PRS 101 / PAO1)
Q9HU61	DUF4124 domain-containing protein	PA5123	100	3.71366e-17	0	23.887	44	6	37	6	190	20.3	6.93	94.27				Pf13511	877970	PA5123		Pseudomonas aeruginosa (strain ATCC 15692 / DSM 22644 / CIP 104116 / JCM 14847 / LMG 12228 / 1C / PRS 101 / PAO1)
Q9HWK0	B3_4 domain-containing protein	PA4181	100	3.71366e-17	0	21.341	32	5	20	5	239	25.8	5.25	66.74			catalytic activity;RNA binding	Pf03483	880292	PA4181		Pseudomonas aeruginosa (strain ATCC 15692 / DSM 22644 / CIP 104116 / JCM 14847 / LMG 12228 / 1C / PRS 101 / PAO1)
Q9HWT8	Uncharacterized protein	PA4090	100	3.71366e-17	0	7.17	26	2	29	2	96	11	5.63	73.07				Pf09981	878726	PA4090		Pseudomonas aeruginosa (strain ATCC 15692 / DSM 22644 / CIP 104116 / JCM 14847 / LMG 12228 / 1C / PRS 101 / PAO1)
Q9I3W8	Isocitrate dehydrogenase kinase/phosphatase	aceK	100	3.71366e-17	0	25.316	13	8	29	8	577	66.7	5.35	78.89	metabolic process;regulation of biological process	cytoplasm	catalytic activity;nucleotide binding;receptor activity;signal transducer activity	Pf06315	881156	PA1376		Pseudomonas aeruginosa (strain ATCC 15692 / DSM 22644 / CIP 104116 / JCM 14847 / LMG 12228 / 1C / PRS 101 / PAO1)
Q9I645	Probable glutathione S-transferase	PA0473	100	3.71366e-17	0	26.207	30	6	23	6	249	28.3	6	58.47			catalytic activity;protein binding	Pf00043, Pf02798, Pf13409, Pf13417	878426	PA0473		Pseudomonas aeruginosa (strain ATCC 15692 / DSM 22644 / CIP 104116 / JCM 14847 / LMG 12228 / 1C / PRS 101 / PAO1)
Q9I3I2	PBPb domain-containing protein	PA1531	100	3.71366e-17	0	34.165	31	8	21	8	288	32.2	8.29	58.94				Pf00497	883076	PA1531		Pseudomonas aeruginosa (strain ATCC 15692 / DSM 22644 / CIP 104116 / JCM 14847 / LMG 12228 / 1C / PRS 101 / PAO1)
Q9HWX3	Riboflavin synthase alpha chain	ribC	100	3.71366e-17	0	42.04	35	7	45	7	219	23.5	6.4	149.78	metabolic process	cytosol	catalytic activity	Pf00677	878915	PA4055	Metabolic pathways; Biosynthesis of secondary metabolites; Riboflavin metabolism	Pseudomonas aeruginosa (strain ATCC 15692 / DSM 22644 / CIP 104116 / JCM 14847 / LMG 12228 / 1C / PRS 101 / PAO1)
Q9HZS9	Probable short-chain dehydrogenase	PA2918	100	3.71366e-17	0	20.564	27	5	14	5	257	26.7	7.12	35.42				Pf00106, Pf08659, Pf13561	882558	PA2918		Pseudomonas aeruginosa (strain ATCC 15692 / DSM 22644 / CIP 104116 / JCM 14847 / LMG 12228 / 1C / PRS 101 / PAO1)
Q9I044	PilZ domain-containing protein	PA2799	100	3.71366e-17	0	27.947	52	3	12	3	99	11	6.67	34.94			nucleotide binding	Pf07238	878823	PA2799		Pseudomonas aeruginosa (strain ATCC 15692 / DSM 22644 / CIP 104116 / JCM 14847 / LMG 12228 / 1C / PRS 101 / PAO1)
Q9I1K9	Uncharacterized protein	PA2264	100	3.71366e-17	0	28.738	41	6	27	6	238	26.3	5.66	92.09				Pf13618	877991	PA2264	Microbial metabolism in diverse environments; Metabolic pathways; Pentose phosphate pathway	Pseudomonas aeruginosa (strain ATCC 15692 / DSM 22644 / CIP 104116 / JCM 14847 / LMG 12228 / 1C / PRS 101 / PAO1)
Q9I4Y4	Pyocin S5	pyoS5	100	3.71366e-17	0	18.378	13	7	8	7	498	56	8.54	14.99	defense response;response to stimulus	membrane		Pf01024, Pf03515	877569	PA0985		Pseudomonas aeruginosa (strain ATCC 15692 / DSM 22644 / CIP 104116 / JCM 14847 / LMG 12228 / 1C / PRS 101 / PAO1)
Q9HYX1	N-acetyltransferase domain-containing protein	PA3270	100	3.71366e-17	0	29.633	32	5	44	5	195	21.9	9.48	130.13			catalytic activity	Pf00583, Pf13302, Pf13420	882433	PA3270		Pseudomonas aeruginosa (strain ATCC 15692 / DSM 22644 / CIP 104116 / JCM 14847 / LMG 12228 / 1C / PRS 101 / PAO1)
Q9I4Z4	Peptidoglycan-associated lipoprotein	pal	100	3.71366e-17	0	10.063	16	2	6	2	168	17.9	6.34	12.89		membrane		Pf00691	882991	PA0973		Pseudomonas aeruginosa (strain ATCC 15692 / DSM 22644 / CIP 104116 / JCM 14847 / LMG 12228 / 1C / PRS 101 / PAO1)
Q9I2Y9	Probable enoyl-CoA hydratase/isomerase	PA1748	100	3.71366e-17	0	10.459	16	3	11	3	229	24.4	7.59	36.06	metabolic process		catalytic activity	Pf00378	882129	PA1748	Propanoate metabolism; Tryptophan metabolism; Metabolic pathways; Valine, leucine and isoleucine degradation; Butanoate metabolism; Fatty acid degradation; Phenylalanine metabolism; Limonene and pinene degradation; Microbial metabolism in diverse environments; Benzoate degradation; Geraniol degradation; Aminobenzoate degradation; Fatty acid metabolism; beta-Alanine metabolism; Lysine degradation;…	Pseudomonas aeruginosa (strain ATCC 15692 / DSM 22644 / CIP 104116 / JCM 14847 / LMG 12228 / 1C / PRS 101 / PAO1)
Q9I6E7	Uncharacterized protein	PA0346	100	3.71366e-17	0	20.924	39	3	18	3	120	13.5	7.99	47.19					879318	PA0346		Pseudomonas aeruginosa (strain ATCC 15692 / DSM 22644 / CIP 104116 / JCM 14847 / LMG 12228 / 1C / PRS 101 / PAO1)
Q9HYH8	Probable short-chain dehydrogenase	PA3427	100	3.71366e-17	0	78.159	57	12	69	12	303	32.3	5.91	226.9	metabolic process		catalytic activity	Pf00106, Pf08659, Pf13561	878922	PA3427		Pseudomonas aeruginosa (strain ATCC 15692 / DSM 22644 / CIP 104116 / JCM 14847 / LMG 12228 / 1C / PRS 101 / PAO1)
Q9HZK8	Na(+)-translocating NADH-quinone reductase subunit C	nqrC	100	3.71366e-17	0	25.697	32	4	18	4	261	27.8	6	61.31	metabolic process;transport	membrane	catalytic activity;nucleotide binding	Pf04205	880204	PA2997		Pseudomonas aeruginosa (strain ATCC 15692 / DSM 22644 / CIP 104116 / JCM 14847 / LMG 12228 / 1C / PRS 101 / PAO1)
Q9I6H1	BOF domain-containing protein	PA0320	100	3.71366e-17	0	33.069	53	6	61	6	116	12.6	4.88	189.31	response to stimulus			Pf04076	878326	PA0320		Pseudomonas aeruginosa (strain ATCC 15692 / DSM 22644 / CIP 104116 / JCM 14847 / LMG 12228 / 1C / PRS 101 / PAO1)
Q9I751	Fha1	fha1	100	3.71366e-17	0	37.255	24	9	36	9	497	53.3	5.41	114.09			protein binding	Pf00498	879413	PA0081	Bacterial secretion system	Pseudomonas aeruginosa (strain ATCC 15692 / DSM 22644 / CIP 104116 / JCM 14847 / LMG 12228 / 1C / PRS 101 / PAO1)
Q9I717	N-acetyltransferase domain-containing protein	PA0115	100	3.71366e-17	0	22.618	43	6	32	6	150	17.1	6.32	85.1	metabolic process		catalytic activity	Pf00583, Pf13508, Pf13527, Pf13673	880693	PA0115		Pseudomonas aeruginosa (strain ATCC 15692 / DSM 22644 / CIP 104116 / JCM 14847 / LMG 12228 / 1C / PRS 101 / PAO1)
Q9I0F9	Methyltransf_11 domain-containing protein	PA2679	100	3.71366e-17	0	27.58	29	6	38	6	250	27.6	5.48	115.5	metabolic process		catalytic activity	Pf02353, Pf05219, Pf05958, Pf08241, Pf08242, Pf12847, Pf13489, Pf13649, Pf13679, Pf13847	882388	PA2679		Pseudomonas aeruginosa (strain ATCC 15692 / DSM 22644 / CIP 104116 / JCM 14847 / LMG 12228 / 1C / PRS 101 / PAO1)
Q9I2B2	Probable AMP-binding enzyme	PA1997	100	3.71366e-17	0	12.803	7	4	9	4	651	71.9	6.54	26.33	metabolic process		catalytic activity	Pf00501	879127	PA1997	Butanoate metabolism; Valine, leucine and isoleucine degradation	Pseudomonas aeruginosa (strain ATCC 15692 / DSM 22644 / CIP 104116 / JCM 14847 / LMG 12228 / 1C / PRS 101 / PAO1)
Q9HZ15	Probable transcriptional regulator	PA3225	100	3.71366e-17	0	15.861	21	4	9	4	309	34.1	7.39	28.04	metabolic process;regulation of biological process		DNA binding	Pf00126, Pf03466, Pf12802	882530	PA3225		Pseudomonas aeruginosa (strain ATCC 15692 / DSM 22644 / CIP 104116 / JCM 14847 / LMG 12228 / 1C / PRS 101 / PAO1)
Q51363	L-aspartate oxidase	nadB	100	3.71366e-17	0	32.768	22	8	23	8	538	60	6.29	62.15	metabolic process	cytoplasm	catalytic activity	Pf00890, Pf02910	882067	PA0761	Alanine, aspartate and glutamate metabolism; Metabolic pathways; Nicotinate and nicotinamide metabolism	Pseudomonas aeruginosa (strain ATCC 15692 / DSM 22644 / CIP 104116 / JCM 14847 / LMG 12228 / 1C / PRS 101 / PAO1)
Q9I6C3	Uncharacterized protein	PA0371	100	3.71366e-17	0	49.1	26	12	68	12	495	53.1	6	187.36			catalytic activity;metal ion binding	Pf05193	882994	PA0371		Pseudomonas aeruginosa (strain ATCC 15692 / DSM 22644 / CIP 104116 / JCM 14847 / LMG 12228 / 1C / PRS 101 / PAO1)
Q9HUW7	Probable two-component response regulator	PA4843	100	3.71366e-17	0	42.23	21	9	30	9	542	61.6	6.38	95.78	regulation of biological process;response to stimulus		catalytic activity;DNA binding;nucleotide binding;signal transducer activity	Pf00072, Pf00990	879632	PA4843		Pseudomonas aeruginosa (strain ATCC 15692 / DSM 22644 / CIP 104116 / JCM 14847 / LMG 12228 / 1C / PRS 101 / PAO1)
Q9I5H3	Probable two-component response regulator	PA0756	100	3.71366e-17	0	21.458	30	4	20	4	223	24.4	5.53	68.38	metabolic process;regulation of biological process;response to stimulus		DNA binding	Pf00072, Pf00486	877615	PA0756	Two-component system	Pseudomonas aeruginosa (strain ATCC 15692 / DSM 22644 / CIP 104116 / JCM 14847 / LMG 12228 / 1C / PRS 101 / PAO1)
Q9I4T5	UPF0225 protein PA1039	PA1039	100	3.71366e-17	0	10.376	16	2	17	2	157	17.2	6.7	44.66				Pf02810	881703	PA1039		Pseudomonas aeruginosa (strain ATCC 15692 / DSM 22644 / CIP 104116 / JCM 14847 / LMG 12228 / 1C / PRS 101 / PAO1)
Q9HWX2	Riboflavin biosynthesis protein RibD	ribD	100	3.71366e-17	0	62.912	53	14	34	14	373	39.7	7.25	104.89	metabolic process		catalytic activity;metal ion binding;nucleotide binding	Pf00383, Pf01872	879079	PA4056	Metabolic pathways; Quorum sensing; Biosynthesis of secondary metabolites; Riboflavin metabolism	Pseudomonas aeruginosa (strain ATCC 15692 / DSM 22644 / CIP 104116 / JCM 14847 / LMG 12228 / 1C / PRS 101 / PAO1)
Q9HT41	Uncharacterized protein	PA5533	100	3.71366e-17	0	19.554	48	5	38	5	122	13.7	7.93	90.57					878140	PA5533		Pseudomonas aeruginosa (strain ATCC 15692 / DSM 22644 / CIP 104116 / JCM 14847 / LMG 12228 / 1C / PRS 101 / PAO1)
Q9HXS1	Uncharacterized protein	PA3720	100	3.71366e-17	0	12.045	20	2	8	2	141	15.6	4.97	25.74					880361	PA3720		Pseudomonas aeruginosa (strain ATCC 15692 / DSM 22644 / CIP 104116 / JCM 14847 / LMG 12228 / 1C / PRS 101 / PAO1)
Q9HV32	Response regulator protein PmrA	pmrA	100	3.71366e-17	0	47.303	38	6	51	6	221	24.4	5.85	209.49	metabolic process;regulation of biological process;response to stimulus		DNA binding	Pf00072, Pf00486	881834	PA4776	Quorum sensing; Two-component system	Pseudomonas aeruginosa (strain ATCC 15692 / DSM 22644 / CIP 104116 / JCM 14847 / LMG 12228 / 1C / PRS 101 / PAO1)
Q9HXN9	YkuD domain-containing protein	PA3756	100	3.71366e-17	0	14.178	27	4	17	4	166	18.8	8.98	44.7	metabolic process		catalytic activity	Pf03734	880314	PA3756		Pseudomonas aeruginosa (strain ATCC 15692 / DSM 22644 / CIP 104116 / JCM 14847 / LMG 12228 / 1C / PRS 101 / PAO1)
P52003	Multidrug resistance operon repressor	mexR	100	3.71366e-17	0	17.065	36	4	15	4	147	17	6.02	33.1	metabolic process;regulation of biological process		DNA binding;protein binding	Pf01047, Pf12802, Pf13463	877857	PA0424	beta-Lactam resistance	Pseudomonas aeruginosa (strain ATCC 15692 / DSM 22644 / CIP 104116 / JCM 14847 / LMG 12228 / 1C / PRS 101 / PAO1)
Q9HZD8	Uncharacterized protein	PA3070	100	3.71366e-17	0	12.347	14	4	9	4	326	36.1	5.27	20.73	metabolic process		catalytic activity;DNA binding;nucleotide binding	Pf00493, Pf07726, Pf07728	878739	PA3070		Pseudomonas aeruginosa (strain ATCC 15692 / DSM 22644 / CIP 104116 / JCM 14847 / LMG 12228 / 1C / PRS 101 / PAO1)
Q9I4U1	Probable glutathione S-transferase	PA1033	100	3.71366e-17	0	17.13	20	5	40	4	213	24.5	6.81	76.3			catalytic activity;protein binding	Pf00043, Pf02798, Pf13409, Pf13410, Pf13417, Pf14497	880186	PA1033		Pseudomonas aeruginosa (strain ATCC 15692 / DSM 22644 / CIP 104116 / JCM 14847 / LMG 12228 / 1C / PRS 101 / PAO1)
Q9HVK4	Riboflavin biosynthesis intermediates N-glycosidase	PA4580	100	3.71366e-17	0	6.298	11	2	3	2	184	20.5	7.97	8.45	metabolic process		catalytic activity	Pf08719	880989	PA4580		Pseudomonas aeruginosa (strain ATCC 15692 / DSM 22644 / CIP 104116 / JCM 14847 / LMG 12228 / 1C / PRS 101 / PAO1)
Q9HXF6	Uncharacterized protein	PA3850	100	3.71366e-17	0	9.967	17	2	15	2	303	33.6	4.81	61.41					879817	PA3850		Pseudomonas aeruginosa (strain ATCC 15692 / DSM 22644 / CIP 104116 / JCM 14847 / LMG 12228 / 1C / PRS 101 / PAO1)
Q9HZV2	Uncharacterized protein	PA2895	100	3.71366e-17	0	14.398	18	4	15	4	254	26.8	9.69	47.29	regulation of biological process				882601	PA2895		Pseudomonas aeruginosa (strain ATCC 15692 / DSM 22644 / CIP 104116 / JCM 14847 / LMG 12228 / 1C / PRS 101 / PAO1)
Q9HY65	UDP-4-amino-4-deoxy-L-arabinose--oxoglutarate aminotransferase	arnB	100	3.71366e-17	0	86.109	47	15	55	15	382	41.8	7.9	177.49	metabolic process;response to stimulus		catalytic activity	Pf00155, Pf00266, Pf01041, Pf01053, Pf01212	879143	PA3552	Amino sugar and nucleotide sugar metabolism; Two-component system; Cationic antimicrobial peptide (CAMP) resistance	Pseudomonas aeruginosa (strain ATCC 15692 / DSM 22644 / CIP 104116 / JCM 14847 / LMG 12228 / 1C / PRS 101 / PAO1)
Q9HYE2	Uncharacterized protein	PA3464	100	3.71366e-17	0	10.985	11	4	6	4	441	49	5.66	13.38			catalytic activity		877841	PA3464		Pseudomonas aeruginosa (strain ATCC 15692 / DSM 22644 / CIP 104116 / JCM 14847 / LMG 12228 / 1C / PRS 101 / PAO1)
Q9I045	Probable two-component response regulator	PA2798	100	3.71366e-17	0	38.515	31	8	54	8	394	43.5	5	185.51	regulation of biological process;response to stimulus		catalytic activity	Pf00072, Pf07228	878822	PA2798		Pseudomonas aeruginosa (strain ATCC 15692 / DSM 22644 / CIP 104116 / JCM 14847 / LMG 12228 / 1C / PRS 101 / PAO1)
Q9I418	L-threonine dehydratase	ilvA2	100	3.71366e-17	0	45.904	27	10	20	5	515	55.9	6.54	57.62	metabolic process		catalytic activity	Pf00291, Pf00585	878607	PA1326	Biosynthesis of amino acids; Biosynthesis of secondary metabolites; Glycine, serine and threonine metabolism; Biosynthesis of antibiotics; Metabolic pathways; Carbon metabolism; Valine, leucine and isoleucine biosynthesis	Pseudomonas aeruginosa (strain ATCC 15692 / DSM 22644 / CIP 104116 / JCM 14847 / LMG 12228 / 1C / PRS 101 / PAO1)
Q9I699	Putative pre-16S rRNA nuclease	PA0404	100	3.71366e-17	0	12.681	32	4	12	4	144	15.9	6	34.36	metabolic process	cytoplasm;cytosol	catalytic activity	Pf03652	878247	PA0404		Pseudomonas aeruginosa (strain ATCC 15692 / DSM 22644 / CIP 104116 / JCM 14847 / LMG 12228 / 1C / PRS 101 / PAO1)
Q9HZZ4	OhrR	ohrR	100	3.71366e-17	0	10.04	22	3	11	3	151	16.8	5.63	27.38	metabolic process;regulation of biological process		DNA binding	Pf01047, Pf01638, Pf03551, Pf03965, Pf12802, Pf13463	882621	PA2849		Pseudomonas aeruginosa (strain ATCC 15692 / DSM 22644 / CIP 104116 / JCM 14847 / LMG 12228 / 1C / PRS 101 / PAO1)
Q9I6D4	Uncharacterized protein	PA0360	100	3.71366e-17	0	44.824	22	5	35	5	328	35.9	4.64	113.44	regulation of biological process		enzyme regulator activity	Pf08238	879422	PA0360		Pseudomonas aeruginosa (strain ATCC 15692 / DSM 22644 / CIP 104116 / JCM 14847 / LMG 12228 / 1C / PRS 101 / PAO1)
Q9I4A4	Uncharacterized protein	PA1234	100	3.71366e-17	0	24.861	28	4	30	4	167	18.4	5	91.38			metal ion binding	Pf14595	881198	PA1234		Pseudomonas aeruginosa (strain ATCC 15692 / DSM 22644 / CIP 104116 / JCM 14847 / LMG 12228 / 1C / PRS 101 / PAO1)
Q9HZC3	Uncharacterized protein	PA3085	100	3.71366e-17	0	16.916	40	2	20	2	87	10	4.92	62.83				Pf07023	882721	PA3085		Pseudomonas aeruginosa (strain ATCC 15692 / DSM 22644 / CIP 104116 / JCM 14847 / LMG 12228 / 1C / PRS 101 / PAO1)
Q9HZH8	Molybdopterin molybdenumtransferase	moeA2	100	3.71366e-17	0	71.379	42	11	74	11	405	43.4	5.33	254.23	metabolic process	cytoplasm	catalytic activity	Pf00994, Pf03453, Pf03454	879359	PA3028	Metabolic pathways; Folate biosynthesis	Pseudomonas aeruginosa (strain ATCC 15692 / DSM 22644 / CIP 104116 / JCM 14847 / LMG 12228 / 1C / PRS 101 / PAO1)
Q51426	Holliday junction ATP-dependent DNA helicase RuvB	ruvB	100	3.71366e-17	0	28.467	26	7	25	7	352	38.9	5.52	87.04	cell communication;metabolic process;response to stimulus;transport		catalytic activity;DNA binding;nucleotide binding;RNA binding	Pf00004, Pf00006, Pf00239, Pf00437, Pf00910, Pf01078, Pf03215, Pf05491, Pf05496, Pf06068, Pf07726, Pf07728, Pf13238	882028	PA0967	Homologous recombination	Pseudomonas aeruginosa (strain ATCC 15692 / DSM 22644 / CIP 104116 / JCM 14847 / LMG 12228 / 1C / PRS 101 / PAO1)
Q9I5V4	2-amino-4-hydroxy-6-hydroxymethyldihydropteridine pyrophosphokinase	PA0583	100	3.71366e-17	0	13.351	26	4	11	4	180	20.1	5.81	27.16	metabolic process		catalytic activity	Pf01288	880783	PA0583	Metabolic pathways; Folate biosynthesis	Pseudomonas aeruginosa (strain ATCC 15692 / DSM 22644 / CIP 104116 / JCM 14847 / LMG 12228 / 1C / PRS 101 / PAO1)
Q9HX40	Thiamine-phosphate synthase	thiE	100	3.71366e-17	0	34.293	50	6	33	6	209	22.1	7.03	90.57	metabolic process	cytoplasm	catalytic activity;metal ion binding	Pf02581	880858	PA3976	Thiamine metabolism; Metabolic pathways	Pseudomonas aeruginosa (strain ATCC 15692 / DSM 22644 / CIP 104116 / JCM 14847 / LMG 12228 / 1C / PRS 101 / PAO1)
Q9I6D7	HDOD domain-containing protein	PA0356	100	3.71366e-17	0	26.196	43	7	10	7	274	30.4	5.58	31.38				Pf08668	879235	PA0356		Pseudomonas aeruginosa (strain ATCC 15692 / DSM 22644 / CIP 104116 / JCM 14847 / LMG 12228 / 1C / PRS 101 / PAO1)
Q9HTD3	N-acetyltransferase domain-containing protein	PA5433	100	3.71366e-17	0	11.791	17	3	13	3	224	25.6	8.75	35.28		cytoplasm	catalytic activity	Pf00583, Pf13302	877726	PA5433		Pseudomonas aeruginosa (strain ATCC 15692 / DSM 22644 / CIP 104116 / JCM 14847 / LMG 12228 / 1C / PRS 101 / PAO1)
Q9I1H4	tRNA_edit domain-containing protein	PA2301	100	3.71366e-17	0	31.984	42	6	20	6	180	19.3	6.55	57.94	regulation of biological process		catalytic activity	Pf04073	878441	PA2301		Pseudomonas aeruginosa (strain ATCC 15692 / DSM 22644 / CIP 104116 / JCM 14847 / LMG 12228 / 1C / PRS 101 / PAO1)
Q9I631	Probable molybdenum transport regulator	PA0487	100	3.71366e-17	0	11.958	15	3	5	3	252	26.9	8.75	14.91	regulation of biological process;transport		metal ion binding	Pf00126, Pf03459	878638	PA0487		Pseudomonas aeruginosa (strain ATCC 15692 / DSM 22644 / CIP 104116 / JCM 14847 / LMG 12228 / 1C / PRS 101 / PAO1)
Q9I5H5	Uncharacterized protein	PA0754	100	3.71366e-17	0	9.566	13	3	13	3	327	34.9	5.8	38.06				Pf03401	882147	PA0754	Two-component system	Pseudomonas aeruginosa (strain ATCC 15692 / DSM 22644 / CIP 104116 / JCM 14847 / LMG 12228 / 1C / PRS 101 / PAO1)
P23926	Transcriptional activator protein anr	anr	100	3.71366e-17	0	43.024	27	6	60	6	244	27.1	5.53	191.14	metabolic process;regulation of biological process;response to stimulus		DNA binding	Pf00027, Pf00325, Pf13545	883009	PA1544		Pseudomonas aeruginosa (strain ATCC 15692 / DSM 22644 / CIP 104116 / JCM 14847 / LMG 12228 / 1C / PRS 101 / PAO1)
Q9I1Z9	Putative hydro-lyase PA2116	PA2116	100	3.71366e-17	0	48.384	37	9	25	9	265	29.2	6.52	65.37			catalytic activity	Pf07286	878087	PA2116		Pseudomonas aeruginosa (strain ATCC 15692 / DSM 22644 / CIP 104116 / JCM 14847 / LMG 12228 / 1C / PRS 101 / PAO1)
Q9HU01	Probable 3-hydroxyacyl-CoA dehydrogenase	PA5188	100	3.71366e-17	0	41.915	28	10	35	10	411	44.8	5.52	110.92	metabolic process		catalytic activity	Pf00725, Pf02737	881485	PA5188		Pseudomonas aeruginosa (strain ATCC 15692 / DSM 22644 / CIP 104116 / JCM 14847 / LMG 12228 / 1C / PRS 101 / PAO1)
Q9I6W1	Uncharacterized protein	PA0171	100	3.71366e-17	0	49.383	50	8	54	8	180	19.8	7.03	182.63					882156	PA0171		Pseudomonas aeruginosa (strain ATCC 15692 / DSM 22644 / CIP 104116 / JCM 14847 / LMG 12228 / 1C / PRS 101 / PAO1)
P23620	Phosphate regulon transcriptional regulatory protein PhoB	phoB	100	3.71366e-17	0	37.819	37	5	44	5	229	25.7	5.4	179.73	cellular component movement;metabolic process;regulation of biological process;response to stimulus;transport	cytoplasm	DNA binding;signal transducer activity	Pf00072, Pf00486	878438	PA5360	Two-component system	Pseudomonas aeruginosa (strain ATCC 15692 / DSM 22644 / CIP 104116 / JCM 14847 / LMG 12228 / 1C / PRS 101 / PAO1)
Q9HTP6	Leucine-responsive regulatory protein	lrp	100	3.71366e-17	0	8.799	16	3	19	3	162	18.9	8.05	38.67	metabolic process;regulation of biological process;response to stimulus	cytosol	DNA binding	Pf01037, Pf01047, Pf04157, Pf13404, Pf13412	878436	PA5308		Pseudomonas aeruginosa (strain ATCC 15692 / DSM 22644 / CIP 104116 / JCM 14847 / LMG 12228 / 1C / PRS 101 / PAO1)
Q9I4N7	Uncharacterized protein	PA1093	100	3.71366e-17	0	28.051	53	5	15	5	123	13	4.77	51.02				Pf03646	881951	PA1093		Pseudomonas aeruginosa (strain ATCC 15692 / DSM 22644 / CIP 104116 / JCM 14847 / LMG 12228 / 1C / PRS 101 / PAO1)
Q9I4E1	NAD-dependent protein deacylase 2	cobB2	100	3.71366e-17	0	20.054	26	5	20	5	256	27.7	6.15	64.63		cytoplasm	catalytic activity;metal ion binding;nucleotide binding	Pf02146	879533	PA1197		Pseudomonas aeruginosa (strain ATCC 15692 / DSM 22644 / CIP 104116 / JCM 14847 / LMG 12228 / 1C / PRS 101 / PAO1)
Q9I2V4	Uncharacterized protein	PA1788	100	3.71366e-17	0.002	4.519	10	2	2	2	155	18.2	7.75	3.96				Pf06945	879746	PA1788		Pseudomonas aeruginosa (strain ATCC 15692 / DSM 22644 / CIP 104116 / JCM 14847 / LMG 12228 / 1C / PRS 101 / PAO1)
Q9I148	Uncharacterized protein	PA2434	100	3.71366e-17	0	31.399	61	6	18	6	181	19.4	10.18	68.05					882851	PA2434		Pseudomonas aeruginosa (strain ATCC 15692 / DSM 22644 / CIP 104116 / JCM 14847 / LMG 12228 / 1C / PRS 101 / PAO1)
Q9I2K7	Probable glutathione S-transferase	PA1890	100	3.71366e-17	0	36.16	46	8	44	8	207	23.4	6.95	127.88			catalytic activity;protein binding	Pf00043, Pf02798, Pf13409, Pf13417, Pf14497	880567	PA1890	Glutathione metabolism	Pseudomonas aeruginosa (strain ATCC 15692 / DSM 22644 / CIP 104116 / JCM 14847 / LMG 12228 / 1C / PRS 101 / PAO1)
Q9HT11	Chromosome partitioning protein Soj	soj	100	3.71366e-17	0	23.812	29	4	14	4	262	28.6	6.23	53.43				Pf00142, Pf01656, Pf02374, Pf03029, Pf09140, Pf13614	877777	PA5563		Pseudomonas aeruginosa (strain ATCC 15692 / DSM 22644 / CIP 104116 / JCM 14847 / LMG 12228 / 1C / PRS 101 / PAO1)
Q9I4W7	UPF0033 domain-containing protein	PA1006	100	3.71366e-17	0	13.895	47	4	22	4	83	9.1	6.04	48.85	cellular homeostasis;metabolic process			Pf01206	879448	PA1006		Pseudomonas aeruginosa (strain ATCC 15692 / DSM 22644 / CIP 104116 / JCM 14847 / LMG 12228 / 1C / PRS 101 / PAO1)
Q9HVE9	Uncharacterized protein	PA4643	100	3.71366e-17	0	19.15	40	4	13	4	161	17.8	9.13	41.27					881257	PA4643		Pseudomonas aeruginosa (strain ATCC 15692 / DSM 22644 / CIP 104116 / JCM 14847 / LMG 12228 / 1C / PRS 101 / PAO1)
Q9HX49	Uncharacterized protein	PA3967	100	3.71366e-17	0	17.018	34	4	15	4	130	14.7	7.91	35.45			metal ion binding		878879	PA3967		Pseudomonas aeruginosa (strain ATCC 15692 / DSM 22644 / CIP 104116 / JCM 14847 / LMG 12228 / 1C / PRS 101 / PAO1)
Q9HX23	Ribosomal RNA large subunit methyltransferase H	rlmH	100	3.71366e-17	0	23.998	54	6	34	6	155	17.8	8.87	94.42	metabolic process	cytoplasm	catalytic activity	Pf02590	878973	PA4004		Pseudomonas aeruginosa (strain ATCC 15692 / DSM 22644 / CIP 104116 / JCM 14847 / LMG 12228 / 1C / PRS 101 / PAO1)
Q9I340	Enolase-phosphatase E1	mtnC	100	3.71366e-17	0	16.616	16	3	27	3	249	26.5	5.01	83.46	metabolic process		catalytic activity;metal ion binding	Pf00702, Pf13419	878111	PA1685	Metabolic pathways; Cysteine and methionine metabolism	Pseudomonas aeruginosa (strain ATCC 15692 / DSM 22644 / CIP 104116 / JCM 14847 / LMG 12228 / 1C / PRS 101 / PAO1)
G3XD87	Respiratory nitrate reductase beta chain	narH	100	3.71366e-17	0	23.485	18	6	6	6	513	58.1	6.15	19.83	metabolic process		catalytic activity	Pf12838, Pf13237, Pf13247, Pf14711	879783	PA3874	Two-component system; Microbial metabolism in diverse environments; Nitrogen metabolism	Pseudomonas aeruginosa (strain ATCC 15692 / DSM 22644 / CIP 104116 / JCM 14847 / LMG 12228 / 1C / PRS 101 / PAO1)
Q9I2B5	Uncharacterized protein	PA1994	100	3.71366e-17	0	12.813	21	3	22	3	187	21.5	5.1	71.21				Pf06475	880185	PA1994		Pseudomonas aeruginosa (strain ATCC 15692 / DSM 22644 / CIP 104116 / JCM 14847 / LMG 12228 / 1C / PRS 101 / PAO1)
P33663	Purine nucleoside phosphorylase PA4543	PA4543	100	3.71366e-17	0	12.696	18	3	11	3	242	26	7.42	31.63	metabolic process		catalytic activity;metal ion binding	Pf02578	878617	PA4543		Pseudomonas aeruginosa (strain ATCC 15692 / DSM 22644 / CIP 104116 / JCM 14847 / LMG 12228 / 1C / PRS 101 / PAO1)
Q9HVK1	3'-phosphate/5'-hydroxy nucleic acid ligase	PA4583	100	3.71366e-17	0	23.699	23	7	11	7	404	44.4	8.19	32.21	metabolic process		catalytic activity	Pf01139	881003	PA4583		Pseudomonas aeruginosa (strain ATCC 15692 / DSM 22644 / CIP 104116 / JCM 14847 / LMG 12228 / 1C / PRS 101 / PAO1)
Q9I5Q6	Iron-sulfur cluster insertion protein ErpA	erpA	100	3.71366e-17	0	7.176	22	2	25	2	116	12.5	4.36	66.99	cell organization and biogenesis;metabolic process	cytosol	metal ion binding;structural molecule activity	Pf01521	879482	PA0665		Pseudomonas aeruginosa (strain ATCC 15692 / DSM 22644 / CIP 104116 / JCM 14847 / LMG 12228 / 1C / PRS 101 / PAO1)
Q9I001	PABS domain-containing protein	PA2842	100	3.71366e-17	0	5.134	10	2	3	2	249	27.8	4.86	5.98	metabolic process		catalytic activity	Pf01564, Pf12847, Pf13659	880258	PA2842		Pseudomonas aeruginosa (strain ATCC 15692 / DSM 22644 / CIP 104116 / JCM 14847 / LMG 12228 / 1C / PRS 101 / PAO1)
Q9HX21	Probable nicotinate-nucleotide adenylyltransferase	nadD	100	3.71366e-17	0	15.557	20	3	24	3	214	23.8	6.44	65.92	metabolic process		catalytic activity;nucleotide binding	Pf01467	878969	PA4006	Nicotinate and nicotinamide metabolism; Metabolic pathways	Pseudomonas aeruginosa (strain ATCC 15692 / DSM 22644 / CIP 104116 / JCM 14847 / LMG 12228 / 1C / PRS 101 / PAO1)
Q9I6W2	DUF1987 domain-containing protein	PA0170	100	3.71366e-17	0	41.24	47	5	28	5	126	14.5	4.68	81.1				Pf09345	878493	PA0170		Pseudomonas aeruginosa (strain ATCC 15692 / DSM 22644 / CIP 104116 / JCM 14847 / LMG 12228 / 1C / PRS 101 / PAO1)
Q9ZN70	Exopolyphosphatase	ppx	100	3.71366e-17	0	40.349	25	12	35	12	506	56.4	6.71	80.09	cell communication;cellular component movement;metabolic process;response to stimulus	membrane	catalytic activity	Pf02541	877947	PA5241	Purine metabolism	Pseudomonas aeruginosa (strain ATCC 15692 / DSM 22644 / CIP 104116 / JCM 14847 / LMG 12228 / 1C / PRS 101 / PAO1)
Q9HZJ7	Uncharacterized protein	PA3009	100	3.71366e-17	0	21.065	56	3	27	3	77	8.6	4.7	86.75					880165	PA3009		Pseudomonas aeruginosa (strain ATCC 15692 / DSM 22644 / CIP 104116 / JCM 14847 / LMG 12228 / 1C / PRS 101 / PAO1)
Q9I465	Nicotinate-nucleotide--dimethylbenzimidazole phosphoribosyltransferase	cobT	100	3.71366e-17	0	23.889	24	5	11	5	351	36.5	6.61	31.87	metabolic process		catalytic activity	Pf02277	881425	PA1279	Porphyrin and chlorophyll metabolism; Metabolic pathways	Pseudomonas aeruginosa (strain ATCC 15692 / DSM 22644 / CIP 104116 / JCM 14847 / LMG 12228 / 1C / PRS 101 / PAO1)
Q9I5W5	DUF4375 domain-containing protein	PA0571	100	3.71366e-17	0	18.48	37	4	12	4	204	22.5	5.31	43.43				Pf14300	880621	PA0571		Pseudomonas aeruginosa (strain ATCC 15692 / DSM 22644 / CIP 104116 / JCM 14847 / LMG 12228 / 1C / PRS 101 / PAO1)
Q9HYY4	Probable oxidoreductase	PA3256	100	3.71366e-17	0	33.646	36	9	41	9	320	33.4	5.53	131.31	metabolic process		catalytic activity	Pf00107, Pf08240, Pf13602	882419	PA3256		Pseudomonas aeruginosa (strain ATCC 15692 / DSM 22644 / CIP 104116 / JCM 14847 / LMG 12228 / 1C / PRS 101 / PAO1)
Q9HVH1	2Fe-2S ferredoxin-type domain-containing protein	PA4620	100	3.71366e-17	0	11.843	30	3	13	3	179	19.9	5.55	34.76	metabolic process		catalytic activity;metal ion binding	Pf00111, Pf01799	881160	PA4620		Pseudomonas aeruginosa (strain ATCC 15692 / DSM 22644 / CIP 104116 / JCM 14847 / LMG 12228 / 1C / PRS 101 / PAO1)
Q51576	Uncharacterized oxidoreductase PA3106	PA3106	100	3.71366e-17	0	16.706	18	3	7	3	255	27	5.01	25.81	metabolic process		catalytic activity	Pf00106, Pf08659, Pf13561	880115	PA3106		Pseudomonas aeruginosa (strain ATCC 15692 / DSM 22644 / CIP 104116 / JCM 14847 / LMG 12228 / 1C / PRS 101 / PAO1)
Q9I3X7	Uncharacterized protein	PA1367	100	3.71366e-17	0	23.812	21	4	16	4	278	29.8	4.86	46.97	metabolic process		catalytic activity	Pf02567	877784	PA1367		Pseudomonas aeruginosa (strain ATCC 15692 / DSM 22644 / CIP 104116 / JCM 14847 / LMG 12228 / 1C / PRS 101 / PAO1)
Q9HWF9	Bacterioferritin	bfr	100	3.71366e-17	0	91.24	78	8	82	8	154	17.9	5.14	274.71	cellular homeostasis;metabolic process;transport		catalytic activity;metal ion binding	Pf00210	881830	PA4235	Porphyrin and chlorophyll metabolism	Pseudomonas aeruginosa (strain ATCC 15692 / DSM 22644 / CIP 104116 / JCM 14847 / LMG 12228 / 1C / PRS 101 / PAO1)
Q9I551	Probable transcriptional regulator	PA0906	100	3.71366e-17	0	9.095	23	3	5	3	237	25.8	6.15	9.21	regulation of biological process;response to stimulus		DNA binding	Pf00717, Pf01381, Pf12844, Pf13560, Pf13744	878520	PA0906		Pseudomonas aeruginosa (strain ATCC 15692 / DSM 22644 / CIP 104116 / JCM 14847 / LMG 12228 / 1C / PRS 101 / PAO1)
Q9HYR7	Probable FAD-dependent monooxygenase	PA3328	100	3.71366e-17	0	16.768	15	5	14	5	388	42.5	8.21	21.97	metabolic process		catalytic activity;nucleotide binding	Pf01494	882493	PA3328		Pseudomonas aeruginosa (strain ATCC 15692 / DSM 22644 / CIP 104116 / JCM 14847 / LMG 12228 / 1C / PRS 101 / PAO1)
Q9HWW2	Uncharacterized protein	PA4066	100	3.71366e-17	0	11.192	13	2	16	2	172	18.2	5	52.95				Pf11736	879792	PA4066		Pseudomonas aeruginosa (strain ATCC 15692 / DSM 22644 / CIP 104116 / JCM 14847 / LMG 12228 / 1C / PRS 101 / PAO1)
Q9HUS9	Uncharacterized protein	PA4884	100	3.71366e-17	0	29.572	60	7	16	7	207	21.5	9	56.12					879598	PA4884		Pseudomonas aeruginosa (strain ATCC 15692 / DSM 22644 / CIP 104116 / JCM 14847 / LMG 12228 / 1C / PRS 101 / PAO1)
Q9I7B6	DNA-3-methyladenine glycosidase I	tag	100	3.71366e-17	0	13.062	25	3	16	3	183	20.8	5.02	43.04	metabolic process;response to stimulus		catalytic activity	Pf03352	878076	PA0010	Base excision repair	Pseudomonas aeruginosa (strain ATCC 15692 / DSM 22644 / CIP 104116 / JCM 14847 / LMG 12228 / 1C / PRS 101 / PAO1)
Q51368	Protein TonB	tonB	100	3.71366e-17	0	23.926	18	4	26	4	342	36.9	8.62	88.92	cellular component movement;cellular homeostasis;response to stimulus;transport	membrane	transporter activity	Pf03544	878138	PA5531		Pseudomonas aeruginosa (strain ATCC 15692 / DSM 22644 / CIP 104116 / JCM 14847 / LMG 12228 / 1C / PRS 101 / PAO1)
Q51547	Phosphate-specific transport system accessory protein PhoU homolog	phoU	100	3.71366e-17	0	32.422	27	5	33	5	242	27.5	5.34	106.57	cellular component movement;cellular homeostasis;regulation of biological process;response to stimulus;transport	cytoplasm	protein binding	Pf01895	881627	PA5365		Pseudomonas aeruginosa (strain ATCC 15692 / DSM 22644 / CIP 104116 / JCM 14847 / LMG 12228 / 1C / PRS 101 / PAO1)
Q9I046	STAS domain-containing protein	PA2797	100	3.71366e-17	0	26.363	33	5	31	5	160	17.7	5.02	96.68				Pf01740	878722	PA2797		Pseudomonas aeruginosa (strain ATCC 15692 / DSM 22644 / CIP 104116 / JCM 14847 / LMG 12228 / 1C / PRS 101 / PAO1)
Q9I0X5	Catechol 1,2-dioxygenase	catA	100	3.71366e-17	0	24.247	27	6	19	6	310	34.1	5.48	54.13	metabolic process		catalytic activity;metal ion binding	Pf00775, Pf04444, Pf13620	879147	PA2507	Benzoate degradation; Toluene degradation; Metabolic pathways; Microbial metabolism in diverse environments; Fluorobenzoate degradation; Chlorocyclohexane and chlorobenzene degradation; Degradation of aromatic compounds	Pseudomonas aeruginosa (strain ATCC 15692 / DSM 22644 / CIP 104116 / JCM 14847 / LMG 12228 / 1C / PRS 101 / PAO1)
Q9I6F4	Uncharacterized protein	PA0339	100	3.71366e-17	0	8.49	12	2	4	2	251	26.5	6.7	15.46				Pf05742	882266	PA0339		Pseudomonas aeruginosa (strain ATCC 15692 / DSM 22644 / CIP 104116 / JCM 14847 / LMG 12228 / 1C / PRS 101 / PAO1)
Q9HWP3	Tyrosine--tRNA ligase 1	tyrS1	100	3.71366e-17	0	17.746	17	5	10	5	412	45.1	6.77	33.05	metabolic process	cytoplasm;cytosol	catalytic activity;nucleotide binding;RNA binding	Pf00579	880105	PA4138	Aminoacyl-tRNA biosynthesis	Pseudomonas aeruginosa (strain ATCC 15692 / DSM 22644 / CIP 104116 / JCM 14847 / LMG 12228 / 1C / PRS 101 / PAO1)
Q9HVU4	Cytoplasmic axial filament protein	cafA	100	3.71366e-17	0	26.727	22	6	14	6	485	54.6	5.35	50.49	metabolic process	cytoplasm	catalytic activity;RNA binding	Pf00575, Pf10150	881046	PA4477		Pseudomonas aeruginosa (strain ATCC 15692 / DSM 22644 / CIP 104116 / JCM 14847 / LMG 12228 / 1C / PRS 101 / PAO1)
Q9HU91	Imidazolonepropionase	hutI	100	3.71366e-17	0	12.973	12	4	11	4	402	43.4	6.07	29.02	metabolic process	cytoplasm	catalytic activity;metal ion binding	Pf01979, Pf07969, Pf13147, Pf13594	878339	PA5092	Histidine metabolism; Metabolic pathways	Pseudomonas aeruginosa (strain ATCC 15692 / DSM 22644 / CIP 104116 / JCM 14847 / LMG 12228 / 1C / PRS 101 / PAO1)
Q9HYD6	Nudix hydrolase domain-containing protein	PA3470	100	3.71366e-17	0	26.501	38	4	44	4	152	16.7	5.53	135			catalytic activity	Pf00293	879924	PA3470		Pseudomonas aeruginosa (strain ATCC 15692 / DSM 22644 / CIP 104116 / JCM 14847 / LMG 12228 / 1C / PRS 101 / PAO1)
Q9HZT2	Lactamase_B domain-containing protein	PA2915	100	3.71366e-17	0	24.942	34	7	30	7	288	32	6.1	82.79				Pf00753	882596	PA2915		Pseudomonas aeruginosa (strain ATCC 15692 / DSM 22644 / CIP 104116 / JCM 14847 / LMG 12228 / 1C / PRS 101 / PAO1)
Q9HUE7	Uncharacterized protein	PA5022	100	3.71366e-17	0	11.919	3	3	10	3	1118	124	6.29	26.3	cellular homeostasis;regulation of biological process;transport	membrane	catalytic activity;motor activity;transporter activity	Pf00924, Pf01576, Pf01991, Pf02463, Pf05557, Pf07888, Pf12128, Pf12495, Pf12794, Pf12795, Pf13514	881258	PA5022		Pseudomonas aeruginosa (strain ATCC 15692 / DSM 22644 / CIP 104116 / JCM 14847 / LMG 12228 / 1C / PRS 101 / PAO1)
Q9HTB6	GDP-6-deoxy-D-mannose reductase	rmd	100	3.71366e-17	0	11.847	13	3	5	3	304	33.9	6.7	13.7	metabolic process		catalytic activity;nucleotide binding	Pf01370, Pf04321, Pf07993	883037	PA5454	Fructose and mannose metabolism; Amino sugar and nucleotide sugar metabolism	Pseudomonas aeruginosa (strain ATCC 15692 / DSM 22644 / CIP 104116 / JCM 14847 / LMG 12228 / 1C / PRS 101 / PAO1)
P52024	DNA polymerase III subunit delta'	holB	100	3.71366e-17	0	26.328	18	4	16	4	328	35.7	6.64	59.81	metabolic process		catalytic activity;DNA binding	Pf13177	880379	PA2961	Purine metabolism; Homologous recombination; DNA replication; Mismatch repair; Metabolic pathways; Pyrimidine metabolism	Pseudomonas aeruginosa (strain ATCC 15692 / DSM 22644 / CIP 104116 / JCM 14847 / LMG 12228 / 1C / PRS 101 / PAO1)
Q9HT29	Uncharacterized protein	PA5545	100	3.71366e-17	0	36.647	34	8	22	8	319	33.6	7.59	60.36				Pf00497, Pf09084, Pf12974	879590	PA5545		Pseudomonas aeruginosa (strain ATCC 15692 / DSM 22644 / CIP 104116 / JCM 14847 / LMG 12228 / 1C / PRS 101 / PAO1)
Q9HVI2	Uncharacterized protein	PA4607	100	3.71366e-17	0	57.179	63	5	34	5	168	17.5	6.92	134.89				Pf11220	881101	PA4607		Pseudomonas aeruginosa (strain ATCC 15692 / DSM 22644 / CIP 104116 / JCM 14847 / LMG 12228 / 1C / PRS 101 / PAO1)
Q9I525	23S rRNA (uracil(1939)-C(5))-methyltransferase RlmD	rlmD	100	3.71366e-17	0	7.289	5	2	5	2	450	49	7.77	12.34	metabolic process		catalytic activity;metal ion binding;RNA binding	Pf01938, Pf05958	881477	PA0933		Pseudomonas aeruginosa (strain ATCC 15692 / DSM 22644 / CIP 104116 / JCM 14847 / LMG 12228 / 1C / PRS 101 / PAO1)
Q9I0H8	Uncharacterized protein	PA2660	100	3.71366e-17	0	16.213	20	5	10	5	360	39.7	9.6	27.68	metabolic process				882369	PA2660		Pseudomonas aeruginosa (strain ATCC 15692 / DSM 22644 / CIP 104116 / JCM 14847 / LMG 12228 / 1C / PRS 101 / PAO1)
Q9I6C7	Probable transcriptional regulator	PA0367	100	3.71366e-17	0	8.825	14	2	9	2	215	24.5	6	33.53	metabolic process;regulation of biological process	cytosol	DNA binding	Pf00440, Pf13972	880928	PA0367		Pseudomonas aeruginosa (strain ATCC 15692 / DSM 22644 / CIP 104116 / JCM 14847 / LMG 12228 / 1C / PRS 101 / PAO1)
Q9HYI4	Uncharacterized protein	PA3421	100	3.71366e-17	0	35.554	28	9	42	8	456	50.7	8.81	114.78				Pf07044	878810	PA3421		Pseudomonas aeruginosa (strain ATCC 15692 / DSM 22644 / CIP 104116 / JCM 14847 / LMG 12228 / 1C / PRS 101 / PAO1)
Q9HVT1	Uncharacterized protein PA4490	PA4490	100	3.71366e-17	0	30.497	45	7	23	7	212	24	9.89	54.2				Pf06672	881073	PA4490		Pseudomonas aeruginosa (strain ATCC 15692 / DSM 22644 / CIP 104116 / JCM 14847 / LMG 12228 / 1C / PRS 101 / PAO1)
Q9I1H1	AmbC	ambC	100	3.71366e-17	0	36.578	24	7	35	7	362	40.7	6.81	103.02	metabolic process		catalytic activity	Pf02668	879754	PA2304		Pseudomonas aeruginosa (strain ATCC 15692 / DSM 22644 / CIP 104116 / JCM 14847 / LMG 12228 / 1C / PRS 101 / PAO1)
Q9I2M6	Uncharacterized protein	PA1870	100	3.71366e-17	0	52.498	74	7	40	7	141	15.6	4.72	121.21					877596	PA1870		Pseudomonas aeruginosa (strain ATCC 15692 / DSM 22644 / CIP 104116 / JCM 14847 / LMG 12228 / 1C / PRS 101 / PAO1)
Q9I3D4	Succinate dehydrogenase (quinone)	sdhB	100	3.71366e-17	0	29.873	39	7	41	7	235	26.1	6.9	123.55	metabolic process;transport	cytoplasm;membrane;nucleus	catalytic activity;protein binding;transporter activity	Pf00514, Pf01749, Pf02985, Pf04935, Pf13513, Pf13646	882034	PA1584	Biosynthesis of secondary metabolites; Oxidative phosphorylation; Metabolic pathways; Biosynthesis of antibiotics; Microbial metabolism in diverse environments; Butanoate metabolism; Citrate cycle (TCA cycle); Carbon metabolism	Pseudomonas aeruginosa (strain ATCC 15692 / DSM 22644 / CIP 104116 / JCM 14847 / LMG 12228 / 1C / PRS 101 / PAO1)
Q9HVF2	Uncharacterized protein	PA4639	100	3.71366e-17	0	10.418	20	3	12	3	195	20.7	9.45	33.52					881239	PA4639		Pseudomonas aeruginosa (strain ATCC 15692 / DSM 22644 / CIP 104116 / JCM 14847 / LMG 12228 / 1C / PRS 101 / PAO1)
P23189	Glutathione reductase	gor	100	3.71366e-17	0	7.226	8	2	2	2	451	49.2	6.35	6.83	cellular homeostasis;metabolic process;regulation of biological process;response to stimulus	cytoplasm	antioxidant activity;catalytic activity;nucleotide binding	Pf00070, Pf02852, Pf07992, Pf13434, Pf13738	878570	PA2025	Glutathione metabolism	Pseudomonas aeruginosa (strain ATCC 15692 / DSM 22644 / CIP 104116 / JCM 14847 / LMG 12228 / 1C / PRS 101 / PAO1)
G3XD26	Uncharacterized protein	PA3978	100	3.71366e-17	0	23.56	26	3	24	3	182	19.6	4.68	75.41				Pf08238	878901	PA3978		Pseudomonas aeruginosa (strain ATCC 15692 / DSM 22644 / CIP 104116 / JCM 14847 / LMG 12228 / 1C / PRS 101 / PAO1)
Q9I6N9	Uncharacterized protein	PA0250	100	3.71366e-17	0	46.723	57	5	49	5	144	15.7	5.86	165.22				Pf00571	879262	PA0250		Pseudomonas aeruginosa (strain ATCC 15692 / DSM 22644 / CIP 104116 / JCM 14847 / LMG 12228 / 1C / PRS 101 / PAO1)
Q9I5C2	Probable ring-cleaving dioxygenase	PA0817	100	3.71366e-17	0	21.056	62	6	14	6	141	16.1	6.52	28.39	metabolic process		catalytic activity	Pf00903, Pf12681, Pf13669	879378	PA0817		Pseudomonas aeruginosa (strain ATCC 15692 / DSM 22644 / CIP 104116 / JCM 14847 / LMG 12228 / 1C / PRS 101 / PAO1)
Q9I3R0	Probable two-component response regulator	PA1437	100	3.71366e-17	0	8.678	12	3	7	3	229	25.7	6.43	18.82	metabolic process;regulation of biological process;response to stimulus		DNA binding	Pf00072, Pf00486	881849	PA1437	Two-component system	Pseudomonas aeruginosa (strain ATCC 15692 / DSM 22644 / CIP 104116 / JCM 14847 / LMG 12228 / 1C / PRS 101 / PAO1)
Q9HW09	2-dehydropantoate 2-reductase	panE	100	3.71366e-17	0	25.926	32	5	17	5	303	33	8.72	56.43	metabolic process	cytoplasm	catalytic activity;nucleotide binding	Pf02558, Pf08546	881354	PA4397	Pantothenate and CoA biosynthesis; Biosynthesis of secondary metabolites; Metabolic pathways	Pseudomonas aeruginosa (strain ATCC 15692 / DSM 22644 / CIP 104116 / JCM 14847 / LMG 12228 / 1C / PRS 101 / PAO1)
Q9HYT8	Fe2OG dioxygenase domain-containing protein	PA3306	100	3.71366e-17	0	7.52	15	2	5	2	200	23.2	7.74	10.97	metabolic process		catalytic activity	Pf13532	882471	PA3306		Pseudomonas aeruginosa (strain ATCC 15692 / DSM 22644 / CIP 104116 / JCM 14847 / LMG 12228 / 1C / PRS 101 / PAO1)
G3XD63	Probable methylesterase	chpB	100	3.71366e-17	0	29.38	30	6	17	6	343	37.2	5.26	51.18	regulation of biological process;response to stimulus	cytoplasm	catalytic activity;signal transducer activity	Pf01339	878169	PA0414	Two-component system	Pseudomonas aeruginosa (strain ATCC 15692 / DSM 22644 / CIP 104116 / JCM 14847 / LMG 12228 / 1C / PRS 101 / PAO1)
Q9I6Y7	Uncharacterized protein	PA0145	100	3.71366e-17	0	15.654	26	4	11	4	172	18.4	4.73	32.43	metabolic process		catalytic activity	Pf05014	879449	PA0145		Pseudomonas aeruginosa (strain ATCC 15692 / DSM 22644 / CIP 104116 / JCM 14847 / LMG 12228 / 1C / PRS 101 / PAO1)
Q9HZU7	Probable outer membrane protein	PA2900	100	3.71366e-17	0	21.204	26	5	16	5	269	29.8	6.62	45.24		membrane		Pf00691	882565	PA2900		Pseudomonas aeruginosa (strain ATCC 15692 / DSM 22644 / CIP 104116 / JCM 14847 / LMG 12228 / 1C / PRS 101 / PAO1)
Q9I1W4	Alpha-1,4-glucan:maltose-1-phosphate maltosyltransferase	glgE	100	3.71366e-17	0	8.844	5	3	3	3	664	76.3	6.13	6.97	metabolic process		catalytic activity	Pf00128, Pf11896	881366	PA2151	Starch and sucrose metabolism; Metabolic pathways	Pseudomonas aeruginosa (strain ATCC 15692 / DSM 22644 / CIP 104116 / JCM 14847 / LMG 12228 / 1C / PRS 101 / PAO1)
Q9I021	GAF domain-containing protein	PA2822	100	3.71366e-17	0	17.043	33	3	14	3	160	17.1	4.79	55.94			protein binding	Pf01590, Pf13185, Pf13492	878676	PA2822		Pseudomonas aeruginosa (strain ATCC 15692 / DSM 22644 / CIP 104116 / JCM 14847 / LMG 12228 / 1C / PRS 101 / PAO1)
Q9HYI6	UPF0162 protein PA3419	PA3419	100	3.71366e-17	0	33.38	36	8	18	8	270	29.9	6.1	52.74			protein binding	Pf13369, Pf13371	878744	PA3419		Pseudomonas aeruginosa (strain ATCC 15692 / DSM 22644 / CIP 104116 / JCM 14847 / LMG 12228 / 1C / PRS 101 / PAO1)
Q51397	Outer membrane protein OprJ	oprJ	100	3.71366e-17	0	35.017	25	9	9	9	479	51.9	9.07	29.01	response to stimulus;transport	membrane	transporter activity	Pf02321	881070	PA4597		Pseudomonas aeruginosa (strain ATCC 15692 / DSM 22644 / CIP 104116 / JCM 14847 / LMG 12228 / 1C / PRS 101 / PAO1)
Q9HTD4	Probable acetyltransferase	PA5432	100	3.71366e-17	0	9.187	20	2	10	2	149	17	6.27	35.72			catalytic activity	Pf00583	879656	PA5432		Pseudomonas aeruginosa (strain ATCC 15692 / DSM 22644 / CIP 104116 / JCM 14847 / LMG 12228 / 1C / PRS 101 / PAO1)
Q9HX44	Probable acyl-CoA dehydrogenase	PA3972	100	3.71366e-17	0	52.897	40	12	46	12	549	60.3	6.44	142.75	metabolic process		catalytic activity;nucleotide binding	Pf00441, Pf02770	878594	PA3972		Pseudomonas aeruginosa (strain ATCC 15692 / DSM 22644 / CIP 104116 / JCM 14847 / LMG 12228 / 1C / PRS 101 / PAO1)
Q9I2Y3	Uncharacterized protein	PA1755	100	3.71366e-17	0	7.972	28	3	4	3	115	13.1	6.32	8.78					879771	PA1755		Pseudomonas aeruginosa (strain ATCC 15692 / DSM 22644 / CIP 104116 / JCM 14847 / LMG 12228 / 1C / PRS 101 / PAO1)
Q9I5V7	tRNA N6-adenosine threonylcarbamoyltransferase	tsaD	100	3.71366e-17	0	30.084	28	6	33	6	341	36.5	6.24	105.47	metabolic process	cytoplasm	catalytic activity;metal ion binding	Pf00814	882271	PA0580		Pseudomonas aeruginosa (strain ATCC 15692 / DSM 22644 / CIP 104116 / JCM 14847 / LMG 12228 / 1C / PRS 101 / PAO1)
Q9I517	Thioredoxin-like_fold domain-containing protein	PA0941	100	3.71366e-17	0	13.937	30	2	32	2	77	8.3	6.27	107.65	cellular homeostasis;regulation of biological process		catalytic activity;protein binding	Pf00462, Pf05768, Pf13192, Pf13417	878292	PA0941		Pseudomonas aeruginosa (strain ATCC 15692 / DSM 22644 / CIP 104116 / JCM 14847 / LMG 12228 / 1C / PRS 101 / PAO1)
Q9ZFE4	Enoyl-[acyl-carrier-protein] reductase [NADH] FabI	fabI	100	3.71366e-17	0	16.749	26	6	11	6	265	28	5.94	24.57	cell organization and biogenesis;metabolic process		catalytic activity	Pf00106, Pf13561	878311	PA1806	Fatty acid biosynthesis; Metabolic pathways; Biotin metabolism; Fatty acid metabolism	Pseudomonas aeruginosa (strain ATCC 15692 / DSM 22644 / CIP 104116 / JCM 14847 / LMG 12228 / 1C / PRS 101 / PAO1)
Q9HTM6	4HBT domain-containing protein	PA5329	100	3.71366e-17	0	17.29	30	4	23	4	154	17.7	5.34	51.88			catalytic activity	Pf03061, Pf13279	878225	PA5329		Pseudomonas aeruginosa (strain ATCC 15692 / DSM 22644 / CIP 104116 / JCM 14847 / LMG 12228 / 1C / PRS 101 / PAO1)
Q9I3T4	Probable periplasmic spermidine/putrescine-binding protein	PA1410	100	3.71366e-17	0	16.971	18	5	16	5	363	40.4	7.03	40.93	transport		transporter activity	Pf01547, Pf13343, Pf13416, Pf13531	879430	PA1410	ABC transporters	Pseudomonas aeruginosa (strain ATCC 15692 / DSM 22644 / CIP 104116 / JCM 14847 / LMG 12228 / 1C / PRS 101 / PAO1)
Q9I0J9	NADH-quinone oxidoreductase subunit C/D	nuoC	100	3.71366e-17	0	25.305	17	8	22	8	593	68.3	6.7	63.43	metabolic process;transport	membrane	catalytic activity;nucleotide binding	Pf00329, Pf00346	882346	PA2639	Oxidative phosphorylation; Metabolic pathways	Pseudomonas aeruginosa (strain ATCC 15692 / DSM 22644 / CIP 104116 / JCM 14847 / LMG 12228 / 1C / PRS 101 / PAO1)
Q9I5T7	Probable two-component response regulator	PA0601	100	3.71366e-17	0	36.675	47	7	25	7	210	22.9	6.54	83.1	metabolic process;regulation of biological process;response to stimulus		DNA binding	Pf00072, Pf00196	882060	PA0601		Pseudomonas aeruginosa (strain ATCC 15692 / DSM 22644 / CIP 104116 / JCM 14847 / LMG 12228 / 1C / PRS 101 / PAO1)
Q9I6D5	Uncharacterized protein	PA0359	100	3.71366e-17	0	5.375	22	2	8	2	114	11.6	4.72	16.06		membrane			879498	PA0359		Pseudomonas aeruginosa (strain ATCC 15692 / DSM 22644 / CIP 104116 / JCM 14847 / LMG 12228 / 1C / PRS 101 / PAO1)
P42512	Fe(3+)-pyochelin receptor	fptA	100	3.71366e-17	0	8.356	5	2	6	2	720	79.9	6.23	19.89	response to stimulus;transport	membrane	metal ion binding;receptor activity	Pf00593, Pf07715, Pf14905	880419	PA4221		Pseudomonas aeruginosa (strain ATCC 15692 / DSM 22644 / CIP 104116 / JCM 14847 / LMG 12228 / 1C / PRS 101 / PAO1)
Q9I4X8	HPt domain-containing protein	PA0991	100	3.71366e-17	0	15.27	45	4	7	4	125	13.3	4.86	23.03	regulation of biological process;response to stimulus		signal transducer activity			PA0991		Pseudomonas aeruginosa (strain ATCC 15692 / DSM 22644 / CIP 104116 / JCM 14847 / LMG 12228 / 1C / PRS 101 / PAO1)
Q9I7B4	PilZ domain-containing protein	PA0012	100	3.71366e-17	0	6.565	22	2	8	2	88	9.8	5.86	19.01			nucleotide binding	Pf07238	877795	PA0012		Pseudomonas aeruginosa (strain ATCC 15692 / DSM 22644 / CIP 104116 / JCM 14847 / LMG 12228 / 1C / PRS 101 / PAO1)
Q9I4L4	YfiR	yfiR	100	3.71366e-17	0	14.807	26	4	16	4	190	20.7	8.51	45.44				Pf13689	877671	PA1121		Pseudomonas aeruginosa (strain ATCC 15692 / DSM 22644 / CIP 104116 / JCM 14847 / LMG 12228 / 1C / PRS 101 / PAO1)
Q9HVG7	POTRA domain-containing protein	PA4624	100	3.71366e-17	0	8.058	5	2	8	2	568	63.2	5.78	19.09	transport	membrane	transporter activity	Pf07244, Pf08479	881173	PA4624		Pseudomonas aeruginosa (strain ATCC 15692 / DSM 22644 / CIP 104116 / JCM 14847 / LMG 12228 / 1C / PRS 101 / PAO1)
Q9HZ76	UDP-2-acetamido-2-deoxy-3-oxo-D-glucuronate aminotransferase	wbpE	100	3.71366e-17	0	78.965	50	12	35	12	359	38.9	6.11	112.53	cell organization and biogenesis;metabolic process		catalytic activity	Pf00155, Pf00266, Pf01041, Pf01053, Pf01212	882653	PA3155	Amino sugar and nucleotide sugar metabolism	Pseudomonas aeruginosa (strain ATCC 15692 / DSM 22644 / CIP 104116 / JCM 14847 / LMG 12228 / 1C / PRS 101 / PAO1)
Q9HWJ8	Uncharacterized protein	PA4183	100	3.71366e-17	0	12.953	36	3	14	3	155	17.1	6.18	34.92				Pf00903, Pf12681	880295	PA4183		Pseudomonas aeruginosa (strain ATCC 15692 / DSM 22644 / CIP 104116 / JCM 14847 / LMG 12228 / 1C / PRS 101 / PAO1)
Q9HYM8	Ribose 1,5-bisphosphate phosphokinase PhnN	phnN	100	3.71366e-17	0	12.118	18	3	10	3	185	20.2	7.84	25.75	metabolic process	cytosol	catalytic activity;nucleotide binding	Pf00625, Pf13238, Pf13671	877998	PA3373	Pentose phosphate pathway	Pseudomonas aeruginosa (strain ATCC 15692 / DSM 22644 / CIP 104116 / JCM 14847 / LMG 12228 / 1C / PRS 101 / PAO1)
Q9I2F8	Binding protein component of ABC ribose transporter	rbsB	100	3.71366e-17	0	95.939	66	18	94	18	319	33.8	8.06	296.77	metabolic process;transport	membrane	catalytic activity;transporter activity	Pf00532, Pf01232, Pf13377, Pf13407	878276	PA1946	Bacterial chemotaxis; ABC transporters	Pseudomonas aeruginosa (strain ATCC 15692 / DSM 22644 / CIP 104116 / JCM 14847 / LMG 12228 / 1C / PRS 101 / PAO1)
Q9HZT4	Fe/B12 periplasmic-binding domain-containing protein	PA2913	100	3.71366e-17	0	50.109	40	10	40	10	323	35.3	5.95	120.39				Pf01497	882645	PA2913	ABC transporters	Pseudomonas aeruginosa (strain ATCC 15692 / DSM 22644 / CIP 104116 / JCM 14847 / LMG 12228 / 1C / PRS 101 / PAO1)
Q9I5U5	Ribosomal RNA small subunit methyltransferase A	rsmA	100	3.71366e-17	0	18.456	21	4	17	4	268	30	7.39	59.19	metabolic process	cytoplasm	catalytic activity;RNA binding	Pf00398, Pf12847, Pf13659	880847	PA0592		Pseudomonas aeruginosa (strain ATCC 15692 / DSM 22644 / CIP 104116 / JCM 14847 / LMG 12228 / 1C / PRS 101 / PAO1)
Q9HT09	tRNA uridine 5-carboxymethylaminomethyl modification enzyme MnmG	mnmG	100	3.71366e-17	0	20.875	15	5	11	5	630	69.6	6.51	40.94	metabolic process	cytoplasm;cytosol	catalytic activity;nucleotide binding	Pf01134, Pf13932	877676	PA5565		Pseudomonas aeruginosa (strain ATCC 15692 / DSM 22644 / CIP 104116 / JCM 14847 / LMG 12228 / 1C / PRS 101 / PAO1)
Q9I311	Periplasmic beta-glucosidase	bglX	100	3.71366e-17	0	46.297	23	13	21	13	764	83	7.06	61.55	metabolic process	membrane	catalytic activity;nucleotide binding	Pf00933, Pf01915, Pf01926, Pf06205, Pf14310	877660	PA1726	Biosynthesis of secondary metabolites; Cyanoamino acid metabolism; Metabolic pathways; Starch and sucrose metabolism	Pseudomonas aeruginosa (strain ATCC 15692 / DSM 22644 / CIP 104116 / JCM 14847 / LMG 12228 / 1C / PRS 101 / PAO1)
P30417	Probable FKBP-type 25 kDa peptidyl-prolyl cis-trans isomerase	fkl	100	3.71366e-17	0	16.081	19	3	9	3	227	25.3	8.21	25.45	metabolic process		catalytic activity	Pf00254	880807			Pseudomonas aeruginosa (strain ATCC 15692 / DSM 22644 / CIP 104116 / JCM 14847 / LMG 12228 / 1C / PRS 101 / PAO1)
Q9HU87	Probable binding protein component of ABC transporter	PA5096	100	3.71366e-17	0	6.074	11	2	2	2	322	35.5	5.49	5.31	transport	membrane	transporter activity	Pf04069	879515	PA5096	ABC transporters	Pseudomonas aeruginosa (strain ATCC 15692 / DSM 22644 / CIP 104116 / JCM 14847 / LMG 12228 / 1C / PRS 101 / PAO1)
Q9HX99	Molybdopterin molybdenumtransferase	moeA1	100	3.71366e-17	0	45.354	30	8	16	8	407	43.2	6.2	60.98	metabolic process	cytoplasm	catalytic activity	Pf00994, Pf03453, Pf03454	878989	PA3914	Metabolic pathways; Folate biosynthesis	Pseudomonas aeruginosa (strain ATCC 15692 / DSM 22644 / CIP 104116 / JCM 14847 / LMG 12228 / 1C / PRS 101 / PAO1)
Q9I1K8	Gluconate dehydrogenase	PA2265	100	3.71366e-17	0	38.414	26	12	31	12	591	64.7	7.24	74.44	metabolic process		catalytic activity;nucleotide binding	Pf00732, Pf05199	879537	PA2265	Metabolic pathways; Pentose phosphate pathway; Microbial metabolism in diverse environments	Pseudomonas aeruginosa (strain ATCC 15692 / DSM 22644 / CIP 104116 / JCM 14847 / LMG 12228 / 1C / PRS 101 / PAO1)
Q9HZU3	Precorrin-2 C(20)-methyltransferase	cobI	100	3.71366e-17	0	20.452	23	5	21	5	250	27.3	6.37	64.21	metabolic process		catalytic activity	Pf00590	882688	PA2904	Metabolic pathways; Porphyrin and chlorophyll metabolism	Pseudomonas aeruginosa (strain ATCC 15692 / DSM 22644 / CIP 104116 / JCM 14847 / LMG 12228 / 1C / PRS 101 / PAO1)
Q9I2U3	Two-component response regulator, ParR	parR	100	3.71366e-17	0	7.789	14	3	4	3	235	26.5	6.24	10.9	metabolic process;regulation of biological process;response to stimulus		DNA binding;signal transducer activity	Pf00072, Pf00486	878354	PA1799	Cationic antimicrobial peptide (CAMP) resistance; beta-Lactam resistance; Two-component system	Pseudomonas aeruginosa (strain ATCC 15692 / DSM 22644 / CIP 104116 / JCM 14847 / LMG 12228 / 1C / PRS 101 / PAO1)
Q9HXL0	Uncharacterized protein	PA3785	21.783	9.18571e-05	0	104.891	65	13	250	13	158	17	6.8	680.85				Pf04314	879117	PA3785		Pseudomonas aeruginosa (strain ATCC 15692 / DSM 22644 / CIP 104116 / JCM 14847 / LMG 12228 / 1C / PRS 101 / PAO1)
Q9HUG7	Uncharacterized protein	PA4998	10.063	0.00544735	0	14.774	22	4	11	4	216	25	9.57	29.16				Pf01636	881673	PA4998		Pseudomonas aeruginosa (strain ATCC 15692 / DSM 22644 / CIP 104116 / JCM 14847 / LMG 12228 / 1C / PRS 101 / PAO1)
G3XCV8	Uncharacterized protein	PA2405	8.83	0.00982268	0	12.206	35	2	25	2	109	11.4	4.83	72.88					878222	PA2405		Pseudomonas aeruginosa (strain ATCC 15692 / DSM 22644 / CIP 104116 / JCM 14847 / LMG 12228 / 1C / PRS 101 / PAO1)
Q9I174	Probable adhesion protein	PA2407	7.105	0.0245636	0	119.651	65	16	138	16	317	34.3	9.2	442.59	transport		metal ion binding	Pf01297	879560	PA2407	ABC transporters	Pseudomonas aeruginosa (strain ATCC 15692 / DSM 22644 / CIP 104116 / JCM 14847 / LMG 12228 / 1C / PRS 101 / PAO1)
Q51455	Chemotaxis protein CheY	cheY	6.649	0.0318751	0	42.523	40	5	78	5	124	13.9	6.57	260.15	cellular component movement;regulation of biological process;response to stimulus	cytoplasm	metal ion binding	Pf00072	882097	PA1456	Two-component system; Bacterial chemotaxis	Pseudomonas aeruginosa (strain ATCC 15692 / DSM 22644 / CIP 104116 / JCM 14847 / LMG 12228 / 1C / PRS 101 / PAO1)
Q9I2Q0	Immune protein Tsi1	tsi1	6.593	0.0328977	0	46.072	50	6	65	6	172	18.7	5.02	160.29					880643	PA1845		Pseudomonas aeruginosa (strain ATCC 15692 / DSM 22644 / CIP 104116 / JCM 14847 / LMG 12228 / 1C / PRS 101 / PAO1)
G3XDA1	Exoenzyme S	exoS	6.325	0.0402885	0	99.33	54	19	41	18	453	48.3	6.02	136.42	defense response;metabolic process;regulation of biological process;response to stimulus	extracellular	catalytic activity;DNA binding;enzyme regulator activity	Pf01129, Pf03496, Pf03545, Pf09520	879837	PA3841		Pseudomonas aeruginosa (strain ATCC 15692 / DSM 22644 / CIP 104116 / JCM 14847 / LMG 12228 / 1C / PRS 101 / PAO1)
Q9HVV5	Uncharacterized protein	PA4463	6.256	0.0401706	0	121.57	78	9	173	9	102	11.7	6.54	629.81	metabolic process;regulation of biological process			Pf02482	881023	PA4463		Pseudomonas aeruginosa (strain ATCC 15692 / DSM 22644 / CIP 104116 / JCM 14847 / LMG 12228 / 1C / PRS 101 / PAO1)
Q9I793	Uncharacterized protein	PA0039	5.972	0.047629	0	76.056	53	10	347	10	75	7.9	8.44	1003.28				Pf06649	879200	PA0039		Pseudomonas aeruginosa (strain ATCC 15692 / DSM 22644 / CIP 104116 / JCM 14847 / LMG 12228 / 1C / PRS 101 / PAO1)
Q9HT34	Uncharacterized protein	PA5540	5.936	0.0486027	0	28.962	46	6	7	6	186	19.8	5.54	27.05				Pf00132	877617	PA5540		Pseudomonas aeruginosa (strain ATCC 15692 / DSM 22644 / CIP 104116 / JCM 14847 / LMG 12228 / 1C / PRS 101 / PAO1)
Q9HWG5	Pyochelin biosynthetic protein PchG	pchG	0.147	0.0436802	0	22.349	13	3	17	3	349	37.7	5.26	59.42	metabolic process		catalytic activity	Pf01408	880082	PA4224	Biosynthesis of siderophore group nonribosomal peptides	Pseudomonas aeruginosa (strain ATCC 15692 / DSM 22644 / CIP 104116 / JCM 14847 / LMG 12228 / 1C / PRS 101 / PAO1)
Q9HWG9	5-methylphenazine-1-carboxylate 1-monooxygenase	phzS	0.139	0.0354056	0	111.349	36	16	176	16	402	43.6	6.05	512.43	metabolic process		catalytic activity;nucleotide binding	Pf01494	881836	PA4217		Pseudomonas aeruginosa (strain ATCC 15692 / DSM 22644 / CIP 104116 / JCM 14847 / LMG 12228 / 1C / PRS 101 / PAO1)
Q9HV60	BON domain-containing protein	PA4739	0.134	0.0302361	0	70.535	61	13	461	13	114	11.8	8.97	1237.17				Pf04972	881670	PA4739		Pseudomonas aeruginosa (strain ATCC 15692 / DSM 22644 / CIP 104116 / JCM 14847 / LMG 12228 / 1C / PRS 101 / PAO1)
Q9HU38	AsmA domain-containing protein	PA5146	0.117	0.0175218	0	4.764	3	2	2	2	750	80.8	8.03	4.43	regulation of biological process	membrane		Pf05170, Pf13502	878779	PA5146		Pseudomonas aeruginosa (strain ATCC 15692 / DSM 22644 / CIP 104116 / JCM 14847 / LMG 12228 / 1C / PRS 101 / PAO1)
Q9I6C2	Probable zinc protease	PA0372	0.062	0.000903147	0	54.155	34	13	45	13	465	51.9	6.58	126.67	metabolic process	membrane	catalytic activity;metal ion binding	Pf00675, Pf05193	883000	PA0372		Pseudomonas aeruginosa (strain ATCC 15692 / DSM 22644 / CIP 104116 / JCM 14847 / LMG 12228 / 1C / PRS 101 / PAO1)
Q9I367	Uncharacterized protein	PA1658	0.051	0.000319676	0	170.879	67	25	154	25	491	55.5	5.44	501.75	transport			Pf05943	879592	PA1658		Pseudomonas aeruginosa (strain ATCC 15692 / DSM 22644 / CIP 104116 / JCM 14847 / LMG 12228 / 1C / PRS 101 / PAO1)
P00099	Cytochrome c-551	nirM	0.026	5.09e-06	0	39.425	53	4	62	4	104	11	7.12	237.35	metabolic process;transport		metal ion binding	Pf00034	882220	PA0518	Two-component system; Microbial metabolism in diverse environments; Sulfur metabolism; Metabolic pathways	Pseudomonas aeruginosa (strain ATCC 15692 / DSM 22644 / CIP 104116 / JCM 14847 / LMG 12228 / 1C / PRS 101 / PAO1)
G3XCV2	Dihydroaeruginoic acid synthetase	pchE	0.01	3.71366e-17	0	108.14	23	22	72	22	1438	156.3	5.44	232.12	metabolic process		catalytic activity	Pf00501, Pf00550, Pf00668, Pf08415	880048	PA4226	Biosynthesis of siderophore group nonribosomal peptides	Pseudomonas aeruginosa (strain ATCC 15692 / DSM 22644 / CIP 104116 / JCM 14847 / LMG 12228 / 1C / PRS 101 / PAO1)
Q9I765	Oligopeptidase A	prlC	0.01	3.71366e-17	0	27.267	13	6	19	6	681	76	5.26	59.88	metabolic process	cytosol	catalytic activity;metal ion binding	Pf01432	878482	PA0067		Pseudomonas aeruginosa (strain ATCC 15692 / DSM 22644 / CIP 104116 / JCM 14847 / LMG 12228 / 1C / PRS 101 / PAO1)
Q9I624	Biotin carboxylase	PA0494	0.01	3.71366e-17	0	36.466	28	10	31	10	458	50	5.88	80.85			catalytic activity;metal ion binding;nucleotide binding	Pf00289, Pf02222, Pf02785, Pf02786, Pf07478, Pf13535, Pf15632	877712	PA0494	Carbon metabolism; Pyruvate metabolism; Propanoate metabolism; Biosynthesis of antibiotics; Metabolic pathways; Microbial metabolism in diverse environments; Fatty acid metabolism; Fatty acid biosynthesis; Biosynthesis of secondary metabolites	Pseudomonas aeruginosa (strain ATCC 15692 / DSM 22644 / CIP 104116 / JCM 14847 / LMG 12228 / 1C / PRS 101 / PAO1)
P43334	Phenylalanine-4-hydroxylase	phhA	0.01	3.71366e-17	0	32.054	38	7	45	7	262	30.3	5.76	112.21	metabolic process		catalytic activity;metal ion binding	Pf00351	879709	PA0872	Biosynthesis of amino acids; Phenylalanine metabolism; Metabolic pathways; Phenylalanine, tyrosine and tryptophan biosynthesis	Pseudomonas aeruginosa (strain ATCC 15692 / DSM 22644 / CIP 104116 / JCM 14847 / LMG 12228 / 1C / PRS 101 / PAO1)
Q9HTQ1	Uncharacterized protein	PA5303	0.01	3.71366e-17	0	31.328	66	7	33	7	117	13	4.82	85.67				Pf01042	878056	PA5303		Pseudomonas aeruginosa (strain ATCC 15692 / DSM 22644 / CIP 104116 / JCM 14847 / LMG 12228 / 1C / PRS 101 / PAO1)
P95414	Siroheme decarboxylase NirG subunit	nirG	0.01	3.71366e-17	0	22.551	33	5	19	5	147	16.5	4.83	58.97	metabolic process				877708	PA0513		Pseudomonas aeruginosa (strain ATCC 15692 / DSM 22644 / CIP 104116 / JCM 14847 / LMG 12228 / 1C / PRS 101 / PAO1)
Q9HZ97	Uncharacterized protein	PA3127	0.01	3.71366e-17	0	13.248	20	4	8	4	267	29.4	5.34	22.36			catalytic activity	Pf00583, Pf00903, Pf12681	882635	PA3127		Pseudomonas aeruginosa (strain ATCC 15692 / DSM 22644 / CIP 104116 / JCM 14847 / LMG 12228 / 1C / PRS 101 / PAO1)
Q9HXJ2	Type IV pilus assembly protein PilF	pilF	0.01	3.71366e-17	0	8.211	11	2	18	2	252	28.5	7.18	52.96	cell organization and biogenesis;cellular component movement;transport		protein binding	Pf13414, Pf13424	879170	PA3805		Pseudomonas aeruginosa (strain ATCC 15692 / DSM 22644 / CIP 104116 / JCM 14847 / LMG 12228 / 1C / PRS 101 / PAO1)
Q9I7B0	Trk system potassium uptake protein TrkA	trkA	0.01	3.71366e-17	0	22.614	15	5	17	5	457	49.9	5.41	54.67	transport	membrane	transporter activity	Pf02080, Pf02254	879255	PA0016		Pseudomonas aeruginosa (strain ATCC 15692 / DSM 22644 / CIP 104116 / JCM 14847 / LMG 12228 / 1C / PRS 101 / PAO1)
Q9HXV1	Probable transcriptional regulator	PA3689	0.01	3.71366e-17	0	5.14	12	2	4	2	156	17.7	6.79	9.39	regulation of biological process		DNA binding;metal ion binding	Pf00376, Pf00466, Pf09278, Pf13411	879126	PA3689		Pseudomonas aeruginosa (strain ATCC 15692 / DSM 22644 / CIP 104116 / JCM 14847 / LMG 12228 / 1C / PRS 101 / PAO1)
Q9HTC6	Probable peptidase	PA5440	0.01	3.71366e-17	0	45.134	30	9	56	9	464	51.7	6.58	166.78	metabolic process	cytosol	catalytic activity	Pf01136	877846	PA5440		Pseudomonas aeruginosa (strain ATCC 15692 / DSM 22644 / CIP 104116 / JCM 14847 / LMG 12228 / 1C / PRS 101 / PAO1)
Q9HVH0	Probable oxidoreductase	PA4621	0.01	3.71366e-17	0	35.568	16	13	17	13	943	103.7	7.28	35.29	metabolic process		catalytic activity	Pf02738	881161	PA4621		Pseudomonas aeruginosa (strain ATCC 15692 / DSM 22644 / CIP 104116 / JCM 14847 / LMG 12228 / 1C / PRS 101 / PAO1)
Q9HWI4	Histidine kinase	bfiS	0.01	3.71366e-17	0	6.778	4	2	3	2	758	82.9	6.89	6.08	metabolic process;regulation of biological process;response to stimulus		catalytic activity;nucleotide binding;protein binding;receptor activity;signal transducer activity	Pf00512, Pf00989, Pf02518, Pf08447, Pf08448, Pf13188, Pf13426, Pf14598	880350	PA4197		Pseudomonas aeruginosa (strain ATCC 15692 / DSM 22644 / CIP 104116 / JCM 14847 / LMG 12228 / 1C / PRS 101 / PAO1)
Q9HXU3	Uncharacterized protein	PA3697	0.01	3.71366e-17	0	23.569	18	6	19	6	431	48.6	6.48	59.95	regulation of biological process			Pf08014	879094	PA3697		Pseudomonas aeruginosa (strain ATCC 15692 / DSM 22644 / CIP 104116 / JCM 14847 / LMG 12228 / 1C / PRS 101 / PAO1)
G3XD78	Regulatory protein RsaL	rsaL	0.01	3.71366e-17	0	6.911	24	2	10	2	80	9.4	9.57	22.34	regulation of biological process		DNA binding		881782	PA1431		Pseudomonas aeruginosa (strain ATCC 15692 / DSM 22644 / CIP 104116 / JCM 14847 / LMG 12228 / 1C / PRS 101 / PAO1)
Q9HT67	Uncharacterized protein	PA5506	0.01	3.71366e-17	0	5.19	7	2	2	2	285	32.1	7.59	1.95	metabolic process;regulation of biological process	cytosol	catalytic activity;DNA binding	Pf01380, Pf01418	878153	PA5506		Pseudomonas aeruginosa (strain ATCC 15692 / DSM 22644 / CIP 104116 / JCM 14847 / LMG 12228 / 1C / PRS 101 / PAO1)
P54292	Regulatory protein RhlR	rhlR	0.01	3.71366e-17	0	26.521	26	5	30	5	241	27.6	7.17	84	metabolic process;regulation of biological process		DNA binding	Pf00196, Pf03472	878968	PA3477	Quorum sensing	Pseudomonas aeruginosa (strain ATCC 15692 / DSM 22644 / CIP 104116 / JCM 14847 / LMG 12228 / 1C / PRS 101 / PAO1)
G3XD89	Putative copper transport outer membrane porin OprC	oprC	0.01	3.71366e-17	0	26.723	14	8	10	8	723	79.3	6.46	23.56	transport	membrane	receptor activity	Pf00593, Pf07715, Pf14905	879091	PA3790		Pseudomonas aeruginosa (strain ATCC 15692 / DSM 22644 / CIP 104116 / JCM 14847 / LMG 12228 / 1C / PRS 101 / PAO1)
Q9HUT7	Osmotically inducible lipoprotein OsmE	osmE	0.01	3.71366e-17	0	10.36	39	4	8	4	114	12.5	8.63	17.69		membrane		Pf04355	879707	PA4876		Pseudomonas aeruginosa (strain ATCC 15692 / DSM 22644 / CIP 104116 / JCM 14847 / LMG 12228 / 1C / PRS 101 / PAO1)
Q9HXE5	ATP-dependent RNA helicase RhlB	rhlB	0.01	3.71366e-17	0	43.576	33	9	34	9	397	44.3	6.34	105.19	metabolic process	cytoplasm;nucleus	catalytic activity;nucleotide binding;RNA binding	Pf00270, Pf00271, Pf06862	879804	PA3861	RNA degradation	Pseudomonas aeruginosa (strain ATCC 15692 / DSM 22644 / CIP 104116 / JCM 14847 / LMG 12228 / 1C / PRS 101 / PAO1)
Q9HU96	Uncharacterized protein	PA5087	0.01	3.71366e-17	0	12.247	14	4	25	1	289	32.1	7.37	55.7					882273	PA5087		Pseudomonas aeruginosa (strain ATCC 15692 / DSM 22644 / CIP 104116 / JCM 14847 / LMG 12228 / 1C / PRS 101 / PAO1)
Q9HWY4	Geranyltranstransferase	ispA	0.01	3.71366e-17	0	26.601	27	5	26	5	295	31.4	5.41	92.44	metabolic process		catalytic activity	Pf00348	879058	PA4043	Biosynthesis of secondary metabolites; Terpenoid backbone biosynthesis; Metabolic pathways; Biosynthesis of antibiotics	Pseudomonas aeruginosa (strain ATCC 15692 / DSM 22644 / CIP 104116 / JCM 14847 / LMG 12228 / 1C / PRS 101 / PAO1)
Q9I4N9	NTP_transf_3 domain-containing protein	PA1090	0.01	3.71366e-17	0	10.291	15	3	5	3	220	24.7	5.64	11.11	metabolic process		catalytic activity	Pf00483, Pf01128, Pf12804	877914	PA1090		Pseudomonas aeruginosa (strain ATCC 15692 / DSM 22644 / CIP 104116 / JCM 14847 / LMG 12228 / 1C / PRS 101 / PAO1)
Q9I1F6	Transcriptional regulator GntR	gntR	0.01	3.71366e-17	0	11.307	13	4	11	4	343	37.1	8.09	28.16	metabolic process;regulation of biological process		DNA binding	Pf00356, Pf00532, Pf13377, Pf13407	883124	PA2320		Pseudomonas aeruginosa (strain ATCC 15692 / DSM 22644 / CIP 104116 / JCM 14847 / LMG 12228 / 1C / PRS 101 / PAO1)
P11439	Exotoxin A	eta	0.01	3.71366e-17	0	6.781	4	2	2	2	638	69.2	5.58	6.6			catalytic activity	Pf09009, Pf09101, Pf09102	877850	PA1148		Pseudomonas aeruginosa (strain ATCC 15692 / DSM 22644 / CIP 104116 / JCM 14847 / LMG 12228 / 1C / PRS 101 / PAO1)
Q9HT77	NrdJb	nrdJb	0.01	3.71366e-17	0	27.403	38	7	25	7	229	24.9	6.39	61.13	metabolic process		catalytic activity	Pf12637	877839	PA5496		Pseudomonas aeruginosa (strain ATCC 15692 / DSM 22644 / CIP 104116 / JCM 14847 / LMG 12228 / 1C / PRS 101 / PAO1)
Q9I4B2	Probable transcriptional regulator	PA1226	0.01	3.71366e-17	0	21.12	30	4	14	4	202	22.3	5.52	41.07	metabolic process;regulation of biological process	cytosol	DNA binding	Pf00440	882208	PA1226		Pseudomonas aeruginosa (strain ATCC 15692 / DSM 22644 / CIP 104116 / JCM 14847 / LMG 12228 / 1C / PRS 101 / PAO1)
Q9HYR4	Cytochrome P450	PA3331	0.01	3.71366e-17	0	49.031	24	7	45	7	418	46.3	5.86	142.48	metabolic process		catalytic activity;metal ion binding	Pf00067	882496	PA3331		Pseudomonas aeruginosa (strain ATCC 15692 / DSM 22644 / CIP 104116 / JCM 14847 / LMG 12228 / 1C / PRS 101 / PAO1)
G3XCT6	Histidine kinase	PA1458	0.01	3.71366e-17	0	71.379	27	12	65	12	753	79.7	4.67	245.97	metabolic process;regulation of biological process;response to stimulus	cytoplasm	catalytic activity;nucleotide binding;receptor activity;signal transducer activity	Pf01584, Pf01627, Pf02518, Pf02895	882057	PA1458	Bacterial chemotaxis; Two-component system	Pseudomonas aeruginosa (strain ATCC 15692 / DSM 22644 / CIP 104116 / JCM 14847 / LMG 12228 / 1C / PRS 101 / PAO1)
G3XD68	Uncharacterized protein	PA0634	0.01	3.71366e-17	0	16.448	43	5	17	5	115	12.9	5.11	39.78					878405	PA0634		Pseudomonas aeruginosa (strain ATCC 15692 / DSM 22644 / CIP 104116 / JCM 14847 / LMG 12228 / 1C / PRS 101 / PAO1)
G3XD59	Uncharacterized protein	PA4118	0.01	3.71366e-17	0	16.727	30	4	28	4	189	20.9	9.99	73.58					880366	PA4118		Pseudomonas aeruginosa (strain ATCC 15692 / DSM 22644 / CIP 104116 / JCM 14847 / LMG 12228 / 1C / PRS 101 / PAO1)
Q9I1V4	Uncharacterized protein	PA2161	0.01	3.71366e-17	0	7.579	32	2	6	2	101	10.9	10.21	18.38				Pf11154	878892	PA2161		Pseudomonas aeruginosa (strain ATCC 15692 / DSM 22644 / CIP 104116 / JCM 14847 / LMG 12228 / 1C / PRS 101 / PAO1)
Q9I0H4	Flavohemoprotein	hmp	0.01	3.71366e-17	0	63.291	38	12	60	12	393	43.6	5.4	184.01	metabolic process;response to stimulus;transport		catalytic activity;metal ion binding;nucleotide binding;transporter activity	Pf00042, Pf00175, Pf00970, Pf08030	882373	PA2664		Pseudomonas aeruginosa (strain ATCC 15692 / DSM 22644 / CIP 104116 / JCM 14847 / LMG 12228 / 1C / PRS 101 / PAO1)
Q9HW29	Uncharacterized protein	PA4373	0.01	3.71366e-17	0	36.338	33	8	17	8	364	40	6.62	53.38			protein binding	Pf07433	881373	PA4373		Pseudomonas aeruginosa (strain ATCC 15692 / DSM 22644 / CIP 104116 / JCM 14847 / LMG 12228 / 1C / PRS 101 / PAO1)
Q9I1H3	AmbE	ambE	0.01	3.71366e-17	0	36.854	6	11	23	11	2124	228.9	5.19	63.65	metabolic process		catalytic activity	Pf00501, Pf00550, Pf00668, Pf00975, Pf05050, Pf05575, Pf12695, Pf12697, Pf12847, Pf13193	878274	PA2302		Pseudomonas aeruginosa (strain ATCC 15692 / DSM 22644 / CIP 104116 / JCM 14847 / LMG 12228 / 1C / PRS 101 / PAO1)
Q9HWG3	Pyochelin biosynthesis protein PchD	pchD	0.01	3.71366e-17	0	85.615	35	14	73	14	547	59.9	6.86	231.75	metabolic process		catalytic activity	Pf00501, Pf13193	880566	PA4228	Biosynthesis of siderophore group nonribosomal peptides	Pseudomonas aeruginosa (strain ATCC 15692 / DSM 22644 / CIP 104116 / JCM 14847 / LMG 12228 / 1C / PRS 101 / PAO1)
Q9HTR2	Phosphorylcholine phosphatase	pchP	0.01	3.71366e-17	0	35.275	29	8	35	8	349	39.1	5.96	105.29			metal ion binding	Pf12710	877730	PA5292		Pseudomonas aeruginosa (strain ATCC 15692 / DSM 22644 / CIP 104116 / JCM 14847 / LMG 12228 / 1C / PRS 101 / PAO1)
Q9HX38	PhoH domain-containing protein	PA3981	0.01	3.71366e-17	0	30.406	26	6	27	6	340	38.4	7.15	77.4			nucleotide binding	Pf02562, Pf13245	878904	PA3981		Pseudomonas aeruginosa (strain ATCC 15692 / DSM 22644 / CIP 104116 / JCM 14847 / LMG 12228 / 1C / PRS 101 / PAO1)
Q9I2R4	Uncharacterized protein	PA1831	0.01	3.71366e-17	0	29.709	31	5	11	5	236	26.4	6.32	38.1				Pf00300, Pf13350	877598	PA1831		Pseudomonas aeruginosa (strain ATCC 15692 / DSM 22644 / CIP 104116 / JCM 14847 / LMG 12228 / 1C / PRS 101 / PAO1)
Q9HVL7	50S ribosomal protein L27	rpmA	0.01	3.71366e-17	0	6.484	22	2	19	2	85	9	10.68	23.86	metabolic process	ribosome	structural molecule activity	Pf01016	880878	PA4567	Ribosome	Pseudomonas aeruginosa (strain ATCC 15692 / DSM 22644 / CIP 104116 / JCM 14847 / LMG 12228 / 1C / PRS 101 / PAO1)
P14532	Cytochrome c551 peroxidase	ccpA	0.01	3.71366e-17	0	86.304	39	11	197	11	346	37.4	6.73	618.49	metabolic process;transport		antioxidant activity;catalytic activity;metal ion binding	Pf03150	881021	PA4587		Pseudomonas aeruginosa (strain ATCC 15692 / DSM 22644 / CIP 104116 / JCM 14847 / LMG 12228 / 1C / PRS 101 / PAO1)
Q9I5M1	Alpha-1,6-rhamnosyltransferase MigA	migA	0.01	3.71366e-17	0	10.397	19	4	5	4	299	34.3	8.24	6.87	metabolic process;transport		catalytic activity	Pf00535, Pf10111, Pf13506, Pf13632, Pf13641, Pf13704, Pf13712	878545	PA0705		Pseudomonas aeruginosa (strain ATCC 15692 / DSM 22644 / CIP 104116 / JCM 14847 / LMG 12228 / 1C / PRS 101 / PAO1)
Q9I090	Uncharacterized protein	PA2753	0.01	3.71366e-17	0	7.402	19	2	11	2	124	14.3	9.79	29.79					882735	PA2753		Pseudomonas aeruginosa (strain ATCC 15692 / DSM 22644 / CIP 104116 / JCM 14847 / LMG 12228 / 1C / PRS 101 / PAO1)
Q9HVC8	Release factor glutamine methyltransferase	prmC	0.01	3.71366e-17	0	22.906	36	7	13	7	276	30.5	5.53	35.75	metabolic process	cytosol	catalytic activity	Pf05175, Pf12847, Pf13659, Pf13847	881353	PA4664		Pseudomonas aeruginosa (strain ATCC 15692 / DSM 22644 / CIP 104116 / JCM 14847 / LMG 12228 / 1C / PRS 101 / PAO1)
Q9HUP4	Nicotinate phosphoribosyltransferase 1	pncB1	0.01	3.71366e-17	0	37.347	23	8	44	7	399	46.1	6.34	130.59	metabolic process		catalytic activity	Pf04095	882212	PA4919	Nicotinate and nicotinamide metabolism; Metabolic pathways	Pseudomonas aeruginosa (strain ATCC 15692 / DSM 22644 / CIP 104116 / JCM 14847 / LMG 12228 / 1C / PRS 101 / PAO1)
Q9HXE7	Carboxylesterase	PA3859	0.01	3.71366e-17	0	50.666	35	3	49	3	215	23.4	5.25	174.07	metabolic process		catalytic activity	Pf00326, Pf02230, Pf03959, Pf12695, Pf12697	879801	PA3859		Pseudomonas aeruginosa (strain ATCC 15692 / DSM 22644 / CIP 104116 / JCM 14847 / LMG 12228 / 1C / PRS 101 / PAO1)
Q9I3Y7	tRNA_edit domain-containing protein	PA1357	0.01	3.71366e-17	0	15.223	20	2	16	2	158	16.8	5.58	62.97	regulation of biological process		catalytic activity	Pf04073	881015	PA1357		Pseudomonas aeruginosa (strain ATCC 15692 / DSM 22644 / CIP 104116 / JCM 14847 / LMG 12228 / 1C / PRS 101 / PAO1)
Q9I1S2	Hydrogen cyanide synthase subunit HcnB	hcnB	0.01	3.71366e-17	0	37.078	22	8	34	8	464	50.4	8	93.82	metabolic process	membrane	catalytic activity;nucleotide binding	Pf00890, Pf01134, Pf01266, Pf01494, Pf01946, Pf03486, Pf04324, Pf07992, Pf12831, Pf13450, Pf13738	882182	PA2194	Cyanoamino acid metabolism; Biosynthesis of secondary metabolites	Pseudomonas aeruginosa (strain ATCC 15692 / DSM 22644 / CIP 104116 / JCM 14847 / LMG 12228 / 1C / PRS 101 / PAO1)
Q9HX20	Gamma-glutamyl phosphate reductase	proA	0.01	3.71366e-17	0	44.026	35	9	48	9	421	45	5.54	151.47	metabolic process	cytoplasm	catalytic activity;nucleotide binding	Pf00171	878970	PA4007	Biosynthesis of secondary metabolites; Arginine and proline metabolism; Carbapenem biosynthesis; Metabolic pathways; Biosynthesis of amino acids; Biosynthesis of antibiotics	Pseudomonas aeruginosa (strain ATCC 15692 / DSM 22644 / CIP 104116 / JCM 14847 / LMG 12228 / 1C / PRS 101 / PAO1)
Q9I3L1	AP_endonuc_2 domain-containing protein	PA1501	0.01	3.71366e-17	0	7.014	11	2	4	2	260	29.2	5.38	7.87			catalytic activity	Pf01261	879362	PA1501	Metabolic pathways; Glyoxylate and dicarboxylate metabolism	Pseudomonas aeruginosa (strain ATCC 15692 / DSM 22644 / CIP 104116 / JCM 14847 / LMG 12228 / 1C / PRS 101 / PAO1)
Q9HY50	Zinc-type alcohol dehydrogenase-like protein	PA3567	0.01	3.71366e-17	0	27.354	31	7	24	7	337	36.7	6.6	64.48	metabolic process		catalytic activity;metal ion binding	Pf00107, Pf08240, Pf13602	878695	PA3567		Pseudomonas aeruginosa (strain ATCC 15692 / DSM 22644 / CIP 104116 / JCM 14847 / LMG 12228 / 1C / PRS 101 / PAO1)
Q51464	Flagellar motor switch protein FliG	fliG	0.01	3.71366e-17	0	13.438	12	4	17	4	338	37	5.05	46.08	cellular component movement;response to stimulus	membrane	catalytic activity;motor activity	Pf01706, Pf14841, Pf14842	882074	PA1102	Flagellar assembly; Bacterial chemotaxis	Pseudomonas aeruginosa (strain ATCC 15692 / DSM 22644 / CIP 104116 / JCM 14847 / LMG 12228 / 1C / PRS 101 / PAO1)
Q9HVF5	PlsC domain-containing protein	PA4636	0.01	3.71366e-17	0	18.36	17	5	10	5	386	43.8	7.34	29.33	metabolic process		catalytic activity	Pf01553	881223	PA4636		Pseudomonas aeruginosa (strain ATCC 15692 / DSM 22644 / CIP 104116 / JCM 14847 / LMG 12228 / 1C / PRS 101 / PAO1)
Q9HXR3	Uncharacterized protein	PA3729	0.01	3.71366e-17	0	17.264	9	6	14	6	688	75.8	5.22	31.23				Pf01145	880398	PA3729		Pseudomonas aeruginosa (strain ATCC 15692 / DSM 22644 / CIP 104116 / JCM 14847 / LMG 12228 / 1C / PRS 101 / PAO1)
Q9I0S9	Probable AMP-binding enzyme	PA2555	0.01	3.71366e-17	0	34.145	26	9	29	9	555	60.1	6.19	89.65	metabolic process		catalytic activity	Pf00501, Pf13193	882743	PA2555	Carbon metabolism; Biosynthesis of antibiotics; Biosynthesis of secondary metabolites; Propanoate metabolism; Metabolic pathways; Microbial metabolism in diverse environments; Pyruvate metabolism; Methane metabolism; Glycolysis / Gluconeogenesis	Pseudomonas aeruginosa (strain ATCC 15692 / DSM 22644 / CIP 104116 / JCM 14847 / LMG 12228 / 1C / PRS 101 / PAO1)
Q9I309	RraB domain-containing protein	PA1728	0.01	3.71366e-17	0	9.584	30	3	6	3	113	12.6	5.24	15.27				Pf06877	879468	PA1728		Pseudomonas aeruginosa (strain ATCC 15692 / DSM 22644 / CIP 104116 / JCM 14847 / LMG 12228 / 1C / PRS 101 / PAO1)
Q9HVB6	Uncharacterized protein	PA4679	0.01	3.71366e-17	0	16.599	18	3	15	3	233	24.9	5.33	49.02					881431	PA4679		Pseudomonas aeruginosa (strain ATCC 15692 / DSM 22644 / CIP 104116 / JCM 14847 / LMG 12228 / 1C / PRS 101 / PAO1)
P08308	Ornithine carbamoyltransferase, catabolic	arcB	0.01	3.71366e-17	0	43.187	46	12	31	12	336	38.1	6.6	66.71	metabolic process	cytoplasm	catalytic activity	Pf00185, Pf02056, Pf02729	881792	PA5172	Biosynthesis of antibiotics; Metabolic pathways; Biosynthesis of secondary metabolites; Biosynthesis of amino acids; Arginine biosynthesis	Pseudomonas aeruginosa (strain ATCC 15692 / DSM 22644 / CIP 104116 / JCM 14847 / LMG 12228 / 1C / PRS 101 / PAO1)
Q9I583	tRNA uridine(34) hydroxylase	trhO	0.01	3.71366e-17	0	58.317	47	12	74	12	312	35.4	5.85	198.75				Pf00581	877907	PA0858		Pseudomonas aeruginosa (strain ATCC 15692 / DSM 22644 / CIP 104116 / JCM 14847 / LMG 12228 / 1C / PRS 101 / PAO1)
Q9HV30	Uncharacterized HTH-type transcriptional regulator PA4778	PA4778	0.01	3.71366e-17	0	19.144	52	5	23	5	132	15	7.87	49.51	metabolic process;regulation of biological process	cytoplasm	DNA binding;metal ion binding	Pf00376, Pf09278, Pf13411	881842	PA4778		Pseudomonas aeruginosa (strain ATCC 15692 / DSM 22644 / CIP 104116 / JCM 14847 / LMG 12228 / 1C / PRS 101 / PAO1)
Q9I2D5	Uncharacterized protein	PA1969	0.01	3.71366e-17	0	18.283	38	4	9	4	130	13.3	8.72	24.78				Pf11720	878387	PA1969		Pseudomonas aeruginosa (strain ATCC 15692 / DSM 22644 / CIP 104116 / JCM 14847 / LMG 12228 / 1C / PRS 101 / PAO1)
Q9HYJ2	Uncharacterized protein	PA3413	0.01	3.71366e-17	0	22.363	41	3	30	3	88	10.2	4.54	103.23	cell communication;response to stimulus			Pf07130	878733	PA3413		Pseudomonas aeruginosa (strain ATCC 15692 / DSM 22644 / CIP 104116 / JCM 14847 / LMG 12228 / 1C / PRS 101 / PAO1)
Q9HWJ1	Probable FAD-dependent monooxygenase	pqsL	0.01	3.71366e-17	0	55.387	39	12	46	12	398	43.9	6.39	126.86	metabolic process		catalytic activity;nucleotide binding	Pf01494, Pf08491	880329	PA4190		Pseudomonas aeruginosa (strain ATCC 15692 / DSM 22644 / CIP 104116 / JCM 14847 / LMG 12228 / 1C / PRS 101 / PAO1)
Q9I4X3	Anthranilate--CoA ligase	pqsA	0.01	3.71366e-17	0	122.136	55	21	90	21	517	56.6	6.21	274.32	metabolic process		catalytic activity;nucleotide binding	Pf00501, Pf13193	880760	PA0996	Quorum sensing	Pseudomonas aeruginosa (strain ATCC 15692 / DSM 22644 / CIP 104116 / JCM 14847 / LMG 12228 / 1C / PRS 101 / PAO1)
Q51546	Phosphate import ATP-binding protein PstB	pstB	0.01	3.71366e-17	0	17.712	21	5	27	5	277	31	6.27	77.78	transport	membrane	catalytic activity;nucleotide binding;transporter activity	Pf00005, Pf03193, Pf13304	881628	PA5366	ABC transporters	Pseudomonas aeruginosa (strain ATCC 15692 / DSM 22644 / CIP 104116 / JCM 14847 / LMG 12228 / 1C / PRS 101 / PAO1)
Q9HUC2	Uncharacterized protein	PA5061	0.01	3.71366e-17	0	10.768	24	3	11	3	138	15	9.17	34.08				Pf05597	878049	PA5061		Pseudomonas aeruginosa (strain ATCC 15692 / DSM 22644 / CIP 104116 / JCM 14847 / LMG 12228 / 1C / PRS 101 / PAO1)
Q9HX94	PINc domain-containing protein	PA3919	0.01	3.71366e-17	0	45.9	27	9	61	9	463	51.7	6.29	217.88			nucleotide binding	Pf02562, Pf13638	879021	PA3919		Pseudomonas aeruginosa (strain ATCC 15692 / DSM 22644 / CIP 104116 / JCM 14847 / LMG 12228 / 1C / PRS 101 / PAO1)
Q9HXR4	Uncharacterized protein	PA3728	0.01	3.71366e-17	0	50.568	10	13	25	13	1746	197	5.24	81.77			catalytic activity;nucleotide binding	Pf00004, Pf12458, Pf13401	880349	PA3728		Pseudomonas aeruginosa (strain ATCC 15692 / DSM 22644 / CIP 104116 / JCM 14847 / LMG 12228 / 1C / PRS 101 / PAO1)
Q9I1N5	PslD	pslD	0.01	3.71366e-17	0	11.81	5	2	14	2	256	27.9	8.62	41.55	metabolic process;transport	membrane	transporter activity	Pf02563	878051	PA2234		Pseudomonas aeruginosa (strain ATCC 15692 / DSM 22644 / CIP 104116 / JCM 14847 / LMG 12228 / 1C / PRS 101 / PAO1)
O52658	Acyl carrier protein 2	acpP2	0.01	3.71366e-17	0	8.419	35	3	15	3	79	8.9	4.15	39.03	metabolic process	cytoplasm;cytosol		Pf00550	881955	PA1869		Pseudomonas aeruginosa (strain ATCC 15692 / DSM 22644 / CIP 104116 / JCM 14847 / LMG 12228 / 1C / PRS 101 / PAO1)
Q51507	Isochorismate pyruvate lyase	pchB	0.01	3.71366e-17	0	23.547	47	5	43	5	101	11.4	5.54	142.9	metabolic process		catalytic activity	Pf01817	881846	PA4230	Biosynthesis of secondary metabolites; Biosynthesis of antibiotics; Biosynthesis of siderophore group nonribosomal peptides	Pseudomonas aeruginosa (strain ATCC 15692 / DSM 22644 / CIP 104116 / JCM 14847 / LMG 12228 / 1C / PRS 101 / PAO1)
Q9HUD1	Probable nuclease	PA5048	0.01	3.71366e-17	0	28.33	32	7	16	7	255	27.6	10.33	48.16	metabolic process	cytoplasm	catalytic activity	Pf00565	881144	PA5048		Pseudomonas aeruginosa (strain ATCC 15692 / DSM 22644 / CIP 104116 / JCM 14847 / LMG 12228 / 1C / PRS 101 / PAO1)
P07345	Tryptophan synthase beta chain	trpB	0.01	3.71366e-17	0	49.762	46	10	31	10	402	43.7	6.3	109.53	metabolic process	cytoplasm	catalytic activity	Pf00291	879212	PA0036	Phenylalanine, tyrosine and tryptophan biosynthesis; Biosynthesis of secondary metabolites; Biosynthesis of antibiotics; Biosynthesis of amino acids; Glycine, serine and threonine metabolism; Metabolic pathways	Pseudomonas aeruginosa (strain ATCC 15692 / DSM 22644 / CIP 104116 / JCM 14847 / LMG 12228 / 1C / PRS 101 / PAO1)
P72161	D-alanyl-D-alanine endopeptidase	pbpG	0.01	3.71366e-17	0	33.59	38	9	27	9	310	34	10.61	85.72	cell organization and biogenesis;metabolic process;regulation of biological process		catalytic activity	Pf00768, Pf13354	877694	PA0869		Pseudomonas aeruginosa (strain ATCC 15692 / DSM 22644 / CIP 104116 / JCM 14847 / LMG 12228 / 1C / PRS 101 / PAO1)
Q9HZ61	Probable short-chain dehydrogenase	PA3173	0.01	3.71366e-17	0	27.24	26	4	24	4	246	26.3	5.21	78.28	metabolic process		catalytic activity	Pf00106, Pf13561	882633	PA3173		Pseudomonas aeruginosa (strain ATCC 15692 / DSM 22644 / CIP 104116 / JCM 14847 / LMG 12228 / 1C / PRS 101 / PAO1)
Q51481	Denitrification regulatory protein NirQ	nirQ	0.01	3.71366e-17	0	53.049	52	10	72	10	260	28.9	5.52	235.11	metabolic process;regulation of biological process	cytoplasm	catalytic activity;DNA binding;nucleotide binding;protein binding;RNA binding	Pf00158, Pf00910, Pf01637, Pf07728, Pf08406	882214	PA0520		Pseudomonas aeruginosa (strain ATCC 15692 / DSM 22644 / CIP 104116 / JCM 14847 / LMG 12228 / 1C / PRS 101 / PAO1)
Q9I1H2	AmbD	ambD	0.01	3.71366e-17	0	31.797	30	8	31	8	339	38.6	6.64	93.9	metabolic process		catalytic activity	Pf02668	879522	PA2303		Pseudomonas aeruginosa (strain ATCC 15692 / DSM 22644 / CIP 104116 / JCM 14847 / LMG 12228 / 1C / PRS 101 / PAO1)
Q9HT28	PKS_MT domain-containing protein	PA5546	0.01	3.71366e-17	0	34.727	19	5	31	5	394	44.1	5.9	110.75	metabolic process		catalytic activity	Pf01135, Pf01209, Pf02353, Pf05175, Pf06325, Pf07021, Pf08241, Pf08242, Pf12847, Pf13489, Pf13649, Pf13659, Pf13847	878170	PA5546		Pseudomonas aeruginosa (strain ATCC 15692 / DSM 22644 / CIP 104116 / JCM 14847 / LMG 12228 / 1C / PRS 101 / PAO1)
Q7DC82	Phospho-2-dehydro-3-deoxyheptonate aldolase	phzC1	0.01	3.71366e-17	0	36.659	29	10	25	10	405	44.3	7.33	57.77	metabolic process		catalytic activity	Pf01474	880519; 882061	PA1901; PA4212	Biosynthesis of secondary metabolites; Biosynthesis of amino acids; Biosynthesis of antibiotics; Metabolic pathways; Quorum sensing; Phenylalanine, tyrosine and tryptophan biosynthesis	Pseudomonas aeruginosa (strain ATCC 15692 / DSM 22644 / CIP 104116 / JCM 14847 / LMG 12228 / 1C / PRS 101 / PAO1)
Q9I2J0	Uncharacterized protein	PA1914	0.01	3.71366e-17	0	40.866	32	11	22	11	408	46.1	6.89	40.14				Pf10783	878271	PA1914		Pseudomonas aeruginosa (strain ATCC 15692 / DSM 22644 / CIP 104116 / JCM 14847 / LMG 12228 / 1C / PRS 101 / PAO1)
G3XCV4	Probable pyridoxamine 5'-phosphate oxidase	phzG1	0.01	3.71366e-17	0	33.571	32	6	49	6	214	24.3	6.42	144.28	metabolic process		catalytic activity;nucleotide binding	Pf01243, Pf10590, Pf12766	881835	PA4216	Quorum sensing	Pseudomonas aeruginosa (strain ATCC 15692 / DSM 22644 / CIP 104116 / JCM 14847 / LMG 12228 / 1C / PRS 101 / PAO1)
Q9HY16	Polyamine transport protein PotD	potD	0.01	3.71366e-17	0	23.868	24	7	17	7	354	39.2	5.81	41.93	transport		transporter activity	Pf01547, Pf13343, Pf13416	880132	PA3610	ABC transporters	Pseudomonas aeruginosa (strain ATCC 15692 / DSM 22644 / CIP 104116 / JCM 14847 / LMG 12228 / 1C / PRS 101 / PAO1)
Q9HVF0	Uncharacterized protein	PA4642	0.01	3.71366e-17	0	38.332	68	6	64	6	96	10.8	5.29	219.49					881256	PA4642		Pseudomonas aeruginosa (strain ATCC 15692 / DSM 22644 / CIP 104116 / JCM 14847 / LMG 12228 / 1C / PRS 101 / PAO1)
Q9HYR0	Uncharacterized protein	PA3335	0.01	3.71366e-17	0	9.102	11	2	12	2	250	27.6	5.49	38.33				Pf08242, Pf13489, Pf13659	882500	PA3335		Pseudomonas aeruginosa (strain ATCC 15692 / DSM 22644 / CIP 104116 / JCM 14847 / LMG 12228 / 1C / PRS 101 / PAO1)
Q9I613	Uncharacterized protein	PA0505	0.01	3.71366e-17	0	22.598	79	4	29	4	76	7.9	4.78	103.62					880873	PA0505		Pseudomonas aeruginosa (strain ATCC 15692 / DSM 22644 / CIP 104116 / JCM 14847 / LMG 12228 / 1C / PRS 101 / PAO1)
Q9I694	Ribosomal RNA small subunit methyltransferase E	PA0419	0.01	3.71366e-17	0	25.439	30	5	15	5	240	26.5	6.62	44.41	metabolic process	cytoplasm	catalytic activity	Pf04452	878032	PA0419		Pseudomonas aeruginosa (strain ATCC 15692 / DSM 22644 / CIP 104116 / JCM 14847 / LMG 12228 / 1C / PRS 101 / PAO1)
Q9HZU2	Precorrin-8X methylmutase	cobH	0.01	3.71366e-17	0	28.961	39	5	31	5	208	21.6	5.94	116.83	metabolic process		catalytic activity	Pf02570	882689	PA2905	Metabolic pathways; Porphyrin and chlorophyll metabolism	Pseudomonas aeruginosa (strain ATCC 15692 / DSM 22644 / CIP 104116 / JCM 14847 / LMG 12228 / 1C / PRS 101 / PAO1)
Q9HTQ5	AcetylCoA_hyd_C domain-containing protein	PA5299	0.01	3.71366e-17	0	13.252	7	4	12	4	619	68.6	5.88	28.54	metabolic process		catalytic activity	Pf13336	878160	PA5299		Pseudomonas aeruginosa (strain ATCC 15692 / DSM 22644 / CIP 104116 / JCM 14847 / LMG 12228 / 1C / PRS 101 / PAO1)
Q9I6X3	Probable transcriptional regulator	PA0159	0.01	3.71366e-17	0	24.949	30	5	22	5	312	34.7	6.07	80.71	metabolic process;regulation of biological process		DNA binding	Pf00126, Pf03466	882081	PA0159		Pseudomonas aeruginosa (strain ATCC 15692 / DSM 22644 / CIP 104116 / JCM 14847 / LMG 12228 / 1C / PRS 101 / PAO1)
Q9HXE0	Pyocin protein	PA3866	0.01	3.71366e-17	0	90.482	39	20	35	17	764	80.7	8.35	107.46	metabolic process;response to stimulus		catalytic activity;protein binding	Pf03515, Pf06958, Pf12106	879794	PA3866		Pseudomonas aeruginosa (strain ATCC 15692 / DSM 22644 / CIP 104116 / JCM 14847 / LMG 12228 / 1C / PRS 101 / PAO1)
Q9I0N8	PBPb domain-containing protein	PA2599	0.01	3.71366e-17	0	20.789	19	4	10	4	314	33.9	7.55	30.13	transport	membrane	catalytic activity;transporter activity	Pf04069, Pf09084, Pf12974, Pf13379	882305	PA2599		Pseudomonas aeruginosa (strain ATCC 15692 / DSM 22644 / CIP 104116 / JCM 14847 / LMG 12228 / 1C / PRS 101 / PAO1)
Q9I2S4	Probable enoyl-CoA hydratase/isomerase	PA1821	0.01	3.71366e-17	0	23.793	22	7	15	7	270	30	5.76	30.66	metabolic process		catalytic activity	Pf00378	877747	PA1821	Microbial metabolism in diverse environments; Fatty acid metabolism; Benzoate degradation; beta-Alanine metabolism; Geraniol degradation; Lysine degradation; Aminobenzoate degradation; Caprolactam degradation; Biosynthesis of antibiotics; Biosynthesis of secondary metabolites; Propanoate metabolism; Metabolic pathways; Butanoate metabolism; Limonene and pinene degradation; Tryptophan metabolism; …	Pseudomonas aeruginosa (strain ATCC 15692 / DSM 22644 / CIP 104116 / JCM 14847 / LMG 12228 / 1C / PRS 101 / PAO1)
Q9HVB7	[Ribosomal protein S18]-alanine N-acetyltransferase	rimI	0.01	3.71366e-17	0.003	3.765	11	2	3	2	150	17.1	6.28	3.94	metabolic process	cytoplasm	catalytic activity	Pf00583, Pf13508, Pf13527	881427	PA4678		Pseudomonas aeruginosa (strain ATCC 15692 / DSM 22644 / CIP 104116 / JCM 14847 / LMG 12228 / 1C / PRS 101 / PAO1)
Q9HU32	Probable ATP-binding component of ABC transporter	PA5152	0.01	3.71366e-17	0	16.594	32	5	10	5	257	28.4	7.18	26.84	transport		catalytic activity;nucleotide binding;transporter activity	Pf00005, Pf13304, Pf13558	879975	PA5152		Pseudomonas aeruginosa (strain ATCC 15692 / DSM 22644 / CIP 104116 / JCM 14847 / LMG 12228 / 1C / PRS 101 / PAO1)
Q00934	Response regulator protein PilR	pilR	0.01	3.71366e-17	0	43.509	29	11	39	11	445	49.7	6.07	111.36	metabolic process;regulation of biological process;response to stimulus	cytoplasm	DNA binding;nucleotide binding;protein binding	Pf00072, Pf00158, Pf02954, Pf14532	877622	PA4547	Two-component system	Pseudomonas aeruginosa (strain ATCC 15692 / DSM 22644 / CIP 104116 / JCM 14847 / LMG 12228 / 1C / PRS 101 / PAO1)
Q9X6V6	Endolytic peptidoglycan transglycosylase RlpA	rlpA	0.01	3.71366e-17	0	10.674	11	3	15	3	342	36.5	9.69	36.45	cell organization and biogenesis	membrane	catalytic activity	Pf03330, Pf05036	878957	PA4000		Pseudomonas aeruginosa (strain ATCC 15692 / DSM 22644 / CIP 104116 / JCM 14847 / LMG 12228 / 1C / PRS 101 / PAO1)
Q9I5V1	Uncharacterized protein	PA0586	0.01	3.71366e-17	0	25.035	14	6	29	6	517	60.8	5.39	85.44				Pf04293	879539	PA0586		Pseudomonas aeruginosa (strain ATCC 15692 / DSM 22644 / CIP 104116 / JCM 14847 / LMG 12228 / 1C / PRS 101 / PAO1)
P09785	Anthranilate synthase component 1, pyocyanine specific	phnA	0.01	3.71366e-17	0	70.195	40	17	71	17	530	58.6	6	185.05	metabolic process		catalytic activity;metal ion binding	Pf00425, Pf04715	878421	PA1001	Biosynthesis of amino acids; Phenylalanine, tyrosine and tryptophan biosynthesis; Metabolic pathways; Quorum sensing; Biosynthesis of antibiotics; Biosynthesis of secondary metabolites	Pseudomonas aeruginosa (strain ATCC 15692 / DSM 22644 / CIP 104116 / JCM 14847 / LMG 12228 / 1C / PRS 101 / PAO1)
O87016	tRNA pseudouridine synthase A	truA	0.01	3.71366e-17	0	15.9	25	5	10	5	285	31.5	9.06	29.02	metabolic process		catalytic activity;RNA binding	Pf01416	879910	PA3114		Pseudomonas aeruginosa (strain ATCC 15692 / DSM 22644 / CIP 104116 / JCM 14847 / LMG 12228 / 1C / PRS 101 / PAO1)
Q9I6J9	Agmatine deiminase	aguA	0.01	3.71366e-17	0	23.35	24	6	8	6	368	41.2	4.98	23.57	metabolic process		catalytic activity	Pf04371	879730	PA0292	Metabolic pathways; Arginine and proline metabolism	Pseudomonas aeruginosa (strain ATCC 15692 / DSM 22644 / CIP 104116 / JCM 14847 / LMG 12228 / 1C / PRS 101 / PAO1)
Q9I738	Effector EagT6	eagT6	0.01	3.71366e-17	0	34.901	56	5	50	5	144	16.5	6.8	185.89	transport			Pf08786	879595	PA0094		Pseudomonas aeruginosa (strain ATCC 15692 / DSM 22644 / CIP 104116 / JCM 14847 / LMG 12228 / 1C / PRS 101 / PAO1)
G3XCX5	Probable bacteriophage protein	PA0618	0.01	3.71366e-17	0	18.764	27	5	7	5	295	31.9	4.68	21.78				Pf04865	879222	PA0618		Pseudomonas aeruginosa (strain ATCC 15692 / DSM 22644 / CIP 104116 / JCM 14847 / LMG 12228 / 1C / PRS 101 / PAO1)
Q9HWI3	Probable AMP-binding enzyme	PA4198	0.01	3.71366e-17	0	49.539	30	10	26	10	540	59.5	6.19	86.7	metabolic process		catalytic activity	Pf00501, Pf13193	880351	PA4198		Pseudomonas aeruginosa (strain ATCC 15692 / DSM 22644 / CIP 104116 / JCM 14847 / LMG 12228 / 1C / PRS 101 / PAO1)
Q9I0F0	Probable transcriptional regulator	PA2692	0.01	3.71366e-17	0	7.573	16	2	4	2	174	19.1	6.57	10.58			DNA binding	Pf02082	882825	PA2692		Pseudomonas aeruginosa (strain ATCC 15692 / DSM 22644 / CIP 104116 / JCM 14847 / LMG 12228 / 1C / PRS 101 / PAO1)
Q9HTJ0	HTH-type transcriptional regulator BetI	betI	0.01	3.71366e-17	0	10.301	13	2	19	2	197	21.8	8.73	63.53	metabolic process;regulation of biological process	cytosol	DNA binding	Pf00440, Pf13977	881620	PA5374		Pseudomonas aeruginosa (strain ATCC 15692 / DSM 22644 / CIP 104116 / JCM 14847 / LMG 12228 / 1C / PRS 101 / PAO1)
Q9HT07	tRNA modification GTPase MnmE	mnmE	0.01	3.71366e-17	0	13.817	12	3	5	3	455	48.7	5.27	18.08	metabolic process;regulation of biological process;response to stimulus	cytoplasm	catalytic activity;metal ion binding;nucleotide binding	Pf00350, Pf01926, Pf02421, Pf03193, Pf04548, Pf08477, Pf10396, Pf12631, Pf13521	878126	PA5567		Pseudomonas aeruginosa (strain ATCC 15692 / DSM 22644 / CIP 104116 / JCM 14847 / LMG 12228 / 1C / PRS 101 / PAO1)
P40883	Regulatory protein PchR	pchR	0.01	3.71366e-17	0	16.663	24	4	7	4	296	32.3	7.34	22.46	metabolic process;regulation of biological process;response to stimulus		catalytic activity;DNA binding	Pf00165, Pf12833	880049	PA4227		Pseudomonas aeruginosa (strain ATCC 15692 / DSM 22644 / CIP 104116 / JCM 14847 / LMG 12228 / 1C / PRS 101 / PAO1)
P95413	Siroheme decarboxylase NirL subunit	nirL	0.01	3.71366e-17	0	9.866	19	3	13	3	174	20.2	9.03	43.97	metabolic process				879762	PA0514		Pseudomonas aeruginosa (strain ATCC 15692 / DSM 22644 / CIP 104116 / JCM 14847 / LMG 12228 / 1C / PRS 101 / PAO1)
Q9HVK3	Transcriptional regulator RtcR	rtcR	0.01	3.71366e-17	0	5.737	4	2	2	2	531	60.1	7.9	5.61	metabolic process;regulation of biological process		catalytic activity;DNA binding;nucleotide binding;protein binding	Pf00004, Pf00158, Pf06956, Pf07728, Pf14532	880996	PA4581		Pseudomonas aeruginosa (strain ATCC 15692 / DSM 22644 / CIP 104116 / JCM 14847 / LMG 12228 / 1C / PRS 101 / PAO1)
Q9I576	4-hydroxyphenylpyruvate dioxygenase	hpd	0.01	3.71366e-17	0	190.726	79	24	293	24	357	39.9	5.24	1033.61	metabolic process		catalytic activity;metal ion binding	Pf00903, Pf13669, Pf14696	882225	PA0865	Tyrosine metabolism; Ubiquinone and other terpenoid-quinone biosynthesis; Phenylalanine metabolism; Metabolic pathways	Pseudomonas aeruginosa (strain ATCC 15692 / DSM 22644 / CIP 104116 / JCM 14847 / LMG 12228 / 1C / PRS 101 / PAO1)
Q51487	Outer membrane protein OprM	oprM	0.01	3.71366e-17	0	34.26	20	8	19	8	485	52.6	5.71	60.09	response to stimulus;transport	membrane	transporter activity	Pf02321	877851	PA0427	Quorum sensing; beta-Lactam resistance	Pseudomonas aeruginosa (strain ATCC 15692 / DSM 22644 / CIP 104116 / JCM 14847 / LMG 12228 / 1C / PRS 101 / PAO1)
Q9I669	HotDog ACOT-type domain-containing protein	PA0449	0.01	3.71366e-17	0	6.367	9	3	21	3	179	19.8	9.85	52.68	metabolic process	cytosol	catalytic activity	Pf03061, Pf13279	881113	PA0449		Pseudomonas aeruginosa (strain ATCC 15692 / DSM 22644 / CIP 104116 / JCM 14847 / LMG 12228 / 1C / PRS 101 / PAO1)
G3XD83	Uncharacterized protein	PA0625	0.01	3.71366e-17	0	10.139	5	3	3	3	745	77.6	9.52	7.32					880716	PA0625		Pseudomonas aeruginosa (strain ATCC 15692 / DSM 22644 / CIP 104116 / JCM 14847 / LMG 12228 / 1C / PRS 101 / PAO1)
Q9I2L6	Probable oxidoreductase	PA1881	0.01	3.71366e-17	0	13.92	22	3	14	3	153	15.9	7.58	38.92	metabolic process		catalytic activity;metal ion binding	Pf00111, Pf01799, Pf13085, Pf13510	880922	PA1881		Pseudomonas aeruginosa (strain ATCC 15692 / DSM 22644 / CIP 104116 / JCM 14847 / LMG 12228 / 1C / PRS 101 / PAO1)
P50987	Argininosuccinate lyase	argH	0.01	3.71366e-17	0	23.41	13	5	20	5	464	51.6	5.78	49.51	metabolic process	cytoplasm	catalytic activity	Pf00206, Pf14698	879636	PA5263	Metabolic pathways; Biosynthesis of amino acids; Arginine biosynthesis; Biosynthesis of secondary metabolites; Alanine, aspartate and glutamate metabolism; Biosynthesis of antibiotics	Pseudomonas aeruginosa (strain ATCC 15692 / DSM 22644 / CIP 104116 / JCM 14847 / LMG 12228 / 1C / PRS 101 / PAO1)
Q9I297	Methylcrotonyl-CoA carboxylase, beta-subunit	liuB	0.01	3.71366e-17	0	62.408	26	9	49	9	535	57.4	6.68	159.93	metabolic process		catalytic activity;protein binding	Pf01039	878244	PA2014	Valine, leucine and isoleucine degradation; Metabolic pathways	Pseudomonas aeruginosa (strain ATCC 15692 / DSM 22644 / CIP 104116 / JCM 14847 / LMG 12228 / 1C / PRS 101 / PAO1)
O87014	USG-1 protein homolog	usg	0.01	3.71366e-17	0	29.047	20	4	12	4	336	35.3	4.87	47.78	metabolic process	cytoplasm	catalytic activity;nucleotide binding;protein binding		882802	PA3116		Pseudomonas aeruginosa (strain ATCC 15692 / DSM 22644 / CIP 104116 / JCM 14847 / LMG 12228 / 1C / PRS 101 / PAO1)
Q9I6P5	Probable transcriptional regulator	PA0243	0.01	3.71366e-17	0	4.825	11	2	4	2	222	25.3	9.13	4.65	metabolic process;regulation of biological process		DNA binding	Pf00440	881956	PA0243		Pseudomonas aeruginosa (strain ATCC 15692 / DSM 22644 / CIP 104116 / JCM 14847 / LMG 12228 / 1C / PRS 101 / PAO1)
Q9I757	PppA	pppA	0.01	3.71366e-17	0	37.091	42	7	19	7	242	25.9	6.27	65.85	metabolic process;regulation of biological process		catalytic activity	Pf00481, Pf07228, Pf13672	879341	PA0075	Bacterial secretion system	Pseudomonas aeruginosa (strain ATCC 15692 / DSM 22644 / CIP 104116 / JCM 14847 / LMG 12228 / 1C / PRS 101 / PAO1)
Q9I526	Cysteine synthase B	cysM	0.01	3.71366e-17	0	21.44	23	5	23	5	299	32.4	5.76	60.7	metabolic process	cytoplasm	catalytic activity	Pf00291	881832	PA0932	Metabolic pathways; Cysteine and methionine metabolism; Carbon metabolism; Biosynthesis of antibiotics; Biosynthesis of secondary metabolites; Biosynthesis of amino acids; Microbial metabolism in diverse environments; Sulfur metabolism	Pseudomonas aeruginosa (strain ATCC 15692 / DSM 22644 / CIP 104116 / JCM 14847 / LMG 12228 / 1C / PRS 101 / PAO1)
Q9HT65	Probable glutamine synthetase	PA5508	0.01	3.71366e-17	0	26.216	18	4	20	4	443	47.9	6.1	57.28	metabolic process		catalytic activity;metal ion binding	Pf00120	878661	PA5508	Biosynthesis of amino acids; Arginine biosynthesis; Metabolic pathways; Microbial metabolism in diverse environments; Nitrogen metabolism; Alanine, aspartate and glutamate metabolism; Glyoxylate and dicarboxylate metabolism; Two-component system	Pseudomonas aeruginosa (strain ATCC 15692 / DSM 22644 / CIP 104116 / JCM 14847 / LMG 12228 / 1C / PRS 101 / PAO1)
G3XD10	Heme d1 biosynthesis protein NirJ	nirJ	0.01	3.71366e-17	0	10.969	11	4	7	4	387	43.9	7.33	14.72	metabolic process		catalytic activity;metal ion binding	Pf04055, Pf13353, Pf13394	879503	PA0511		Pseudomonas aeruginosa (strain ATCC 15692 / DSM 22644 / CIP 104116 / JCM 14847 / LMG 12228 / 1C / PRS 101 / PAO1)
Q9I4X1	2-heptyl-4(1H)-quinolone synthase subunit PqsC	pqsC	0.01	3.71366e-17	0	109.098	55	13	182	13	348	38.2	5.25	601.83	metabolic process	cytoplasm	catalytic activity	Pf08541, Pf08545	880660	PA0998	Quorum sensing	Pseudomonas aeruginosa (strain ATCC 15692 / DSM 22644 / CIP 104116 / JCM 14847 / LMG 12228 / 1C / PRS 101 / PAO1)
Q51390	Glycerol kinase 2	glpK2	0.01	3.71366e-17	0	54.31	27	14	47	14	505	55.9	6.02	123.08	metabolic process		catalytic activity;nucleotide binding	Pf00370, Pf02782	880162	PA3582	Glycerolipid metabolism; Metabolic pathways	Pseudomonas aeruginosa (strain ATCC 15692 / DSM 22644 / CIP 104116 / JCM 14847 / LMG 12228 / 1C / PRS 101 / PAO1)
Q9Z9H0	Bifunctional uridylyltransferase/uridylyl-removing enzyme	glnD	0.01	3.71366e-17	0	13.156	5	4	16	4	900	103.3	5.72	42.95	metabolic process		catalytic activity	Pf01842, Pf01909, Pf01966, Pf08335	880565	PA3658	Two-component system	Pseudomonas aeruginosa (strain ATCC 15692 / DSM 22644 / CIP 104116 / JCM 14847 / LMG 12228 / 1C / PRS 101 / PAO1)
Q9HXA5	Imm52 domain-containing protein	PA3908	0.01	3.71366e-17	0	38.437	34	7	36	7	239	27.3	5.39	115.1				Pf15579	878965	PA3908		Pseudomonas aeruginosa (strain ATCC 15692 / DSM 22644 / CIP 104116 / JCM 14847 / LMG 12228 / 1C / PRS 101 / PAO1)
Q9I1B2	Uncharacterized protein	PA2367	0.01	3.71366e-17	0	8.576	17	2	7	2	165	17.6	4.97	23.71				Pf05638	881890	PA2367	Bacterial secretion system	Pseudomonas aeruginosa (strain ATCC 15692 / DSM 22644 / CIP 104116 / JCM 14847 / LMG 12228 / 1C / PRS 101 / PAO1)
Q9I1T9	Uncharacterized protein	PA2176	0.01	3.71366e-17	0	17.997	19	3	19	3	196	20.9	5.21	60.61				Pf13460	880367	PA2176		Pseudomonas aeruginosa (strain ATCC 15692 / DSM 22644 / CIP 104116 / JCM 14847 / LMG 12228 / 1C / PRS 101 / PAO1)
Q9HZ63	Ubiquinone biosynthesis O-methyltransferase	ubiG	0.01	3.71366e-17	0	20.889	29	5	29	5	232	25.8	6.34	83.82	metabolic process		catalytic activity	Pf01209, Pf01728, Pf02353, Pf05175, Pf05219, Pf05401, Pf05724, Pf06325, Pf08003, Pf08241, Pf08242, Pf12847, Pf13489, Pf13649, Pf13659, Pf13847	882673	PA3171	Metabolic pathways; Biosynthesis of secondary metabolites; Ubiquinone and other terpenoid-quinone biosynthesis	Pseudomonas aeruginosa (strain ATCC 15692 / DSM 22644 / CIP 104116 / JCM 14847 / LMG 12228 / 1C / PRS 101 / PAO1)
Q9HU95	Uncharacterized protein	PA5088	0.01	3.71366e-17	0	18.331	19	5	22	3	293	32.8	6.04	61.83				Pf08238	882244	PA5088		Pseudomonas aeruginosa (strain ATCC 15692 / DSM 22644 / CIP 104116 / JCM 14847 / LMG 12228 / 1C / PRS 101 / PAO1)
G3XD11	PhoP/Q and low Mg2+ inducible outer membrane protein H1	oprH	0.01	3.71366e-17	0	29.926	43	7	49	7	200	21.6	9.03	139.07		membrane		Pf13505	878005	PA1178		Pseudomonas aeruginosa (strain ATCC 15692 / DSM 22644 / CIP 104116 / JCM 14847 / LMG 12228 / 1C / PRS 101 / PAO1)
Q9I4M3	GSDH domain-containing protein	PA1112	0.01	3.71366e-17	0	103.042	53	17	101	17	382	41.4	6.73	273.03	metabolic process		catalytic activity	Pf07995	879409	PA1112		Pseudomonas aeruginosa (strain ATCC 15692 / DSM 22644 / CIP 104116 / JCM 14847 / LMG 12228 / 1C / PRS 101 / PAO1)
Q9I587	Fumarate hydratase class II 1	fumC1	0.01	3.71366e-17	0	44.655	37	10	30	10	464	49.1	6.14	83.83	metabolic process	cytoplasm	catalytic activity	Pf00206, Pf10415	878044	PA0854	Biosynthesis of secondary metabolites; Pyruvate metabolism; Metabolic pathways; Microbial metabolism in diverse environments; Biosynthesis of antibiotics; Citrate cycle (TCA cycle); Carbon metabolism	Pseudomonas aeruginosa (strain ATCC 15692 / DSM 22644 / CIP 104116 / JCM 14847 / LMG 12228 / 1C / PRS 101 / PAO1)
Q9HX05	Probable aldehyde dehydrogenase	PA4022	0.01	3.71366e-17	0	75.635	40	13	46	2	506	54.9	5.72	149	metabolic process		catalytic activity	Pf00171	879017	PA4022	Metabolic pathways; Biosynthesis of secondary metabolites; Pyruvate metabolism; Glycolysis / Gluconeogenesis; Microbial metabolism in diverse environments	Pseudomonas aeruginosa (strain ATCC 15692 / DSM 22644 / CIP 104116 / JCM 14847 / LMG 12228 / 1C / PRS 101 / PAO1)
Q9HT45	Tim44 domain-containing protein	PA5528	0.01	3.71366e-17	0	34.873	23	5	60	5	284	30.4	6.55	162.24		membrane		Pf04280	877964	PA5528		Pseudomonas aeruginosa (strain ATCC 15692 / DSM 22644 / CIP 104116 / JCM 14847 / LMG 12228 / 1C / PRS 101 / PAO1)
Q9HWB6	RecBCD enzyme subunit RecB	recB	0.01	3.71366e-17	0	12.92	4	4	9	4	1245	139.3	5.71	20.41	metabolic process;response to stimulus		catalytic activity;DNA binding;metal ion binding;nucleotide binding	Pf00580, Pf12705, Pf13086, Pf13245, Pf13361, Pf13538	881653	PA4284	Homologous recombination	Pseudomonas aeruginosa (strain ATCC 15692 / DSM 22644 / CIP 104116 / JCM 14847 / LMG 12228 / 1C / PRS 101 / PAO1)
Q9HZG0	Ribosomal RNA large subunit methyltransferase K/L	rlmL	0.01	3.71366e-17	0	17.564	7	4	31	4	725	81.1	7.9	103.77	metabolic process	cytoplasm;cytosol	catalytic activity;RNA binding	Pf01170, Pf02926, Pf03602, Pf05175, Pf10672, Pf12847, Pf13578, Pf13649, Pf13659	882879	PA3048		Pseudomonas aeruginosa (strain ATCC 15692 / DSM 22644 / CIP 104116 / JCM 14847 / LMG 12228 / 1C / PRS 101 / PAO1)
Q9I695	Uncharacterized protein	PA0418	0.01	3.71366e-17	0	49.76	42	13	37	13	471	52.1	5.85	108.12					878071	PA0418		Pseudomonas aeruginosa (strain ATCC 15692 / DSM 22644 / CIP 104116 / JCM 14847 / LMG 12228 / 1C / PRS 101 / PAO1)
Q9I696	Histidine kinase	chpA	0.01	3.71366e-17	0	49.987	7	12	29	12	2472	268.4	4.53	93.82	metabolic process;regulation of biological process;response to stimulus	cytoplasm	catalytic activity;receptor activity;signal transducer activity	Pf00072, Pf01584, Pf01627, Pf02518, Pf02895	878176	PA0413	Two-component system	Pseudomonas aeruginosa (strain ATCC 15692 / DSM 22644 / CIP 104116 / JCM 14847 / LMG 12228 / 1C / PRS 101 / PAO1)
Q9I5M2	Probable amidase	PA0704	0.01	3.71366e-17	0	12.538	13	4	16	4	464	50.6	6.86	36.2			catalytic activity	Pf01425	880754	PA0704	Microbial metabolism in diverse environments; Tryptophan metabolism; Aminobenzoate degradation; Arginine and proline metabolism; Styrene degradation; Phenylalanine metabolism	Pseudomonas aeruginosa (strain ATCC 15692 / DSM 22644 / CIP 104116 / JCM 14847 / LMG 12228 / 1C / PRS 101 / PAO1)
Q9I6V6	Aerotaxis transducer Aer2	aer2	0.01	3.71366e-17	0	53.866	19	8	42	8	679	72.5	5.2	152.25	regulation of biological process;response to stimulus	membrane	metal ion binding;protein binding;signal transducer activity	Pf00015, Pf08448, Pf13188, Pf13426	882219	PA0176	Two-component system; Bacterial chemotaxis	Pseudomonas aeruginosa (strain ATCC 15692 / DSM 22644 / CIP 104116 / JCM 14847 / LMG 12228 / 1C / PRS 101 / PAO1)
Q9I1B3	Uricase PuuD	PA2366	0.01	3.71366e-17	0	38.984	26	8	20	8	494	55	5.85	59.79				Pf05943	882284	PA2366		Pseudomonas aeruginosa (strain ATCC 15692 / DSM 22644 / CIP 104116 / JCM 14847 / LMG 12228 / 1C / PRS 101 / PAO1)
Q9HYP6	Flagella basal body P-ring formation protein FlgA	PA3350	0.01	3.71366e-17	0	38.07	47	9	44	9	232	25.5	8.29	150.71	cell organization and biogenesis			Pf08666, Pf13144	882517	PA3350	Flagellar assembly	Pseudomonas aeruginosa (strain ATCC 15692 / DSM 22644 / CIP 104116 / JCM 14847 / LMG 12228 / 1C / PRS 101 / PAO1)
Q9HYZ0	Uncharacterized protein	PA3250	0.01	3.71366e-17	0	69.585	41	13	46	13	352	38.3	6.29	138.04				Pf13343, Pf13416, Pf13531	882413	PA3250	Quorum sensing	Pseudomonas aeruginosa (strain ATCC 15692 / DSM 22644 / CIP 104116 / JCM 14847 / LMG 12228 / 1C / PRS 101 / PAO1)
G3XCY6	Two-component response regulator GltR	gltR	0.01	3.71366e-17	0	23.245	29	6	20	6	242	27.4	5.92	57.17	metabolic process;regulation of biological process;response to stimulus		DNA binding	Pf00072, Pf00486, Pf06490	882907	PA3192		Pseudomonas aeruginosa (strain ATCC 15692 / DSM 22644 / CIP 104116 / JCM 14847 / LMG 12228 / 1C / PRS 101 / PAO1)
Q9HWK6	Lysyl endopeptidase	prpL	0.01	3.71366e-17	0	77.363	39	12	76	12	462	48.2	6.95	239.58	metabolic process;transport	extracellular	catalytic activity		880208	PA4175		Pseudomonas aeruginosa (strain ATCC 15692 / DSM 22644 / CIP 104116 / JCM 14847 / LMG 12228 / 1C / PRS 101 / PAO1)
Q9HV95	Uncharacterized protein	PA4702	0.01	3.71366e-17	0	5.984	14	2	13	2	115	12.9	5.27	28.01				Pf00805, Pf13599	881517	PA4702		Pseudomonas aeruginosa (strain ATCC 15692 / DSM 22644 / CIP 104116 / JCM 14847 / LMG 12228 / 1C / PRS 101 / PAO1)
Q9HYZ7	Probable septum site-determining protein MinC	minC	0.01	3.71366e-17	0	61.811	34	8	64	8	263	28.1	6.58	245.6	cell division;cell organization and biogenesis;regulation of biological process			Pf03775, Pf03961, Pf05209	882406	PA3243		Pseudomonas aeruginosa (strain ATCC 15692 / DSM 22644 / CIP 104116 / JCM 14847 / LMG 12228 / 1C / PRS 101 / PAO1)
Q9HWW5	Uncharacterized protein	PA4063	0.01	3.71366e-17	0	38.79	53	8	18	8	196	21.2	6.38	60.54				Pf10986	878821	PA4063		Pseudomonas aeruginosa (strain ATCC 15692 / DSM 22644 / CIP 104116 / JCM 14847 / LMG 12228 / 1C / PRS 101 / PAO1)
P22608	Type IV pilus assembly ATPase PilB	pilB	0.01	3.71366e-17	0	43.86	25	9	31	9	566	62.3	5.91	112.66	cell organization and biogenesis;cellular component movement;transport	cytoplasm	catalytic activity;nucleotide binding;transporter activity	Pf00437, Pf05157	879459	PA4526		Pseudomonas aeruginosa (strain ATCC 15692 / DSM 22644 / CIP 104116 / JCM 14847 / LMG 12228 / 1C / PRS 101 / PAO1)
Q9HYR8	Probable non-ribosomal peptide synthetase	PA3327	0.01	3.71366e-17	0	100.712	16	27	76	27	2352	259.2	5.72	212.1	metabolic process		catalytic activity	Pf00501, Pf00550, Pf00668, Pf00975, Pf12697, Pf13193, Pf13745	882492	PA3327		Pseudomonas aeruginosa (strain ATCC 15692 / DSM 22644 / CIP 104116 / JCM 14847 / LMG 12228 / 1C / PRS 101 / PAO1)
P72170	Dihydroorotase	pyrC	0.01	3.71366e-17	0	19.176	15	4	12	4	348	38.4	6.64	29.91	metabolic process	cytosol	catalytic activity;metal ion binding	Pf01979, Pf04909	879809	PA3527	Metabolic pathways; Pyrimidine metabolism	Pseudomonas aeruginosa (strain ATCC 15692 / DSM 22644 / CIP 104116 / JCM 14847 / LMG 12228 / 1C / PRS 101 / PAO1)
Q9HX36	Uncharacterized protein	PA3983	0.01	3.71366e-17	0	15.948	14	4	12	4	279	31.5	4.94	36.29	metabolic process	membrane	catalytic activity;nucleotide binding	Pf00571, Pf03471	878898	PA3983		Pseudomonas aeruginosa (strain ATCC 15692 / DSM 22644 / CIP 104116 / JCM 14847 / LMG 12228 / 1C / PRS 101 / PAO1)
P32265	HTH-type transcriptional regulator NfxB	nfxB	0.01	3.71366e-17	0	23.208	24	3	12	3	187	21.1	6.44	39.47	metabolic process;regulation of biological process	cytosol	DNA binding	Pf00356, Pf00440, Pf04967, Pf09339	881079	PA4600		Pseudomonas aeruginosa (strain ATCC 15692 / DSM 22644 / CIP 104116 / JCM 14847 / LMG 12228 / 1C / PRS 101 / PAO1)
Q06198	RNA polymerase sigma-H factor	algU	0.01	3.71366e-17	0	31.178	35	5	38	5	193	22.2	5.67	124.24	metabolic process;regulation of biological process;response to stimulus		DNA binding	Pf04542, Pf04545, Pf08281	882125	PA0762		Pseudomonas aeruginosa (strain ATCC 15692 / DSM 22644 / CIP 104116 / JCM 14847 / LMG 12228 / 1C / PRS 101 / PAO1)
Q9HVV6	Lipopolysaccharide export system ATP-binding protein LptB	PA4461	0.01	3.71366e-17	0	27.504	38	6	23	6	241	26.4	6.68	67.47	transport		catalytic activity;nucleotide binding;transporter activity	Pf00005, Pf12399, Pf13304, Pf13558	881018	PA4461	ABC transporters	Pseudomonas aeruginosa (strain ATCC 15692 / DSM 22644 / CIP 104116 / JCM 14847 / LMG 12228 / 1C / PRS 101 / PAO1)
Q9HVB0	Uncharacterized protein	PA4685	0.01	3.71366e-17	0	17.828	30	5	27	5	231	26.3	4.63	69.38				Pf13835	881449	PA4685		Pseudomonas aeruginosa (strain ATCC 15692 / DSM 22644 / CIP 104116 / JCM 14847 / LMG 12228 / 1C / PRS 101 / PAO1)
Q9I363	Probable ClpA/B-type protease	PA1662	0.01	3.71366e-17	0	45.254	17	10	31	10	877	95.7	5.73	96.16	metabolic process;transport		catalytic activity;nucleotide binding	Pf00004, Pf07724, Pf07728, Pf10431, Pf13191, Pf13401	878010	PA1662	Bacterial secretion system	Pseudomonas aeruginosa (strain ATCC 15692 / DSM 22644 / CIP 104116 / JCM 14847 / LMG 12228 / 1C / PRS 101 / PAO1)
Q9HWQ2	Uncharacterized protein	PA4129	0.01	3.71366e-17	0	17.324	28	5	16	5	162	18.1	5.66	33.17				Pf06073	881844	PA4129		Pseudomonas aeruginosa (strain ATCC 15692 / DSM 22644 / CIP 104116 / JCM 14847 / LMG 12228 / 1C / PRS 101 / PAO1)
Q9HZN3	23S rRNA accumulation protein YceD	PA2971	0.01	3.71366e-17	0	12.101	21	3	15	3	178	19.6	4.64	46.75				Pf02620	879798	PA2971		Pseudomonas aeruginosa (strain ATCC 15692 / DSM 22644 / CIP 104116 / JCM 14847 / LMG 12228 / 1C / PRS 101 / PAO1)
G3XD75	Uncharacterized protein	PA0629	0.01	3.71366e-17	0	12.206	19	3	21	3	209	23	10.08	68.5	metabolic process		catalytic activity	Pf00182	880762	PA0629		Pseudomonas aeruginosa (strain ATCC 15692 / DSM 22644 / CIP 104116 / JCM 14847 / LMG 12228 / 1C / PRS 101 / PAO1)
Q9HUG0	Probable carbamoyl transferase	PA5005	0.01	3.71366e-17	0	9.656	5	2	3	2	585	66	6.92	7.34	metabolic process		catalytic activity	Pf02543	881615	PA5005		Pseudomonas aeruginosa (strain ATCC 15692 / DSM 22644 / CIP 104116 / JCM 14847 / LMG 12228 / 1C / PRS 101 / PAO1)
Q9I020	DUF815 domain-containing protein	PA2823	0.01	3.71366e-17	0	35.935	31	9	57	9	296	33.8	5.86	163.65				Pf05673	878677	PA2823		Pseudomonas aeruginosa (strain ATCC 15692 / DSM 22644 / CIP 104116 / JCM 14847 / LMG 12228 / 1C / PRS 101 / PAO1)
G3XD55	Type 4 fimbrial biogenesis protein PilY2	pilY2	0.01	3.71366e-17	0	23.263	24	3	61	3	115	13	4.88	154.13	cellular component movement			Pf14481	878450	PA4555		Pseudomonas aeruginosa (strain ATCC 15692 / DSM 22644 / CIP 104116 / JCM 14847 / LMG 12228 / 1C / PRS 101 / PAO1)
Q9HWL0	Probable protease	PA4171	0.01	3.71366e-17	0	31.664	48	7	41	7	187	20.1	5.25	134.09	metabolic process		catalytic activity	Pf01965, Pf07685, Pf13278	880275	PA4171		Pseudomonas aeruginosa (strain ATCC 15692 / DSM 22644 / CIP 104116 / JCM 14847 / LMG 12228 / 1C / PRS 101 / PAO1)
Q9HWR5	AMP nucleosidase	PA4115	0.01	3.71366e-17	0	22.78	15	4	19	4	461	51.1	7.12	50.32				Pf03641, Pf11892, Pf14793	879777	PA4115		Pseudomonas aeruginosa (strain ATCC 15692 / DSM 22644 / CIP 104116 / JCM 14847 / LMG 12228 / 1C / PRS 101 / PAO1)
Q9I2V2	Uncharacterized protein	PA1790	0.01	3.71366e-17	0	11.096	19	3	15	3	207	23.3	6.68	39.73	metabolic process		catalytic activity	Pf06175	879935	PA1790		Pseudomonas aeruginosa (strain ATCC 15692 / DSM 22644 / CIP 104116 / JCM 14847 / LMG 12228 / 1C / PRS 101 / PAO1)
Q9HZQ8	Aminopeptidase	lap	0.01	3.71366e-17	0	35.251	24	9	26	9	536	57.5	5.14	74.74	metabolic process;transport	extracellular	catalytic activity;metal ion binding	Pf02225, Pf04389	882792	PA2939		Pseudomonas aeruginosa (strain ATCC 15692 / DSM 22644 / CIP 104116 / JCM 14847 / LMG 12228 / 1C / PRS 101 / PAO1)
P0DPC1	Phenazine biosynthesis protein PhzD2	phzD2	0.01	3.71366e-17	0	34.561	47	8	47	8	207	23.2	5.83	143.8								Pseudomonas aeruginosa (strain ATCC 15692 / DSM 22644 / CIP 104116 / JCM 14847 / LMG 12228 / 1C / PRS 101 / PAO1)
Q9I0N1	Uncharacterized protein	PA2607	0.01	3.71366e-17	0	7.719	30	3	16	3	101	10.9	4.75	30.57	metabolic process	cytoplasm		Pf04077	882313	PA2607	Sulfur relay system	Pseudomonas aeruginosa (strain ATCC 15692 / DSM 22644 / CIP 104116 / JCM 14847 / LMG 12228 / 1C / PRS 101 / PAO1)
Q9HUC0	Ubiquinone/menaquinone biosynthesis C-methyltransferase UbiE	ubiE	0.01	3.71366e-17	0	31.444	36	8	28	8	256	28.2	9.03	95.03	metabolic process		catalytic activity	Pf00398, Pf01135, Pf01170, Pf01209, Pf05175, Pf07021, Pf08241, Pf08242, Pf08704, Pf12847, Pf13489, Pf13649, Pf13659, Pf13847	879743	PA5063	Ubiquinone and other terpenoid-quinone biosynthesis; Biosynthesis of secondary metabolites; Metabolic pathways	Pseudomonas aeruginosa (strain ATCC 15692 / DSM 22644 / CIP 104116 / JCM 14847 / LMG 12228 / 1C / PRS 101 / PAO1)
P95412	Siroheme decarboxylase NirD subunit	nirD	0.01	3.71366e-17	0	21.982	35	4	22	4	150	17	6.33	71.27	regulation of biological process		DNA binding		879538	PA0515		Pseudomonas aeruginosa (strain ATCC 15692 / DSM 22644 / CIP 104116 / JCM 14847 / LMG 12228 / 1C / PRS 101 / PAO1)
Q9I5R2	Uncharacterized protein	PA0659	0.01	3.71366e-17	0	17.114	12	4	13	4	358	37.6	4.63	31.16		membrane		Pf01594, Pf05656, Pf12773, Pf13240, Pf13248	880846	PA0659		Pseudomonas aeruginosa (strain ATCC 15692 / DSM 22644 / CIP 104116 / JCM 14847 / LMG 12228 / 1C / PRS 101 / PAO1)
Q51385	Dual-specificity RNA methyltransferase RlmN	rlmN	0.01	3.71366e-17	0	33.957	25	8	43	8	379	41.7	8.27	141.38	metabolic process	cytoplasm	catalytic activity;metal ion binding	Pf04055	879171	PA3806		Pseudomonas aeruginosa (strain ATCC 15692 / DSM 22644 / CIP 104116 / JCM 14847 / LMG 12228 / 1C / PRS 101 / PAO1)
Q9I368	Uncharacterized protein	PA1657	0.01	3.71366e-17	0	64.405	83	13	79	13	168	18.2	4.91	240.86	transport			Pf05591	879559	PA1657		Pseudomonas aeruginosa (strain ATCC 15692 / DSM 22644 / CIP 104116 / JCM 14847 / LMG 12228 / 1C / PRS 101 / PAO1)
Q9HXV6	Uncharacterized protein	PA3684	0.01	3.71366e-17	0	32.254	43	5	37	5	115	12	5.45	138.22					879144	PA3684		Pseudomonas aeruginosa (strain ATCC 15692 / DSM 22644 / CIP 104116 / JCM 14847 / LMG 12228 / 1C / PRS 101 / PAO1)
Q9HT81	Probable GTP-binding protein EngB	engB	0.01	3.71366e-17	0	15.73	27	5	15	5	215	23.8	7.03	21.53	cell division;cell organization and biogenesis	cytosol	metal ion binding;nucleotide binding	Pf01926, Pf02421	877793	PA5492		Pseudomonas aeruginosa (strain ATCC 15692 / DSM 22644 / CIP 104116 / JCM 14847 / LMG 12228 / 1C / PRS 101 / PAO1)
Q9I794	Uncharacterized protein	PA0038	0.01	3.71366e-17	0	7.088	32	2	4	2	71	7.9	7.05	11.6				Pf07311	879209	PA0038		Pseudomonas aeruginosa (strain ATCC 15692 / DSM 22644 / CIP 104116 / JCM 14847 / LMG 12228 / 1C / PRS 101 / PAO1)
Q9HW26	Nicotinate phosphoribosyltransferase 2	pncB2	0.01	3.71366e-17	0	26.434	23	7	34	6	398	45.7	6.67	85.65	metabolic process		catalytic activity	Pf04095	881378	PA4376	Nicotinate and nicotinamide metabolism; Metabolic pathways	Pseudomonas aeruginosa (strain ATCC 15692 / DSM 22644 / CIP 104116 / JCM 14847 / LMG 12228 / 1C / PRS 101 / PAO1)
Q9I4L8	Uncharacterized protein	PA1117	0.01	3.71366e-17	0	7.132	24	3	6	3	124	13.6	9.89	10.23					880044	PA1117		Pseudomonas aeruginosa (strain ATCC 15692 / DSM 22644 / CIP 104116 / JCM 14847 / LMG 12228 / 1C / PRS 101 / PAO1)
G3XCX2	Uncharacterized protein	PA0624	0.01	3.71366e-17	0	15.101	30	2	30	2	114	12.5	4.82	107.11				Pf10109	877599	PA0624		Pseudomonas aeruginosa (strain ATCC 15692 / DSM 22644 / CIP 104116 / JCM 14847 / LMG 12228 / 1C / PRS 101 / PAO1)
G3XCX3	Type IV pilus ATPase PilU	pilU	0.01	3.71366e-17	0	20.003	21	6	13	6	382	42.5	6.81	36.81	cellular component movement;metabolic process;transport		catalytic activity;nucleotide binding	Pf00437	878362	PA0396		Pseudomonas aeruginosa (strain ATCC 15692 / DSM 22644 / CIP 104116 / JCM 14847 / LMG 12228 / 1C / PRS 101 / PAO1)
Q9HYZ4	Pseudouridine synthase RluA	rluA	0.01	3.71366e-17	0	14.352	25	4	6	4	211	24.3	7.03	15.77	metabolic process	cytosol	catalytic activity;RNA binding	Pf00849	882409	PA3246		Pseudomonas aeruginosa (strain ATCC 15692 / DSM 22644 / CIP 104116 / JCM 14847 / LMG 12228 / 1C / PRS 101 / PAO1)
Q9I787	Curli production assembly/transport component CsgG	PA0045	0.01	3.71366e-17	0	18.212	27	5	21	5	228	24.4	9.13	55.42	transport			Pf03783, Pf04052	878300	PA0045		Pseudomonas aeruginosa (strain ATCC 15692 / DSM 22644 / CIP 104116 / JCM 14847 / LMG 12228 / 1C / PRS 101 / PAO1)
Q9I2N2	Molybdate-binding periplasmic protein ModA	modA	0.01	3.71366e-17	0	30.656	31	8	24	8	251	26.4	6.81	55.1	transport		transporter activity	Pf01547, Pf13531	877661	PA1863	ABC transporters	Pseudomonas aeruginosa (strain ATCC 15692 / DSM 22644 / CIP 104116 / JCM 14847 / LMG 12228 / 1C / PRS 101 / PAO1)
Q9HVB1	Uncharacterized protein	PA4684	0.01	3.71366e-17	0	15.372	11	4	10	4	432	49.2	7.28	26.59					881445	PA4684		Pseudomonas aeruginosa (strain ATCC 15692 / DSM 22644 / CIP 104116 / JCM 14847 / LMG 12228 / 1C / PRS 101 / PAO1)
O05927	Phosphoadenosine phosphosulfate reductase	cysH	0.01	3.71366e-17	0	27.991	40	8	13	8	267	30.2	6.46	32.86	metabolic process	cytoplasm	catalytic activity	Pf01507	878560	PA1756	Microbial metabolism in diverse environments; Metabolic pathways; Sulfur metabolism	Pseudomonas aeruginosa (strain ATCC 15692 / DSM 22644 / CIP 104116 / JCM 14847 / LMG 12228 / 1C / PRS 101 / PAO1)
Q9I4N3	Response regulator protein FleR	fleR	0.01	3.71366e-17	0	21.054	16	6	11	6	473	51.2	6.4	26.15	metabolic process;regulation of biological process;response to stimulus		DNA binding;nucleotide binding;protein binding	Pf00072, Pf00158, Pf02954, Pf06490, Pf12840, Pf13191, Pf14532	882087	PA1099	Two-component system	Pseudomonas aeruginosa (strain ATCC 15692 / DSM 22644 / CIP 104116 / JCM 14847 / LMG 12228 / 1C / PRS 101 / PAO1)
Q9HUW2	Znf/thioredoxin_put domain-containing protein	PA4851	0.01	3.71366e-17	0	33.388	25	7	48	7	421	46.4	4.84	149.97		membrane		Pf11906, Pf13717, Pf13719	878658	PA4851		Pseudomonas aeruginosa (strain ATCC 15692 / DSM 22644 / CIP 104116 / JCM 14847 / LMG 12228 / 1C / PRS 101 / PAO1)
Q9I2K3	Fe2OG dioxygenase domain-containing protein	PA1894	0.01	3.71366e-17	0	10.266	16	2	22	2	230	26.2	5.6	77.24	metabolic process		catalytic activity	Pf03171, Pf13640	878929	PA1894		Pseudomonas aeruginosa (strain ATCC 15692 / DSM 22644 / CIP 104116 / JCM 14847 / LMG 12228 / 1C / PRS 101 / PAO1)
Q9HTM0	Guanosine-3',5'-bis(Diphosphate) 3'-pyrophosphohydrolase	spoT	0.01	3.71366e-17	0	25.519	12	8	19	8	701	78.8	8.98	52.52	metabolic process;response to stimulus	membrane	catalytic activity	Pf01966, Pf02824, Pf04607, Pf13291, Pf13328	877912	PA5338	Purine metabolism	Pseudomonas aeruginosa (strain ATCC 15692 / DSM 22644 / CIP 104116 / JCM 14847 / LMG 12228 / 1C / PRS 101 / PAO1)
Q9HTV3	3-octaprenyl-4-hydroxybenzoate carboxy-lyase	ubiD	0.01	3.71366e-17	0	27.471	27	7	20	7	488	54.6	6.57	60.41	metabolic process	cytosol;membrane	catalytic activity;metal ion binding	Pf01977	880853	PA5237	Metabolic pathways; Biosynthesis of secondary metabolites; Ubiquinone and other terpenoid-quinone biosynthesis	Pseudomonas aeruginosa (strain ATCC 15692 / DSM 22644 / CIP 104116 / JCM 14847 / LMG 12228 / 1C / PRS 101 / PAO1)
Q9HTY2	Uncharacterized protein	PA5208	0.01	3.71366e-17	0	28.401	33	6	28	6	225	25.6	5.52	91.07	cellular component movement			Pf01865	879543	PA5208		Pseudomonas aeruginosa (strain ATCC 15692 / DSM 22644 / CIP 104116 / JCM 14847 / LMG 12228 / 1C / PRS 101 / PAO1)
Q9I6H7	L-cysteine transporter of ABC system FliY	PA0314	0.01	3.71366e-17	0	73.042	52	13	117	13	256	28	9.13	362.43	transport		transporter activity	Pf00497, Pf12974	878270	PA0314	ABC transporters	Pseudomonas aeruginosa (strain ATCC 15692 / DSM 22644 / CIP 104116 / JCM 14847 / LMG 12228 / 1C / PRS 101 / PAO1)
P52111	Glycerol-3-phosphate dehydrogenase	glpD	0.01	3.71366e-17	0	35.602	26	9	12	9	512	57.1	8.31	36.83	metabolic process	cytoplasm	catalytic activity	Pf01266	880179	PA3584	Biosynthesis of secondary metabolites; Glycerophospholipid metabolism	Pseudomonas aeruginosa (strain ATCC 15692 / DSM 22644 / CIP 104116 / JCM 14847 / LMG 12228 / 1C / PRS 101 / PAO1)
Q9I623	AHS1 domain-containing protein	PA0495	0.01	3.71366e-17	0	17.172	21	4	18	4	292	32.9	5.21	52.69				Pf02682	878118	PA0495		Pseudomonas aeruginosa (strain ATCC 15692 / DSM 22644 / CIP 104116 / JCM 14847 / LMG 12228 / 1C / PRS 101 / PAO1)
Q9HVA9	Uncharacterized protein	PA4686	0.01	3.71366e-17	0	93.641	29	22	104	22	948	106.8	5.55	292.11			catalytic activity	Pf10459	881450	PA4686		Pseudomonas aeruginosa (strain ATCC 15692 / DSM 22644 / CIP 104116 / JCM 14847 / LMG 12228 / 1C / PRS 101 / PAO1)
Q9HUE1	AAA_31 domain-containing protein	PA5028	0.01	3.71366e-17	0	38.236	42	8	42	8	255	28.6	5.03	143.36				Pf00142, Pf01656, Pf02374, Pf09140, Pf13614	881175	PA5028		Pseudomonas aeruginosa (strain ATCC 15692 / DSM 22644 / CIP 104116 / JCM 14847 / LMG 12228 / 1C / PRS 101 / PAO1)
Q9HZ51	Probable ATP-binding component of ABC transporter	PA3187	0.01	3.71366e-17	0	49.057	40	10	26	10	386	42.2	7.43	94.43	metabolic process;transport	membrane	catalytic activity;nucleotide binding;RNA binding;transporter activity	Pf00005, Pf00910, Pf03193, Pf03459, Pf08402, Pf10662, Pf13191, Pf13476	880539	PA3187	ABC transporters	Pseudomonas aeruginosa (strain ATCC 15692 / DSM 22644 / CIP 104116 / JCM 14847 / LMG 12228 / 1C / PRS 101 / PAO1)
Q9I324	Translocator protein PopB	popB	0.01	3.71366e-17	0	68.729	35	10	57	10	390	40	6.07	185.22		membrane	protein binding	Pf04888	880867	PA1708		Pseudomonas aeruginosa (strain ATCC 15692 / DSM 22644 / CIP 104116 / JCM 14847 / LMG 12228 / 1C / PRS 101 / PAO1)
Q9HZ56	Uncharacterized protein	PA3178	0.01	3.71366e-17	0	6.422	14	2	10	2	125	13.5	5.48	18.37					882704	PA3178		Pseudomonas aeruginosa (strain ATCC 15692 / DSM 22644 / CIP 104116 / JCM 14847 / LMG 12228 / 1C / PRS 101 / PAO1)
Q9HUC6	ATP-dependent protease subunit HslV	hslV	0.01	3.71366e-17	0	19.088	19	3	36	3	177	18.8	6.68	112.3	metabolic process	cytoplasm;proteasome	catalytic activity;metal ion binding	Pf00227	881049	PA5053		Pseudomonas aeruginosa (strain ATCC 15692 / DSM 22644 / CIP 104116 / JCM 14847 / LMG 12228 / 1C / PRS 101 / PAO1)
Q9HTX0	Uncharacterized protein	PA5220	0.01	3.71366e-17	0	19.942	26	6	26	6	273	30.5	6.23	71.94					882292	PA5220		Pseudomonas aeruginosa (strain ATCC 15692 / DSM 22644 / CIP 104116 / JCM 14847 / LMG 12228 / 1C / PRS 101 / PAO1)
Q51391	Glycerol-3-phosphate regulon repressor	glpR	0.01	3.71366e-17	0	21.935	30	6	21	6	251	27.6	5.66	61.46	metabolic process;regulation of biological process		DNA binding	Pf00392, Pf00455, Pf01047, Pf04545, Pf08220, Pf08279, Pf12728, Pf12802, Pf12840, Pf13545	880163	PA3583		Pseudomonas aeruginosa (strain ATCC 15692 / DSM 22644 / CIP 104116 / JCM 14847 / LMG 12228 / 1C / PRS 101 / PAO1)
Q9I2V8	Alginate_lyase2 domain-containing protein	PA1784	0.01	3.71366e-17	0	35.214	55	9	35	9	231	26.2	5.02	97.36				Pf08787	880007	PA1784		Pseudomonas aeruginosa (strain ATCC 15692 / DSM 22644 / CIP 104116 / JCM 14847 / LMG 12228 / 1C / PRS 101 / PAO1)

## Sheet: 513+468 all MDRvsWT&PDRvsWT
Accession	Description	Gene Symbol	Abundance Ratio: (MDR) / (WT)	Abundance Ratio: (PDR) / (WT)	Biological Process	Cellular Component	Molecular Function	Pfam IDs	Entrez Gene ID	Ensembl Gene ID	KEGG Pathways	Organism
G3XCT6	Histidine kinase	PA1458		0.01	metabolic process;regulation of biological process;response to stimulus	cytoplasm	catalytic activity;nucleotide binding;receptor activity;signal transducer activity	Pf01584, Pf01627, Pf02518, Pf02895	882057	PA1458	Bacterial chemotaxis; Two-component system	Pseudomonas aeruginosa (strain ATCC 15692 / DSM 22644 / CIP 104116 / JCM 14847 / LMG 12228 / 1C / PRS 101 / PAO1)
G3XCU6	Transcriptional regulator CysB	cysB	100	100	metabolic process;regulation of biological process		DNA binding	Pf00126, Pf03466	883007	PA1754		Pseudomonas aeruginosa (strain ATCC 15692 / DSM 22644 / CIP 104116 / JCM 14847 / LMG 12228 / 1C / PRS 101 / PAO1)
G3XCU9	Probable transcriptional regulator	PA2020	100	100	metabolic process;regulation of biological process	cytosol	DNA binding	Pf00440, Pf08361	880025	PA2020	beta-Lactam resistance	Pseudomonas aeruginosa (strain ATCC 15692 / DSM 22644 / CIP 104116 / JCM 14847 / LMG 12228 / 1C / PRS 101 / PAO1)
G3XCV2	Dihydroaeruginoic acid synthetase	pchE	0.01	0.01	metabolic process		catalytic activity	Pf00501, Pf00550, Pf00668, Pf08415	880048	PA4226	Biosynthesis of siderophore group nonribosomal peptides	Pseudomonas aeruginosa (strain ATCC 15692 / DSM 22644 / CIP 104116 / JCM 14847 / LMG 12228 / 1C / PRS 101 / PAO1)
G3XCV4	Probable pyridoxamine 5'-phosphate oxidase	phzG1	0.01	0.01	metabolic process		catalytic activity;nucleotide binding	Pf01243, Pf10590, Pf12766	881835	PA4216	Quorum sensing	Pseudomonas aeruginosa (strain ATCC 15692 / DSM 22644 / CIP 104116 / JCM 14847 / LMG 12228 / 1C / PRS 101 / PAO1)
G3XCV8	Uncharacterized protein	PA2405	0.01	8.83					878222	PA2405		Pseudomonas aeruginosa (strain ATCC 15692 / DSM 22644 / CIP 104116 / JCM 14847 / LMG 12228 / 1C / PRS 101 / PAO1)
G3XCX2	Uncharacterized protein	PA0624	0.01	0.01				Pf10109	877599	PA0624		Pseudomonas aeruginosa (strain ATCC 15692 / DSM 22644 / CIP 104116 / JCM 14847 / LMG 12228 / 1C / PRS 101 / PAO1)
G3XCX3	Type IV pilus ATPase PilU	pilU		0.01	cellular component movement;metabolic process;transport		catalytic activity;nucleotide binding	Pf00437	878362	PA0396		Pseudomonas aeruginosa (strain ATCC 15692 / DSM 22644 / CIP 104116 / JCM 14847 / LMG 12228 / 1C / PRS 101 / PAO1)
G3XCX5	Probable bacteriophage protein	PA0618		0.01				Pf04865	879222	PA0618		Pseudomonas aeruginosa (strain ATCC 15692 / DSM 22644 / CIP 104116 / JCM 14847 / LMG 12228 / 1C / PRS 101 / PAO1)
G3XCY0	Uncharacterized protein	PA0979	100		metabolic process		catalytic activity;DNA binding	Pf01527	878313	PA0979		Pseudomonas aeruginosa (strain ATCC 15692 / DSM 22644 / CIP 104116 / JCM 14847 / LMG 12228 / 1C / PRS 101 / PAO1)
G3XCY4	Transcription factor AmrZ	amrZ	100		cell organization and biogenesis;cellular component movement;regulation of biological process		DNA binding	Pf03869	878714	PA3385		Pseudomonas aeruginosa (strain ATCC 15692 / DSM 22644 / CIP 104116 / JCM 14847 / LMG 12228 / 1C / PRS 101 / PAO1)
G3XCY6	Two-component response regulator GltR	gltR		0.01	metabolic process;regulation of biological process;response to stimulus		DNA binding	Pf00072, Pf00486, Pf06490	882907	PA3192		Pseudomonas aeruginosa (strain ATCC 15692 / DSM 22644 / CIP 104116 / JCM 14847 / LMG 12228 / 1C / PRS 101 / PAO1)
G3XCZ3	Type 4 fimbrial biogenesis protein PilZ	pilZ	0.01				nucleotide binding	Pf07238	880378	PA2960		Pseudomonas aeruginosa (strain ATCC 15692 / DSM 22644 / CIP 104116 / JCM 14847 / LMG 12228 / 1C / PRS 101 / PAO1)
G3XD04	DNA helicase	uvrD	0.01		metabolic process;response to stimulus	cytoplasm	catalytic activity;DNA binding;nucleotide binding	Pf00580, Pf13086, Pf13245, Pf13361, Pf13538	877766	PA5443	Mismatch repair; Nucleotide excision repair	Pseudomonas aeruginosa (strain ATCC 15692 / DSM 22644 / CIP 104116 / JCM 14847 / LMG 12228 / 1C / PRS 101 / PAO1)
G3XD09	Glutamate synthase small chain	gltD	100		metabolic process		catalytic activity;nucleotide binding	Pf00070, Pf00743, Pf01262, Pf01946, Pf02737, Pf03486, Pf07992, Pf12831, Pf13450, Pf13738, Pf14691	881221	PA5035	Nitrogen metabolism; Alanine, aspartate and glutamate metabolism; Biosynthesis of secondary metabolites; Microbial metabolism in diverse environments; Biosynthesis of antibiotics; Metabolic pathways; Biosynthesis of amino acids	Pseudomonas aeruginosa (strain ATCC 15692 / DSM 22644 / CIP 104116 / JCM 14847 / LMG 12228 / 1C / PRS 101 / PAO1)
G3XD10	Heme d1 biosynthesis protein NirJ	nirJ	0.01	0.01	metabolic process		catalytic activity;metal ion binding	Pf04055, Pf13353, Pf13394	879503	PA0511		Pseudomonas aeruginosa (strain ATCC 15692 / DSM 22644 / CIP 104116 / JCM 14847 / LMG 12228 / 1C / PRS 101 / PAO1)
G3XD11	PhoP/Q and low Mg2+ inducible outer membrane protein H1	oprH		0.01		membrane		Pf13505	878005	PA1178		Pseudomonas aeruginosa (strain ATCC 15692 / DSM 22644 / CIP 104116 / JCM 14847 / LMG 12228 / 1C / PRS 101 / PAO1)
G3XD22	Protein-tyrosine-phosphatase	arsC		100				Pf01451	877604	PA2279		Pseudomonas aeruginosa (strain ATCC 15692 / DSM 22644 / CIP 104116 / JCM 14847 / LMG 12228 / 1C / PRS 101 / PAO1)
G3XD25	Resistance-Nodulation-Cell Division (RND) multidrug efflux membrane fusion protein MexC	mexC	0.01		cell division;response to stimulus;transport	membrane	transporter activity	Pf00529, Pf13437, Pf13533	881078	PA4599		Pseudomonas aeruginosa (strain ATCC 15692 / DSM 22644 / CIP 104116 / JCM 14847 / LMG 12228 / 1C / PRS 101 / PAO1)
G3XD26	Uncharacterized protein	PA3978		100				Pf08238	878901	PA3978		Pseudomonas aeruginosa (strain ATCC 15692 / DSM 22644 / CIP 104116 / JCM 14847 / LMG 12228 / 1C / PRS 101 / PAO1)
G3XD47	Arginine/ornithine binding protein AotJ	aotJ	0.344		transport	membrane	receptor activity;signal transducer activity;transporter activity	Pf00060, Pf00497	879210	PA0888	ABC transporters	Pseudomonas aeruginosa (strain ATCC 15692 / DSM 22644 / CIP 104116 / JCM 14847 / LMG 12228 / 1C / PRS 101 / PAO1)
G3XD55	Type 4 fimbrial biogenesis protein PilY2	pilY2		0.01	cellular component movement			Pf14481	878450	PA4555		Pseudomonas aeruginosa (strain ATCC 15692 / DSM 22644 / CIP 104116 / JCM 14847 / LMG 12228 / 1C / PRS 101 / PAO1)
G3XD59	Uncharacterized protein	PA4118	0.01	0.01					880366	PA4118		Pseudomonas aeruginosa (strain ATCC 15692 / DSM 22644 / CIP 104116 / JCM 14847 / LMG 12228 / 1C / PRS 101 / PAO1)
G3XD63	Probable methylesterase	chpB		100	regulation of biological process;response to stimulus	cytoplasm	catalytic activity;signal transducer activity	Pf01339	878169	PA0414	Two-component system	Pseudomonas aeruginosa (strain ATCC 15692 / DSM 22644 / CIP 104116 / JCM 14847 / LMG 12228 / 1C / PRS 101 / PAO1)
G3XD67	Hydrogen cyanide synthase subunit HcnA	hcnA	5.027		metabolic process	membrane	catalytic activity;metal ion binding	Pf13085, Pf13510	882197	PA2193	Biosynthesis of secondary metabolites; Cyanoamino acid metabolism	Pseudomonas aeruginosa (strain ATCC 15692 / DSM 22644 / CIP 104116 / JCM 14847 / LMG 12228 / 1C / PRS 101 / PAO1)
G3XD68	Uncharacterized protein	PA0634		0.01					878405	PA0634		Pseudomonas aeruginosa (strain ATCC 15692 / DSM 22644 / CIP 104116 / JCM 14847 / LMG 12228 / 1C / PRS 101 / PAO1)
G3XD75	Uncharacterized protein	PA0629	0.01	0.01	metabolic process		catalytic activity	Pf00182	880762	PA0629		Pseudomonas aeruginosa (strain ATCC 15692 / DSM 22644 / CIP 104116 / JCM 14847 / LMG 12228 / 1C / PRS 101 / PAO1)
G3XD78	Regulatory protein RsaL	rsaL		0.01	regulation of biological process		DNA binding		881782	PA1431		Pseudomonas aeruginosa (strain ATCC 15692 / DSM 22644 / CIP 104116 / JCM 14847 / LMG 12228 / 1C / PRS 101 / PAO1)
G3XD83	Uncharacterized protein	PA0625		0.01					880716	PA0625		Pseudomonas aeruginosa (strain ATCC 15692 / DSM 22644 / CIP 104116 / JCM 14847 / LMG 12228 / 1C / PRS 101 / PAO1)
G3XD87	Respiratory nitrate reductase beta chain	narH		100	metabolic process		catalytic activity	Pf12838, Pf13237, Pf13247, Pf14711	879783	PA3874	Two-component system; Microbial metabolism in diverse environments; Nitrogen metabolism	Pseudomonas aeruginosa (strain ATCC 15692 / DSM 22644 / CIP 104116 / JCM 14847 / LMG 12228 / 1C / PRS 101 / PAO1)
G3XD89	Putative copper transport outer membrane porin OprC	oprC	0.01	0.01	transport	membrane	receptor activity	Pf00593, Pf07715, Pf14905	879091	PA3790		Pseudomonas aeruginosa (strain ATCC 15692 / DSM 22644 / CIP 104116 / JCM 14847 / LMG 12228 / 1C / PRS 101 / PAO1)
G3XD94	UDP-N-acetyl-D-glucosamine 6-dehydrogenase	wbpA	100		cell organization and biogenesis;metabolic process	membrane	catalytic activity;nucleotide binding	Pf00984, Pf02153, Pf03720, Pf03721	879921	PA3159	Amino sugar and nucleotide sugar metabolism	Pseudomonas aeruginosa (strain ATCC 15692 / DSM 22644 / CIP 104116 / JCM 14847 / LMG 12228 / 1C / PRS 101 / PAO1)
G3XD95	Probable chemotaxis protein	chpC	100		regulation of biological process;response to stimulus		signal transducer activity	Pf01584	878148	PA0415	Two-component system	Pseudomonas aeruginosa (strain ATCC 15692 / DSM 22644 / CIP 104116 / JCM 14847 / LMG 12228 / 1C / PRS 101 / PAO1)
G3XD97	Transcriptional regulator PtxS	ptxS	100		metabolic process;regulation of biological process		DNA binding	Pf00356, Pf00440, Pf00532, Pf13377, Pf13407	877811	PA2259		Pseudomonas aeruginosa (strain ATCC 15692 / DSM 22644 / CIP 104116 / JCM 14847 / LMG 12228 / 1C / PRS 101 / PAO1)
G3XDA1	Exoenzyme S	exoS		6.325	defense response;metabolic process;regulation of biological process;response to stimulus	extracellular	catalytic activity;DNA binding;enzyme regulator activity	Pf01129, Pf03496, Pf03545, Pf09520	879837	PA3841		Pseudomonas aeruginosa (strain ATCC 15692 / DSM 22644 / CIP 104116 / JCM 14847 / LMG 12228 / 1C / PRS 101 / PAO1)
G3XDA4	Uncharacterized protein	PA0653	0.01					Pf02566	879759	PA0653		Pseudomonas aeruginosa (strain ATCC 15692 / DSM 22644 / CIP 104116 / JCM 14847 / LMG 12228 / 1C / PRS 101 / PAO1)
G3XDA8	Phosphate-binding protein PstS	pstS	0.01		transport	extracellular		Pf12849	880528	PA5369	ABC transporters; Two-component system	Pseudomonas aeruginosa (strain ATCC 15692 / DSM 22644 / CIP 104116 / JCM 14847 / LMG 12228 / 1C / PRS 101 / PAO1)
O05927	Phosphoadenosine phosphosulfate reductase	cysH		0.01	metabolic process	cytoplasm	catalytic activity	Pf01507	878560	PA1756	Microbial metabolism in diverse environments; Metabolic pathways; Sulfur metabolism	Pseudomonas aeruginosa (strain ATCC 15692 / DSM 22644 / CIP 104116 / JCM 14847 / LMG 12228 / 1C / PRS 101 / PAO1)
O33407	Esterase EstA	estA	100		cellular component movement;metabolic process	membrane	catalytic activity	Pf00657, Pf03797, Pf13472, Pf13505	878826	PA5112		Pseudomonas aeruginosa (strain ATCC 15692 / DSM 22644 / CIP 104116 / JCM 14847 / LMG 12228 / 1C / PRS 101 / PAO1)
O52658	Acyl carrier protein 2	acpP2	0.01	0.01	metabolic process	cytoplasm;cytosol		Pf00550	881955	PA1869		Pseudomonas aeruginosa (strain ATCC 15692 / DSM 22644 / CIP 104116 / JCM 14847 / LMG 12228 / 1C / PRS 101 / PAO1)
O52759	30S ribosomal protein S4	rpsD	0.374		metabolic process;regulation of biological process	ribosome	RNA binding;structural molecule activity	Pf00163, Pf01479	881814	PA4239	Ribosome	Pseudomonas aeruginosa (strain ATCC 15692 / DSM 22644 / CIP 104116 / JCM 14847 / LMG 12228 / 1C / PRS 101 / PAO1)
O52761	50S ribosomal protein L17	rplQ	0.01		metabolic process	ribosome	structural molecule activity	Pf01196	881767	PA4237	Ribosome	Pseudomonas aeruginosa (strain ATCC 15692 / DSM 22644 / CIP 104116 / JCM 14847 / LMG 12228 / 1C / PRS 101 / PAO1)
O68822	Cytosol aminopeptidase	pepA	0.01		metabolic process	cytoplasm	catalytic activity;metal ion binding	Pf00883, Pf02789	879865	PA3831	Glutathione metabolism; Metabolic pathways	Pseudomonas aeruginosa (strain ATCC 15692 / DSM 22644 / CIP 104116 / JCM 14847 / LMG 12228 / 1C / PRS 101 / PAO1)
O87014	USG-1 protein homolog	usg	0.01	0.01	metabolic process	cytoplasm	catalytic activity;nucleotide binding;protein binding		882802	PA3116		Pseudomonas aeruginosa (strain ATCC 15692 / DSM 22644 / CIP 104116 / JCM 14847 / LMG 12228 / 1C / PRS 101 / PAO1)
O87016	tRNA pseudouridine synthase A	truA		0.01	metabolic process		catalytic activity;RNA binding	Pf01416	879910	PA3114		Pseudomonas aeruginosa (strain ATCC 15692 / DSM 22644 / CIP 104116 / JCM 14847 / LMG 12228 / 1C / PRS 101 / PAO1)
P00099	Cytochrome c-551	nirM	0.01	0.026	metabolic process;transport		metal ion binding	Pf00034	882220	PA0518	Two-component system; Microbial metabolism in diverse environments; Sulfur metabolism; Metabolic pathways	Pseudomonas aeruginosa (strain ATCC 15692 / DSM 22644 / CIP 104116 / JCM 14847 / LMG 12228 / 1C / PRS 101 / PAO1)
P05384	DNA-binding protein HU-beta	hupB	0.106		cell organization and biogenesis;metabolic process;regulation of biological process	cytosol	DNA binding	Pf00216, Pf14908	878308; 29894466; 32564604	PA1804		Pseudomonas aeruginosa (strain ATCC 15692 / DSM 22644 / CIP 104116 / JCM 14847 / LMG 12228 / 1C / PRS 101 / PAO1)
P07344	Tryptophan synthase alpha chain	trpA	0.01		metabolic process		catalytic activity	Pf00290, Pf00977, Pf01884	879479	PA0035	Phenylalanine, tyrosine and tryptophan biosynthesis; Metabolic pathways; Biosynthesis of antibiotics; Biosynthesis of secondary metabolites; Biosynthesis of amino acids; Glycine, serine and threonine metabolism	Pseudomonas aeruginosa (strain ATCC 15692 / DSM 22644 / CIP 104116 / JCM 14847 / LMG 12228 / 1C / PRS 101 / PAO1)
P07345	Tryptophan synthase beta chain	trpB		0.01	metabolic process	cytoplasm	catalytic activity	Pf00291	879212	PA0036	Phenylalanine, tyrosine and tryptophan biosynthesis; Biosynthesis of secondary metabolites; Biosynthesis of antibiotics; Biosynthesis of amino acids; Glycine, serine and threonine metabolism; Metabolic pathways	Pseudomonas aeruginosa (strain ATCC 15692 / DSM 22644 / CIP 104116 / JCM 14847 / LMG 12228 / 1C / PRS 101 / PAO1)
P08308	Ornithine carbamoyltransferase, catabolic	arcB		0.01	metabolic process	cytoplasm	catalytic activity	Pf00185, Pf02056, Pf02729	881792	PA5172	Biosynthesis of antibiotics; Metabolic pathways; Biosynthesis of secondary metabolites; Biosynthesis of amino acids; Arginine biosynthesis	Pseudomonas aeruginosa (strain ATCC 15692 / DSM 22644 / CIP 104116 / JCM 14847 / LMG 12228 / 1C / PRS 101 / PAO1)
P09785	Anthranilate synthase component 1, pyocyanine specific	phnA	0.01	0.01	metabolic process		catalytic activity;metal ion binding	Pf00425, Pf04715	878421	PA1001	Biosynthesis of amino acids; Phenylalanine, tyrosine and tryptophan biosynthesis; Metabolic pathways; Quorum sensing; Biosynthesis of antibiotics; Biosynthesis of secondary metabolites	Pseudomonas aeruginosa (strain ATCC 15692 / DSM 22644 / CIP 104116 / JCM 14847 / LMG 12228 / 1C / PRS 101 / PAO1)
P0DPC1	Phenazine biosynthesis protein PhzD2	phzD2	0.01	0.01								Pseudomonas aeruginosa (strain ATCC 15692 / DSM 22644 / CIP 104116 / JCM 14847 / LMG 12228 / 1C / PRS 101 / PAO1)
P11439	Exotoxin A	eta	0.01	0.01			catalytic activity	Pf09009, Pf09101, Pf09102	877850	PA1148		Pseudomonas aeruginosa (strain ATCC 15692 / DSM 22644 / CIP 104116 / JCM 14847 / LMG 12228 / 1C / PRS 101 / PAO1)
P11724	Ornithine carbamoyltransferase, anabolic	argF	100		metabolic process	cytoplasm	catalytic activity	Pf00185, Pf02729	878793	PA3537	Biosynthesis of amino acids; Biosynthesis of secondary metabolites; Arginine biosynthesis; Metabolic pathways; Biosynthesis of antibiotics	Pseudomonas aeruginosa (strain ATCC 15692 / DSM 22644 / CIP 104116 / JCM 14847 / LMG 12228 / 1C / PRS 101 / PAO1)
P11759	GDP-mannose 6-dehydrogenase	algD	100	100	metabolic process;response to stimulus		catalytic activity;nucleotide binding	Pf00984, Pf02558, Pf03720, Pf03721	879004	PA3540	Amino sugar and nucleotide sugar metabolism; Two-component system; Fructose and mannose metabolism	Pseudomonas aeruginosa (strain ATCC 15692 / DSM 22644 / CIP 104116 / JCM 14847 / LMG 12228 / 1C / PRS 101 / PAO1)
P13981	Arginine deiminase	arcA	0.186		metabolic process	cytoplasm	catalytic activity	Pf02274	881801	PA5171	Arginine biosynthesis; Metabolic pathways; Biosynthesis of secondary metabolites; Biosynthesis of antibiotics	Pseudomonas aeruginosa (strain ATCC 15692 / DSM 22644 / CIP 104116 / JCM 14847 / LMG 12228 / 1C / PRS 101 / PAO1)
P14532	Cytochrome c551 peroxidase	ccpA		0.01	metabolic process;transport		antioxidant activity;catalytic activity;metal ion binding	Pf03150	881021	PA4587		Pseudomonas aeruginosa (strain ATCC 15692 / DSM 22644 / CIP 104116 / JCM 14847 / LMG 12228 / 1C / PRS 101 / PAO1)
P20581	2-aminobenzoylacetyl-CoA thioesterase	pqsE	0.01		metabolic process		catalytic activity;metal ion binding	Pf00753	880721	PA1000	Quorum sensing	Pseudomonas aeruginosa (strain ATCC 15692 / DSM 22644 / CIP 104116 / JCM 14847 / LMG 12228 / 1C / PRS 101 / PAO1)
P22608	Type IV pilus assembly ATPase PilB	pilB	0.01	0.01	cell organization and biogenesis;cellular component movement;transport	cytoplasm	catalytic activity;nucleotide binding;transporter activity	Pf00437, Pf05157	879459	PA4526		Pseudomonas aeruginosa (strain ATCC 15692 / DSM 22644 / CIP 104116 / JCM 14847 / LMG 12228 / 1C / PRS 101 / PAO1)
P23189	Glutathione reductase	gor		100	cellular homeostasis;metabolic process;regulation of biological process;response to stimulus	cytoplasm	antioxidant activity;catalytic activity;nucleotide binding	Pf00070, Pf02852, Pf07992, Pf13434, Pf13738	878570	PA2025	Glutathione metabolism	Pseudomonas aeruginosa (strain ATCC 15692 / DSM 22644 / CIP 104116 / JCM 14847 / LMG 12228 / 1C / PRS 101 / PAO1)
P23620	Phosphate regulon transcriptional regulatory protein PhoB	phoB	100	100	cellular component movement;metabolic process;regulation of biological process;response to stimulus;transport	cytoplasm	DNA binding;signal transducer activity	Pf00072, Pf00486	878438	PA5360	Two-component system	Pseudomonas aeruginosa (strain ATCC 15692 / DSM 22644 / CIP 104116 / JCM 14847 / LMG 12228 / 1C / PRS 101 / PAO1)
P23926	Transcriptional activator protein anr	anr		100	metabolic process;regulation of biological process;response to stimulus		DNA binding	Pf00027, Pf00325, Pf13545	883009	PA1544		Pseudomonas aeruginosa (strain ATCC 15692 / DSM 22644 / CIP 104116 / JCM 14847 / LMG 12228 / 1C / PRS 101 / PAO1)
P24908	Putative transcriptional regulator	PA0034	100	100	metabolic process;regulation of biological process;response to stimulus		DNA binding	Pf00072, Pf00196, Pf13551	879223	PA0034		Pseudomonas aeruginosa (strain ATCC 15692 / DSM 22644 / CIP 104116 / JCM 14847 / LMG 12228 / 1C / PRS 101 / PAO1)
P27726	Glyceraldehyde-3-phosphate dehydrogenase	gap	0.01		metabolic process	cytoplasm	catalytic activity;nucleotide binding	Pf00044, Pf02800	882829	PA3195	Biosynthesis of amino acids; Biosynthesis of secondary metabolites; Microbial metabolism in diverse environments; Metabolic pathways; Carbon metabolism; Biosynthesis of antibiotics; Glycolysis / Gluconeogenesis	Pseudomonas aeruginosa (strain ATCC 15692 / DSM 22644 / CIP 104116 / JCM 14847 / LMG 12228 / 1C / PRS 101 / PAO1)
P28811	3-hydroxyisobutyrate dehydrogenase	mmsB	100	100	metabolic process		catalytic activity;nucleotide binding	Pf03446, Pf03807, Pf14833	879097	PA3569	Valine, leucine and isoleucine degradation; Metabolic pathways	Pseudomonas aeruginosa (strain ATCC 15692 / DSM 22644 / CIP 104116 / JCM 14847 / LMG 12228 / 1C / PRS 101 / PAO1)
P29436	50S ribosomal protein L34	rpmH	0.384		metabolic process	ribosome	structural molecule activity	Pf00468	877911; 32564194	PA5570	Ribosome	Pseudomonas aeruginosa (strain ATCC 15692 / DSM 22644 / CIP 104116 / JCM 14847 / LMG 12228 / 1C / PRS 101 / PAO1)
P30417	Probable FKBP-type 25 kDa peptidyl-prolyl cis-trans isomerase	fkl		100	metabolic process		catalytic activity	Pf00254	880807			Pseudomonas aeruginosa (strain ATCC 15692 / DSM 22644 / CIP 104116 / JCM 14847 / LMG 12228 / 1C / PRS 101 / PAO1)
P30819	Nicotinate-nucleotide pyrophosphorylase [carboxylating]	nadC	0.01		metabolic process	cytoplasm	catalytic activity	Pf01729, Pf02749	878422	PA4524	Metabolic pathways; Nicotinate and nicotinamide metabolism	Pseudomonas aeruginosa (strain ATCC 15692 / DSM 22644 / CIP 104116 / JCM 14847 / LMG 12228 / 1C / PRS 101 / PAO1)
P32265	HTH-type transcriptional regulator NfxB	nfxB		0.01	metabolic process;regulation of biological process	cytosol	DNA binding	Pf00356, Pf00440, Pf04967, Pf09339	881079	PA4600		Pseudomonas aeruginosa (strain ATCC 15692 / DSM 22644 / CIP 104116 / JCM 14847 / LMG 12228 / 1C / PRS 101 / PAO1)
P33640	Ribosomal large subunit pseudouridine synthase D	rluD		100	metabolic process	cytosol	catalytic activity;RNA binding	Pf00849, Pf01479	877896	PA4544		Pseudomonas aeruginosa (strain ATCC 15692 / DSM 22644 / CIP 104116 / JCM 14847 / LMG 12228 / 1C / PRS 101 / PAO1)
P33663	Purine nucleoside phosphorylase PA4543	PA4543		100	metabolic process		catalytic activity;metal ion binding	Pf02578	878617	PA4543		Pseudomonas aeruginosa (strain ATCC 15692 / DSM 22644 / CIP 104116 / JCM 14847 / LMG 12228 / 1C / PRS 101 / PAO1)
P34002	3-dehydroquinate synthase	aroB	0.383		metabolic process	cytoplasm	catalytic activity;metal ion binding;nucleotide binding	Pf01761, Pf13685	881253	PA5038	Biosynthesis of amino acids; Biosynthesis of antibiotics; Metabolic pathways; Phenylalanine, tyrosine and tryptophan biosynthesis; Biosynthesis of secondary metabolites	Pseudomonas aeruginosa (strain ATCC 15692 / DSM 22644 / CIP 104116 / JCM 14847 / LMG 12228 / 1C / PRS 101 / PAO1)
P34003	Shikimate kinase	aroK	0.01		metabolic process	cytoplasm	catalytic activity;metal ion binding;nucleotide binding	Pf00004, Pf01202, Pf13189, Pf13207, Pf13238, Pf13671	880961	PA5039	Metabolic pathways; Phenylalanine, tyrosine and tryptophan biosynthesis; Biosynthesis of secondary metabolites; Biosynthesis of amino acids; Biosynthesis of antibiotics	Pseudomonas aeruginosa (strain ATCC 15692 / DSM 22644 / CIP 104116 / JCM 14847 / LMG 12228 / 1C / PRS 101 / PAO1)
P38107	Sigma factor AlgU negative regulatory protein	mucA	0.01		metabolic process;regulation of biological process	membrane	protein binding	Pf03872, Pf03873	879357	PA0763		Pseudomonas aeruginosa (strain ATCC 15692 / DSM 22644 / CIP 104116 / JCM 14847 / LMG 12228 / 1C / PRS 101 / PAO1)
P40695	Phospholipase C accessory protein PlcR	plcR	100			cytoplasm			882099	PA0843		Pseudomonas aeruginosa (strain ATCC 15692 / DSM 22644 / CIP 104116 / JCM 14847 / LMG 12228 / 1C / PRS 101 / PAO1)
P40882	Uncharacterized protein PA3753	PA3753	100					Pf00132	880438	PA3753		Pseudomonas aeruginosa (strain ATCC 15692 / DSM 22644 / CIP 104116 / JCM 14847 / LMG 12228 / 1C / PRS 101 / PAO1)
P40883	Regulatory protein PchR	pchR	0.01	0.01	metabolic process;regulation of biological process;response to stimulus		catalytic activity;DNA binding	Pf00165, Pf12833	880049	PA4227		Pseudomonas aeruginosa (strain ATCC 15692 / DSM 22644 / CIP 104116 / JCM 14847 / LMG 12228 / 1C / PRS 101 / PAO1)
P42512	Fe(3+)-pyochelin receptor	fptA		100	response to stimulus;transport	membrane	metal ion binding;receptor activity	Pf00593, Pf07715, Pf14905	880419	PA4221		Pseudomonas aeruginosa (strain ATCC 15692 / DSM 22644 / CIP 104116 / JCM 14847 / LMG 12228 / 1C / PRS 101 / PAO1)
P42810	TPR repeat-containing protein PA4667	PA4667		100			protein binding	Pf13414, Pf13424, Pf13432, Pf14559	881370	PA4667		Pseudomonas aeruginosa (strain ATCC 15692 / DSM 22644 / CIP 104116 / JCM 14847 / LMG 12228 / 1C / PRS 101 / PAO1)
P43334	Phenylalanine-4-hydroxylase	phhA		0.01	metabolic process		catalytic activity;metal ion binding	Pf00351	879709	PA0872	Biosynthesis of amino acids; Phenylalanine metabolism; Metabolic pathways; Phenylalanine, tyrosine and tryptophan biosynthesis	Pseudomonas aeruginosa (strain ATCC 15692 / DSM 22644 / CIP 104116 / JCM 14847 / LMG 12228 / 1C / PRS 101 / PAO1)
P45682	Lipoprotein NlpD/LppB homolog	PA3623		100		membrane		Pf01476, Pf01551	880422	PA3623		Pseudomonas aeruginosa (strain ATCC 15692 / DSM 22644 / CIP 104116 / JCM 14847 / LMG 12228 / 1C / PRS 101 / PAO1)
P45683	Protein-L-isoaspartate O-methyltransferase	pcm	0.01		metabolic process	cytoplasm	catalytic activity	Pf00398, Pf01135, Pf05175, Pf12847, Pf13847	880441	PA3624		Pseudomonas aeruginosa (strain ATCC 15692 / DSM 22644 / CIP 104116 / JCM 14847 / LMG 12228 / 1C / PRS 101 / PAO1)
P48246	Uroporphyrinogen-III synthase	hemD	100	100	metabolic process		catalytic activity	Pf02602	879724	PA5259	Porphyrin and chlorophyll metabolism; Biosynthesis of secondary metabolites; Metabolic pathways	Pseudomonas aeruginosa (strain ATCC 15692 / DSM 22644 / CIP 104116 / JCM 14847 / LMG 12228 / 1C / PRS 101 / PAO1)
P48636	Cytokinin riboside 5'-monophosphate phosphoribohydrolase	PA4923	0.01		metabolic process		catalytic activity	Pf02481, Pf03641	879697	PA4923		Pseudomonas aeruginosa (strain ATCC 15692 / DSM 22644 / CIP 104116 / JCM 14847 / LMG 12228 / 1C / PRS 101 / PAO1)
P49988	RNA polymerase sigma-54 factor	rpoN	0.01		metabolic process;regulation of biological process		catalytic activity;DNA binding	Pf00309, Pf04552, Pf04963	881022	PA4462	Two-component system	Pseudomonas aeruginosa (strain ATCC 15692 / DSM 22644 / CIP 104116 / JCM 14847 / LMG 12228 / 1C / PRS 101 / PAO1)
P50987	Argininosuccinate lyase	argH		0.01	metabolic process	cytoplasm	catalytic activity	Pf00206, Pf14698	879636	PA5263	Metabolic pathways; Biosynthesis of amino acids; Arginine biosynthesis; Biosynthesis of secondary metabolites; Alanine, aspartate and glutamate metabolism; Biosynthesis of antibiotics	Pseudomonas aeruginosa (strain ATCC 15692 / DSM 22644 / CIP 104116 / JCM 14847 / LMG 12228 / 1C / PRS 101 / PAO1)
P52003	Multidrug resistance operon repressor	mexR		100	metabolic process;regulation of biological process		DNA binding;protein binding	Pf01047, Pf12802, Pf13463	877857	PA0424	beta-Lactam resistance	Pseudomonas aeruginosa (strain ATCC 15692 / DSM 22644 / CIP 104116 / JCM 14847 / LMG 12228 / 1C / PRS 101 / PAO1)
P52024	DNA polymerase III subunit delta'	holB		100	metabolic process		catalytic activity;DNA binding	Pf13177	880379	PA2961	Purine metabolism; Homologous recombination; DNA replication; Mismatch repair; Metabolic pathways; Pyrimidine metabolism	Pseudomonas aeruginosa (strain ATCC 15692 / DSM 22644 / CIP 104116 / JCM 14847 / LMG 12228 / 1C / PRS 101 / PAO1)
P52111	Glycerol-3-phosphate dehydrogenase	glpD	0.01	0.01	metabolic process	cytoplasm	catalytic activity	Pf01266	880179	PA3584	Biosynthesis of secondary metabolites; Glycerophospholipid metabolism	Pseudomonas aeruginosa (strain ATCC 15692 / DSM 22644 / CIP 104116 / JCM 14847 / LMG 12228 / 1C / PRS 101 / PAO1)
P53641	Superoxide dismutase [Fe]	sodB	0.01		metabolic process;response to stimulus		antioxidant activity;catalytic activity;metal ion binding	Pf00081, Pf02777	881397	PA4366		Pseudomonas aeruginosa (strain ATCC 15692 / DSM 22644 / CIP 104116 / JCM 14847 / LMG 12228 / 1C / PRS 101 / PAO1)
P54292	Regulatory protein RhlR	rhlR		0.01	metabolic process;regulation of biological process		DNA binding	Pf00196, Pf03472	878968	PA3477	Quorum sensing	Pseudomonas aeruginosa (strain ATCC 15692 / DSM 22644 / CIP 104116 / JCM 14847 / LMG 12228 / 1C / PRS 101 / PAO1)
P55222	cAMP-activated global transcriptional regulator Vfr	vfr	0.01		metabolic process;regulation of biological process		DNA binding;nucleotide binding	Pf00027, Pf00325, Pf13545	880744	PA0652	Quorum sensing; Two-component system	Pseudomonas aeruginosa (strain ATCC 15692 / DSM 22644 / CIP 104116 / JCM 14847 / LMG 12228 / 1C / PRS 101 / PAO1)
P57665	Oligoribonuclease	orn	0.01		metabolic process	cytoplasm	catalytic activity	Pf00929	878205	PA4951		Pseudomonas aeruginosa (strain ATCC 15692 / DSM 22644 / CIP 104116 / JCM 14847 / LMG 12228 / 1C / PRS 101 / PAO1)
P57707	2-C-methyl-D-erythritol 4-phosphate cytidylyltransferase	ispD	0.01		metabolic process		catalytic activity	Pf01128, Pf12804	880461	PA3633	Terpenoid backbone biosynthesis; Metabolic pathways; Biosynthesis of antibiotics; Biosynthesis of secondary metabolites	Pseudomonas aeruginosa (strain ATCC 15692 / DSM 22644 / CIP 104116 / JCM 14847 / LMG 12228 / 1C / PRS 101 / PAO1)
P72151	B-type flagellin	fliC	0.01		cell organization and biogenesis;cellular component movement	extracellular	structural molecule activity	Pf00669, Pf00700, Pf07196	882052	PA1092	Two-component system; Flagellar assembly	Pseudomonas aeruginosa (strain ATCC 15692 / DSM 22644 / CIP 104116 / JCM 14847 / LMG 12228 / 1C / PRS 101 / PAO1)
P72161	D-alanyl-D-alanine endopeptidase	pbpG	0.01	0.01	cell organization and biogenesis;metabolic process;regulation of biological process		catalytic activity	Pf00768, Pf13354	877694	PA0869		Pseudomonas aeruginosa (strain ATCC 15692 / DSM 22644 / CIP 104116 / JCM 14847 / LMG 12228 / 1C / PRS 101 / PAO1)
P72170	Dihydroorotase	pyrC	0.01	0.01	metabolic process	cytosol	catalytic activity;metal ion binding	Pf01979, Pf04909	879809	PA3527	Metabolic pathways; Pyrimidine metabolism	Pseudomonas aeruginosa (strain ATCC 15692 / DSM 22644 / CIP 104116 / JCM 14847 / LMG 12228 / 1C / PRS 101 / PAO1)
P95412	Siroheme decarboxylase NirD subunit	nirD		0.01	regulation of biological process		DNA binding		879538	PA0515		Pseudomonas aeruginosa (strain ATCC 15692 / DSM 22644 / CIP 104116 / JCM 14847 / LMG 12228 / 1C / PRS 101 / PAO1)
P95413	Siroheme decarboxylase NirL subunit	nirL	0.01	0.01	metabolic process				879762	PA0514		Pseudomonas aeruginosa (strain ATCC 15692 / DSM 22644 / CIP 104116 / JCM 14847 / LMG 12228 / 1C / PRS 101 / PAO1)
P95414	Siroheme decarboxylase NirG subunit	nirG	0.01	0.01	metabolic process				877708	PA0513		Pseudomonas aeruginosa (strain ATCC 15692 / DSM 22644 / CIP 104116 / JCM 14847 / LMG 12228 / 1C / PRS 101 / PAO1)
Q00934	Response regulator protein PilR	pilR		0.01	metabolic process;regulation of biological process;response to stimulus	cytoplasm	DNA binding;nucleotide binding;protein binding	Pf00072, Pf00158, Pf02954, Pf14532	877622	PA4547	Two-component system	Pseudomonas aeruginosa (strain ATCC 15692 / DSM 22644 / CIP 104116 / JCM 14847 / LMG 12228 / 1C / PRS 101 / PAO1)
Q04633	Adenine phosphoribosyltransferase	apt	0.01		metabolic process	cytoplasm;cytosol	catalytic activity	Pf00156	879394	PA1543	Metabolic pathways; Purine metabolism	Pseudomonas aeruginosa (strain ATCC 15692 / DSM 22644 / CIP 104116 / JCM 14847 / LMG 12228 / 1C / PRS 101 / PAO1)
Q06062	Alginate biosynthesis protein AlgF	algF	0.01		metabolic process			Pf11182	878717	PA3550		Pseudomonas aeruginosa (strain ATCC 15692 / DSM 22644 / CIP 104116 / JCM 14847 / LMG 12228 / 1C / PRS 101 / PAO1)
Q06198	RNA polymerase sigma-H factor	algU	0.01	0.01	metabolic process;regulation of biological process;response to stimulus		DNA binding	Pf04542, Pf04545, Pf08281	882125	PA0762		Pseudomonas aeruginosa (strain ATCC 15692 / DSM 22644 / CIP 104116 / JCM 14847 / LMG 12228 / 1C / PRS 101 / PAO1)
Q06749	Alginate lyase	algL		100	metabolic process		catalytic activity	Pf05426	878552	PA3547	Fructose and mannose metabolism	Pseudomonas aeruginosa (strain ATCC 15692 / DSM 22644 / CIP 104116 / JCM 14847 / LMG 12228 / 1C / PRS 101 / PAO1)
Q51363	L-aspartate oxidase	nadB	100	100	metabolic process	cytoplasm	catalytic activity	Pf00890, Pf02910	882067	PA0761	Alanine, aspartate and glutamate metabolism; Metabolic pathways; Nicotinate and nicotinamide metabolism	Pseudomonas aeruginosa (strain ATCC 15692 / DSM 22644 / CIP 104116 / JCM 14847 / LMG 12228 / 1C / PRS 101 / PAO1)
Q51368	Protein TonB	tonB		100	cellular component movement;cellular homeostasis;response to stimulus;transport	membrane	transporter activity	Pf03544	878138	PA5531		Pseudomonas aeruginosa (strain ATCC 15692 / DSM 22644 / CIP 104116 / JCM 14847 / LMG 12228 / 1C / PRS 101 / PAO1)
Q51385	Dual-specificity RNA methyltransferase RlmN	rlmN		0.01	metabolic process	cytoplasm	catalytic activity;metal ion binding	Pf04055	879171	PA3806		Pseudomonas aeruginosa (strain ATCC 15692 / DSM 22644 / CIP 104116 / JCM 14847 / LMG 12228 / 1C / PRS 101 / PAO1)
Q51390	Glycerol kinase 2	glpK2	0.01	0.01	metabolic process		catalytic activity;nucleotide binding	Pf00370, Pf02782	880162	PA3582	Glycerolipid metabolism; Metabolic pathways	Pseudomonas aeruginosa (strain ATCC 15692 / DSM 22644 / CIP 104116 / JCM 14847 / LMG 12228 / 1C / PRS 101 / PAO1)
Q51391	Glycerol-3-phosphate regulon repressor	glpR		0.01	metabolic process;regulation of biological process		DNA binding	Pf00392, Pf00455, Pf01047, Pf04545, Pf08220, Pf08279, Pf12728, Pf12802, Pf12840, Pf13545	880163	PA3583		Pseudomonas aeruginosa (strain ATCC 15692 / DSM 22644 / CIP 104116 / JCM 14847 / LMG 12228 / 1C / PRS 101 / PAO1)
Q51397	Outer membrane protein OprJ	oprJ	100	100	response to stimulus;transport	membrane	transporter activity	Pf02321	881070	PA4597		Pseudomonas aeruginosa (strain ATCC 15692 / DSM 22644 / CIP 104116 / JCM 14847 / LMG 12228 / 1C / PRS 101 / PAO1)
Q51425	Holliday junction ATP-dependent DNA helicase RuvA	ruvA	0.01		cell communication;metabolic process;response to stimulus		catalytic activity;DNA binding;nucleotide binding	Pf01330, Pf07499, Pf14520	879609	PA0966	Homologous recombination	Pseudomonas aeruginosa (strain ATCC 15692 / DSM 22644 / CIP 104116 / JCM 14847 / LMG 12228 / 1C / PRS 101 / PAO1)
Q51426	Holliday junction ATP-dependent DNA helicase RuvB	ruvB	100	100	cell communication;metabolic process;response to stimulus;transport		catalytic activity;DNA binding;nucleotide binding;RNA binding	Pf00004, Pf00006, Pf00239, Pf00437, Pf00910, Pf01078, Pf03215, Pf05491, Pf05496, Pf06068, Pf07726, Pf07728, Pf13238	882028	PA0967	Homologous recombination	Pseudomonas aeruginosa (strain ATCC 15692 / DSM 22644 / CIP 104116 / JCM 14847 / LMG 12228 / 1C / PRS 101 / PAO1)
Q51455	Chemotaxis protein CheY	cheY		6.649	cellular component movement;regulation of biological process;response to stimulus	cytoplasm	metal ion binding	Pf00072	882097	PA1456	Two-component system; Bacterial chemotaxis	Pseudomonas aeruginosa (strain ATCC 15692 / DSM 22644 / CIP 104116 / JCM 14847 / LMG 12228 / 1C / PRS 101 / PAO1)
Q51464	Flagellar motor switch protein FliG	fliG		0.01	cellular component movement;response to stimulus	membrane	catalytic activity;motor activity	Pf01706, Pf14841, Pf14842	882074	PA1102	Flagellar assembly; Bacterial chemotaxis	Pseudomonas aeruginosa (strain ATCC 15692 / DSM 22644 / CIP 104116 / JCM 14847 / LMG 12228 / 1C / PRS 101 / PAO1)
Q51465	Flagellar motor switch protein FliM	fliM	0.01		cellular component movement;response to stimulus	membrane	catalytic activity;motor activity	Pf01052, Pf02154	881860	PA1443	Flagellar assembly; Bacterial chemotaxis	Pseudomonas aeruginosa (strain ATCC 15692 / DSM 22644 / CIP 104116 / JCM 14847 / LMG 12228 / 1C / PRS 101 / PAO1)
Q51473	Integration host factor subunit beta	ihfB	0.01		metabolic process;regulation of biological process	chromosome;cytosol	DNA binding	Pf00216	882561; 29894819	PA3161		Pseudomonas aeruginosa (strain ATCC 15692 / DSM 22644 / CIP 104116 / JCM 14847 / LMG 12228 / 1C / PRS 101 / PAO1)
Q51481	Denitrification regulatory protein NirQ	nirQ		0.01	metabolic process;regulation of biological process	cytoplasm	catalytic activity;DNA binding;nucleotide binding;protein binding;RNA binding	Pf00158, Pf00910, Pf01637, Pf07728, Pf08406	882214	PA0520		Pseudomonas aeruginosa (strain ATCC 15692 / DSM 22644 / CIP 104116 / JCM 14847 / LMG 12228 / 1C / PRS 101 / PAO1)
Q51487	Outer membrane protein OprM	oprM		0.01	response to stimulus;transport	membrane	transporter activity	Pf02321	877851	PA0427	Quorum sensing; beta-Lactam resistance	Pseudomonas aeruginosa (strain ATCC 15692 / DSM 22644 / CIP 104116 / JCM 14847 / LMG 12228 / 1C / PRS 101 / PAO1)
Q51507	Isochorismate pyruvate lyase	pchB	0.01	0.01	metabolic process		catalytic activity	Pf01817	881846	PA4230	Biosynthesis of secondary metabolites; Biosynthesis of antibiotics; Biosynthesis of siderophore group nonribosomal peptides	Pseudomonas aeruginosa (strain ATCC 15692 / DSM 22644 / CIP 104116 / JCM 14847 / LMG 12228 / 1C / PRS 101 / PAO1)
Q51546	Phosphate import ATP-binding protein PstB	pstB	0.01	0.01	transport	membrane	catalytic activity;nucleotide binding;transporter activity	Pf00005, Pf03193, Pf13304	881628	PA5366	ABC transporters	Pseudomonas aeruginosa (strain ATCC 15692 / DSM 22644 / CIP 104116 / JCM 14847 / LMG 12228 / 1C / PRS 101 / PAO1)
Q51547	Phosphate-specific transport system accessory protein PhoU homolog	phoU	100	100	cellular component movement;cellular homeostasis;regulation of biological process;response to stimulus;transport	cytoplasm	protein binding	Pf01895	881627	PA5365		Pseudomonas aeruginosa (strain ATCC 15692 / DSM 22644 / CIP 104116 / JCM 14847 / LMG 12228 / 1C / PRS 101 / PAO1)
Q51559	3-(3-hydroxydecanoyloxy)decanoate synthase	rhlA	100				catalytic activity	Pf00561, Pf12695, Pf12697	878955	PA3479	Quorum sensing	Pseudomonas aeruginosa (strain ATCC 15692 / DSM 22644 / CIP 104116 / JCM 14847 / LMG 12228 / 1C / PRS 101 / PAO1)
Q51564	Diaminopimelate epimerase	dapF	100		metabolic process	cytoplasm;cytosol	catalytic activity	Pf01678	877750	PA5278	Biosynthesis of antibiotics; Biosynthesis of amino acids; Biosynthesis of secondary metabolites; Lysine biosynthesis; Metabolic pathways; Microbial metabolism in diverse environments	Pseudomonas aeruginosa (strain ATCC 15692 / DSM 22644 / CIP 104116 / JCM 14847 / LMG 12228 / 1C / PRS 101 / PAO1)
Q51567	Succinate--CoA ligase [ADP-forming] subunit alpha	sucD	0.409		metabolic process		catalytic activity;nucleotide binding	Pf00549, Pf02629, Pf13380, Pf13607	882039	PA1589	Citrate cycle (TCA cycle); Microbial metabolism in diverse environments; Carbon metabolism; Biosynthesis of antibiotics; Biosynthesis of secondary metabolites; Metabolic pathways; C5-Branched dibasic acid metabolism; Propanoate metabolism	Pseudomonas aeruginosa (strain ATCC 15692 / DSM 22644 / CIP 104116 / JCM 14847 / LMG 12228 / 1C / PRS 101 / PAO1)
Q51576	Uncharacterized oxidoreductase PA3106	PA3106		100	metabolic process		catalytic activity	Pf00106, Pf08659, Pf13561	880115	PA3106		Pseudomonas aeruginosa (strain ATCC 15692 / DSM 22644 / CIP 104116 / JCM 14847 / LMG 12228 / 1C / PRS 101 / PAO1)
Q59635	Catalase	katB	0.01		metabolic process;response to stimulus	cytoplasm	antioxidant activity;catalytic activity;metal ion binding	Pf00199, Pf06628	881120	PA4613	Biosynthesis of antibiotics; Carbon metabolism; Tryptophan metabolism; Biosynthesis of secondary metabolites; Glyoxylate and dicarboxylate metabolism	Pseudomonas aeruginosa (strain ATCC 15692 / DSM 22644 / CIP 104116 / JCM 14847 / LMG 12228 / 1C / PRS 101 / PAO1)
Q59649	N-(5'-phosphoribosyl)anthranilate isomerase	trpF	0.01		metabolic process		catalytic activity	Pf00697	877681	PA3113	Phenylalanine, tyrosine and tryptophan biosynthesis; Biosynthesis of secondary metabolites; Biosynthesis of amino acids; Biosynthesis of antibiotics; Metabolic pathways	Pseudomonas aeruginosa (strain ATCC 15692 / DSM 22644 / CIP 104116 / JCM 14847 / LMG 12228 / 1C / PRS 101 / PAO1)
Q7DC81	Phenazine biosynthesis protein PhzE	phzE1	0.01		metabolic process		catalytic activity	Pf00117, Pf00425	882029; 880505	PA4214; PA1903	Quorum sensing	Pseudomonas aeruginosa (strain ATCC 15692 / DSM 22644 / CIP 104116 / JCM 14847 / LMG 12228 / 1C / PRS 101 / PAO1)
Q7DC82	Phospho-2-dehydro-3-deoxyheptonate aldolase	phzC1	0.01	0.01	metabolic process		catalytic activity	Pf01474	880519; 882061	PA1901; PA4212	Biosynthesis of secondary metabolites; Biosynthesis of amino acids; Biosynthesis of antibiotics; Metabolic pathways; Quorum sensing; Phenylalanine, tyrosine and tryptophan biosynthesis	Pseudomonas aeruginosa (strain ATCC 15692 / DSM 22644 / CIP 104116 / JCM 14847 / LMG 12228 / 1C / PRS 101 / PAO1)
Q9HT07	tRNA modification GTPase MnmE	mnmE		0.01	metabolic process;regulation of biological process;response to stimulus	cytoplasm	catalytic activity;metal ion binding;nucleotide binding	Pf00350, Pf01926, Pf02421, Pf03193, Pf04548, Pf08477, Pf10396, Pf12631, Pf13521	878126	PA5567		Pseudomonas aeruginosa (strain ATCC 15692 / DSM 22644 / CIP 104116 / JCM 14847 / LMG 12228 / 1C / PRS 101 / PAO1)
Q9HT09	tRNA uridine 5-carboxymethylaminomethyl modification enzyme MnmG	mnmG		100	metabolic process	cytoplasm;cytosol	catalytic activity;nucleotide binding	Pf01134, Pf13932	877676	PA5565		Pseudomonas aeruginosa (strain ATCC 15692 / DSM 22644 / CIP 104116 / JCM 14847 / LMG 12228 / 1C / PRS 101 / PAO1)
Q9HT10	Ribosomal RNA small subunit methyltransferase G	rsmG	0.01		metabolic process	cytoplasm;cytosol	catalytic activity	Pf02527, Pf05175, Pf08241, Pf13847	877778	PA5564		Pseudomonas aeruginosa (strain ATCC 15692 / DSM 22644 / CIP 104116 / JCM 14847 / LMG 12228 / 1C / PRS 101 / PAO1)
Q9HT11	Chromosome partitioning protein Soj	soj		100				Pf00142, Pf01656, Pf02374, Pf03029, Pf09140, Pf13614	877777	PA5563		Pseudomonas aeruginosa (strain ATCC 15692 / DSM 22644 / CIP 104116 / JCM 14847 / LMG 12228 / 1C / PRS 101 / PAO1)
Q9HT16	ATP synthase subunit b	atpF	100	100	metabolic process;transport	membrane	transporter activity	Pf00430, Pf03179, Pf05103, Pf05957, Pf06188, Pf07793	878510	PA5558	Oxidative phosphorylation; Metabolic pathways	Pseudomonas aeruginosa (strain ATCC 15692 / DSM 22644 / CIP 104116 / JCM 14847 / LMG 12228 / 1C / PRS 101 / PAO1)
Q9HT28	PKS_MT domain-containing protein	PA5546		0.01	metabolic process		catalytic activity	Pf01135, Pf01209, Pf02353, Pf05175, Pf06325, Pf07021, Pf08241, Pf08242, Pf12847, Pf13489, Pf13649, Pf13659, Pf13847	878170	PA5546		Pseudomonas aeruginosa (strain ATCC 15692 / DSM 22644 / CIP 104116 / JCM 14847 / LMG 12228 / 1C / PRS 101 / PAO1)
Q9HT29	Uncharacterized protein	PA5545		100				Pf00497, Pf09084, Pf12974	879590	PA5545		Pseudomonas aeruginosa (strain ATCC 15692 / DSM 22644 / CIP 104116 / JCM 14847 / LMG 12228 / 1C / PRS 101 / PAO1)
Q9HT34	Uncharacterized protein	PA5540	0.01	5.936				Pf00132	877617	PA5540		Pseudomonas aeruginosa (strain ATCC 15692 / DSM 22644 / CIP 104116 / JCM 14847 / LMG 12228 / 1C / PRS 101 / PAO1)
Q9HT40	Uncharacterized protein	PA5534	100					Pf08856	883064	PA5534		Pseudomonas aeruginosa (strain ATCC 15692 / DSM 22644 / CIP 104116 / JCM 14847 / LMG 12228 / 1C / PRS 101 / PAO1)
Q9HT41	Uncharacterized protein	PA5533		100					878140	PA5533		Pseudomonas aeruginosa (strain ATCC 15692 / DSM 22644 / CIP 104116 / JCM 14847 / LMG 12228 / 1C / PRS 101 / PAO1)
Q9HT45	Tim44 domain-containing protein	PA5528	4.963	0.01		membrane		Pf04280	877964	PA5528		Pseudomonas aeruginosa (strain ATCC 15692 / DSM 22644 / CIP 104116 / JCM 14847 / LMG 12228 / 1C / PRS 101 / PAO1)
Q9HT50	Probable aminotransferase	PA5523		100	metabolic process		catalytic activity	Pf00155, Pf00202	877957	PA5523	Metabolic pathways; Biosynthesis of secondary metabolites; Porphyrin and chlorophyll metabolism	Pseudomonas aeruginosa (strain ATCC 15692 / DSM 22644 / CIP 104116 / JCM 14847 / LMG 12228 / 1C / PRS 101 / PAO1)
Q9HT54	HotDog ACOT-type domain-containing protein	PA5519	0.01		metabolic process	cytosol	catalytic activity	Pf03061	879691	PA5519		Pseudomonas aeruginosa (strain ATCC 15692 / DSM 22644 / CIP 104116 / JCM 14847 / LMG 12228 / 1C / PRS 101 / PAO1)
Q9HT65	Probable glutamine synthetase	PA5508	0.01	0.01	metabolic process		catalytic activity;metal ion binding	Pf00120	878661	PA5508	Biosynthesis of amino acids; Arginine biosynthesis; Metabolic pathways; Microbial metabolism in diverse environments; Nitrogen metabolism; Alanine, aspartate and glutamate metabolism; Glyoxylate and dicarboxylate metabolism; Two-component system	Pseudomonas aeruginosa (strain ATCC 15692 / DSM 22644 / CIP 104116 / JCM 14847 / LMG 12228 / 1C / PRS 101 / PAO1)
Q9HT67	Uncharacterized protein	PA5506	0.01	0.01	metabolic process;regulation of biological process	cytosol	catalytic activity;DNA binding	Pf01380, Pf01418	878153	PA5506		Pseudomonas aeruginosa (strain ATCC 15692 / DSM 22644 / CIP 104116 / JCM 14847 / LMG 12228 / 1C / PRS 101 / PAO1)
Q9HT77	NrdJb	nrdJb		0.01	metabolic process		catalytic activity	Pf12637	877839	PA5496		Pseudomonas aeruginosa (strain ATCC 15692 / DSM 22644 / CIP 104116 / JCM 14847 / LMG 12228 / 1C / PRS 101 / PAO1)
Q9HT81	Probable GTP-binding protein EngB	engB	0.01	0.01	cell division;cell organization and biogenesis	cytosol	metal ion binding;nucleotide binding	Pf01926, Pf02421	877793	PA5492		Pseudomonas aeruginosa (strain ATCC 15692 / DSM 22644 / CIP 104116 / JCM 14847 / LMG 12228 / 1C / PRS 101 / PAO1)
Q9HTB6	GDP-6-deoxy-D-mannose reductase	rmd		100	metabolic process		catalytic activity;nucleotide binding	Pf01370, Pf04321, Pf07993	883037	PA5454	Fructose and mannose metabolism; Amino sugar and nucleotide sugar metabolism	Pseudomonas aeruginosa (strain ATCC 15692 / DSM 22644 / CIP 104116 / JCM 14847 / LMG 12228 / 1C / PRS 101 / PAO1)
Q9HTC6	Probable peptidase	PA5440		0.01	metabolic process	cytosol	catalytic activity	Pf01136	877846	PA5440		Pseudomonas aeruginosa (strain ATCC 15692 / DSM 22644 / CIP 104116 / JCM 14847 / LMG 12228 / 1C / PRS 101 / PAO1)
Q9HTD3	N-acetyltransferase domain-containing protein	PA5433		100		cytoplasm	catalytic activity	Pf00583, Pf13302	877726	PA5433		Pseudomonas aeruginosa (strain ATCC 15692 / DSM 22644 / CIP 104116 / JCM 14847 / LMG 12228 / 1C / PRS 101 / PAO1)
Q9HTD4	Probable acetyltransferase	PA5432		100			catalytic activity	Pf00583	879656	PA5432		Pseudomonas aeruginosa (strain ATCC 15692 / DSM 22644 / CIP 104116 / JCM 14847 / LMG 12228 / 1C / PRS 101 / PAO1)
Q9HTD8	Probable transcriptional regulator	PA5428	0.01		metabolic process;regulation of biological process		DNA binding	Pf00126, Pf03466	878602	PA5428		Pseudomonas aeruginosa (strain ATCC 15692 / DSM 22644 / CIP 104116 / JCM 14847 / LMG 12228 / 1C / PRS 101 / PAO1)
Q9HTE9	Serine hydroxymethyltransferase 1	glyA1	100		metabolic process	cytoplasm	catalytic activity	Pf00155, Pf00464	880066	PA5415	Cyanoamino acid metabolism; One carbon pool by folate; Biosynthesis of secondary metabolites; Glyoxylate and dicarboxylate metabolism; Biosynthesis of antibiotics; Biosynthesis of amino acids; Carbon metabolism; Microbial metabolism in diverse environments; Methane metabolism; Glycine, serine and threonine metabolism; Metabolic pathways	Pseudomonas aeruginosa (strain ATCC 15692 / DSM 22644 / CIP 104116 / JCM 14847 / LMG 12228 / 1C / PRS 101 / PAO1)
Q9HTH8	L-carnitine dehydrogenase	lcdH	0.01		metabolic process	cytoplasm	catalytic activity;nucleotide binding	Pf00725, Pf02737	881645	PA5386		Pseudomonas aeruginosa (strain ATCC 15692 / DSM 22644 / CIP 104116 / JCM 14847 / LMG 12228 / 1C / PRS 101 / PAO1)
Q9HTI6	OpuAC domain-containing protein	PA5378	0.01		metabolic process;transport		transporter activity	Pf04069	878444	PA5378	ABC transporters	Pseudomonas aeruginosa (strain ATCC 15692 / DSM 22644 / CIP 104116 / JCM 14847 / LMG 12228 / 1C / PRS 101 / PAO1)
Q9HTJ0	HTH-type transcriptional regulator BetI	betI	0.01	0.01	metabolic process;regulation of biological process	cytosol	DNA binding	Pf00440, Pf13977	881620	PA5374		Pseudomonas aeruginosa (strain ATCC 15692 / DSM 22644 / CIP 104116 / JCM 14847 / LMG 12228 / 1C / PRS 101 / PAO1)
Q9HTJ6	Probable two-component response regulator	PA5364	100	100	regulation of biological process;response to stimulus			Pf00072	877815	PA5364		Pseudomonas aeruginosa (strain ATCC 15692 / DSM 22644 / CIP 104116 / JCM 14847 / LMG 12228 / 1C / PRS 101 / PAO1)
Q9HTL2	HDOD domain-containing protein	PA5346		100	regulation of biological process		catalytic activity	Pf04073, Pf08668	880938	PA5346		Pseudomonas aeruginosa (strain ATCC 15692 / DSM 22644 / CIP 104116 / JCM 14847 / LMG 12228 / 1C / PRS 101 / PAO1)
Q9HTL9	Uncharacterized protein	PA5339	0.01					Pf01042	877913	PA5339		Pseudomonas aeruginosa (strain ATCC 15692 / DSM 22644 / CIP 104116 / JCM 14847 / LMG 12228 / 1C / PRS 101 / PAO1)
Q9HTM0	Guanosine-3',5'-bis(Diphosphate) 3'-pyrophosphohydrolase	spoT		0.01	metabolic process;response to stimulus	membrane	catalytic activity	Pf01966, Pf02824, Pf04607, Pf13291, Pf13328	877912	PA5338	Purine metabolism	Pseudomonas aeruginosa (strain ATCC 15692 / DSM 22644 / CIP 104116 / JCM 14847 / LMG 12228 / 1C / PRS 101 / PAO1)
Q9HTM6	4HBT domain-containing protein	PA5329	100	100			catalytic activity	Pf03061, Pf13279	878225	PA5329		Pseudomonas aeruginosa (strain ATCC 15692 / DSM 22644 / CIP 104116 / JCM 14847 / LMG 12228 / 1C / PRS 101 / PAO1)
Q9HTN4	Coenzyme A biosynthesis bifunctional protein CoaBC	coaC	0.01		metabolic process		catalytic activity;nucleotide binding	Pf02441, Pf04127	877887	PA5320	Metabolic pathways; Pantothenate and CoA biosynthesis	Pseudomonas aeruginosa (strain ATCC 15692 / DSM 22644 / CIP 104116 / JCM 14847 / LMG 12228 / 1C / PRS 101 / PAO1)
Q9HTN9	50S ribosomal protein L33	rpmG	0.083		metabolic process	ribosome	RNA binding;structural molecule activity	Pf00471	877813	PA5315	Ribosome	Pseudomonas aeruginosa (strain ATCC 15692 / DSM 22644 / CIP 104116 / JCM 14847 / LMG 12228 / 1C / PRS 101 / PAO1)
Q9HTP0	Cupin_3 domain-containing protein	PA5314	100	100				Pf05899, Pf06249	877812	PA5314		Pseudomonas aeruginosa (strain ATCC 15692 / DSM 22644 / CIP 104116 / JCM 14847 / LMG 12228 / 1C / PRS 101 / PAO1)
Q9HTP1	Probable pyridoxal-dependent aminotransferase	PA5313	100	100	metabolic process		catalytic activity	Pf00155, Pf00202, Pf01212	877980	PA5313	Valine, leucine and isoleucine degradation; Metabolic pathways; beta-Alanine metabolism; Propanoate metabolism	Pseudomonas aeruginosa (strain ATCC 15692 / DSM 22644 / CIP 104116 / JCM 14847 / LMG 12228 / 1C / PRS 101 / PAO1)
Q9HTP6	Leucine-responsive regulatory protein	lrp		100	metabolic process;regulation of biological process;response to stimulus	cytosol	DNA binding	Pf01037, Pf01047, Pf04157, Pf13404, Pf13412	878436	PA5308		Pseudomonas aeruginosa (strain ATCC 15692 / DSM 22644 / CIP 104116 / JCM 14847 / LMG 12228 / 1C / PRS 101 / PAO1)
Q9HTQ1	Uncharacterized protein	PA5303		0.01				Pf01042	878056	PA5303		Pseudomonas aeruginosa (strain ATCC 15692 / DSM 22644 / CIP 104116 / JCM 14847 / LMG 12228 / 1C / PRS 101 / PAO1)
Q9HTQ5	AcetylCoA_hyd_C domain-containing protein	PA5299		0.01	metabolic process		catalytic activity	Pf13336	878160	PA5299		Pseudomonas aeruginosa (strain ATCC 15692 / DSM 22644 / CIP 104116 / JCM 14847 / LMG 12228 / 1C / PRS 101 / PAO1)
Q9HTQ6	Xanthine phosphoribosyltransferase	xpt	0.01		metabolic process	cytoplasm	catalytic activity	Pf00156	878159	PA5298	Biosynthesis of secondary metabolites; Purine metabolism; Metabolic pathways	Pseudomonas aeruginosa (strain ATCC 15692 / DSM 22644 / CIP 104116 / JCM 14847 / LMG 12228 / 1C / PRS 101 / PAO1)
Q9HTR2	Phosphorylcholine phosphatase	pchP	0.01	0.01			metal ion binding	Pf12710	877730	PA5292		Pseudomonas aeruginosa (strain ATCC 15692 / DSM 22644 / CIP 104116 / JCM 14847 / LMG 12228 / 1C / PRS 101 / PAO1)
Q9HTR5	Uncharacterized protein	PA5289	0.01					Pf04380	878343	PA5289		Pseudomonas aeruginosa (strain ATCC 15692 / DSM 22644 / CIP 104116 / JCM 14847 / LMG 12228 / 1C / PRS 101 / PAO1)
Q9HTS6	Nucleoside diphosphate kinase regulator	rnk	0.383		metabolic process;regulation of biological process		catalytic activity;DNA binding;protein binding	Pf01272	877820	PA5274		Pseudomonas aeruginosa (strain ATCC 15692 / DSM 22644 / CIP 104116 / JCM 14847 / LMG 12228 / 1C / PRS 101 / PAO1)
Q9HTT0	PBPb domain-containing protein	PA5270	0.01					Pf00497	877742	PA5270		Pseudomonas aeruginosa (strain ATCC 15692 / DSM 22644 / CIP 104116 / JCM 14847 / LMG 12228 / 1C / PRS 101 / PAO1)
Q9HTV3	3-octaprenyl-4-hydroxybenzoate carboxy-lyase	ubiD		0.01	metabolic process	cytosol;membrane	catalytic activity;metal ion binding	Pf01977	880853	PA5237	Metabolic pathways; Biosynthesis of secondary metabolites; Ubiquinone and other terpenoid-quinone biosynthesis	Pseudomonas aeruginosa (strain ATCC 15692 / DSM 22644 / CIP 104116 / JCM 14847 / LMG 12228 / 1C / PRS 101 / PAO1)
Q9HTV4	Probable aromatic hydrocarbon reductase	PA5236		100	metabolic process		catalytic activity;metal ion binding	Pf00111, Pf00175	880662	PA5236	Amino sugar and nucleotide sugar metabolism	Pseudomonas aeruginosa (strain ATCC 15692 / DSM 22644 / CIP 104116 / JCM 14847 / LMG 12228 / 1C / PRS 101 / PAO1)
Q9HTW3	Cell division protein ZapA	zapA	100	100	cell division;cell organization and biogenesis	cytoplasm		Pf05164	878641	PA5227		Pseudomonas aeruginosa (strain ATCC 15692 / DSM 22644 / CIP 104116 / JCM 14847 / LMG 12228 / 1C / PRS 101 / PAO1)
Q9HTX0	Uncharacterized protein	PA5220		0.01					882292	PA5220		Pseudomonas aeruginosa (strain ATCC 15692 / DSM 22644 / CIP 104116 / JCM 14847 / LMG 12228 / 1C / PRS 101 / PAO1)
Q9HTY2	Uncharacterized protein	PA5208	0.01	0.01	cellular component movement			Pf01865	879543	PA5208		Pseudomonas aeruginosa (strain ATCC 15692 / DSM 22644 / CIP 104116 / JCM 14847 / LMG 12228 / 1C / PRS 101 / PAO1)
Q9HU01	Probable 3-hydroxyacyl-CoA dehydrogenase	PA5188	100	100	metabolic process		catalytic activity	Pf00725, Pf02737	881485	PA5188		Pseudomonas aeruginosa (strain ATCC 15692 / DSM 22644 / CIP 104116 / JCM 14847 / LMG 12228 / 1C / PRS 101 / PAO1)
Q9HU03	Probable iron-containing alcohol dehydrogenase	PA5186	0.01		metabolic process	cytosol	catalytic activity;metal ion binding	Pf00465	881522	PA5186		Pseudomonas aeruginosa (strain ATCC 15692 / DSM 22644 / CIP 104116 / JCM 14847 / LMG 12228 / 1C / PRS 101 / PAO1)
Q9HU12	Probable hydrolase	PA5177		100	metabolic process		catalytic activity	Pf00702, Pf12710, Pf13344, Pf13419	881741	PA5177	Pyrimidine metabolism; Biosynthesis of secondary metabolites; Nicotinate and nicotinamide metabolism; Purine metabolism; Metabolic pathways	Pseudomonas aeruginosa (strain ATCC 15692 / DSM 22644 / CIP 104116 / JCM 14847 / LMG 12228 / 1C / PRS 101 / PAO1)
Q9HU14	3'(2'),5'-bisphosphate nucleotidase CysQ	cysQ	0.01		metabolic process	membrane	metal ion binding	Pf00459	881784	PA5175	Biosynthesis of antibiotics; Metabolic pathways; Sulfur metabolism; Microbial metabolism in diverse environments	Pseudomonas aeruginosa (strain ATCC 15692 / DSM 22644 / CIP 104116 / JCM 14847 / LMG 12228 / 1C / PRS 101 / PAO1)
Q9HU32	Probable ATP-binding component of ABC transporter	PA5152	0.01	0.01	transport		catalytic activity;nucleotide binding;transporter activity	Pf00005, Pf13304, Pf13558	879975	PA5152		Pseudomonas aeruginosa (strain ATCC 15692 / DSM 22644 / CIP 104116 / JCM 14847 / LMG 12228 / 1C / PRS 101 / PAO1)
Q9HU35	Uncharacterized protein	PA5149	100		metabolic process		catalytic activity	Pf01408, Pf02894	878760	PA5149		Pseudomonas aeruginosa (strain ATCC 15692 / DSM 22644 / CIP 104116 / JCM 14847 / LMG 12228 / 1C / PRS 101 / PAO1)
Q9HU38	AsmA domain-containing protein	PA5146		0.117	regulation of biological process	membrane		Pf05170, Pf13502	878779	PA5146		Pseudomonas aeruginosa (strain ATCC 15692 / DSM 22644 / CIP 104116 / JCM 14847 / LMG 12228 / 1C / PRS 101 / PAO1)
Q9HU45	PBPb domain-containing protein	PA5139	0.451					Pf00497	878479	PA5139		Pseudomonas aeruginosa (strain ATCC 15692 / DSM 22644 / CIP 104116 / JCM 14847 / LMG 12228 / 1C / PRS 101 / PAO1)
Q9HU55	Glutaredoxin	grx	0.01		cellular homeostasis;metabolic process;regulation of biological process;transport	cytoplasm	catalytic activity;protein binding	Pf00462, Pf13098, Pf13409, Pf13417	877828	PA5129		Pseudomonas aeruginosa (strain ATCC 15692 / DSM 22644 / CIP 104116 / JCM 14847 / LMG 12228 / 1C / PRS 101 / PAO1)
Q9HU61	DUF4124 domain-containing protein	PA5123	100	100				Pf13511	877970	PA5123		Pseudomonas aeruginosa (strain ATCC 15692 / DSM 22644 / CIP 104116 / JCM 14847 / LMG 12228 / 1C / PRS 101 / PAO1)
Q9HU79	Uncharacterized protein	PA5104		100				Pf05962	883033	PA5104		Pseudomonas aeruginosa (strain ATCC 15692 / DSM 22644 / CIP 104116 / JCM 14847 / LMG 12228 / 1C / PRS 101 / PAO1)
Q9HU80	OpuAC domain-containing protein	PA5103	0.01		transport	membrane	transporter activity	Pf04069	883032	PA5103	ABC transporters	Pseudomonas aeruginosa (strain ATCC 15692 / DSM 22644 / CIP 104116 / JCM 14847 / LMG 12228 / 1C / PRS 101 / PAO1)
Q9HU83	Urocanate hydratase	hutU	100	100	metabolic process	cytoplasm	catalytic activity	Pf01175	880890	PA5100	Metabolic pathways; Histidine metabolism	Pseudomonas aeruginosa (strain ATCC 15692 / DSM 22644 / CIP 104116 / JCM 14847 / LMG 12228 / 1C / PRS 101 / PAO1)
Q9HU87	Probable binding protein component of ABC transporter	PA5096		100	transport	membrane	transporter activity	Pf04069	879515	PA5096	ABC transporters	Pseudomonas aeruginosa (strain ATCC 15692 / DSM 22644 / CIP 104116 / JCM 14847 / LMG 12228 / 1C / PRS 101 / PAO1)
Q9HU91	Imidazolonepropionase	hutI	100	100	metabolic process	cytoplasm	catalytic activity;metal ion binding	Pf01979, Pf07969, Pf13147, Pf13594	878339	PA5092	Histidine metabolism; Metabolic pathways	Pseudomonas aeruginosa (strain ATCC 15692 / DSM 22644 / CIP 104116 / JCM 14847 / LMG 12228 / 1C / PRS 101 / PAO1)
Q9HU95	Uncharacterized protein	PA5088	0.138	0.01				Pf08238	882244	PA5088		Pseudomonas aeruginosa (strain ATCC 15692 / DSM 22644 / CIP 104116 / JCM 14847 / LMG 12228 / 1C / PRS 101 / PAO1)
Q9HU96	Uncharacterized protein	PA5087	0.01	0.01					882273	PA5087		Pseudomonas aeruginosa (strain ATCC 15692 / DSM 22644 / CIP 104116 / JCM 14847 / LMG 12228 / 1C / PRS 101 / PAO1)
Q9HU97	Uncharacterized protein	PA5086	0.01							PA5086		Pseudomonas aeruginosa (strain ATCC 15692 / DSM 22644 / CIP 104116 / JCM 14847 / LMG 12228 / 1C / PRS 101 / PAO1)
Q9HUA7	Probable binding protein component of ABC transporter	PA5076	0.01		regulation of biological process;response to stimulus;transport	membrane	receptor activity;signal transducer activity;transporter activity	Pf00060, Pf00497, Pf12727, Pf12974, Pf13531	879765	PA5076		Pseudomonas aeruginosa (strain ATCC 15692 / DSM 22644 / CIP 104116 / JCM 14847 / LMG 12228 / 1C / PRS 101 / PAO1)
Q9HUB6	Phosphoribosyl-ATP pyrophosphatase	hisE	0.01		metabolic process	cytoplasm	catalytic activity;nucleotide binding	Pf01503	878486	PA5067	Biosynthesis of secondary metabolites; Biosynthesis of amino acids; Histidine metabolism; Metabolic pathways	Pseudomonas aeruginosa (strain ATCC 15692 / DSM 22644 / CIP 104116 / JCM 14847 / LMG 12228 / 1C / PRS 101 / PAO1)
Q9HUC0	Ubiquinone/menaquinone biosynthesis C-methyltransferase UbiE	ubiE	0.01	0.01	metabolic process		catalytic activity	Pf00398, Pf01135, Pf01170, Pf01209, Pf05175, Pf07021, Pf08241, Pf08242, Pf08704, Pf12847, Pf13489, Pf13649, Pf13659, Pf13847	879743	PA5063	Ubiquinone and other terpenoid-quinone biosynthesis; Biosynthesis of secondary metabolites; Metabolic pathways	Pseudomonas aeruginosa (strain ATCC 15692 / DSM 22644 / CIP 104116 / JCM 14847 / LMG 12228 / 1C / PRS 101 / PAO1)
Q9HUC1	Uncharacterized protein	PA5062	100					Pf09650	878050	PA5062		Pseudomonas aeruginosa (strain ATCC 15692 / DSM 22644 / CIP 104116 / JCM 14847 / LMG 12228 / 1C / PRS 101 / PAO1)
Q9HUC2	Uncharacterized protein	PA5061	0.01	0.01				Pf05597	878049	PA5061		Pseudomonas aeruginosa (strain ATCC 15692 / DSM 22644 / CIP 104116 / JCM 14847 / LMG 12228 / 1C / PRS 101 / PAO1)
Q9HUC6	ATP-dependent protease subunit HslV	hslV		0.01	metabolic process	cytoplasm;proteasome	catalytic activity;metal ion binding	Pf00227	881049	PA5053		Pseudomonas aeruginosa (strain ATCC 15692 / DSM 22644 / CIP 104116 / JCM 14847 / LMG 12228 / 1C / PRS 101 / PAO1)
Q9HUD1	Probable nuclease	PA5048	0.01	0.01	metabolic process	cytoplasm	catalytic activity	Pf00565	881144	PA5048		Pseudomonas aeruginosa (strain ATCC 15692 / DSM 22644 / CIP 104116 / JCM 14847 / LMG 12228 / 1C / PRS 101 / PAO1)
Q9HUE1	AAA_31 domain-containing protein	PA5028		0.01				Pf00142, Pf01656, Pf02374, Pf09140, Pf13614	881175	PA5028		Pseudomonas aeruginosa (strain ATCC 15692 / DSM 22644 / CIP 104116 / JCM 14847 / LMG 12228 / 1C / PRS 101 / PAO1)
Q9HUE2	Uncharacterized protein	PA5027	0.01		response to stimulus			Pf00582	881229	PA5027		Pseudomonas aeruginosa (strain ATCC 15692 / DSM 22644 / CIP 104116 / JCM 14847 / LMG 12228 / 1C / PRS 101 / PAO1)
Q9HUE4	Homocysteine synthase	metY	100		metabolic process		catalytic activity	Pf00155, Pf00266, Pf01041, Pf01053, Pf01212, Pf02347	881205	PA5025	Metabolic pathways; Cysteine and methionine metabolism	Pseudomonas aeruginosa (strain ATCC 15692 / DSM 22644 / CIP 104116 / JCM 14847 / LMG 12228 / 1C / PRS 101 / PAO1)
Q9HUE7	Uncharacterized protein	PA5022		100	cellular homeostasis;regulation of biological process;transport	membrane	catalytic activity;motor activity;transporter activity	Pf00924, Pf01576, Pf01991, Pf02463, Pf05557, Pf07888, Pf12128, Pf12495, Pf12794, Pf12795, Pf13514	881258	PA5022		Pseudomonas aeruginosa (strain ATCC 15692 / DSM 22644 / CIP 104116 / JCM 14847 / LMG 12228 / 1C / PRS 101 / PAO1)
Q9HUG0	Probable carbamoyl transferase	PA5005		0.01	metabolic process		catalytic activity	Pf02543	881615	PA5005		Pseudomonas aeruginosa (strain ATCC 15692 / DSM 22644 / CIP 104116 / JCM 14847 / LMG 12228 / 1C / PRS 101 / PAO1)
Q9HUG7	Uncharacterized protein	PA4998	11.421	10.063				Pf01636	881673	PA4998		Pseudomonas aeruginosa (strain ATCC 15692 / DSM 22644 / CIP 104116 / JCM 14847 / LMG 12228 / 1C / PRS 101 / PAO1)
Q9HUH4	Probable FAD-dependent oxidoreductase PA4991	PA4991	0.01		metabolic process		catalytic activity;nucleotide binding	Pf00890, Pf01266, Pf07992, Pf13450	880166	PA4991		Pseudomonas aeruginosa (strain ATCC 15692 / DSM 22644 / CIP 104116 / JCM 14847 / LMG 12228 / 1C / PRS 101 / PAO1)
Q9HUI9	Arginine--pyruvate transaminase AruH	aruH	0.01		metabolic process		catalytic activity	Pf00155, Pf00266, Pf01041, Pf01053, Pf01212	880915	PA4976	Metabolic pathways; Arginine and proline metabolism	Pseudomonas aeruginosa (strain ATCC 15692 / DSM 22644 / CIP 104116 / JCM 14847 / LMG 12228 / 1C / PRS 101 / PAO1)
Q9HUJ1	Probable outer membrane protein	PA4974	0.01		transport	membrane	transporter activity	Pf02321	879703	PA4974	Bacterial secretion system; Two-component system; beta-Lactam resistance; Cationic antimicrobial peptide (CAMP) resistance	Pseudomonas aeruginosa (strain ATCC 15692 / DSM 22644 / CIP 104116 / JCM 14847 / LMG 12228 / 1C / PRS 101 / PAO1)
Q9HUK4	Uncharacterized protein	PA4961	0.01		metabolic process;regulation of biological process;response to stimulus	membrane	catalytic activity		878559	PA4961		Pseudomonas aeruginosa (strain ATCC 15692 / DSM 22644 / CIP 104116 / JCM 14847 / LMG 12228 / 1C / PRS 101 / PAO1)
Q9HUL6	t(6)A37 threonylcarbamoyladenosine biosynthesis protein TsaE	PA4948		100	metabolic process			Pf02367	878066	PA4948		Pseudomonas aeruginosa (strain ATCC 15692 / DSM 22644 / CIP 104116 / JCM 14847 / LMG 12228 / 1C / PRS 101 / PAO1)
Q9HUM8	23S rRNA (guanosine-2'-O-)-methyltransferase RlmB	rlmB	0.01		metabolic process	cytoplasm;cytosol	catalytic activity;RNA binding	Pf00588, Pf08032	877647	PA4936		Pseudomonas aeruginosa (strain ATCC 15692 / DSM 22644 / CIP 104116 / JCM 14847 / LMG 12228 / 1C / PRS 101 / PAO1)
Q9HUP4	Nicotinate phosphoribosyltransferase 1	pncB1		0.01	metabolic process		catalytic activity	Pf04095	882212	PA4919	Nicotinate and nicotinamide metabolism; Metabolic pathways	Pseudomonas aeruginosa (strain ATCC 15692 / DSM 22644 / CIP 104116 / JCM 14847 / LMG 12228 / 1C / PRS 101 / PAO1)
Q9HUQ6	Probable short-chain dehydrogenase	PA4907	100		metabolic process		catalytic activity	Pf00106, Pf03807, Pf08659, Pf13561	878002	PA4907		Pseudomonas aeruginosa (strain ATCC 15692 / DSM 22644 / CIP 104116 / JCM 14847 / LMG 12228 / 1C / PRS 101 / PAO1)
Q9HUS9	Uncharacterized protein	PA4884		100					879598	PA4884		Pseudomonas aeruginosa (strain ATCC 15692 / DSM 22644 / CIP 104116 / JCM 14847 / LMG 12228 / 1C / PRS 101 / PAO1)
Q9HUT6	Rho_N domain-containing protein	PA4877	100		metabolic process			Pf07498	882233	PA4877		Pseudomonas aeruginosa (strain ATCC 15692 / DSM 22644 / CIP 104116 / JCM 14847 / LMG 12228 / 1C / PRS 101 / PAO1)
Q9HUT7	Osmotically inducible lipoprotein OsmE	osmE	0.01	0.01		membrane		Pf04355	879707	PA4876		Pseudomonas aeruginosa (strain ATCC 15692 / DSM 22644 / CIP 104116 / JCM 14847 / LMG 12228 / 1C / PRS 101 / PAO1)
Q9HUT9	Uncharacterized protein	PA4874	0.01					Pf07769	879705	PA4874		Pseudomonas aeruginosa (strain ATCC 15692 / DSM 22644 / CIP 104116 / JCM 14847 / LMG 12228 / 1C / PRS 101 / PAO1)
Q9HUW0	Putative Fis-like DNA-binding protein	PA4853	100		regulation of biological process		DNA binding	Pf02954	880045			Pseudomonas aeruginosa (strain ATCC 15692 / DSM 22644 / CIP 104116 / JCM 14847 / LMG 12228 / 1C / PRS 101 / PAO1)
Q9HUW2	Znf/thioredoxin_put domain-containing protein	PA4851		0.01		membrane		Pf11906, Pf13717, Pf13719	878658	PA4851		Pseudomonas aeruginosa (strain ATCC 15692 / DSM 22644 / CIP 104116 / JCM 14847 / LMG 12228 / 1C / PRS 101 / PAO1)
Q9HUW7	Probable two-component response regulator	PA4843	100	100	regulation of biological process;response to stimulus		catalytic activity;DNA binding;nucleotide binding;signal transducer activity	Pf00072, Pf00990	879632	PA4843		Pseudomonas aeruginosa (strain ATCC 15692 / DSM 22644 / CIP 104116 / JCM 14847 / LMG 12228 / 1C / PRS 101 / PAO1)
Q9HUX3	Metal-pseudopaline receptor CntO	cntO		100	transport	membrane	metal ion binding;receptor activity	Pf00593, Pf07715	878137	PA4837		Pseudomonas aeruginosa (strain ATCC 15692 / DSM 22644 / CIP 104116 / JCM 14847 / LMG 12228 / 1C / PRS 101 / PAO1)
Q9HUY3	Arylamine N-acetyltransferase	PA4827	100		metabolic process		catalytic activity	Pf00797	882169	PA4827		Pseudomonas aeruginosa (strain ATCC 15692 / DSM 22644 / CIP 104116 / JCM 14847 / LMG 12228 / 1C / PRS 101 / PAO1)
Q9HV00	Protein FdhE homolog	fdhE	100	100		cytoplasm		Pf04216	880170	PA4809		Pseudomonas aeruginosa (strain ATCC 15692 / DSM 22644 / CIP 104116 / JCM 14847 / LMG 12228 / 1C / PRS 101 / PAO1)
Q9HV13	DrsE domain-containing protein	PA4795	0.01					Pf02635	880423	PA4795		Pseudomonas aeruginosa (strain ATCC 15692 / DSM 22644 / CIP 104116 / JCM 14847 / LMG 12228 / 1C / PRS 101 / PAO1)
Q9HV16	GP-PDE domain-containing protein	PA4792		100	metabolic process		catalytic activity	Pf03009	880463	PA4792	Glycerophospholipid metabolism	Pseudomonas aeruginosa (strain ATCC 15692 / DSM 22644 / CIP 104116 / JCM 14847 / LMG 12228 / 1C / PRS 101 / PAO1)
Q9HV26	Uncharacterized protein	PA4782	0.01						880076	PA4782		Pseudomonas aeruginosa (strain ATCC 15692 / DSM 22644 / CIP 104116 / JCM 14847 / LMG 12228 / 1C / PRS 101 / PAO1)
Q9HV30	Uncharacterized HTH-type transcriptional regulator PA4778	PA4778	0.01	0.01	metabolic process;regulation of biological process	cytoplasm	DNA binding;metal ion binding	Pf00376, Pf09278, Pf13411	881842	PA4778		Pseudomonas aeruginosa (strain ATCC 15692 / DSM 22644 / CIP 104116 / JCM 14847 / LMG 12228 / 1C / PRS 101 / PAO1)
Q9HV32	Response regulator protein PmrA	pmrA		100	metabolic process;regulation of biological process;response to stimulus		DNA binding	Pf00072, Pf00486	881834	PA4776	Quorum sensing; Two-component system	Pseudomonas aeruginosa (strain ATCC 15692 / DSM 22644 / CIP 104116 / JCM 14847 / LMG 12228 / 1C / PRS 101 / PAO1)
Q9HV39	Probable transcriptional regulator	PA4769	100	100	metabolic process;regulation of biological process		DNA binding	Pf00392, Pf01978, Pf02082, Pf07729, Pf13730	881798	PA4769		Pseudomonas aeruginosa (strain ATCC 15692 / DSM 22644 / CIP 104116 / JCM 14847 / LMG 12228 / 1C / PRS 101 / PAO1)
Q9HV44	Chaperone protein DnaJ	dnaJ	4.886		metabolic process;response to stimulus	cytoplasm	metal ion binding;nucleotide binding;protein binding	Pf00226, Pf00684, Pf01556	881760	PA4760		Pseudomonas aeruginosa (strain ATCC 15692 / DSM 22644 / CIP 104116 / JCM 14847 / LMG 12228 / 1C / PRS 101 / PAO1)
Q9HV56	Ribosome-binding factor A	rbfA	0.01		metabolic process	cytoplasm		Pf02033	881688	PA4743		Pseudomonas aeruginosa (strain ATCC 15692 / DSM 22644 / CIP 104116 / JCM 14847 / LMG 12228 / 1C / PRS 101 / PAO1)
Q9HV60	BON domain-containing protein	PA4739		0.134				Pf04972	881670	PA4739		Pseudomonas aeruginosa (strain ATCC 15692 / DSM 22644 / CIP 104116 / JCM 14847 / LMG 12228 / 1C / PRS 101 / PAO1)
Q9HV61	UPF0337 protein PA4738	PA4738	5.147					Pf05532	881664	PA4738		Pseudomonas aeruginosa (strain ATCC 15692 / DSM 22644 / CIP 104116 / JCM 14847 / LMG 12228 / 1C / PRS 101 / PAO1)
Q9HV64	Uncharacterized protein	PA4735	0.01		regulation of biological process	membrane		Pf00691, Pf05359	881654	PA4735		Pseudomonas aeruginosa (strain ATCC 15692 / DSM 22644 / CIP 104116 / JCM 14847 / LMG 12228 / 1C / PRS 101 / PAO1)
Q9HV70	3-methyl-2-oxobutanoate hydroxymethyltransferase 2	panB2	0.01		metabolic process	cytoplasm	catalytic activity;metal ion binding	Pf02548	881621	PA4729	Metabolic pathways; Biosynthesis of secondary metabolites; Pantothenate and CoA biosynthesis	Pseudomonas aeruginosa (strain ATCC 15692 / DSM 22644 / CIP 104116 / JCM 14847 / LMG 12228 / 1C / PRS 101 / PAO1)
Q9HV78	tRNA/tmRNA (uracil-C(5))-methyltransferase	trmA	5.048		metabolic process		catalytic activity	Pf05958	881587	PA4720		Pseudomonas aeruginosa (strain ATCC 15692 / DSM 22644 / CIP 104116 / JCM 14847 / LMG 12228 / 1C / PRS 101 / PAO1)
Q9HV83	Probable aminotransferase	PA4715		100	metabolic process		catalytic activity	Pf00155, Pf01053	881569	PA4715		Pseudomonas aeruginosa (strain ATCC 15692 / DSM 22644 / CIP 104116 / JCM 14847 / LMG 12228 / 1C / PRS 101 / PAO1)
Q9HV89	Probable hemin degrading factor	PA4709	4.183		response to stimulus;transport			Pf05171, Pf06228	881544	PA4709		Pseudomonas aeruginosa (strain ATCC 15692 / DSM 22644 / CIP 104116 / JCM 14847 / LMG 12228 / 1C / PRS 101 / PAO1)
Q9HV95	Uncharacterized protein	PA4702	0.01	0.01				Pf00805, Pf13599	881517	PA4702		Pseudomonas aeruginosa (strain ATCC 15692 / DSM 22644 / CIP 104116 / JCM 14847 / LMG 12228 / 1C / PRS 101 / PAO1)
Q9HVA9	Uncharacterized protein	PA4686		0.01			catalytic activity	Pf10459	881450	PA4686		Pseudomonas aeruginosa (strain ATCC 15692 / DSM 22644 / CIP 104116 / JCM 14847 / LMG 12228 / 1C / PRS 101 / PAO1)
Q9HVB0	Uncharacterized protein	PA4685		0.01				Pf13835	881449	PA4685		Pseudomonas aeruginosa (strain ATCC 15692 / DSM 22644 / CIP 104116 / JCM 14847 / LMG 12228 / 1C / PRS 101 / PAO1)
Q9HVB1	Uncharacterized protein	PA4684	0.01	0.01					881445	PA4684		Pseudomonas aeruginosa (strain ATCC 15692 / DSM 22644 / CIP 104116 / JCM 14847 / LMG 12228 / 1C / PRS 101 / PAO1)
Q9HVB6	Uncharacterized protein	PA4679	0.01	0.01					881431	PA4679		Pseudomonas aeruginosa (strain ATCC 15692 / DSM 22644 / CIP 104116 / JCM 14847 / LMG 12228 / 1C / PRS 101 / PAO1)
Q9HVB7	[Ribosomal protein S18]-alanine N-acetyltransferase	rimI	0.01	0.01	metabolic process	cytoplasm	catalytic activity	Pf00583, Pf13508, Pf13527	881427	PA4678		Pseudomonas aeruginosa (strain ATCC 15692 / DSM 22644 / CIP 104116 / JCM 14847 / LMG 12228 / 1C / PRS 101 / PAO1)
Q9HVC1	HTH cro/C1-type domain-containing protein	PA4674	0.01				DNA binding	Pf01381	881405	PA4674		Pseudomonas aeruginosa (strain ATCC 15692 / DSM 22644 / CIP 104116 / JCM 14847 / LMG 12228 / 1C / PRS 101 / PAO1)
Q9HVC8	Release factor glutamine methyltransferase	prmC	0.01	0.01	metabolic process	cytosol	catalytic activity	Pf05175, Pf12847, Pf13659, Pf13847	881353	PA4664		Pseudomonas aeruginosa (strain ATCC 15692 / DSM 22644 / CIP 104116 / JCM 14847 / LMG 12228 / 1C / PRS 101 / PAO1)
Q9HVD0	Glutamate racemase	murI	0.01		cell organization and biogenesis;metabolic process;regulation of biological process		catalytic activity	Pf01177	881345	PA4662	D-Glutamine and D-glutamate metabolism; Metabolic pathways	Pseudomonas aeruginosa (strain ATCC 15692 / DSM 22644 / CIP 104116 / JCM 14847 / LMG 12228 / 1C / PRS 101 / PAO1)
Q9HVD7	Ferrochelatase	hemH	100		metabolic process	cytoplasm	catalytic activity;metal ion binding	Pf00762	881311	PA4655	Biosynthesis of secondary metabolites; Porphyrin and chlorophyll metabolism; Metabolic pathways	Pseudomonas aeruginosa (strain ATCC 15692 / DSM 22644 / CIP 104116 / JCM 14847 / LMG 12228 / 1C / PRS 101 / PAO1)
Q9HVE1	Probable pili assembly chaperone	PA4651	0.01		cell organization and biogenesis			Pf00345	881295	PA4651		Pseudomonas aeruginosa (strain ATCC 15692 / DSM 22644 / CIP 104116 / JCM 14847 / LMG 12228 / 1C / PRS 101 / PAO1)
Q9HVE8	Uncharacterized protein	PA4644		100				Pf07883, Pf09313	881265	PA4644		Pseudomonas aeruginosa (strain ATCC 15692 / DSM 22644 / CIP 104116 / JCM 14847 / LMG 12228 / 1C / PRS 101 / PAO1)
Q9HVE9	Uncharacterized protein	PA4643		100					881257	PA4643		Pseudomonas aeruginosa (strain ATCC 15692 / DSM 22644 / CIP 104116 / JCM 14847 / LMG 12228 / 1C / PRS 101 / PAO1)
Q9HVF0	Uncharacterized protein	PA4642	0.01	0.01					881256	PA4642		Pseudomonas aeruginosa (strain ATCC 15692 / DSM 22644 / CIP 104116 / JCM 14847 / LMG 12228 / 1C / PRS 101 / PAO1)
Q9HVF2	Uncharacterized protein	PA4639		100					881239	PA4639		Pseudomonas aeruginosa (strain ATCC 15692 / DSM 22644 / CIP 104116 / JCM 14847 / LMG 12228 / 1C / PRS 101 / PAO1)
Q9HVF5	PlsC domain-containing protein	PA4636	0.01	0.01	metabolic process		catalytic activity	Pf01553	881223	PA4636		Pseudomonas aeruginosa (strain ATCC 15692 / DSM 22644 / CIP 104116 / JCM 14847 / LMG 12228 / 1C / PRS 101 / PAO1)
Q9HVG0	Epimerase domain-containing protein	PA4631	0.01		metabolic process		catalytic activity	Pf01073, Pf01370, Pf13460	881200	PA4631		Pseudomonas aeruginosa (strain ATCC 15692 / DSM 22644 / CIP 104116 / JCM 14847 / LMG 12228 / 1C / PRS 101 / PAO1)
Q9HVG7	POTRA domain-containing protein	PA4624	100	100	transport	membrane	transporter activity	Pf07244, Pf08479	881173	PA4624		Pseudomonas aeruginosa (strain ATCC 15692 / DSM 22644 / CIP 104116 / JCM 14847 / LMG 12228 / 1C / PRS 101 / PAO1)
Q9HVH0	Probable oxidoreductase	PA4621		0.01	metabolic process		catalytic activity	Pf02738	881161	PA4621		Pseudomonas aeruginosa (strain ATCC 15692 / DSM 22644 / CIP 104116 / JCM 14847 / LMG 12228 / 1C / PRS 101 / PAO1)
Q9HVH1	2Fe-2S ferredoxin-type domain-containing protein	PA4620		100	metabolic process		catalytic activity;metal ion binding	Pf00111, Pf01799	881160	PA4620		Pseudomonas aeruginosa (strain ATCC 15692 / DSM 22644 / CIP 104116 / JCM 14847 / LMG 12228 / 1C / PRS 101 / PAO1)
Q9HVI2	Uncharacterized protein	PA4607		100				Pf11220	881101	PA4607		Pseudomonas aeruginosa (strain ATCC 15692 / DSM 22644 / CIP 104116 / JCM 14847 / LMG 12228 / 1C / PRS 101 / PAO1)
Q9HVK1	3'-phosphate/5'-hydroxy nucleic acid ligase	PA4583	100	100	metabolic process		catalytic activity	Pf01139	881003	PA4583		Pseudomonas aeruginosa (strain ATCC 15692 / DSM 22644 / CIP 104116 / JCM 14847 / LMG 12228 / 1C / PRS 101 / PAO1)
Q9HVK3	Transcriptional regulator RtcR	rtcR	0.01	0.01	metabolic process;regulation of biological process		catalytic activity;DNA binding;nucleotide binding;protein binding	Pf00004, Pf00158, Pf06956, Pf07728, Pf14532	880996	PA4581		Pseudomonas aeruginosa (strain ATCC 15692 / DSM 22644 / CIP 104116 / JCM 14847 / LMG 12228 / 1C / PRS 101 / PAO1)
Q9HVK4	Riboflavin biosynthesis intermediates N-glycosidase	PA4580	100	100	metabolic process		catalytic activity	Pf08719	880989	PA4580		Pseudomonas aeruginosa (strain ATCC 15692 / DSM 22644 / CIP 104116 / JCM 14847 / LMG 12228 / 1C / PRS 101 / PAO1)
Q9HVL7	50S ribosomal protein L27	rpmA	0.01	0.01	metabolic process	ribosome	structural molecule activity	Pf01016	880878	PA4567	Ribosome	Pseudomonas aeruginosa (strain ATCC 15692 / DSM 22644 / CIP 104116 / JCM 14847 / LMG 12228 / 1C / PRS 101 / PAO1)
Q9HVQ1	Uncharacterized protein	PA4523	100					Pf07793	881147	PA4523		Pseudomonas aeruginosa (strain ATCC 15692 / DSM 22644 / CIP 104116 / JCM 14847 / LMG 12228 / 1C / PRS 101 / PAO1)
Q9HVS5	Probable binding protein component of ABC transporter	PA4496	0.396		transport		transporter activity	Pf00496	881067	PA4496	Bacterial chemotaxis; ABC transporters	Pseudomonas aeruginosa (strain ATCC 15692 / DSM 22644 / CIP 104116 / JCM 14847 / LMG 12228 / 1C / PRS 101 / PAO1)
Q9HVS6	Uncharacterized protein	PA4495	0.01					Pf04402	881066	PA4495		Pseudomonas aeruginosa (strain ATCC 15692 / DSM 22644 / CIP 104116 / JCM 14847 / LMG 12228 / 1C / PRS 101 / PAO1)
Q9HVT1	Uncharacterized protein PA4490	PA4490		100				Pf06672	881073	PA4490		Pseudomonas aeruginosa (strain ATCC 15692 / DSM 22644 / CIP 104116 / JCM 14847 / LMG 12228 / 1C / PRS 101 / PAO1)
Q9HVT2	Alpha-2-macroglobulin homolog	PA4489	100		regulation of biological process		enzyme regulator activity	Pf00207, Pf01835, Pf07703	881072	PA4489		Pseudomonas aeruginosa (strain ATCC 15692 / DSM 22644 / CIP 104116 / JCM 14847 / LMG 12228 / 1C / PRS 101 / PAO1)
Q9HVU4	Cytoplasmic axial filament protein	cafA	100	100	metabolic process	cytoplasm	catalytic activity;RNA binding	Pf00575, Pf10150	881046	PA4477		Pseudomonas aeruginosa (strain ATCC 15692 / DSM 22644 / CIP 104116 / JCM 14847 / LMG 12228 / 1C / PRS 101 / PAO1)
Q9HVV5	Uncharacterized protein	PA4463		6.256	metabolic process;regulation of biological process			Pf02482	881023	PA4463		Pseudomonas aeruginosa (strain ATCC 15692 / DSM 22644 / CIP 104116 / JCM 14847 / LMG 12228 / 1C / PRS 101 / PAO1)
Q9HVV6	Lipopolysaccharide export system ATP-binding protein LptB	PA4461	0.01	0.01	transport		catalytic activity;nucleotide binding;transporter activity	Pf00005, Pf12399, Pf13304, Pf13558	881018	PA4461	ABC transporters	Pseudomonas aeruginosa (strain ATCC 15692 / DSM 22644 / CIP 104116 / JCM 14847 / LMG 12228 / 1C / PRS 101 / PAO1)
Q9HVW6	Uncharacterized protein	PA4451	0.01					Pf01722	880983	PA4451		Pseudomonas aeruginosa (strain ATCC 15692 / DSM 22644 / CIP 104116 / JCM 14847 / LMG 12228 / 1C / PRS 101 / PAO1)
Q9HVW8	ATP phosphoribosyltransferase	hisG	0.01		metabolic process	cytoplasm	catalytic activity;nucleotide binding	Pf01634	880968	PA4449	Histidine metabolism; Metabolic pathways; Biosynthesis of secondary metabolites; Biosynthesis of amino acids	Pseudomonas aeruginosa (strain ATCC 15692 / DSM 22644 / CIP 104116 / JCM 14847 / LMG 12228 / 1C / PRS 101 / PAO1)
Q9HVY3	30S ribosomal protein S9	rpsI	0.213		metabolic process	ribosome	RNA binding;structural molecule activity	Pf00380	881274	PA4432	Ribosome	Pseudomonas aeruginosa (strain ATCC 15692 / DSM 22644 / CIP 104116 / JCM 14847 / LMG 12228 / 1C / PRS 101 / PAO1)
Q9HVY8	Stringent starvation protein B	sspB	100					Pf04386	881226	PA4427		Pseudomonas aeruginosa (strain ATCC 15692 / DSM 22644 / CIP 104116 / JCM 14847 / LMG 12228 / 1C / PRS 101 / PAO1)
Q9HW09	2-dehydropantoate 2-reductase	panE		100	metabolic process	cytoplasm	catalytic activity;nucleotide binding	Pf02558, Pf08546	881354	PA4397	Pantothenate and CoA biosynthesis; Biosynthesis of secondary metabolites; Metabolic pathways	Pseudomonas aeruginosa (strain ATCC 15692 / DSM 22644 / CIP 104116 / JCM 14847 / LMG 12228 / 1C / PRS 101 / PAO1)
Q9HW21	Probable two-component response regulator	PA4381	100	100	metabolic process;regulation of biological process;response to stimulus		DNA binding	Pf00072, Pf00486	881364	PA4381		Pseudomonas aeruginosa (strain ATCC 15692 / DSM 22644 / CIP 104116 / JCM 14847 / LMG 12228 / 1C / PRS 101 / PAO1)
Q9HW26	Nicotinate phosphoribosyltransferase 2	pncB2	0.01	0.01	metabolic process		catalytic activity	Pf04095	881378	PA4376	Nicotinate and nicotinamide metabolism; Metabolic pathways	Pseudomonas aeruginosa (strain ATCC 15692 / DSM 22644 / CIP 104116 / JCM 14847 / LMG 12228 / 1C / PRS 101 / PAO1)
Q9HW29	Uncharacterized protein	PA4373		0.01			protein binding	Pf07433	881373	PA4373		Pseudomonas aeruginosa (strain ATCC 15692 / DSM 22644 / CIP 104116 / JCM 14847 / LMG 12228 / 1C / PRS 101 / PAO1)
Q9HW32	Insulin-cleaving metalloproteinase outer membrane protein	icmP		100	response to stimulus			Pf09375	881386	PA4370		Pseudomonas aeruginosa (strain ATCC 15692 / DSM 22644 / CIP 104116 / JCM 14847 / LMG 12228 / 1C / PRS 101 / PAO1)
Q9HW39	Sacchrp_dh_NADP domain-containing protein	PA4362	100		metabolic process		catalytic activity	Pf03435, Pf13460	881412	PA4362		Pseudomonas aeruginosa (strain ATCC 15692 / DSM 22644 / CIP 104116 / JCM 14847 / LMG 12228 / 1C / PRS 101 / PAO1)
Q9HW44	FeoC domain-containing protein	PA4357	4.306		response to stimulus			Pf09012	881383	PA4357		Pseudomonas aeruginosa (strain ATCC 15692 / DSM 22644 / CIP 104116 / JCM 14847 / LMG 12228 / 1C / PRS 101 / PAO1)
Q9HW52	Uncharacterized protein	PA4349	0.01		metabolic process		catalytic activity	Pf02770	881453	PA4349		Pseudomonas aeruginosa (strain ATCC 15692 / DSM 22644 / CIP 104116 / JCM 14847 / LMG 12228 / 1C / PRS 101 / PAO1)
Q9HW79	AAA domain-containing protein	PA4322	0.01		regulation of biological process		catalytic activity;nucleotide binding;protein binding	Pf00004, Pf00158, Pf07726, Pf07728, Pf13191	881562	PA4322		Pseudomonas aeruginosa (strain ATCC 15692 / DSM 22644 / CIP 104116 / JCM 14847 / LMG 12228 / 1C / PRS 101 / PAO1)
Q9HWB6	RecBCD enzyme subunit RecB	recB	0.01	0.01	metabolic process;response to stimulus		catalytic activity;DNA binding;metal ion binding;nucleotide binding	Pf00580, Pf12705, Pf13086, Pf13245, Pf13361, Pf13538	881653	PA4284	Homologous recombination	Pseudomonas aeruginosa (strain ATCC 15692 / DSM 22644 / CIP 104116 / JCM 14847 / LMG 12228 / 1C / PRS 101 / PAO1)
Q9HWC2	SPOR domain-containing protein	PA4278	0.01					Pf05036	881687	PA4278		Pseudomonas aeruginosa (strain ATCC 15692 / DSM 22644 / CIP 104116 / JCM 14847 / LMG 12228 / 1C / PRS 101 / PAO1)
Q9HWD7	50S ribosomal protein L23	rplW	0.319		cell organization and biogenesis;metabolic process	ribosome	RNA binding;structural molecule activity	Pf00276	881753	PA4261	Ribosome	Pseudomonas aeruginosa (strain ATCC 15692 / DSM 22644 / CIP 104116 / JCM 14847 / LMG 12228 / 1C / PRS 101 / PAO1)
Q9HWE2	50S ribosomal protein L16	rplP	0.37		metabolic process	ribosome	RNA binding;structural molecule activity	Pf00252	881758	PA4256	Ribosome	Pseudomonas aeruginosa (strain ATCC 15692 / DSM 22644 / CIP 104116 / JCM 14847 / LMG 12228 / 1C / PRS 101 / PAO1)
Q9HWE8	30S ribosomal protein S14	rpsN	0.011		metabolic process	ribosome	RNA binding;structural molecule activity	Pf00253, Pf12685	881778	PA4250	Ribosome	Pseudomonas aeruginosa (strain ATCC 15692 / DSM 22644 / CIP 104116 / JCM 14847 / LMG 12228 / 1C / PRS 101 / PAO1)
Q9HWF9	Bacterioferritin	bfr		100	cellular homeostasis;metabolic process;transport		catalytic activity;metal ion binding	Pf00210	881830	PA4235	Porphyrin and chlorophyll metabolism	Pseudomonas aeruginosa (strain ATCC 15692 / DSM 22644 / CIP 104116 / JCM 14847 / LMG 12228 / 1C / PRS 101 / PAO1)
Q9HWG3	Pyochelin biosynthesis protein PchD	pchD	0.01	0.01	metabolic process		catalytic activity	Pf00501, Pf13193	880566	PA4228	Biosynthesis of siderophore group nonribosomal peptides	Pseudomonas aeruginosa (strain ATCC 15692 / DSM 22644 / CIP 104116 / JCM 14847 / LMG 12228 / 1C / PRS 101 / PAO1)
Q9HWG4	Pyochelin synthetase	pchF	0.01		metabolic process		catalytic activity	Pf00501, Pf00550, Pf00668, Pf00975, Pf08241, Pf08242, Pf08415, Pf12847, Pf13649, Pf13847	880083	PA4225	Biosynthesis of siderophore group nonribosomal peptides	Pseudomonas aeruginosa (strain ATCC 15692 / DSM 22644 / CIP 104116 / JCM 14847 / LMG 12228 / 1C / PRS 101 / PAO1)
Q9HWG5	Pyochelin biosynthetic protein PchG	pchG		0.147	metabolic process		catalytic activity	Pf01408	880082	PA4224	Biosynthesis of siderophore group nonribosomal peptides	Pseudomonas aeruginosa (strain ATCC 15692 / DSM 22644 / CIP 104116 / JCM 14847 / LMG 12228 / 1C / PRS 101 / PAO1)
Q9HWG9	5-methylphenazine-1-carboxylate 1-monooxygenase	phzS		0.139	metabolic process		catalytic activity;nucleotide binding	Pf01494	881836	PA4217		Pseudomonas aeruginosa (strain ATCC 15692 / DSM 22644 / CIP 104116 / JCM 14847 / LMG 12228 / 1C / PRS 101 / PAO1)
Q9HWH2	Phenazine-1-carboxylate N-methyltransferase	phzM	0.01		metabolic process		catalytic activity	Pf00891, Pf12847	880514	PA4209		Pseudomonas aeruginosa (strain ATCC 15692 / DSM 22644 / CIP 104116 / JCM 14847 / LMG 12228 / 1C / PRS 101 / PAO1)
Q9HWH9	Nitronate monooxygenase	nmoA	0.01		metabolic process	cytoplasm	catalytic activity;nucleotide binding	Pf00977, Pf01180, Pf03060	879034	PA4202	Nitrogen metabolism	Pseudomonas aeruginosa (strain ATCC 15692 / DSM 22644 / CIP 104116 / JCM 14847 / LMG 12228 / 1C / PRS 101 / PAO1)
Q9HWI3	Probable AMP-binding enzyme	PA4198		0.01	metabolic process		catalytic activity	Pf00501, Pf13193	880351	PA4198		Pseudomonas aeruginosa (strain ATCC 15692 / DSM 22644 / CIP 104116 / JCM 14847 / LMG 12228 / 1C / PRS 101 / PAO1)
[truncated: 477 more rows]

## Sheet: 310 unique MDRvsWT
Accession	Description	Gene Symbol	Abundance Ratio: (MDR) / (WT)	Biological Process	Cellular Component	Molecular Function	Pfam IDs	Entrez Gene ID	Ensembl Gene ID	KEGG Pathways	Organism
[truncated: 310 more rows]

[truncated: 5 more sheets: 203 shared MDR&PDRvsWT, 265 unique PDRvsWT, 310 unique MDRvsWT localizatio, 203 shared MDR&PDRvsWT localiza, 265 unique PDRvsWT localization]
